# Supplementary material for: Spatial transcriptomics mapping of immune cell and TGFβ signalling pathway heterogeneity in testicular germ cell tumours
Source: Andrology. 2025 Jul 22;14(1):210–27. doi: 10.1111/andr.70100 (PMC12670472; doi:10.1111/andr.70100)
Supplement: Supplementary file 1 — Supporting Information [file ANDR-14-210-s018.xlsx]

## Sheet: ROI details
Re-ordered ROI# by annotation	Original slide and ROI #		Patient sample	Tissue site	Annotations	Nuclei count
	Slide #	ROI	Patient	Tumour/adjacent	Primary Characteristics
1	Slide 1	001	NonSem2	Adjacent	Tubule	304
2	Slide 1	002	NonSem2	Adjacent	Tubule	212
3	Slide 1	004	NonSem2	Adjacent	Tubule	597
4	Slide 2	015	NonSem2	Adjacent	Tubule	362
5	Slide 2	016	NonSem2	Adjacent	Tubule	307
6	Slide 2	018	NonSem2	Adjacent	Tubule	812
7	Slide 3	001	NonSem3	Adjacent	Tubule	342
8	Slide 3	002	NonSem3	Adjacent	Tubule	254
9	Slide 3	007	NonSem3	Adjacent	Tubule	287
10	Slide 3	021	NonSem3	Adjacent	Tubule	414
11	Slide 1	006	NonSem1	Tumour	Tubule	717
12	Slide 1	007	NonSem1	Tumour	Tubule	438
13	Slide 2	026	NonSem3	Adjacent	Tubule	255
14	Slide 1	010	NonSem1	Tumour	Interstitium	236
15	Slide 1	003	NonSem2	Adjacent	Interstitium	182
16	Slide 1	005	NonSem2	Adjacent	Interstitium	192
17	Slide 2	014	NonSem2	Adjacent	Interstitium	175
18	Slide 2	017	NonSem2	Adjacent	Interstitium	183
19	Slide 2	022	NonSem3	Adjacent	Interstitium	209
20	Slide 3	005	NonSem3	Adjacent	Interstitium	118
21	Slide 1	019	NonSem1	Tumour	Ductal structure	515
22	Slide 2	006	NonSem2	Tumour	Ductal structure	1133
23	Slide 2	008	NonSem2	Tumour	Ductal structure	592
24	Slide 2	024	NonSem3	Adjacent	Ductal structure	350
25	Slide 1	013	NonSem1	Tumour	Ductal structure	347
26	Slide 1	014	NonSem1	Tumour	Ductal structure	350
27	Slide 1	016	NonSem1	Tumour	Ductal structure	845
28	Slide 1	017	NonSem1	Tumour	Ductal structure	172
29	Slide 3	012	NonSem3	Tumour	Tumour	247
30	Slide 3	018	NonSem3	Tumour	Tumour	235
31	Slide 3	019	NonSem3	Tumour	Tumour	185
32	Slide 3	020	NonSem3	Tumour	Tumour	175
33	Slide 2	003	NonSem2	Tumour	Immune cells	460
34	Slide 2	020	NonSem3	Adjacent	Immune cells	451
35	Slide 2	021	NonSem3	Adjacent	Immune cells	438
36	Slide 3	013	NonSem3	Tumour	Immune cells	327
37	Slide 4	001	Sem	Adjacent	Immune cells	492
38	Slide 4	004	Sem	Adjacent	Immune cells	239
39	Slide 1	012	NonSem1	Tumour	Tumour	366
40	Slide 1	015	NonSem1	Tumour	Tumour	214
41	Slide 1	018	NonSem1	Tumour	Tumour	248
42	Slide 3	006	NonSem3	Tumour	Tumour	539
43	Slide 3	008	NonSem3	Tumour	Tumour	534
44	Slide 3	009	NonSem3	Tumour	Tumour	525
45	Slide 3	010	NonSem3	Tumour	Tumour	694
46	Slide 3	011	NonSem3	Tumour	Tumour	421
47	Slide 3	015	NonSem3	Tumour	Tumour	686
48	Slide 3	016	NonSem3	Tumour	Tumour	262
49	Slide 3	017	NonSem3	Tumour	Tumour	334
50	Slide 2	012	NonSem2	Tumour	Tumour	331
51	Slide 2	013	NonSem2	Tumour	Tumour	275
52	Slide 2	001	NonSem2	Tumour	Sertoli cell only	513
53	Slide 2	002	NonSem2	Tumour	Sertoli cell only	325
54	Slide 2	004	NonSem2	Tumour	Sertoli cell only	389
55	Slide 2	005	NonSem2	Tumour	Sertoli cell only	263
56	Slide 2	007	NonSem2	Tumour	Sertoli cell only	365
57	Slide 4	003	Sem	Adjacent	Sertoli cell only	232
58	Slide 4	005	Sem	Adjacent	Sertoli cell only	176
59	Slide 2	028	NonSem3	Adjacent	Tubular shadows	227
60	Slide 4	002	Sem	Adjacent	Tubular shadows	533
61	Slide 3	014	NonSem3	Tumour	EC Cells	654
62	Slide 1	008	NonSem1	Tumour	Single GCNIS	201
63	Slide 1	009	NonSem1	Tumour	Single GCNIS	562
64	Slide 2	010	NonSem2	Tumour	GCNIS	739
65	Slide 2	011	NonSem2	Tumour	GCNIS	607
66	Slide 2	019	NonSem3	Adjacent	GCNIS	821
67	Slide 2	023	NonSem3	Adjacent	GCNIS	404
68	Slide 2	025	NonSem3	Adjacent	GCNIS	692
69	Slide 2	027	NonSem3	Adjacent	GCNIS	420
70	Slide 3	003	NonSem3	Adjacent	GCNIS	362
71	Slide 3	004	NonSem3	Adjacent	GCNIS	278
72	Slide 4	006	Sem	Tumour	Seminoma	285
73	Slide 4	007	Sem	Tumour	Seminoma	322
74	Slide 4	008	Sem	Tumour	Seminoma	313
75	Slide 4	009	Sem	Tumour	Seminoma	356
76	Slide 4	010	Sem	Tumour	Seminoma	336
77	Slide 4	011	Sem	Tumour	Seminoma	329
78	Slide 4	012	Sem	Tumour	Seminoma	387
79	Slide 4	013	Sem	Tumour	Seminoma	372
80	Slide 4	014	Sem	Tumour	Seminoma	333
81	Slide 4	015	Sem	Tumour	Seminoma	317
82	Slide 4	017	Sem	Tumour	Seminoma	308
83	Slide 4	018	Sem	Tumour	Seminoma	283
84	Slide 4	019	Sem	Tumour	Seminoma	304
85	Slide 4	020	Sem	Tumour	Seminoma	241
86	Slide 4	021	Sem	Tumour	Seminoma	356
87	Slide 4	022	Sem	Tumour	Seminoma	342
88	Slide 4	023	Sem	Tumour	Seminoma	287
89	Slide 4	024	Sem	Tumour	Seminoma	297
90	Slide 4	025	Sem	Tumour	Seminoma	300
91	Slide 4	026	Sem	Tumour	Seminoma	302
92	Slide 2	009	NonSem2	Tumour	Rete testis with spermatozoa	737
