# Supplementary material for: Spatial transcriptomics mapping of immune cell and TGFβ signalling pathway heterogeneity in testicular germ cell tumours
Source: Andrology. 2025 Jul 22;14(1):210–27. doi: 10.1111/andr.70100 (PMC12670472; doi:10.1111/andr.70100)
Supplement: Supplementary file 2 — Supporting Information [file ANDR-14-210-s014.xlsx]

## Sheet: Sheet1
DEGs: NonSem2 tumour near GCNIS vs GCNIS
ID	Expr Log Ratio	Expr False Discovery Rate (q-value)	Expr Intensity/RPKM/FPKM/Counts	Expr p-value	Entrez Gene Name	Location	Type(s)
PTGDS	-3.861	1.41e-12	8.521	7.56e-17	prostaglandin D2 synthase	Cytoplasm	enzyme
LUM	2.213	1.76e-09	8.38	1.89e-13	lumican	Extracellular Space	other
ADH1B	2.255	2.61e-09	7.208	4.19e-13	alcohol dehydrogenase 1B (class I), beta polypeptide	Cytoplasm	enzyme
CLU	-2.592	4.63e-09	8.736	1.05e-12	clusterin	Cytoplasm	other
CYP17A1	-2.806	4.63e-09	6.955	1.24e-12	cytochrome P450 family 17 subfamily A member 1	Cytoplasm	enzyme
CLDN11	-2.153	6.73e-08	7.569	2.16e-11	claudin 11	Plasma Membrane	other
COL3A1	1.879	7.62e-08	8.319	3.12e-11	collagen type III alpha 1 chain	Extracellular Space	other
GSTA1	-2.578	7.62e-08	7.191	3.26e-11	glutathione S-transferase alpha 1	Cytoplasm	enzyme
TAAR9	2.106	1.44e-07	5.947	6.93e-11	trace amine associated receptor 9	Plasma Membrane	G-protein coupled receptor
CCN1	1.788	1.74e-07	7.291	9.32e-11	cellular communication network factor 1	Extracellular Space	other
NR2F1	1.916	2.34e-07	6.878	1.38e-10	nuclear receptor subfamily 2 group F member 1	Nucleus	ligand-dependent nuclear receptor
IGKC	3.08	3.74e-07	11.402	2.41e-10	immunoglobulin kappa constant	Extracellular Space	other
DHRS3	1.689	8.57e-07	6.904	5.97e-10	dehydrogenase/reductase 3	Cytoplasm	enzyme
MZT2B	-1.942	1.74e-06	13.808	1.3e-09	mitotic spindle organizing protein 2B	Cytoplasm	other
DHCR24	-1.97	2.03e-06	6.812	1.63e-09	24-dehydrocholesterol reductase	Cytoplasm	enzyme
C7	1.552	2.68e-06	9.085	2.29e-09	complement C7	Extracellular Space	other
MARCKSL1	-1.886	2.79e-06	6.843	2.54e-09	MARCKS like 1	Cytoplasm	other
C4B	-2.096	4.63e-06	6.535	4.46e-09	complement C4A (Rodgers blood group)	Extracellular Space	other
CLDN5	1.733	5.34e-06	5.995	5.43e-09	claudin 5	Plasma Membrane	other
RSPO3	1.807	6.85e-06	5.662	7.33e-09	R-spondin 3	Extracellular Space	kinase
IGHA1	1.618	7.51e-06	9.28	8.45e-09	immunoglobulin heavy constant alpha 1	Extracellular Space	other
APOA1	-2.495	1.08e-05	5.931	1.33e-08	apolipoprotein A1	Extracellular Space	transporter
FHL1	1.56	1.08e-05	6.248	1.31e-08	four and a half LIM domains 1	Cytoplasm	other
SERPINA5	-2.131	1.22e-05	6.581	1.57e-08	serpin family A member 5	Extracellular Space	other
IFI6	-1.451	1.79e-05	9.604	2.4e-08	interferon alpha inducible protein 6	Cytoplasm	other
JCHAIN	1.47	2.37e-05	8.182	3.3e-08	joining chain of multimeric IgA and IgM	Extracellular Space	other
PRPS2	-1.6	4.02e-05	7.435	5.82e-08	phosphoribosyl pyrophosphate synthetase 2	Cytoplasm	kinase
PRND	-1.805	4.04e-05	6.373	6.05e-08	prion like protein doppel	Plasma Membrane	other
DEFB119	-2.022	5.29e-05	6.013	8.21e-08	defensin beta 119	Extracellular Space	other
THBS1	1.657	6.2e-05	5.597	9.96e-08	thrombospondin 1	Extracellular Space	other
IGHG2	1.463	8.37e-05	11.443	1.39e-07	immunoglobulin heavy constant gamma 2 (G2m marker)	Plasma Membrane	other
GPC1	-1.676	0.000108	6.319	1.85e-07	glypican 1	Plasma Membrane	transmembrane receptor
IGHG4	1.483	0.000115	11.991	2.03e-07	immunoglobulin heavy constant gamma 4 (G4m marker)	Extracellular Space	other
MT2A	-1.434	0.00012	7.251	2.19e-07	metallothionein 2A	Cytoplasm	other
MIF	-1.419	0.00013	7.039	2.44e-07	macrophage migration inhibitory factor	Extracellular Space	cytokine
IGHG3	1.434	0.00014	11.284	2.7e-07	immunoglobulin heavy constant gamma 3 (G3m marker)	Extracellular Space	other
SOX9	-1.77	0.000164	6.236	3.25e-07	SRY-box transcription factor 9	Nucleus	transcription regulator
COL1A1	1.256	0.000274	7.248	5.72e-07	collagen type I alpha 1 chain	Extracellular Space	other
SCD	-1.518	0.000274	6.5	5.68e-07	stearoyl-CoA desaturase	Cytoplasm	enzyme
CKB	-1.405	0.000297	6.668	6.35e-07	creatine kinase B	Cytoplasm	kinase
TAGLN	1.195	0.000298	7.059	6.54e-07	transgelin	Cytoplasm	other
IGFBP5	1.119	0.000593	7.956	1.4e-06	insulin like growth factor binding protein 5	Extracellular Space	other
MGP	1.162	0.000593	9.252	1.35e-06	matrix Gla protein	Extracellular Space	other
PRDX6	-1.559	0.000593	6.225	1.38e-06	peroxiredoxin 6	Cytoplasm	enzyme
COL12A1	1.408	0.000788	5.715	1.9e-06	collagen type XII alpha 1 chain	Extracellular Space	other
CHRDL1	1.527	0.000956	5.225	2.36e-06	chordin like 1	Extracellular Space	other
RASD1	-1.735	0.000978	6.132	2.46e-06	ras related dexamethasone induced 1	Cytoplasm	enzyme
KIAA1210	-1.355	0.000994	6.45	2.61e-06	KIAA1210	Cytoplasm	other
PEG3	-1.979	0.000994	5.527	2.59e-06	paternally expressed 3	Nucleus	kinase
EZR	-1.446	0.00106	6.398	2.88e-06	ezrin	Plasma Membrane	other
HNRNPA2B1	-1.077	0.00106	8.384	2.89e-06	heterogeneous nuclear ribonucleoprotein A2/B1	Nucleus	other
PLCZ1	1.615	0.00107	5.285	2.98e-06	phospholipase C zeta 1	Cytoplasm	enzyme
CITED1	-1.907	0.00109	5.685	3.09e-06	Cbp/p300 interacting transactivator with Glu/Asp rich carboxy-terminal domain 1	Nucleus	transcription regulator
WIPF3	-1.813	0.00117	5.793	3.4e-06	WAS/WASL interacting protein family member 3	Plasma Membrane	other
IGHG1	1.511	0.00124	11.676	3.64e-06	immunoglobulin heavy constant gamma 1 (G1m marker)	Extracellular Space	other
MGST3	-1.27	0.00155	7.311	4.65e-06	microsomal glutathione S-transferase 3	Cytoplasm	enzyme
RBBP7	-1.102	0.00155	7.447	4.73e-06	RB binding protein 7, chromatin remodeling factor	Nucleus	transcription regulator
SERPINF1	-1.099	0.00159	7.651	4.94e-06	serpin family F member 1	Extracellular Space	other
LAMP2	-1.254	0.00182	6.541	5.74e-06	lysosomal associated membrane protein 2	Plasma Membrane	other
MBNL3	-1.183	0.00211	6.75	6.9e-06	muscleblind like splicing regulator 3	Nucleus	other
SVEP1	1.156	0.00211	6.055	6.89e-06	sushi, von Willebrand factor type A, EGF and pentraxin domain containing 1	Cytoplasm	other
OBSL1	-1.228	0.00223	6.662	7.41e-06	obscurin like cytoskeletal adaptor 1	Cytoplasm	other
AHDC1	-1.248	0.00243	6.454	8.19e-06	AT-hook DNA binding motif containing 1	Nucleus	transcription regulator
PPDPF	-1.032	0.00249	8.247	8.52e-06	pancreatic progenitor cell differentiation and proliferation factor	Other	other
CFAP251	1.426	0.00263	5.33	9.15e-06	cilia and flagella associated protein 251	Cytoplasm	other
TIMP1	-0.998	0.0028	8.28	9.88e-06	TIMP metallopeptidase inhibitor 1	Extracellular Space	cytokine
SLIT3	1.1	0.00284	6.292	1.02e-05	slit guidance ligand 3	Extracellular Space	other
EIF3C	-1.107	0.00287	7.065	1.06e-05	eukaryotic translation initiation factor 3 subunit C	Cytoplasm	translation regulator
SCARB1	-1.519	0.00287	6.405	1.05e-05	scavenger receptor class B member 1	Plasma Membrane	transporter
ENG	-1.184	0.00297	7.365	1.12e-05	endoglin	Plasma Membrane	transmembrane receptor
DLK1	-1.948	0.00309	5.769	1.18e-05	delta like non-canonical Notch ligand 1	Extracellular Space	other
FTH1	-1.061	0.00323	10.633	1.25e-05	ferritin heavy chain 1	Cytoplasm	enzyme
DCN	1.006	0.00326	10.083	1.28e-05	decorin	Extracellular Space	other
FIBIN	1.439	0.00328	5.124	1.32e-05	fin bud initiation factor homolog	Cytoplasm	other
PRKAR1A	-1.061	0.00328	7.461	1.31e-05	protein kinase cAMP-dependent type I regulatory subunit alpha	Cytoplasm	kinase
PTN	-1.215	0.00329	6.484	1.34e-05	pleiotrophin	Extracellular Space	growth factor
INHA	-1.503	0.0033	5.763	1.36e-05	inhibin subunit alpha	Extracellular Space	growth factor
FBXO21	-1.55	0.00351	5.687	1.47e-05	F-box protein 21	Extracellular Space	enzyme
CCDC80	1.136	0.00359	6.034	1.52e-05	coiled-coil domain containing 80	Nucleus	other
FATE1	-1.507	0.00359	5.719	1.56e-05	fetal and adult testis expressed 1	Cytoplasm	other
PDCD4	-1.046	0.00359	7.483	1.6e-05	programmed cell death 4	Nucleus	other
RPS19	-1.072	0.00359	7.338	1.58e-05	ribosomal protein S19	Cytoplasm	other
TFPI	1.009	0.00359	6.827	1.56e-05	tissue factor pathway inhibitor	Extracellular Space	other
TMEM97	-1.435	0.00386	5.828	1.74e-05	transmembrane protein 97	Extracellular Space	other
DHCR7	-1.46	0.00398	5.789	1.83e-05	7-dehydrocholesterol reductase	Cytoplasm	enzyme
ECRG4	1.103	0.00398	5.978	1.83e-05	ECRG4 augurin precursor	Extracellular Space	other
HMGN1	-0.986	0.004	7.894	1.86e-05	high mobility group nucleosome binding domain 1	Nucleus	transcription regulator
NOTCH3	1.111	0.00401	6.268	1.89e-05	notch receptor 3	Plasma Membrane	transcription regulator
COL1A2	1.003	0.0044	8.69	2.1e-05	collagen type I alpha 2 chain	Extracellular Space	other
IGFBP3	1.047	0.00454	6.258	2.19e-05	insulin like growth factor binding protein 3	Extracellular Space	other
CCL14	1.222	0.00467	6.448	2.27e-05	C-C motif chemokine ligand 14	Extracellular Space	cytokine
PRDM15	1.204	0.00493	5.99	2.43e-05	PR/SET domain 15	Nucleus	transcription regulator
FXYD1	1.017	0.00503	6.767	2.53e-05	FXYD domain containing ion transport regulator 1	Plasma Membrane	ion channel
INSL3	-2.872	0.00503	6.356	2.52e-05	insulin like 3	Extracellular Space	growth factor
PEMT	-1.471	0.00557	5.693	2.83e-05	phosphatidylethanolamine N-methyltransferase	Cytoplasm	enzyme
TLE5	-0.96	0.0058	7.616	2.98e-05	TLE family member 5, transcriptional modulator	Nucleus	transcription regulator
COL14A1	1.094	0.00605	6.147	3.18e-05	collagen type XIV alpha 1 chain	Extracellular Space	other
EPPIN	-1.489	0.00605	5.901	3.15e-05	epididymal peptidase inhibitor	Extracellular Space	other
SEC31B	1.282	0.00612	5.786	3.24e-05	SEC31 homolog B, COPII coat complex component	Cytoplasm	other
GATM	-1.297	0.0062	6.059	3.32e-05	glycine amidinotransferase	Cytoplasm	enzyme
CALM2	-1.059	0.00645	6.711	3.5e-05	calmodulin 1	Cytoplasm	other
RNASE1	-0.941	0.00645	8.97	3.52e-05	ribonuclease A family member 1, pancreatic	Extracellular Space	enzyme
LAPTM4A	-1.131	0.00661	6.982	3.64e-05	lysosomal protein transmembrane 4 alpha	Cytoplasm	other
ABLIM1	-1.236	0.00671	6.23	3.73e-05	actin binding LIM protein 1	Cytoplasm	other
EPHA3	1.352	0.00726	5.132	4.08e-05	EPH receptor A3	Plasma Membrane	kinase
DPEP1	-1.107	0.00766	7.121	4.35e-05	dipeptidase 1	Cytoplasm	peptidase
LCNL1	-1.707	0.00793	5.282	4.54e-05	lipocalin like 1	Other	other
FDFT1	-1.187	0.00806	6.242	4.66e-05	farnesyl-diphosphate farnesyltransferase 1	Cytoplasm	enzyme
PKM	-1.078	0.00875	7.003	5.11e-05	pyruvate kinase M1/2	Cytoplasm	kinase
TSPYL2	-0.963	0.00875	7.334	5.15e-05	TSPY like 2	Nucleus	other
UBB	-0.963	0.00894	7.272	5.31e-05	ubiquitin B	Cytoplasm	enzyme
IFI27	-0.892	0.00949	8.299	5.69e-05	interferon alpha inducible protein 27	Cytoplasm	other
EPHX1	-1.048	0.00976	6.897	5.91e-05	epoxide hydrolase 1	Cytoplasm	peptidase
EGR1	1.383	0.0101	8.105	6.17e-05	early growth response 1	Nucleus	transcription regulator
GREB1	-1.72	0.0102	5.851	6.3e-05	growth regulating estrogen receptor binding 1	Cytoplasm	other
ALDOA	-0.94	0.0105	8.124	6.5e-05	aldolase, fructose-bisphosphate A	Cytoplasm	enzyme
COPE	-1.153	0.0105	6.354	6.59e-05	COPI coat complex subunit epsilon	Cytoplasm	transporter
PABPN1	-0.983	0.0111	7.036	6.99e-05	poly(A) binding protein nuclear 1	Nucleus	enzyme
ADGRG1	-1.204	0.0117	5.968	7.47e-05	adhesion G protein-coupled receptor G1	Plasma Membrane	G-protein coupled receptor
ISG15	-0.862	0.0124	8.852	7.99e-05	ISG15 ubiquitin like modifier	Cytoplasm	other
FAM236B	-1.049	0.0129	6.433	8.38e-05	family with sequence similarity 236 member B	Other	other
SORT1	-1.57	0.0131	5.408	8.53e-05	sortilin 1	Plasma Membrane	G-protein coupled receptor
GPR50	1.321	0.0134	5.054	8.94e-05	G protein-coupled receptor 50	Plasma Membrane	G-protein coupled receptor
MAN1A1	1.244	0.0134	5.191	8.93e-05	mannosidase alpha class 1A member 1	Cytoplasm	enzyme
SMARCA1	-1.151	0.0134	6.084	8.89e-05	SWI/SNF related, matrix associated, actin dependent regulator of chromatin, subfamily a, member 1	Nucleus	transcription regulator
CLEC3B	-1.101	0.014	7.064	9.44e-05	C-type lectin domain family 3 member B	Extracellular Space	other
C1QL2	1.047	0.0141	6.098	9.6e-05	complement C1q like 2	Extracellular Space	other
HSD17B3	-1.454	0.0141	5.723	9.67e-05	hydroxysteroid 17-beta dehydrogenase 3	Cytoplasm	enzyme
GALNT2	-0.984	0.0146	7.105	0.000101	polypeptide N-acetylgalactosaminyltransferase 2	Cytoplasm	enzyme
APOE	-1.9	0.0147	5.464	0.000103	apolipoprotein E	Extracellular Space	transporter
SLF2	-1.173	0.015	6.064	0.000106	SMC5-SMC6 complex localization factor 2	Extracellular Space	other
TUBB4A	-1.508	0.015	5.332	0.000106	tubulin beta 4A class IVa	Cytoplasm	other
FZD1	0.995	0.0151	6.228	0.000108	frizzled class receptor 1	Plasma Membrane	G-protein coupled receptor
LGI4	1.309	0.0151	4.92	0.000108	leucine rich repeat LGI family member 4	Extracellular Space	other
CYP51A1	-0.971	0.0152	6.767	0.00011	cytochrome P450 family 51 subfamily A member 1	Cytoplasm	enzyme
DHRS1	-0.906	0.0152	11.25	0.000111	dehydrogenase/reductase 1	Cytoplasm	enzyme
DNAH9	1.291	0.0152	5.114	0.000111	dynein axonemal heavy chain 9	Cytoplasm	other
EGFL7	0.894	0.0157	6.605	0.000117	EGF like domain multiple 7	Extracellular Space	other
SLC44A2	-1.162	0.0157	6.05	0.000116	solute carrier family 44 member 2	Extracellular Space	transporter
CST3	-0.941	0.0167	8.655	0.000125	cystatin C	Extracellular Space	other
REEP6	-1.098	0.0167	6.132	0.000126	receptor accessory protein 6	Plasma Membrane	other
BANF1	-1.12	0.0174	6.063	0.000132	BAF nuclear assembly factor 1	Nucleus	other
ZFAND5	-0.968	0.0185	6.638	0.000142	zinc finger AN1-type containing 5	Nucleus	other
COL5A2	0.968	0.0188	6.156	0.00015	collagen type V alpha 2 chain	Extracellular Space	other
CYP11A1	-1.13	0.0188	6.008	0.000149	cytochrome P450 family 11 subfamily A member 1	Cytoplasm	enzyme
EIF5A	-0.906	0.0188	7.013	0.000149	eukaryotic translation initiation factor 5A	Cytoplasm	translation regulator
EPN1	-1.037	0.0188	6.395	0.000147	epsin 1	Plasma Membrane	other
SPANXA1	-0.847	0.0188	7.678	0.000147	SPANX family member C	Nucleus	other
COX8A	-0.919	0.019	6.98	0.000152	cytochrome c oxidase subunit 8A	Cytoplasm	enzyme
FBLN5	0.874	0.0195	7.033	0.000158	fibulin 5	Extracellular Space	other
HSP90AB1	-0.865	0.02	7.833	0.000162	heat shock protein 90 alpha family class B member 1	Cytoplasm	enzyme
ERG	1.098	0.0203	5.652	0.000168	ETS transcription factor ERG	Nucleus	transcription regulator
ESPN	-1.316	0.0203	5.724	0.000169	espin	Cytoplasm	other
ISYNA1	-1.246	0.0203	5.765	0.00017	inositol-3-phosphate synthase 1	Cytoplasm	enzyme
NAGPA	1.135	0.0203	5.26	0.000168	N-acetylglucosamine-1-phosphodiester alpha-N-acetylglucosaminidase	Cytoplasm	enzyme
DDX5	-0.819	0.0207	8.456	0.000174	DEAD-box helicase 5	Nucleus	enzyme
GEM	1.217	0.0208	5.006	0.000176	GTP binding protein overexpressed in skeletal muscle	Plasma Membrane	enzyme
HCN4	1.215	0.021	5.396	0.000179	hyperpolarization activated cyclic nucleotide gated potassium channel 4	Plasma Membrane	ion channel
ITM2B	-0.826	0.0219	8.297	0.000187	integral membrane protein 2B	Plasma Membrane	other
BSG	-0.837	0.0227	7.517	0.000196	basigin (Ok blood group)	Plasma Membrane	transporter
LDHA	-1.1	0.0232	6.841	0.000201	lactate dehydrogenase A	Cytoplasm	enzyme
ZNF208	-0.848	0.0242	7.402	0.000211	zinc finger protein 208	Nucleus	transcription regulator
CPZ	0.939	0.0245	5.946	0.000217	carboxypeptidase Z	Extracellular Space	peptidase
OPN1SW	1.253	0.0245	4.91	0.000218	opsin 1, short wave sensitive	Plasma Membrane	G-protein coupled receptor
PDE5A	-1.092	0.0245	5.983	0.000216	phosphodiesterase 5A	Cytoplasm	enzyme
GAS1	0.928	0.0248	6.005	0.000222	growth arrest specific 1	Plasma Membrane	other
CALB2	-1.182	0.0252	6.072	0.000228	calbindin 2	Cytoplasm	other
ELOB	-0.92	0.0252	6.844	0.000228	elongin B	Nucleus	transcription regulator
CSRP1	0.788	0.0266	7.576	0.000242	cysteine and glycine rich protein 1	Nucleus	other
GSTA3	-1.329	0.027	5.405	0.000247	glutathione S-transferase alpha 3	Cytoplasm	enzyme
FCMR	0.896	0.0278	6.193	0.000256	Fc mu receptor	Plasma Membrane	other
MSMO1	-0.928	0.0283	6.621	0.000262	methylsterol monooxygenase 1	Cytoplasm	enzyme
RBP1	-0.957	0.0283	6.628	0.000264	retinol binding protein 1	Extracellular Space	transporter
HMCN1	1.121	0.029	5.153	0.000272	hemicentin 1	Extracellular Space	other
FUS	-0.796	0.0292	7.813	0.000275	FUS RNA binding protein	Nucleus	transcription regulator
GSTA2	-1.187	0.0293	5.694	0.000277	glutathione S-transferase alpha 2	Cytoplasm	enzyme
ADAM22	1.161	0.0297	5.117	0.000283	ADAM metallopeptidase domain 22	Plasma Membrane	peptidase
G6PD	-1.347	0.0297	5.476	0.000287	glucose-6-phosphate dehydrogenase	Cytoplasm	enzyme
GLUL	-0.868	0.0297	6.821	0.000288	glutamate-ammonia ligase	Cytoplasm	enzyme
SRSF9	-0.94	0.0297	6.678	0.000284	serine and arginine rich splicing factor 9	Nucleus	enzyme
ROBO4	0.963	0.0302	5.847	0.000294	roundabout guidance receptor 4	Plasma Membrane	other
HSP90AA1	-1.049	0.0305	6.895	0.000299	heat shock protein 90 alpha family class A member 1	Cytoplasm	enzyme
SIN3B	-1.018	0.0316	6.126	0.000311	SIN3 transcription regulator family member B	Nucleus	transcription regulator
CNPY1	1.318	0.0318	4.739	0.000316	canopy FGF signaling regulator 1	Other	other
FBLN1	0.879	0.0318	7.087	0.000319	fibulin 1	Extracellular Space	other
IDI1	-1.054	0.0318	6.076	0.00032	isopentenyl-diphosphate delta isomerase 1	Cytoplasm	enzyme
POLR2A	-1.012	0.0318	6.091	0.00032	RNA polymerase II subunit A	Nucleus	enzyme
TUBA4B	1.043	0.0321	5.38	0.000325	tubulin alpha 4b	Cytoplasm	other
RPL37A	-0.791	0.0323	9.478	0.00033	ribosomal protein L37a	Cytoplasm	other
TTYH3	-0.915	0.0323	6.54	0.000329	tweety family member 3	Plasma Membrane	ion channel
ENPP2	0.882	0.0326	6.086	0.000335	ectonucleotide pyrophosphatase/phosphodiesterase 2	Plasma Membrane	enzyme
NBL1	-0.787	0.033	7.661	0.000342	NBL1, DAN family BMP antagonist	Nucleus	other
NSG1	-1.137	0.0341	5.86	0.000354	neuronal vesicle trafficking associated 1	Cytoplasm	other
H1-5	-1.188	0.0346	6.15	0.000361	H1.5 linker histone, cluster member	Nucleus	other
RAD23B	-0.8	0.0357	7.441	0.000374	RAD23 homolog B, nucleotide excision repair protein	Nucleus	other
CTSV	-0.944	0.0366	6.344	0.000386	cathepsin V	Cytoplasm	peptidase
LHFPL6	0.847	0.037	6.478	0.000392	LHFPL tetraspan subfamily member 6	Other	other
UBR4	-1.032	0.0371	6.044	0.000396	ubiquitin protein ligase E3 component n-recognin 4	Nucleus	enzyme
DUSP6	0.878	0.0376	5.965	0.000403	dual specificity phosphatase 6	Cytoplasm	phosphatase
SLC7A5	-1.143	0.0387	5.941	0.000416	solute carrier family 7 member 5	Plasma Membrane	transporter
GPLD1	0.874	0.0395	5.969	0.00043	glycosylphosphatidylinositol specific phospholipase D1	Cytoplasm	enzyme
JAM2	-1.192	0.0395	5.58	0.000432	junctional adhesion molecule 2	Plasma Membrane	other
SORBS2	1.003	0.0395	5.457	0.00043	sorbin and SH3 domain containing 2	Plasma Membrane	other
ERG28	-1.064	0.0408	5.879	0.00045	ergosterol biosynthesis 28 homolog	Cytoplasm	other
PKMYT1	-0.896	0.0408	6.439	0.00045	protein kinase, membrane associated tyrosine/threonine 1	Cytoplasm	kinase
RHOBTB2	-1.323	0.0408	5.409	0.000453	Rho related BTB domain containing 2	Cytoplasm	enzyme
MEP1A	1.284	0.0421	4.688	0.000469	meprin A subunit alpha	Plasma Membrane	peptidase
ZNF723	-0.839	0.0421	6.837	0.000471	zinc finger protein 723	Other	other
DCBLD2	-1.092	0.0425	5.746	0.00048	discoidin, CUB and LCCL domain containing 2	Plasma Membrane	other
FAM25A	1.023	0.0425	5.383	0.000479	family with sequence similarity 25 member A	Other	other
CTNND1	-1.011	0.0432	5.948	0.00049	catenin delta 1	Nucleus	other
GRXCR1	1.082	0.0433	5.11	0.000493	glutaredoxin and cysteine rich domain containing 1	Extracellular Space	other
ERF	-0.832	0.0437	6.831	0.000501	ETS2 repressor factor	Nucleus	transcription regulator
AKR1B1	-1.19	0.044	6.122	0.000507	aldo-keto reductase family 1 member B	Cytoplasm	enzyme
PTCH2	-0.897	0.044	6.764	0.000509	patched 2	Plasma Membrane	transmembrane receptor
KLRF1	1.008	0.0442	5.324	0.000518	killer cell lectin like receptor F1	Plasma Membrane	transmembrane receptor
MTCH1	-0.888	0.0442	6.897	0.000516	mitochondrial carrier 1	Cytoplasm	other
PKN3	0.867	0.0442	6.257	0.000516	protein kinase N3	Nucleus	kinase
LMCD1	0.798	0.0465	6.524	0.00055	LIM and cysteine rich domains 1	Cytoplasm	transcription regulator
MFSD2A	-1.333	0.0465	5.275	0.000548	MFSD2 lysolipid transporter A, lysophospholipid	Plasma Membrane	transporter
SEM1	-0.973	0.0466	6.525	0.000554	SEM1 26S proteasome subunit	Nucleus	peptidase
IFNLR1	0.918	0.0468	5.649	0.000563	interferon lambda receptor 1	Plasma Membrane	transmembrane receptor
RFX4	1.194	0.0468	4.795	0.000559	regulatory factor X4	Nucleus	transcription regulator
YWHAB	-1.006	0.0468	5.94	0.000563	tyrosine 3-monooxygenase/tryptophan 5-monooxygenase activation protein beta	Cytoplasm	other
STMN1	-1.183	0.0481	5.931	0.000584	stathmin 1	Cytoplasm	other
YBX3	-0.792	0.0481	6.964	0.000582	Y-box binding protein 3	Nucleus	transcription regulator
DLGAP4	-0.92	0.0489	6.257	0.000608	DLG associated protein 4	Plasma Membrane	other
FASN	-1.008	0.0489	6.05	0.000613	fatty acid synthase	Cytoplasm	enzyme
MYLK	0.771	0.0489	7.028	0.000613	myosin light chain kinase	Cytoplasm	kinase
RPL18	-0.732	0.0489	8.781	0.000597	ribosomal protein L18	Cytoplasm	other
SERPINA3	-1.314	0.0489	5.264	0.000608	serpin family A member 3	Extracellular Space	other
TMBIM6	-0.774	0.0489	7.528	0.000603	transmembrane BAX inhibitor motif containing 6	Nucleus	other
TUBB4B	-0.941	0.0489	6.145	0.000601	tubulin beta 4B class IVb	Cytoplasm	other
BEX3	-0.872	0.0492	6.567	0.000619	brain expressed X-linked 3	Cytoplasm	other
INSIG1	-1.162	0.0496	5.787	0.000627	insulin induced gene 1	Cytoplasm	other
COL15A1	-1.047	0.0499	6.204	0.000641	collagen type XV alpha 1 chain	Extracellular Space	other
FAM241B	1.134	0.0499	5.079	0.00064	family with sequence similarity 241 member B	Other	other
FAP	0.914	0.0499	5.714	0.000633	fibroblast activation protein alpha	Cytoplasm	peptidase
HMGCS1	-0.934	0.0499	6.32	0.000642	3-hydroxy-3-methylglutaryl-CoA synthase 1	Cytoplasm	enzyme
