# Supplementary material for: Spatial transcriptomics mapping of immune cell and TGFβ signalling pathway heterogeneity in testicular germ cell tumours
Source: Andrology. 2025 Jul 22;14(1):210–27. doi: 10.1111/andr.70100 (PMC12670472; doi:10.1111/andr.70100)
Supplement: Supplementary file 3 — Supporting Information [file ANDR-14-210-s007.xlsx]

## Sheet: Sheet1
IPA Pathways: NonSem2 Tumour adjacent to GCNIS vs GCNIS
Ingenuity Canonical Pathways	-log(p-value)	Ratio	z-score	Molecules
Cholesterol biosynthesis	8.49	0.28	-2.646	CYP51A1,DHCR24,DHCR7,FDFT1,HMGCS1,IDI1,MSMO1
Superpathway of Cholesterol Biosynthesis	8	0.241	-2.646	CYP51A1,DHCR24,DHCR7,FDFT1,HMGCS1,IDI1,MSMO1
DHCR24 Signaling Pathway	7.97	0.0876	-3.464	APOA1,APOE,C4A/C4B,CLU,CYP17A1,CYP51A1,DHCR24,DHCR7,RASD1,SCARB1,SERPINF1,SOX9
Binding and Uptake of Ligands by Scavenger Receptors	7.87	0.0982	0.302	APOA1,APOE,COL1A1,COL1A2,COL3A1,FTH1,HSP90AA1,IGHA1,IGKC,JCHAIN,SCARB1
Cholesterol Biosynthesis I	6.99	0.385	-2.236	CYP51A1,DHCR24,DHCR7,FDFT1,MSMO1
Cholesterol Biosynthesis II (via 24,25-dihydrolanosterol)	6.99	0.385	-2.236	CYP51A1,DHCR24,DHCR7,FDFT1,MSMO1
Cholesterol Biosynthesis III (via Desmosterol)	6.99	0.385	-2.236	CYP51A1,DHCR24,DHCR7,FDFT1,MSMO1
Activation of gene expression by SREBF (SREBP)	6.88	0.171	-2.646	CYP51A1,DHCR7,FASN,FDFT1,HMGCS1,IDI1,SCD
Assembly of collagen fibrils and other multimeric structures	6.86	0.131	1.414	COL12A1,COL14A1,COL15A1,COL1A1,COL1A2,COL3A1,COL5A2,CTSV
Collagen chain trimerization	6.66	0.159	1.89	COL12A1,COL14A1,COL15A1,COL1A1,COL1A2,COL3A1,COL5A2
IL-12 Signaling and Production in Macrophages	6.37	0.057	-0.277	APOA1,APOE,CALM1 (includes others),CLU,COL1A1,COL1A2,IGHG1,IGHG2,IGHG3,IGHG4,IGKC,JCHAIN,THBS1
Post-translational protein phosphorylation	5.97	0.0841	-0.333	APOA1,APOE,C4A/C4B,CCN1,CHRDL1,CST3,IGFBP3,IGFBP5,TIMP1
Integrin cell surface interactions	5.73	0.0941	1.414	BSG,COL1A1,COL1A2,COL3A1,COL5A2,JAM2,LUM,THBS1
Chaperone Mediated Autophagy	5.71	0.227	-2.236	HSP90AA1,HSP90AB1,LAMP2,RNASE1,UBB
Collagen degradation	5.67	0.115	1.89	COL12A1,COL14A1,COL15A1,COL1A1,COL1A2,COL3A1,COL5A2
Primary Immunodeficiency Signaling	5.67	0.115	NaN	IGHA1,IGHG1,IGHG2,IGHG3,IGHG4,IGKC,JCHAIN
LXR/RXR Activation	5.46	0.0732	-2.236	APOA1,APOE,C4A/C4B,CLU,CYP51A1,FASN,FDFT1,SCD,SERPINF1
Regulation of Insulin-like Growth Factor (IGF) transport and uptake by IGFBPs	5.43	0.0726	-0.333	APOA1,APOE,C4A/C4B,CCN1,CHRDL1,CST3,IGFBP3,IGFBP5,TIMP1
Collagen biosynthesis and modifying enzymes	5.39	0.104	1.89	COL12A1,COL14A1,COL15A1,COL1A1,COL1A2,COL3A1,COL5A2
Syndecan interactions	5.24	0.185	2.236	COL1A1,COL1A2,COL3A1,COL5A2,THBS1
Response to elevated platelet cytosolic Ca2+	5.21	0.0682	-2.333	ALDOA,APOA1,CALM1 (includes others),CLEC3B,CLU,LAMP2,SERPINA3,THBS1,TIMP1
Neutrophil Extracellular Trap Signaling Pathway	4.99	0.0375	0.775	COL12A1,COL15A1,COL1A1,COL1A2,COL3A1,COL5A2,IGHA1,IGHG1,IGHG2,IGHG3,IGHG4,IGKC,JCHAIN,PLCZ1,PRDX6
Pulmonary Fibrosis Idiopathic Signaling Pathway	4.67	0.0399	1.732	COL12A1,COL15A1,COL1A1,COL1A2,COL3A1,COL5A2,EGR1,FZD1,NOTCH3,POLR2A,RASD1,RBBP7,THBS1
NRF2-mediated Oxidative Stress Response	4.64	0.0464	-2	EPHX1,FTH1,GSTA1,GSTA2,GSTA3,HSP90AA1,HSP90AB1,MGST3,RASD1,SCARB1,UBB
Cell surface interactions at the vascular wall	4.34	0.0474	0	BSG,COL1A1,COL1A2,GPC1,IGHA1,IGKC,JAM2,JCHAIN,MIF,SLC7A5
Complement cascade	4.25	0.0593	NaN	C4A/C4B,C7,CLU,IGHG1,IGHG2,IGHG3,IGHG4,IGKC
Aggrephagy	4.22	0.116	-1.342	HSP90AA1,TUBA4B,TUBB4A,TUBB4B,UBB
Hepatic Fibrosis Signaling Pathway	4.17	0.0336	0.832	CALM1 (includes others),COL1A1,COL1A2,COL3A1,FTH1,FZD1,MYLK,OPN1SW,PDCD4,PRKAR1A,PTCH2,RASD1,RHOBTB2,TIMP1
Hepatic Fibrosis / Hepatic Stellate Cell Activation	3.89	0.0464	NaN	COL12A1,COL15A1,COL1A1,COL1A2,COL3A1,COL5A2,IGFBP3,IGFBP5,TIMP1
Mitotic G2-G2/M phases	3.81	0.0452	-2.333	HSP90AA1,HSP90AB1,MZT2B,PKMYT1,SEM1,TUBA4B,TUBB4A,TUBB4B,UBB
Fcgamma receptor (FCGR) dependent phagocytosis	3.79	0.051	0.707	HSP90AA1,HSP90AB1,IGHG1,IGHG2,IGHG3,IGHG4,IGKC,WIPF3
Microautophagy Signaling Pathway	3.74	0.05	NaN	COL12A1,COL15A1,COL1A1,COL1A2,COL3A1,COL5A2,LAMP2,SEC31B
HSP90 chaperone cycle for steroid hormone receptors in the presence of ligand	3.7	0.0909	-1.342	HSP90AA1,HSP90AB1,TUBA4B,TUBB4A,TUBB4B
Xenobiotic Metabolism AHR Signaling Pathway	3.67	0.069	-0.816	GSTA1,GSTA2,GSTA3,HSP90AA1,HSP90AB1,MGST3
RHO GTPases activate IQGAPs	3.64	0.129	-1	CALM1 (includes others),TUBA4B,TUBB4A,TUBB4B
Activin Inhibin Signaling Pathway	3.62	0.0427	2.333	COL1A1,COL1A2,IGHG1,IGHG2,IGHG3,IGHG4,IGKC,INHA,JCHAIN
GP6 Signaling Pathway	3.59	0.0551	1.134	CALM1 (includes others),COL12A1,COL15A1,COL1A1,COL1A2,COL3A1,COL5A2
RAR Activation	3.48	0.0303	-1.941	ADH1B,COL1A1,COL1A2,COL3A1,DHRS3,DLK1,IGFBP3,NR2F1,PDE5A,PRKAR1A,RBP1,RHOBTB2,SOX9
Atherosclerosis Signaling	3.47	0.0526	-0.378	APOA1,APOE,CLU,COL1A1,COL1A2,COL3A1,PRDX6
Metabolism of steroid hormones	3.44	0.114	-2	AKR1B1,CYP11A1,CYP17A1,HSD17B3
Gene and protein expression by JAK-STAT signaling after IL-12 stimulation	3.34	0.108	-1	GSTA2,HNRNPA2B1,MIF,PDCD4
Role of Macrophages, Fibroblasts and Endothelial Cells in Rheumatoid Arthritis	3.34	0.033	1.897	CALM1 (includes others),FZD1,IGHG1,IGHG2,IGHG3,IGHG4,IGKC,JCHAIN,MIF,PLCZ1,RASD1
Glutathione-mediated Detoxification	3.3	0.105	-2	GSTA1,GSTA2,GSTA3,MGST3
FXR/RXR Activation	3.28	0.0428	-2.121	APOA1,APOE,FASN,GSTA1,GSTA2,GSTA3,MGST3,SCARB1
Macrophage Alternative Activation Signaling Pathway	3.24	0.0421	2.121	IGHG1,IGHG2,IGHG3,IGHG4,IGKC,JCHAIN,SCARB1,THBS1
IGF-1 Signaling	3.23	0.0571	NaN	CCN1,IGFBP3,IGFBP5,PRKAR1A,RASD1,YWHAB
Extracellular matrix organization	3.21	0.0566	2.449	COL1A1,COL1A2,COL3A1,COL5A2,DCN,LUM
Translocation of SLC2A4 (GLUT4) to the plasma membrane	3.18	0.0704	-1.342	CALM1 (includes others),TUBA4B,TUBB4A,TUBB4B,YWHAB
PPARα/RXRα Activation	3.18	0.0412	-0.816	APOA1,FASN,HSP90AA1,HSP90AB1,NR2F1,PLCZ1,PRKAR1A,RASD1
Sertoli Cell-Sertoli Cell Junction Signaling	3.17	0.037	-2.333	CLDN11,CLDN5,EPN1,JAM2,RASD1,TIMP1,TUBB4A,TUBB4B,YBX3
Amyloid fiber formation	3.13	0.0685	-2.236	APOA1,APOE,CST3,ITM2B,UBB
NFE2L2 regulating anti-oxidant/detoxification enzymes	3.1	0.158	NaN	GSTA1,GSTA2,GSTA3
Retinoate Biosynthesis I	3.09	0.093	NaN	ADH1B,AKR1B1,DHRS3,RBP1
Neutrophil degranulation	3.06	0.0273	-3.606	ALDOA,CST3,FTH1,HSP90AA1,HSP90AB1,LAMP2,MIF,PKM,PRDX6,SERPINA3,SLC44A2,TUBB4B,UBR4
Retinoid metabolism and transport	3.05	0.0909	-2	APOA1,APOE,GPC1,RBP1
Androgen Biosynthesis	3.03	0.15	NaN	CYP17A1,GSTA1,HSD17B3
Role of Osteoclasts in Rheumatoid Arthritis Signaling Pathway	3.02	0.0325	0.333	ADAM22,CALM1 (includes others),COL12A1,COL15A1,COL1A1,COL1A2,COL3A1,COL5A2,RASD1,RHOBTB2
Coronavirus Replication Pathway	3.02	0.0889	-1	COPE,TUBA4B,TUBB4A,TUBB4B
Aryl Hydrocarbon Receptor Signaling	3.01	0.044	NaN	GSTA1,GSTA2,GSTA3,HSP90AA1,HSP90AB1,MGST3,NR2F1
Signaling by MET	2.97	0.0633	1.342	COL1A1,COL1A2,COL3A1,COL5A2,UBB
Role of JAK family kinases in IL-6-type Cytokine Signaling	2.97	0.0633	-2.236	HSP90AA1,HSP90AB1,SERPINA3,SERPINA5,TIMP1
ESR-mediated signaling	2.97	0.0508	-2.449	CITED1,DDX5,GREB1,HSP90AA1,HSP90AB1,POLR2A
Zymosterol Biosynthesis	2.86	0.333	NaN	CYP51A1,MSMO1
Activation of NMDA receptors and postsynaptic events	2.85	0.0595	-1.342	CALM1 (includes others),PRKAR1A,TUBA4B,TUBB4A,TUBB4B
Axonal Guidance Signaling	2.79	0.0255	NaN	ABLIM1,ADAM22,EPHA3,FZD1,MEP1A,OPN1SW,PLCZ1,PRKAR1A,PTCH2,RASD1,SLIT3,TUBB4A,TUBB4B
Apelin Adipocyte Signaling Pathway	2.7	0.0549	-0.447	GSTA1,MGST3,OPN1SW,PRDX6,PRKAR1A
Adipogenesis pathway	2.6	0.0432	1.633	DLK1,FZD1,RBBP7,RBP1,SIN3B,SOX9
MicroRNA Biogenesis Signaling Pathway	2.6	0.0374	-2.646	DDX5,FUS,HNRNPA2B1,HSP90AA1,HSP90AB1,POLR2A,RASD1
Glutathione Redox Reactions I	2.6	0.107	NaN	GSTA1,MGST3,PRDX6
Visual phototransduction	2.55	0.0667	0	CALM1 (includes others),DHRS3,OPN1SW,RBP1
Leukocyte Extravasation Signaling	2.53	0.0363	0	CLDN11,CLDN5,CTNND1,EZR,JAM2,OPN1SW,TIMP1
Xenobiotic Metabolism PXR Signaling Pathway	2.5	0.0359	-1.134	GSTA1,GSTA2,GSTA3,HSP90AA1,HSP90AB1,MGST3,PRKAR1A
Phagosome Formation	2.44	0.0216	1.941	ADGRG1,FZD1,GPLD1,GPR50,IGHA1,IGHG1,IGHG2,IGHG3,IGHG4,IGKC,JCHAIN,MYLK,OPN1SW,PRDX6,RASD1
PXR/RXR Activation	2.42	0.0615	-2	GSTA1,GSTA2,PRKAR1A,SCD
S100 Family Signaling Pathway	2.4	0.0207	1.5	ADGRG1,BSG,CALM1 (includes others),EZR,FZD1,GPR50,IGHG1,IGHG2,IGHG3,IGHG4,IGKC,JCHAIN,OPN1SW,PLCZ1,PRKAR1A,SERPINF1
Gap junction trafficking and regulation	2.36	0.0882	NaN	TUBA4B,TUBB4A,TUBB4B
Interleukin-4 and Interleukin-13 signaling	2.34	0.0455	0.447	COL1A2,HSP90AA1,IGHG1,IGHG4,TIMP1
Myelination Signaling Pathway	2.3	0.0275	-1	ADAM22,CALM1 (includes others),FASN,FZD1,IDI1,LGI4,PRKAR1A,RASD1,SCD
Hedgehog 'off' state	2.29	0.0442	NaN	PRKAR1A,SEM1,TUBB4A,TUBB4B,UBB
Interferon alpha/beta signaling	2.29	0.0563	-1	EGR1,IFI27,IFI6,ISG15
Melatonin Signaling	2.27	0.0556	0	CALM1 (includes others),OPN1SW,PLCZ1,PRKAR1A
Phagosome Maturation	2.25	0.0366	NaN	CTSV,LAMP2,PRDX6,TUBA4B,TUBB4A,TUBB4B
Signaling by ROBO receptors	2.25	0.0431	-1.342	ELOB,GPC1,SEM1,SLIT3,UBB
GP1b-IX-V activation signalling	2.23	0.167	NaN	COL1A1,COL1A2
Eicosanoid Signaling	2.19	0.0286	-1.414	DPEP1,EGR1,PLCZ1,PRDX6,PRKAR1A,PTGDS,RASD1,SOX9
Nitric Oxide Signaling in the Cardiovascular System	2.18	0.0417	-1.342	CALM1 (includes others),HSP90AA1,HSP90AB1,PDE5A,PRKAR1A
Plasma lipoprotein assembly, remodeling, and clearance	2.18	0.0526	-2	APOA1,APOE,SCARB1,UBB
Germ Cell-Sertoli Cell Junction Signaling	2.18	0.0353	NaN	CTNND1,EPN1,RASD1,RHOBTB2,TUBB4A,TUBB4B
Platelet Aggregation (Plug Formation)	2.16	0.154	NaN	COL1A1,COL1A2
Transcriptional regulation of testis differentiation	2.16	0.154	NaN	PTGDS,SOX9
Azathioprine ADME	2.16	0.154	NaN	GSTA1,GSTA2
Glucocorticoid Biosynthesis	2.16	0.154	NaN	CYP17A1,GSTA1
Protein Kinase A Signaling	2.13	0.0243	-2.121	CALM1 (includes others),DUSP6,H1-5,MYLK,OPN1SW,PDE5A,PLCZ1,PRKAR1A,PTCH2,YWHAB
DDX58/IFIH1-mediated induction of interferon-alpha/beta	2.12	0.0506	-2	HSP90AA1,HSP90AB1,ISG15,UBB
Intrinsic Prothrombin Activation Pathway	2.1	0.0714	NaN	COL1A1,COL1A2,COL3A1
LGI-ADAM interactions	2.1	0.143	NaN	ADAM22,LGI4
Leukotriene Biosynthesis	2.1	0.143	NaN	DPEP1,MGST3
Mevalonate Pathway I	2.1	0.143	NaN	HMGCS1,IDI1
14-3-3-mediated Signaling	2.08	0.0394	NaN	PLCZ1,RASD1,TUBB4A,TUBB4B,YWHAB
Smooth Muscle Contraction	2.07	0.0698	NaN	CALM1 (includes others),MYLK,PDE5A
Assembly and cell surface presentation of NMDA receptors	2.07	0.0698	NaN	TUBA4B,TUBB4A,TUBB4B
Tight Junction Signaling	2.06	0.0333	NaN	CLDN11,CLDN5,JAM2,MYLK,PRKAR1A,YBX3
Regulation of mRNA stability by proteins that bind AU-rich elements	2.04	0.0682	NaN	ENPP2,UBB,YWHAB
Metabolism of nitric oxide: NOS3 activation and regulation	2.04	0.133	NaN	CALM1 (includes others),HSP90AA1
Platelet Adhesion to exposed collagen	2.04	0.133	NaN	COL1A1,COL1A2
Carboxyterminal post-translational modifications of tubulin	2.02	0.0667	NaN	TUBA4B,TUBB4A,TUBB4B
Glutamine Biosynthesis I	2.01	1	NaN	GLUL
Acute Phase Response Signaling	2.01	0.0324	NaN	APOA1,C4A/C4B,RASD1,RBP1,SERPINA3,SERPINF1
Hedgehog 'on' state	2	0.0465	-1	GAS1,PTCH2,SEM1,UBB
Wound Healing Signaling Pathway	1.91	0.0278	1.134	COL12A1,COL15A1,COL1A1,COL1A2,COL3A1,COL5A2,RASD1
Xenobiotic Metabolism CAR Signaling Pathway	1.91	0.0309	-2.449	GSTA1,GSTA2,GSTA3,HSP90AA1,HSP90AB1,MGST3
Netrin-1 signaling	1.89	0.06	NaN	ABLIM1,EZR,SLIT3
NR1H2 and NR1H3-mediated signaling	1.89	0.06	NaN	APOE,FASN,SCD
Superpathway of Geranylgeranyldiphosphate Biosynthesis I (via Mevalonate)	1.88	0.111	NaN	HMGCS1,IDI1
Xenobiotic Metabolism General Signaling Pathway	1.88	0.035	-2.236	GSTA1,GSTA2,GSTA3,MGST3,RASD1
LPS/IL-1 Mediated Inhibition of RXR Function	1.87	0.0272	NaN	APOE,GSTA1,GSTA2,GSTA3,HMGCS1,MGST3,SCARB1
TCF dependent signaling in response to WNT	1.86	0.0302	-0.816	FZD1,RSPO3,SEM1,SOX9,TLE5,UBB
Metabolism of cofactors	1.84	0.105	NaN	CALM1 (includes others),HSP90AA1
Gap Junction Signaling	1.83	0.0246	-2.121	CALM1 (includes others),OPN1SW,PLCZ1,PRKAR1A,RASD1,TUBB4A,TUBB4B,YBX3
Intra-Golgi and retrograde Golgi-to-ER traffic	1.82	0.0296	-0.816	COPE,GALNT2,MAN1A1,TUBA4B,TUBB4A,TUBB4B
Nucleotide Excision Repair	1.82	0.0412	-2	HMGN1,POLR2A,RAD23B,UBB
WNT/SHH Axonal Guidance Signaling Pathway	1.81	0.0336	0.447	FZD1,GPC1,PRKAR1A,PTCH2,YWHAB
Apelin Liver Signaling Pathway	1.79	0.1	NaN	COL1A1,COL1A2
Sensory processing of sound by outer hair cells of the cochlea	1.78	0.0545	NaN	ESPN,EZR,GRXCR1
Transcriptional regulation by RUNX1	1.77	0.0329	-0.447	CLDN5,CTSV,RSPO3,SEM1,UBB
RHO GTPases activate PAKs	1.75	0.0952	NaN	CALM1 (includes others),MYLK
Phase I - Functionalization of compounds	1.75	0.0392	-1	ADH1B,CYP11A1,CYP17A1,CYP51A1
COPI-mediated anterograde transport	1.75	0.0392	-1	COPE,TUBA4B,TUBB4A,TUBB4B
Signaling by PDGF	1.72	0.0517	NaN	COL3A1,COL5A2,THBS1
Epoxysqualene Biosynthesis	1.71	0.5	NaN	FDFT1
Fatty Acid Biosynthesis Initiation II	1.71	0.5	NaN	FASN
Glycine Degradation (Creatine Biosynthesis)	1.71	0.5	NaN	GATM
Chronic Myeloid Leukemia Signaling	1.7	0.0252	-0.378	CALM1 (includes others),FZD1,HSP90AA1,HSP90AB1,NOTCH3,PLCZ1,RASD1
Signaling by ERBB4	1.7	0.0508	NaN	APOE,STMN1,UBB
PPAR Signaling	1.68	0.0374	NaN	HSP90AA1,HSP90AB1,NR2F1,RASD1
Kinesins	1.66	0.0492	NaN	TUBA4B,TUBB4A,TUBB4B
HOTAIR Regulatory Pathway	1.65	0.0307	1	COL1A1,COL1A2,COL3A1,JAM2,RBBP7
α-Adrenergic Signaling	1.65	0.0367	NaN	CALM1 (includes others),OPN1SW,PRKAR1A,RASD1
Glycogen metabolism	1.64	0.0833	NaN	CALM1 (includes others),UBB
RAS processing	1.64	0.0833	NaN	CALM1 (includes others),UBB
The Visual Cycle	1.64	0.0833	NaN	DHRS3,RBP1
Xenobiotic Metabolism Signaling	1.59	0.0238	NaN	GSTA1,GSTA2,GSTA3,HSP90AA1,HSP90AB1,MGST3,RASD1
Sleep NREM Signaling Pathway	1.58	0.0348	2	OPN1SW,PRKAR1A,RASD1,YWHAB
Degradation of the extracellular matrix	1.57	0.0455	NaN	BSG,CTSV,DCN
Mitotic Roles of Polo-Like Kinase	1.55	0.0448	NaN	HSP90AA1,HSP90AB1,PKMYT1
Neuregulin Signaling	1.55	0.0342	NaN	DCN,HSP90AA1,HSP90AB1,RASD1
Mitotic Metaphase and Anaphase	1.55	0.0255	-1.633	BANF1,SEM1,TUBA4B,TUBB4A,TUBB4B,UBB
Fatty acyl-CoA biosynthesis	1.55	0.0741	NaN	FASN,SCD
Glycolysis I	1.55	0.0741	NaN	ALDOA,PKM
Sertoli Cell-Germ Cell Junction Signaling Pathway (Enhanced)	1.54	0.0254	0	CLDN11,CLDN5,CTNND1,JAM2,PRKAR1A,RASD1
Remodeling of Epithelial Adherens Junctions	1.54	0.0441	NaN	CTNND1,TUBB4A,TUBB4B
MTF1 activates gene expression	1.54	0.333	NaN	CSRP1
Palmitate Biosynthesis I (Animals)	1.54	0.333	NaN	FASN
Hypusine Biosynthesis	1.54	0.333	NaN	EIF5A
Regulation of lipid metabolism by PPARalpha	1.53	0.0336	NaN	APOA1,FDFT1,HMGCS1,SIN3B
Pathogen Induced Cytokine Storm Signaling Pathway	1.52	0.0216	1.414	CCL14,COL12A1,COL15A1,COL1A1,COL1A2,COL3A1,COL5A2,FTH1
Sensory processing of sound by inner hair cells of the cochlea	1.52	0.0435	NaN	ESPN,EZR,GRXCR1
Phospholipases	1.52	0.0435	NaN	GPLD1,PLCZ1,PRDX6
RHO GTPases activate PKNs	1.52	0.0714	NaN	PKN3,YWHAB
Protein Sorting Signaling Pathway	1.51	0.0281	-0.447	COPE,GPLD1,PRKAR1A,SEC31B,SORT1
Eukaryotic Translation Initiation	1.5	0.0328	-2	EIF3C,RPL18,RPL37A,RPS19
Stearate Biosynthesis I (Animals)	1.49	0.0423	NaN	DHCR24,DHRS1,FASN
Neddylation	1.47	0.0244	-2.449	ELOB,FBXO21,OBSL1,RBBP7,SEM1,UBB
L1CAM interactions	1.46	0.032	-1	EZR,TUBA4B,TUBB4A,TUBB4B
Signaling by CSF3 (G-CSF)	1.46	0.0667	NaN	ELOB,UBB
Glioma Invasiveness Signaling	1.46	0.0411	NaN	RASD1,RHOBTB2,TIMP1
MHC class II antigen presentation	1.45	0.0317	-1	CTSV,TUBA4B,TUBB4A,TUBB4B
Synaptogenesis Signaling Pathway	1.45	0.0222	-0.816	APOE,CALM1 (includes others),CTNND1,EPHA3,PRKAR1A,RASD1,THBS1
ROBO SLIT Signaling Pathway	1.44	0.0315	1	CTNND1,PRKAR1A,ROBO4,SLIT3
Methylglyoxal Degradation III	1.44	0.0645	NaN	AKR1B1,DHRS1
Sonic Hedgehog Signaling	1.44	0.0645	NaN	PRKAR1A,PTCH2
Cellular response to hypoxia	1.43	0.04	NaN	ELOB,SEM1,UBB
GPCR-Mediated Integration of Enteroendocrine Signaling Exemplified by an L Cell	1.43	0.04	NaN	OPN1SW,PLCZ1,PRKAR1A
Granulocyte Adhesion and Diapedesis	1.42	0.0265	NaN	CCL14,CLDN11,CLDN5,EZR,OPN1SW
Hypoxia Signaling in the Cardiovascular System	1.42	0.0395	NaN	HSP90AA1,HSP90AB1,LDHA
Neurotransmitter uptake and metabolism In glial cells	1.41	0.25	NaN	GLUL
Retinoate Biosynthesis II	1.41	0.25	NaN	RBP1
PRPP Biosynthesis I	1.41	0.25	NaN	PRPS2
Eumelanin Biosynthesis	1.41	0.25	NaN	MIF
D-glucuronate Degradation I	1.41	0.25	NaN	AKR1B1
RIPK1-mediated regulated necrosis	1.41	0.0625	NaN	HSP90AA1,UBB
GNRH Signaling	1.4	0.0262	NaN	CALM1 (includes others),EGR1,OPN1SW,PRKAR1A,RASD1
Synaptic Long Term Potentiation	1.39	0.0303	NaN	CALM1 (includes others),PLCZ1,PRKAR1A,RASD1
Signaling by NOTCH1	1.39	0.0385	NaN	DLK1,TLE5,UBB
Activation of Matrix Metalloproteinases	1.39	0.0606	NaN	CTSV,TIMP1
P2Y Purinergic Receptor Signaling Pathway	1.38	0.0301	NaN	OPN1SW,PLCZ1,PRKAR1A,RASD1
Endothelin-1 Signaling	1.38	0.0258	NaN	GPLD1,OPN1SW,PLCZ1,PRDX6,RASD1
Renal Cell Carcinoma Signaling	1.37	0.038	NaN	ELOB,RASD1,UBB
CCR3 Signaling in Eosinophils	1.37	0.0299	NaN	CALM1 (includes others),MYLK,OPN1SW,RASD1
Oncogene Induced Senescence	1.36	0.0588	NaN	ERF,UBB
Late endosomal microautophagy	1.36	0.0588	NaN	RNASE1,UBB
Cardiac Hypertrophy Signaling	1.36	0.023	-1	CALM1 (includes others),OPN1SW,PLCZ1,PRKAR1A,RASD1,RHOBTB2
Glycosaminoglycan metabolism	1.36	0.0375	NaN	DCN,GPC1,LUM
Chemokine Signaling	1.35	0.037	NaN	CALM1 (includes others),OPN1SW,RASD1
GPVI-mediated activation cascade	1.34	0.0571	NaN	COL1A1,COL1A2
Coagulation System	1.34	0.0571	NaN	SERPINA5,TFPI
Nucleotide Excision Repair Pathway	1.34	0.0571	NaN	POLR2A,RAD23B
Pulmonary Healing Signaling Pathway	1.34	0.0251	0.447	DLK1,FZD1,NOTCH3,RASD1,THBS1
Adrenomedullin signaling pathway	1.34	0.0251	NaN	CALM1 (includes others),MYLK,PLCZ1,PRKAR1A,RASD1
PI3K/AKT Signaling	1.33	0.025	NaN	HSP90AA1,HSP90AB1,IFNLR1,RASD1,YWHAB
Creatine-phosphate Biosynthesis	1.32	0.2	NaN	CKB
Pentose Phosphate Pathway (Oxidative Branch)	1.32	0.2	NaN	G6PD
Myo-inositol Biosynthesis	1.32	0.2	NaN	ISYNA1
Trans, trans-farnesyl Diphosphate Biosynthesis	1.32	0.2	NaN	IDI1
Transcriptional regulation by the AP-2 (TFAP2) family of transcription factors	1.32	0.0556	NaN	APOE,CITED1
Interferon Signaling	1.32	0.0556	NaN	IFI6,ISG15
Immunoregulatory interactions between a Lymphoid and a non-Lymphoid cell	1.31	0.0248	2.236	COL1A1,COL1A2,COL3A1,IGKC,KLRF1
Mitotic Prometaphase	1.31	0.0246	-1.342	HSP90AA1,MZT2B,TUBA4B,TUBB4A,TUBB4B
Complement System	1.3	0.0541	NaN	C4A/C4B,C7
Mitochondrial Dysfunction	1.28	0.0203	1.633	CALM1 (includes others),COX8A,FUS,GSTA1,MGST3,PRDX6,PRKAR1A
Clathrin-mediated Endocytosis Signaling	1.27	0.024	NaN	APOA1,APOE,CLU,EPN1,UBB
HIF1α Signaling	1.26	0.0239	-1.342	ELOB,HSP90AA1,LDHA,PKM,RASD1
TP53 Regulates Metabolic Genes	1.26	0.0341	NaN	COX8A,G6PD,YWHAB
Formation of Fibrin Clot (Clotting Cascade)	1.26	0.0513	NaN	SERPINA5,TFPI
Agranulocyte Adhesion and Diapedesis	1.25	0.0238	NaN	CCL14,CLDN11,CLDN5,EZR,OPN1SW
Fructose metabolism	1.24	0.167	NaN	AKR1B1
Creatine metabolism	1.24	0.167	NaN	GATM
Pyruvate Fermentation to Lactate	1.24	0.167	NaN	LDHA
RNA Polymerase II Transcription	1.23	0.0268	-2	ELOB,PABPN1,POLR2A,SRSF9
p70S6K Signaling	1.23	0.0173	NaN	IGHA1,IGHG1,IGHG2,IGHG3,IGHG4,IGKC,OPN1SW,PLCZ1,RASD1,YWHAB
mTOR Signaling	1.23	0.0234	NaN	EIF3C,GPLD1,RASD1,RHOBTB2,RPS19
NER (Nucleotide Excision Repair, Enhanced Pathway)	1.22	0.033	NaN	HMGN1,POLR2A,RAD23B
PTEN Regulation	1.22	0.0267	NaN	EGR1,RBBP7,SEM1,UBB
DAG and IP3 signaling	1.22	0.0488	NaN	CALM1 (includes others),PRKAR1A
NAD Signaling Pathway	1.21	0.0265	NaN	H1-5,LDHA,POLR2A,SLC7A5
Degradation of beta-catenin by the destruction complex	1.21	0.0326	NaN	SEM1,TLE5,UBB
Cell junction organization	1.21	0.0326	NaN	CLDN11,CLDN5,CTNND1
Corticotropin Releasing Hormone Signaling	1.21	0.0263	NaN	CALM1 (includes others),OPN1SW,PRKAR1A,PTCH2
Processing of Capped Intron-Containing Pre-mRNA	1.2	0.0209	-2.449	DDX5,FUS,HNRNPA2B1,PABPN1,POLR2A,SRSF9
Acetone Degradation I (to Methylglyoxal)	1.2	0.0476	NaN	CYP51A1,DHRS1
Eukaryotic Translation Termination	1.19	0.0319	NaN	RPL18,RPL37A,RPS19
Oncostatin M Signaling	1.18	0.0465	NaN	MT2A,RASD1
Eukaryotic Translation Elongation	1.18	0.0316	NaN	RPL18,RPL37A,RPS19
Pentose phosphate pathway	1.18	0.143	NaN	G6PD
Aryl hydrocarbon receptor signalling	1.18	0.143	NaN	HSP90AB1
eNOS Signaling	1.17	0.0256	NaN	CALM1 (includes others),HSP90AA1,HSP90AB1,PRKAR1A
Dendritic Cell Maturation	1.16	0.0168	2.828	COL1A1,COL1A2,COL3A1,IGHG1,IGHG2,IGHG3,IGHG4,IGKC,JCHAIN,PLCZ1
Elastic fibre formation	1.16	0.0455	NaN	FBLN1,FBLN5
Role of NFAT in Cardiac Hypertrophy	1.16	0.0223	-1	CALM1 (includes others),OPN1SW,PLCZ1,PRKAR1A,RASD1
Epithelial Adherens Junction Signaling	1.16	0.0253	0	CTNND1,NOTCH3,RASD1,YWHAB
Cellular response to heat stress	1.16	0.0309	NaN	HSP90AA1,HSP90AB1,UBB
Thrombin Signaling	1.15	0.0222	NaN	MYLK,OPN1SW,PLCZ1,RASD1,RHOBTB2
Protein folding	1.15	0.0306	NaN	TUBA4B,TUBB4A,TUBB4B
Apelin Cardiomyocyte Signaling Pathway	1.14	0.0303	NaN	MYLK,OPN1SW,PLCZ1
Estrogen Biosynthesis	1.13	0.0435	NaN	CYP51A1,HSD17B3
NFE2L2 regulates pentose phosphate pathway genes	1.12	0.125	NaN	G6PD
EIF2 Signaling	1.12	0.0217	NaN	EIF3C,RASD1,RPL18,RPL37A,RPS19
Cellular Effects of Sildenafil (Viagra)	1.12	0.016	0.302	ADGRG1,CALM1 (includes others),FZD1,GPR50,HCN4,HSP90AA1,HSP90AB1,MYLK,OPN1SW,PDE5A,PRKAR1A
Inhibition of ARE-Mediated mRNA Degradation Pathway	1.12	0.0245	NaN	PABPN1,PRKAR1A,SEM1,YWHAB
ABC-family proteins mediated transport	1.12	0.0297	NaN	APOA1,SEM1,UBB
nNOS Signaling in Neurons	1.11	0.0426	NaN	CALM1 (includes others),RASD1
Beta-catenin independent WNT signaling	1.11	0.0294	NaN	CALM1 (includes others),FZD1,UBB
DNA Damage Bypass	1.1	0.0417	NaN	ISG15,UBB
Response of EIF2AK4 (GCN2) to amino acid deficiency	1.1	0.0291	NaN	RPL18,RPL37A,RPS19
Transcriptional activity of SMAD2/SMAD3:SMAD4 heterotrimer	1.08	0.0408	NaN	COL1A2,UBB
Retinol Biosynthesis	1.08	0.0408	NaN	DHRS3,RBP1
CXCR4 Signaling	1.08	0.0238	NaN	EGR1,OPN1SW,RASD1,RHOBTB2
Androgen Signaling	1.07	0.0237	NaN	CALM1 (includes others),HSP90AA1,POLR2A,PRKAR1A
Sucrose Degradation V (Mammalian)	1.07	0.111	NaN	ALDOA
G-Protein Coupled Receptor Signaling	1.07	0.0156	-0.302	ADGRG1,CALM1 (includes others),DUSP6,FZD1,GPR50,HCN4,MYLK,OPN1SW,PDE5A,PRKAR1A,RASD1
Signaling by the B Cell Receptor (BCR)	1.07	0.0235	-1	CALM1 (includes others),IGKC,SEM1,UBB
Signaling by ERBB2	1.07	0.04	NaN	HSP90AA1,UBB
Signaling by EGFR	1.07	0.04	NaN	EPN1,UBB
Signaling by NOTCH3	1.07	0.04	NaN	NOTCH3,UBB
Glioblastoma Multiforme Signaling	1.06	0.0234	NaN	FZD1,PLCZ1,RASD1,RHOBTB2
Selenoamino acid metabolism	1.06	0.028	NaN	RPL18,RPL37A,RPS19
Transcriptional regulation by RUNX2	1.05	0.0392	NaN	COL1A1,SOX9
Cell Cycle: G2/M DNA Damage Checkpoint Regulation	1.05	0.0392	NaN	PKMYT1,YWHAB
Signaling by VEGF	1.05	0.0278	NaN	CALM1 (includes others),CTNND1,HSP90AA1
Telomerase Signaling	1.05	0.0278	NaN	HSP90AA1,HSP90AB1,RASD1
Serotonin Receptor Signaling	1.04	0.0171	-0.707	CALM1 (includes others),GPLD1,MYLK,PLCZ1,PRDX6,PRKAR1A,RASD1,RHOBTB2
Prostanoid Biosynthesis	1.03	0.1	NaN	PTGDS
B Cell Receptor Signaling	1.03	0.0158	NaN	CALM1 (includes others),EGR1,IGHA1,IGHG1,IGHG2,IGHG3,IGHG4,IGKC,JCHAIN,RASD1
Regulation of Apoptosis	1.02	0.0377	NaN	SEM1,UBB
Phototransduction Pathway	1.01	0.037	NaN	OPN1SW,PRKAR1A
Tumor Microenvironment Pathway	1.01	0.0223	NaN	COL1A1,COL1A2,COL3A1,RASD1
Docosahexaenoic Acid (DHA) Signaling	1	0.02	-1	MFSD2A,PLCZ1,PRDX6,PRKAR1A,SERPINF1
Glutaminergic Receptor Signaling Pathway (Enhanced)	1	0.0185	-0.816	CALM1 (includes others),GLUL,GPLD1,PLCZ1,PRDX6,PRKAR1A
The citric acid (TCA) cycle and respiratory electron transport	0.997	0.0364	NaN	BSG,LDHA
Prostate Cancer Signaling	0.996	0.0263	NaN	HSP90AA1,HSP90AB1,RASD1
Antioxidant Action of Vitamin C	0.996	0.0263	NaN	GPLD1,PLCZ1,PRDX6
Metallothioneins bind metals	0.99	0.0909	NaN	MT2A
Alpha-protein kinase 1 signaling pathway	0.99	0.0909	NaN	UBB
Pexophagy	0.99	0.0909	NaN	UBB
Ketogenesis	0.99	0.0909	NaN	HMGCS1
Oleate Biosynthesis II (Animals)	0.99	0.0909	NaN	SCD
Pentose Phosphate Pathway	0.99	0.0909	NaN	G6PD
SRP-dependent cotranslational protein targeting to membrane	0.988	0.0261	NaN	RPL18,RPL37A,RPS19
CDK5 Signaling	0.988	0.0261	NaN	EGR1,PRKAR1A,RASD1
CSDE1 Signaling Pathway	0.984	0.0357	NaN	FUS,PABPN1
NLR signaling pathways	0.984	0.0357	NaN	HSP90AB1,UBB
Ion channel transport	0.979	0.0219	NaN	CALM1 (includes others),FXYD1,TTYH3,UBB
Nonsense-Mediated Decay (NMD)	0.971	0.0256	NaN	RPL18,RPL37A,RPS19
PAK Signaling	0.971	0.0256	NaN	EPHA3,MYLK,RASD1
Sperm Motility	0.966	0.0195	NaN	CALM1 (includes others),EPHA3,PLCZ1,PRDX6,PRKAR1A
GPCR-Mediated Nutrient Sensing in Enteroendocrine Cells	0.963	0.0254	NaN	OPN1SW,PLCZ1,PRKAR1A
Dopamine-DARPP32 Feedback in cAMP Signaling	0.96	0.0215	-1	CALM1 (includes others),OPN1SW,PLCZ1,PRKAR1A
RUNX1 regulates megakaryocyte differentiation and platelet function	0.958	0.0345	NaN	SIN3B,THBS1
Iron uptake and transport	0.958	0.0345	NaN	FTH1,UBB
Peptide hormone biosynthesis	0.954	0.0833	NaN	INHA
Tryptophan catabolism	0.954	0.0833	NaN	SLC7A5
Mineralocorticoid Biosynthesis	0.954	0.0833	NaN	GSTA1
IL-17 Signaling	0.954	0.0214	-2	DEFB119,HSP90AA1,HSP90AB1,RASD1
Sphingosine-1-phosphate Signaling	0.946	0.025	NaN	OPN1SW,PLCZ1,RHOBTB2
Metabolism of water-soluble vitamins and cofactors	0.946	0.0339	NaN	ENPP2,FASN
RAF/MAP kinase cascade	0.941	0.0191	-1.342	CALM1 (includes others),DUSP6,SEM1,UBB,YWHAB
NIK-->noncanonical NF-kB signaling	0.934	0.0333	NaN	SEM1,UBB
PCP (Planar Cell Polarity) Pathway	0.934	0.0333	NaN	FZD1,RSPO3
Neuroprotective Role of THOP1 in Alzheimer's Disease	0.931	0.0246	NaN	FAP,PRKAR1A,SERPINA3
Production of Nitric Oxide and Reactive Oxygen Species in Macrophages	0.929	0.0209	NaN	APOA1,APOE,CLU,RHOBTB2
NCAM signaling for neurite out-growth	0.922	0.0328	NaN	COL3A1,COL5A2
Trafficking and processing of endosomal TLR	0.922	0.0769	NaN	CTSV
Cleavage and Polyadenylation of Pre-mRNA	0.922	0.0769	NaN	PABPN1
Acetylcholine Receptor Signaling Pathway	0.911	0.0206	0	CALM1 (includes others),OPN1SW,PLCZ1,PRKAR1A
Cytoprotection by HMOX1	0.911	0.0323	NaN	COX8A,SIN3B
Regulation of the Epithelial-Mesenchymal Transition Pathway	0.906	0.0205	NaN	EGR1,FZD1,NOTCH3,RASD1
PI3K Signaling in B Lymphocytes	0.905	0.0153	NaN	CALM1 (includes others),IGHA1,IGHG1,IGHG2,IGHG3,IGHG4,IGKC,PLCZ1,RASD1
Glutamate and glutamine metabolism	0.891	0.0714	NaN	GLUL
Aspirin ADME	0.891	0.0714	NaN	BSG
Breast Cancer Regulation by Stathmin1	0.889	0.0152	1	ADGRG1,FZD1,GPR50,OPN1SW,PRKAR1A,RASD1,STMN1,TUBB4A,TUBB4B
Natural Killer Cell Signaling	0.888	0.0202	-2	COL1A1,COL1A2,COL3A1,RASD1
Semaphorin interactions	0.888	0.0312	NaN	HSP90AA1,HSP90AB1
Hedgehog ligand biogenesis	0.877	0.0308	NaN	SEM1,UBB
Human Embryonic Stem Cell Pluripotency	0.871	0.0199	-1	FZD1,HSP90AA1,HSP90AB1,RASD1
WNT/Ca+ pathway	0.867	0.0303	NaN	FZD1,PLCZ1
Glutamate Receptor Signaling	0.867	0.0303	NaN	CALM1 (includes others),GLUL
fMLP Signaling in Neutrophils	0.864	0.0229	NaN	CALM1 (includes others),OPN1SW,RASD1
Ferroptosis Signaling Pathway	0.864	0.0229	NaN	FDFT1,FTH1,RASD1
Regulation of cholesterol biosynthesis by SREBP (SREBF)	0.864	0.0667	NaN	INSIG1
Synthesis of Prostaglandins (PG) and Thromboxanes (TX)	0.864	0.0667	NaN	PTGDS
Telomere Extension by Telomerase	0.864	0.0667	NaN	HNRNPA2B1
Choline Biosynthesis III	0.864	0.0667	NaN	GPLD1
Cilium Assembly	0.855	0.0196	-1	HSP90AA1,TUBA4B,TUBB4A,TUBB4B
CREB Signaling in Neurons	0.849	0.0148	0	ADGRG1,CALM1 (includes others),FZD1,GPR50,OPN1SW,PLCZ1,POLR2A,PRKAR1A,RASD1
TNFR2 non-canonical NF-kB pathway	0.846	0.0294	NaN	SEM1,UBB
Fc epsilon receptor (FCERI) signaling	0.844	0.0194	NaN	CALM1 (includes others),IGKC,SEM1,UBB
Role of Tissue Factor in Cancer	0.838	0.0193	0	CCN1,EGR1,RASD1,TFPI
Rap1 signalling	0.838	0.0625	NaN	YWHAB
Extrinsic Prothrombin Activation Pathway	0.838	0.0625	NaN	TFPI
SPINK1 General Cancer Pathway	0.836	0.029	NaN	MT2A,RASD1
Hematopoiesis from Pluripotent Stem Cells	0.826	0.0157	NaN	IGHA1,IGHG1,IGHG2,IGHG3,IGHG4,IGKC,JCHAIN
TP53 Regulates Transcription of DNA Repair Genes	0.826	0.0286	NaN	ELOB,POLR2A
IL-8 Signaling	0.823	0.019	NaN	GPLD1,OPN1SW,RASD1,RHOBTB2
Cachexia Signaling Pathway	0.817	0.0163	-1.633	FBXO21,HSP90AA1,HSP90AB1,IGFBP3,INSL3,PRKAR1A
Hereditary Breast Cancer Signaling	0.816	0.0217	NaN	POLR2A,RASD1,UBB
RHO GTPase cycle	0.816	0.0156	-1.89	CKB,HSP90AA1,HSP90AB1,PDE5A,PKN3,RHOBTB2,WIPF3
ISG15 antiviral mechanism	0.816	0.0282	NaN	ISG15,UBB
Protein methylation	0.813	0.0588	NaN	CALM1 (includes others)
RHO GTPases Activate Formins	0.809	0.0216	NaN	TUBA4B,TUBB4A,TUBB4B
Basal Cell Carcinoma Signaling	0.806	0.0278	NaN	FZD1,PTCH2
Sirtuin Signaling Pathway	0.805	0.0172	0	DUSP6,G6PD,H1-5,LDHA,TUBA4B
Gαi Signaling	0.803	0.0214	NaN	OPN1SW,PRKAR1A,RASD1
Signaling by FGFR2	0.797	0.0274	NaN	POLR2A,UBB
Regulation of RUNX2 expression and activity	0.797	0.0274	NaN	SEM1,UBB
Extra-nuclear estrogen signaling	0.797	0.0274	NaN	CALM1 (includes others),HSP90AA1
ERK/MAPK Signaling	0.797	0.0186	NaN	DUSP6,PRKAR1A,RASD1,YWHAB
Class I MHC mediated antigen processing and presentation	0.79	0.016	-2.449	CTSV,ELOB,FBXO21,SEM1,UBB,UBR4
Cardiac Hypertrophy Signaling (Enhanced)	0.789	0.0148	0.378	CALM1 (includes others),FZD1,IFNLR1,OPN1SW,PDE5A,PLCZ1,PRKAR1A,RASD1
trans-Golgi Network Vesicle Budding	0.788	0.027	NaN	FTH1,SORT1
ERK5 Signaling	0.788	0.027	NaN	RASD1,YWHAB
Autophagy	0.787	0.0184	NaN	CALM1 (includes others),LAMP2,PRKAR1A,SLC7A5
Nuclear Cytoskeleton Signaling Pathway	0.772	0.0182	0	EGR1,TUBA4B,TUBB4A,TUBB4B
C-type lectin receptors (CLRs)	0.772	0.0207	NaN	CALM1 (includes others),SEM1,UBB
Leptin Signaling in Obesity	0.77	0.0263	NaN	PLCZ1,PRKAR1A
Regulation of TP53 Activity through Methylation	0.769	0.0526	NaN	UBB
FOXO-mediated transcription	0.769	0.0526	NaN	YWHAB
VDR/RXR Activation	0.752	0.0256	NaN	IGFBP3,IGFBP5
Signaling by Hippo	0.749	0.05	NaN	YWHAB
Endocannabinoid Neuronal Synapse Pathway	0.748	0.0201	NaN	OPN1SW,PLCZ1,PRKAR1A
Maturity Onset Diabetes of Young (MODY) Signaling	0.744	0.0253	NaN	APOA1,APOE
Parkinson's Signaling Pathway	0.739	0.0163	0.447	CALM1 (includes others),TUBA4B,TUBB4A,TUBB4B,UBB
Glucose metabolism	0.735	0.025	NaN	ALDOA,PKM
IL-17A Signaling in Fibroblasts	0.735	0.025	NaN	COL1A1,COL1A2
Signaling by NTRK1 (TRKA)	0.727	0.0247	NaN	DUSP6,YWHAB
Activation of anterior HOX genes in hindbrain during early embryogenesis	0.727	0.0247	NaN	POLR2A,RBBP7
Estrogen-Dependent Breast Cancer Signaling	0.719	0.0244	NaN	HSD17B3,RASD1
Pregnenolone Biosynthesis	0.712	0.0455	NaN	CYP11A1
Transport of bile salts and organic acids, metal ions and amine compounds	0.711	0.0241	NaN	BSG,SLC44A2
Signaling by NOTCH4	0.711	0.0241	NaN	SEM1,UBB
Role of MAPK Signaling in the Pathogenesis of Influenza	0.703	0.0238	NaN	PRDX6,RASD1
PEDF Signaling	0.703	0.0238	NaN	RASD1,SERPINF1
cAMP-mediated signaling	0.699	0.0169	-1	CALM1 (includes others),DUSP6,PDE5A,PRKAR1A
Osteoarthritis Pathway	0.699	0.0169	NaN	DCN,FZD1,PTCH2,SOX9
Ovarian Cancer Signaling	0.697	0.019	NaN	FZD1,PRKAR1A,RASD1
BAG2 Signaling Pathway	0.696	0.0235	NaN	HSP90AA1,SEM1
RAF-independent MAPK1/3 activation	0.694	0.0435	NaN	DUSP6
Metabolism of porphyrins	0.694	0.0435	NaN	GSTA1
Surfactant metabolism	0.694	0.0435	NaN	LMCD1
Histidine Degradation VI	0.694	0.0435	NaN	CYP11A1
IL-4 Signaling	0.69	0.0139	1.414	COL12A1,COL15A1,COL1A1,COL1A2,COL3A1,COL5A2,OPN1SW,RASD1
Oxidative Stress Induced Senescence	0.688	0.0233	NaN	RBBP7,UBB
Platelet homeostasis	0.688	0.0233	NaN	CALM1 (includes others),PDE5A
Role of Hypercytokinemia/hyperchemokinemia in the Pathogenesis of Influenza	0.688	0.0233	NaN	IFNLR1,ISG15
Regulation of the Epithelial Mesenchymal Transition in Development Pathway	0.68	0.023	NaN	FZD1,PTCH2
Other interleukin signaling	0.678	0.0417	NaN	IFNLR1
Estrogen Receptor Signaling	0.674	0.0147	-1	DDX5,HSP90AA1,HSP90AB1,PLCZ1,PRKAR1A,RASD1
Regulation of mitotic cell cycle	0.673	0.0227	NaN	SEM1,UBB
Transcriptional Regulatory Network in Embryonic Stem Cells	0.665	0.0183	NaN	FZD1,RASD1,RFX4
MyD88 cascade initiated on plasma membrane	0.662	0.04	NaN	UBB
Bupropion Degradation	0.662	0.04	NaN	CYP51A1
Immunogenic Cell Death Signaling Pathway	0.659	0.0222	NaN	HSP90AA1,HSP90AB1
Opioid Signalling	0.659	0.0222	NaN	CALM1 (includes others),PRKAR1A
Regulation of Cellular Mechanics by Calpain Protease	0.659	0.0222	NaN	EZR,RASD1
KEAP1-NFE2L2 pathway	0.652	0.022	NaN	SEM1,UBB
BMP signaling pathway	0.652	0.022	NaN	PRKAR1A,RASD1
HMGB1 Signaling	0.65	0.018	NaN	RASD1,RBBP7,RHOBTB2
Signaling by BMP	0.647	0.0385	NaN	CHRDL1
Interleukin-20 family signaling	0.647	0.0385	NaN	IFNLR1
Ubiquinol-10 Biosynthesis (Eukaryotic)	0.647	0.0385	NaN	CYP11A1
D-myo-inositol (1,4,5)-Trisphosphate Biosynthesis	0.647	0.0385	NaN	PLCZ1
ABRA Signaling Pathway	0.645	0.0217	NaN	EGR1,TAGLN
MAPK6/MAPK4 signaling	0.645	0.0217	NaN	SEM1,UBB
Actin Nucleation by ARP-WASP Complex	0.638	0.0215	NaN	RASD1,RHOBTB2
Gαq Signaling	0.635	0.0176	NaN	CALM1 (includes others),GPLD1,RHOBTB2
Gluconeogenesis I	0.633	0.037	NaN	ALDOA
Fcγ Receptor-mediated Phagocytosis in Macrophages and Monocytes	0.631	0.0213	NaN	EZR,GPLD1
Aldosterone Signaling in Epithelial Cells	0.626	0.0174	NaN	HSP90AA1,HSP90AB1,PLCZ1
Gene Silencing by RNA	0.624	0.0211	NaN	HSP90AA1,POLR2A
MTOR signalling	0.619	0.0357	NaN	YWHAB
Signaling by ALK	0.619	0.0357	NaN	PTN
Class B/2 (Secretin family receptors)	0.618	0.0208	NaN	FZD1,PTCH2
Transcriptional regulation by RUNX3	0.618	0.0208	NaN	SEM1,UBB
WNT/β-catenin Signaling	0.617	0.0172	NaN	FZD1,SOX9,UBB
TGF-β Signaling	0.611	0.0206	NaN	INHA,RASD1
Hematoma Resolution Signaling Pathway	0.61	0.0155	0	C7,FTH1,THBS1,TUBA4B
mRNA Capping	0.606	0.0345	NaN	POLR2A
Processing of Capped Intronless Pre-mRNA	0.606	0.0345	NaN	PABPN1
EGR2 and SOX10-mediated initiation of Schwann cell myelination	0.606	0.0345	NaN	CYP51A1
Melanocyte Development and Pigmentation Signaling	0.605	0.0204	NaN	PRKAR1A,RASD1
UVA-Induced MAPK Signaling	0.605	0.0204	NaN	PLCZ1,RASD1
Activation of kainate receptors upon glutamate binding	0.593	0.0333	NaN	CALM1 (includes others)
Mitophagy	0.593	0.0333	NaN	UBB
Regulation of TP53 Activity through Acetylation	0.593	0.0333	NaN	RBBP7
Protein ubiquitination	0.593	0.0333	NaN	UBB
p75 NTR receptor-mediated signalling	0.593	0.02	NaN	BEX3,UBB
S Phase	0.593	0.02	NaN	SEM1,UBB
IL-15 Signaling	0.592	0.0133	NaN	IGHA1,IGHG1,IGHG2,IGHG3,IGHG4,IGKC,RASD1
Neuropathic Pain Signaling in Dorsal Horn Neurons	0.587	0.0198	NaN	PLCZ1,PRKAR1A
Endosomal Sorting Complex Required For Transport (ESCRT)	0.581	0.0323	NaN	UBB
Signaling by CSF1 (M-CSF) in myeloid cells	0.581	0.0323	NaN	UBB
MyD88 dependent cascade initiated on endosome	0.581	0.0323	NaN	UBB
FcγRIIB Signaling in B Lymphocytes	0.58	0.0132	NaN	IGHA1,IGHG1,IGHG2,IGHG3,IGHG4,IGKC,RASD1
Signaling by Rho Family GTPases	0.577	0.015	NaN	EZR,MYLK,RHOBTB2,STMN1
Circadian Rhythm Signaling	0.574	0.0149	NaN	PLCZ1,PRKAR1A,PTGDS,RASD1
Regulation of eIF4 and p70S6K Signaling	0.572	0.0163	NaN	EIF3C,RASD1,RPS19
Toll Like Receptor 3 (TLR3) Cascade	0.569	0.0312	NaN	UBB
Transport of inorganic cations/anions and amino acids/oligopeptides	0.569	0.0192	NaN	CALM1 (includes others),SLC7A5
DNA Replication Pre-Initiation	0.569	0.0192	NaN	SEM1,UBB
Mouse Embryonic Stem Cell Pluripotency	0.569	0.0192	NaN	FZD1,RASD1
Colorectal Cancer Metastasis Signaling	0.563	0.0148	NaN	FZD1,PRKAR1A,RASD1,RHOBTB2
Major pathway of rRNA processing in the nucleolus and cytosol	0.563	0.0161	NaN	RPL18,RPL37A,RPS19
Cell Cycle Checkpoints	0.56	0.0147	-2	PKMYT1,SEM1,UBB,YWHAB
Systemic Lupus Erythematosus in B Cell Signaling Pathway	0.559	0.0124	-0.447	CALM1 (includes others),IGHA1,IGHG1,IGHG2,IGHG3,IGHG4,IGKC,ISG15,RASD1
MAPK targets/ Nuclear events mediated by MAP kinases	0.558	0.0303	NaN	DUSP6
WNK Renal Signaling Pathway	0.557	0.0189	NaN	CALM1 (includes others),ELOB
Protein Ubiquitination Pathway	0.557	0.0147	-2	ELOB,HSP90AA1,HSP90AB1,UBB
Cargo recognition for clathrin-mediated endocytosis	0.552	0.0187	NaN	EPN1,UBB
Signaling by NOTCH2	0.547	0.0294	NaN	UBB
Transcriptional Regulation by E2F6	0.547	0.0294	NaN	RBBP7
Inhibition of Angiogenesis by TSP1	0.547	0.0294	NaN	THBS1
ISGylation Signaling Pathway	0.546	0.0185	NaN	IFNLR1,ISG15
PRC2 methylates histones and DNA	0.536	0.0286	NaN	RBBP7
Transcriptional Regulation by NPAS4	0.536	0.0286	NaN	GEM
Ethanol Degradation II	0.536	0.0286	NaN	ADH1B
Autoimmune Thyroid Disease Signaling	0.534	0.0131	NaN	IGHG1,IGHG2,IGHG3,IGHG4,IGKC,JCHAIN
O-linked glycosylation	0.53	0.018	NaN	GALNT2,THBS1
Sleep REM Signaling Pathway	0.53	0.018	NaN	EGR1,PRKAR1A
Oxytocin Signaling Pathway	0.527	0.0142	-1	CALM1 (includes others),MYLK,PRKAR1A,RASD1
RHO GTPases Activate WASPs and WAVEs	0.526	0.0278	NaN	WIPF3
FLT3 Signaling	0.526	0.0278	NaN	UBB
MIF-mediated Glucocorticoid Regulation	0.526	0.0278	NaN	MIF
HDR through Homologous Recombination (HRR) or Single Strand Annealing (SSA)	0.525	0.0179	NaN	SEM1,UBB
MyD88-independent TLR4 cascade	0.516	0.027	NaN	UBB
Detoxification of Reactive Oxygen Species	0.516	0.027	NaN	PRDX6
ERCC6 (CSB) and EHMT2 (G9a) positively regulate rRNA expression	0.516	0.027	NaN	RBBP7
Noradrenaline and Adrenaline Degradation	0.516	0.027	NaN	ADH1B
Synaptic Long Term Depression	0.516	0.0152	NaN	PLCZ1,PRDX6,RASD1
Role of MAPK Signaling in Promoting the Pathogenesis of Influenza	0.514	0.0175	NaN	PRDX6,RASD1
Oxytocin in Brain Signaling Pathway	0.512	0.0151	NaN	CALM1 (includes others),PRDX6,RASD1
Regulation of Actin-based Motility by Rho	0.509	0.0174	NaN	MYLK,RHOBTB2
NoRC negatively regulates rRNA expression	0.507	0.0263	NaN	SIN3B
Fanconi Anemia Pathway	0.507	0.0263	NaN	UBB
Notch Signaling	0.507	0.0263	NaN	NOTCH3
Bladder Cancer Signaling	0.504	0.0172	NaN	RASD1,THBS1
MAP kinase activation	0.497	0.0256	NaN	UBB
Regulation of TP53 Expression and Degradation	0.497	0.0256	NaN	UBB
NGF-stimulated transcription	0.497	0.0256	NaN	EGR1
Inhibition of Matrix Metalloproteases	0.497	0.0256	NaN	TIMP1
Synthesis of DNA	0.489	0.0168	NaN	SEM1,UBB
Cholecystokinin/Gastrin-mediated Signaling	0.489	0.0168	NaN	RASD1,RHOBTB2
Signaling by FGFR3	0.488	0.025	NaN	UBB
Molecular Mechanisms of Cancer	0.486	0.0117	0	ADGRG1,CTNND1,FZD1,GPR50,IFNLR1,OPN1SW,PRKAR1A,PTCH2,RASD1,RHOBTB2
Renin-Angiotensin Signaling	0.48	0.0165	NaN	PRKAR1A,RASD1
Gamma carboxylation, hypusine formation and arylsulfatase activation	0.48	0.0244	NaN	EIF5A
Signaling by FGFR4	0.48	0.0244	NaN	UBB
MyD88:MAL(TIRAP) cascade initiated on plasma membrane	0.471	0.0238	NaN	UBB
Role of NANOG in Mammalian Embryonic Stem Cell Pluripotency	0.466	0.0161	NaN	FZD1,RASD1
RHOA Signaling	0.466	0.0161	NaN	EZR,MYLK
Allograft Rejection Signaling	0.466	0.0123	NaN	IGHG1,IGHG2,IGHG3,IGHG4,IGKC,JCHAIN
B Cell Development	0.466	0.0123	NaN	IGHA1,IGHG1,IGHG2,IGHG3,IGHG4,IGKC
Integrin Signaling	0.465	0.0142	NaN	MYLK,RASD1,RHOBTB2
Defensins	0.463	0.0233	NaN	DEFB119
Vasopressin regulates renal water homeostasis via Aquaporins	0.463	0.0233	NaN	PRKAR1A
Glioma Signaling	0.462	0.016	NaN	CALM1 (includes others),RASD1
TCR signaling	0.457	0.0159	NaN	SEM1,UBB
SUMOylation of transcription cofactors	0.455	0.0227	NaN	DDX5
TAK1-dependent IKK and NF-kappa-B activation	0.455	0.0227	NaN	UBB
Signaling by Retinoic Acid	0.455	0.0227	NaN	DHRS3
TP53 Regulates Transcription of Cell Death Genes	0.455	0.0227	NaN	IGFBP3
MIF Regulation of Innate Immunity	0.455	0.0227	NaN	MIF
Endocannabinoid Developing Neuron Pathway	0.453	0.0157	NaN	PRKAR1A,RASD1
Autism Signaling Pathway	0.45	0.013	0	DHCR7,FZD1,PRKAR1A,RASD1
TR/RXR Activation	0.449	0.0156	NaN	FASN,SCARB1
Arachidonic acid metabolism	0.447	0.0222	NaN	DPEP1
Interleukin-10 signaling	0.447	0.0222	NaN	TIMP1
GPER1 signaling	0.447	0.0222	NaN	PRKAR1A
Interleukin-1 family signaling	0.444	0.0155	NaN	SEM1,UBB
G Beta Gamma Signaling	0.444	0.0155	NaN	PRKAR1A,RASD1
IL-6 Signaling	0.444	0.0155	NaN	COL1A1,RASD1
Cardiac conduction	0.44	0.0154	NaN	CALM1 (includes others),FXYD1
Clathrin-mediated endocytosis	0.44	0.0154	NaN	EPN1,UBB
Cytosolic sensors of pathogen-associated DNA	0.439	0.0217	NaN	UBB
Role of OCT4 in Mammalian Embryonic Stem Cell Pluripotency	0.439	0.0217	NaN	NR2F1
tRNA Splicing	0.439	0.0217	NaN	PDE5A
Apelin Pancreas Signaling Pathway	0.439	0.0217	NaN	PRKAR1A
Mitotic G1 phase and G1/S transition	0.436	0.0153	NaN	SEM1,UBB
Multiple Sclerosis Signaling Pathway	0.433	0.0135	NaN	C7,DUSP6,RBBP7
Heme signaling	0.432	0.0213	NaN	APOA1
iNOS Signaling	0.432	0.0213	NaN	CALM1 (includes others)
XBP1(S) activates chaperone genes	0.425	0.0208	NaN	TSPYL2
nNOS Signaling in Skeletal Muscle Cells	0.425	0.0208	NaN	CALM1 (includes others)
STAT3 Pathway	0.42	0.0148	NaN	IFNLR1,RASD1
Nucleosome assembly	0.418	0.0204	NaN	RBBP7
PFKFB4 Signaling Pathway	0.418	0.0204	NaN	PRKAR1A
SNARE Signaling Pathway	0.416	0.0147	NaN	CALM1 (includes others),PRKAR1A
Role of PKR in Interferon Induction and Antiviral Response	0.416	0.0147	NaN	HSP90AA1,HSP90AB1
Role of Osteoblasts, Osteoclasts and Chondrocytes in Rheumatoid Arthritis	0.415	0.0132	NaN	CALM1 (includes others),COL1A1,FZD1
Signaling by FGFR1	0.411	0.02	NaN	UBB
RNA Polymerase I Transcription	0.411	0.02	NaN	RBBP7
Melanoma Signaling	0.411	0.02	NaN	RASD1
MYC Mediated Apoptosis Signaling	0.411	0.02	NaN	PRKAR1A
Assembly of RNA Polymerase II Complex	0.411	0.02	NaN	POLR2A
White Adipose Tissue Browning Pathway	0.408	0.0145	NaN	LDHA,PRKAR1A
UVC-Induced MAPK Signaling	0.404	0.0196	NaN	RASD1
Amyloid Processing	0.404	0.0196	NaN	PRKAR1A
GABAergic Receptor Signaling Pathway (Enhanced)	0.404	0.0144	NaN	GLUL,PRKAR1A
Ephrin A Signaling	0.404	0.0144	NaN	EPHA3,PRKAR1A
Neurovascular Coupling Signaling Pathway	0.403	0.0129	NaN	CALM1 (includes others),PRDX6,PRKAR1A
Insulin Receptor Signaling	0.4	0.0143	NaN	PRKAR1A,RASD1
MSP-RON Signaling in Cancer Cells Pathway	0.4	0.0143	NaN	RASD1,YWHAB
Apoptotic execution phase	0.398	0.0192	NaN	H1-5
Apelin Endothelial Signaling Pathway	0.397	0.0142	NaN	CALM1 (includes others),RASD1
Signaling by TGF-beta Receptor Complex	0.392	0.0189	NaN	UBB
Orexin Signaling Pathway	0.386	0.0126	NaN	CALM1 (includes others),PLCZ1,PRKAR1A
G alpha (s) signalling events	0.382	0.0138	NaN	INSL3,TAAR9
Intrinsic Pathway for Apoptosis	0.379	0.0182	NaN	YWHAB
Interleukin-3, Interleukin-5 and GM-CSF signaling	0.379	0.0182	NaN	UBB
Signaling by PTK6	0.379	0.0182	NaN	UBB
E3 ubiquitin ligases ubiquitinate target proteins	0.379	0.0182	NaN	UBB
DNA Damage/Telomere Stress Induced Senescence	0.374	0.0179	NaN	H1-5
Role of Osteoblasts in Rheumatoid Arthritis Signaling Pathway	0.37	0.0123	NaN	COL1A1,CTSV,FZD1
Actin Cytoskeleton Signaling	0.37	0.0123	NaN	EZR,MYLK,RASD1
Neurexins and neuroligins	0.368	0.0175	NaN	DLGAP4
TNF signaling	0.368	0.0175	NaN	UBB
CNTF Signaling	0.368	0.0175	NaN	RASD1
FAT10 Signaling Pathway	0.368	0.0175	NaN	SEM1
Cancer Drug Resistance by Drug Efflux	0.362	0.0172	NaN	RASD1
Circadian Clock	0.357	0.0169	NaN	UBB
Metabolism of polyamines	0.357	0.0169	NaN	SEM1
DNA Double Strand Break Response	0.357	0.0169	NaN	UBB
Polyamine Regulation in Colon Cancer	0.357	0.0169	NaN	EIF5A
Factors Promoting Cardiogenesis in Vertebrates	0.355	0.0131	NaN	FZD1,PLCZ1
Endometrial Cancer Signaling	0.351	0.0167	NaN	RASD1
Nicotine Degradation III	0.351	0.0167	NaN	CYP51A1
Triacylglycerol Degradation	0.351	0.0167	NaN	PRDX6
SPINK1 Pancreatic Cancer Pathway	0.351	0.0167	NaN	CPZ
Relaxin Signaling	0.349	0.0129	NaN	PDE5A,PRKAR1A
Semaphorin Signaling in Neurons	0.346	0.0164	NaN	RHOBTB2
IL-2 Signaling	0.341	0.0161	NaN	RASD1
Transcriptional Regulation by MECP2	0.336	0.0159	NaN	CALM1 (includes others)
Peroxisomal protein import	0.336	0.0159	NaN	UBB
Thrombopoietin Signaling	0.336	0.0159	NaN	RASD1
Mitochondrial biogenesis	0.331	0.0156	NaN	CALM1 (includes others)
Melatonin Degradation I	0.331	0.0156	NaN	CYP51A1
Activation of IRF by Cytosolic Pattern Recognition Receptors	0.326	0.0154	NaN	ISG15
ERB2-ERBB3 Signaling	0.326	0.0154	NaN	RASD1
Deubiquitination	0.323	0.0114	NaN	RAD23B,SEM1,UBB
Role of PI3K/AKT Signaling in the Pathogenesis of Influenza	0.321	0.0152	NaN	OPN1SW
ERBB4 Signaling	0.312	0.0147	NaN	RASD1
Nicotine Degradation II	0.312	0.0147	NaN	CYP51A1
Agrin Interactions at Neuromuscular Junction	0.308	0.0145	NaN	RASD1
Role of JAK1 and JAK3 in γc Cytokine Signaling	0.308	0.0145	NaN	RASD1
Superpathway of Melatonin Degradation	0.308	0.0145	NaN	CYP51A1
GM-CSF Signaling	0.303	0.0143	NaN	RASD1
Growth Hormone Signaling	0.299	0.0141	NaN	IGFBP3
Netrin Signaling	0.297	0.0116	NaN	ABLIM1,PRKAR1A
Senescence-Associated Secretory Phenotype (SASP)	0.291	0.0137	NaN	UBB
Serotonin Degradation	0.291	0.0137	NaN	ADH1B
Opioid Signaling Pathway	0.287	0.0107	NaN	CALM1 (includes others),PRKAR1A,RASD1
Granzyme A Signaling	0.287	0.0135	NaN	H1-5
BBSome Signaling Pathway	0.283	0.0102	0.447	ADGRG1,FZD1,GPR50,OPN1SW,PRKAR1A
Caveolar-mediated Endocytosis Signaling	0.283	0.0133	NaN	COPE
Huntington's Disease Signaling	0.279	0.0106	NaN	POLR2A,SEM1,UBB
Pre-NOTCH Expression and Processing	0.279	0.0132	NaN	NOTCH3
Angiopoietin Signaling	0.279	0.0132	NaN	RASD1
GDNF Family Ligand-Receptor Interactions	0.279	0.0132	NaN	RASD1
Macropinocytosis Signaling	0.279	0.0132	NaN	RASD1
Cardiac β-adrenergic Signaling	0.279	0.0111	NaN	PDE5A,PRKAR1A
CLEAR Signaling Pathway	0.277	0.0105	NaN	NAGPA,RASD1,YWHAB
Antiproliferative Role of Somatostatin Receptor 2	0.275	0.013	NaN	RASD1
NF-κB Activation by Viruses	0.271	0.0128	NaN	RASD1
Role of WNT/GSK-3β Signaling in the Pathogenesis of Influenza	0.271	0.0128	NaN	FZD1
Toll-like Receptor Signaling	0.271	0.0128	NaN	UBB
Neurotrophin/TRK Signaling	0.271	0.0128	NaN	RASD1
IL-7 Signaling Pathway	0.271	0.0128	NaN	IGHG1
Phospholipase C Signaling	0.271	0.00982	1.342	CALM1 (includes others),GPLD1,IGHA1,IGHG1,IGHG2,IGHG3,IGHG4,IGKC,JCHAIN,RASD1,RHOBTB2
IL-3 Signaling	0.268	0.0127	NaN	RASD1
Thyroid Cancer Signaling	0.268	0.0127	NaN	RASD1
Role of MAPK Signaling in Inhibiting the Pathogenesis of Influenza	0.268	0.0127	NaN	PRDX6
Dopamine Receptor Signaling	0.264	0.0125	NaN	PRKAR1A
Macrophage Classical Activation Signaling Pathway	0.257	0.0106	NaN	PKM,RBBP7
NOD1/2 Signaling Pathway	0.257	0.0106	NaN	HSP90AA1,HSP90AB1
FLT3 Signaling in Hematopoietic Progenitor Cells	0.257	0.0122	NaN	RASD1
JAK/STAT Signaling	0.257	0.0122	NaN	RASD1
RNA polymerase II transcribes snRNA genes	0.254	0.012	NaN	POLR2A
Senescence Pathway	0.251	0.01	NaN	CALM1 (includes others),DHCR24,RASD1
Regulation of the Epithelial Mesenchymal Transition by Growth Factors Pathway	0.251	0.0104	NaN	EGR1,RASD1
VEGF Family Ligand-Receptor Interactions	0.25	0.0119	NaN	RASD1
Heparan Sulfate Biosynthesis (Late Stages)	0.25	0.0119	NaN	PRDX6
LPS-stimulated MAPK Signaling	0.247	0.0118	NaN	RASD1
HIPPO signaling	0.24	0.0115	NaN	YWHAB
PDGF Signaling	0.24	0.0115	NaN	RASD1
D-myo-inositol-5-phosphate Metabolism	0.236	0.0101	NaN	DUSP6,PLCZ1
Adrenergic Receptor Signaling Pathway (Enhanced)	0.234	0.01	NaN	PLCZ1,PRKAR1A
ID1 Signaling Pathway	0.232	0.00995	NaN	EGR1,RASD1
Unfolded protein response	0.231	0.0111	NaN	INSIG1
Ephrin Receptor Signaling	0.23	0.0099	NaN	EPHA3,RASD1
Factors involved in megakaryocyte development and platelet production	0.228	0.011	NaN	PRKAR1A
Ceramide Signaling	0.228	0.011	NaN	RASD1
Acute Myeloid Leukemia Signaling	0.228	0.011	NaN	RASD1
RANK Signaling in Osteoclasts	0.228	0.011	NaN	CALM1 (includes others)
Heparan Sulfate Biosynthesis	0.228	0.011	NaN	PRDX6
Regulation of TP53 Activity through Phosphorylation	0.222	0.0108	NaN	UBB
ERBB Signaling	0.222	0.0108	NaN	RASD1
Pyroptosis Signaling Pathway	0.22	0.0106	NaN	PRKAR1A
EPH-Ephrin signaling	0.22	0.0106	NaN	EPHA3
Interferon gamma signaling	0.22	0.0106	NaN	MT2A
Non-Small Cell Lung Cancer Signaling	0.22	0.0106	NaN	RASD1
Prolactin Signaling	0.217	0.0105	NaN	RASD1
IL-1 Signaling	0.214	0.0104	NaN	PRKAR1A
p53 Signaling	0.209	0.0102	NaN	THBS1
DNA Methylation and Transcriptional Repression Signaling	0.209	0.0102	NaN	RBBP7
Glycerophospholipid biosynthesis	0.206	0.0101	NaN	SLC44A2
VEGF Signaling	0.206	0.0101	NaN	RASD1
Dilated Cardiomyopathy Signaling Pathway	0	0.00667	NaN	PRKAR1A
IL-13 Signaling Pathway	0	0.00862	NaN	DEFB119
CDX Gastrointestinal Cancer Signaling Pathway	0	0.00495	NaN	FZD1
Role of Chondrocytes in Rheumatoid Arthritis Signaling Pathway	0	0.00709	NaN	EGR1
Ribonucleotide Reductase Signaling Pathway	0	0.00585	NaN	THBS1
Glucocorticoid Receptor Signaling	0	0.00859	NaN	HSP90AA1,HSP90AB1,IFNLR1,POLR2A,RASD1
IL-10 Signaling	0	0.00649	NaN	PKM
Amyotrophic Lateral Sclerosis Signaling	0	0.00862	NaN	GLUL
Fc Epsilon RI Signaling	0	0.00847	NaN	RASD1
Chaperone Mediated Autophagy Signaling Pathway	0	0.00472	NaN	HSP90AA1,HSP90AB1,LAMP2
IL-33 Signaling Pathway	0	0.00541	NaN	PRKAR1A
G alpha (i) signalling events	0	0.00388	NaN	OPN1SW
Potassium Channels	0	0.00971	NaN	HCN4
Electron transport, ATP synthesis, and heat production by uncoupling proteins	0	0.00781	NaN	COX8A
Integration of energy metabolism	0	0.00971	NaN	PRKAR1A
Generic Transcription Pathway	0	0.00701	NaN	NOTCH3,NR2F1,ZNF208
Class A/1 (Rhodopsin-like receptors)	0	0.00631	NaN	INSL3,TAAR9
Mitotic Prophase	0	0.00971	NaN	BANF1
Hepatic Cholestasis	0	0.00897	NaN	CALM1 (includes others),PRKAR1A
NAFLD Signaling Pathway	0	0.00885	NaN	FASN,SCD
Pancreatic Secretion Signaling Pathway	0	0.00806	NaN	PLCZ1,PRKAR1A
HEY1 Signaling Pathway	0	0.00621	NaN	NOTCH3
Cohesin Chromatin Regulation Pathway	0	0.0081	NaN	DDX5,POLR2A
Histone Modification Signaling Pathway	0	0.00678	NaN	H1-5,YWHAB
Erythropoietin Signaling Pathway	0	0.00568	NaN	RASD1
Role of NFAT in Regulation of the Immune Response	0	0.00774	NaN	CALM1 (includes others),IGHA1,IGHG1,IGHG2,IGHG3,IGHG4,IGKC,RASD1
CCR5 Signaling in Macrophages	0	0.00401	NaN	CALM1 (includes others),OPN1SW
Calcium-induced T Lymphocyte Apoptosis	0	0.00217	NaN	CALM1 (includes others)
Airway Pathology in Chronic Obstructive Pulmonary Disease	0	0.00847	NaN	PTGDS
CTLA4 Signaling in Cytotoxic T Lymphocytes	0	0.00329	NaN	GPLD1,RASD1
IL-15 Production	0	0.00813	NaN	EPHA3
CD28 Signaling in T Helper Cells	0	0.00193	NaN	CALM1 (includes others)
Virus Entry via Endocytic Pathways	0	0.00847	NaN	RASD1
Reelin Signaling in Neurons	0	0.00725	NaN	APOE
ICOS-ICOSL Signaling in T Helper Cells	0	0.00197	NaN	CALM1 (includes others)
HGF Signaling	0	0.00758	NaN	RASD1
Type II Diabetes Mellitus Signaling	0	0.00654	NaN	PKM
Gα12/13 Signaling	0	0.00752	NaN	RASD1
Pancreatic Adenocarcinoma Signaling	0	0.00794	NaN	GPLD1
Communication between Innate and Adaptive Immune Cells	0	0.00751	2.646	IGHA1,IGHG1,IGHG2,IGHG3,IGHG4,IGKC,JCHAIN
Systemic Lupus Erythematosus Signaling	0	0.00938	NaN	C7,HNRNPA2B1,IGHA1,IGHG1,IGHG2,IGHG3,IGHG4,IGKC,JCHAIN,RASD1
CDC42 Signaling	0	0.00174	NaN	MYLK
ILK Signaling	0	0.00498	NaN	RHOBTB2
FAK Signaling	0	0.00774	1.414	ADGRG1,COL1A1,COL1A2,FZD1,GPR50,IFNLR1,OPN1SW,RASD1
AMPK Signaling	0	0.00826	NaN	FASN,PRKAR1A
RAC Signaling	0	0.0073	NaN	RASD1
HER-2 Signaling in Breast Cancer	0	0.00881	NaN	COX8A,RASD1
Altered T Cell and B Cell Signaling in Rheumatoid Arthritis	0	0.0064	NaN	IGHA1,IGHG1,IGHG2,IGHG3,IGHG4,IGKC
Regulation of IL-2 Expression in Activated and Anergic T Lymphocytes	0	0.00433	NaN	CALM1 (includes others),RASD1
NUR77 Signaling in T Lymphocytes	0	0.0039	NaN	CALM1 (includes others),SIN3B
PKCθ Signaling in T Lymphocytes	0	0.00179	NaN	RASD1
NGF Signaling	0	0.00833	NaN	RASD1
Paxillin Signaling	0	0.00935	NaN	RASD1
RHOGDI Signaling	0	0.00909	NaN	EZR,RHOBTB2
D-myo-inositol (1,4,5,6)-Tetrakisphosphate Biosynthesis	0	0.00546	NaN	DUSP6
Superpathway of Inositol Phosphate Compounds	0	0.00844	NaN	DUSP6,PLCZ1
D-myo-inositol (3,4,5,6)-tetrakisphosphate Biosynthesis	0	0.00546	NaN	DUSP6
3-phosphoinositide Degradation	0	0.00515	NaN	DUSP6
3-phosphoinositide Biosynthesis	0	0.00478	NaN	DUSP6
Gαs Signaling	0	0.00794	NaN	PRKAR1A
TEC Kinase Signaling	0	0.00173	NaN	RHOBTB2
Oxidative Phosphorylation	0	0.00893	NaN	COX8A
SAPK/JNK Signaling	0	0.00199	NaN	RASD1
PTEN Signaling	0	0.00662	NaN	RASD1
GABA Receptor Signaling	0	0.00758	NaN	UBB
p38 MAPK Signaling	0	0.00833	NaN	HMGN1
Apoptosis Signaling	0	0.00962	NaN	RASD1
NF-κB Signaling	0	0.00175	NaN	RASD1
T Cell Receptor Signaling	0	0.00487	NaN	CALM1 (includes others),DUSP6,RASD1
Gustation Pathway	0	0.00493	NaN	PRKAR1A
PD-1, PD-L1 cancer immunotherapy pathway	0	0.00935	NaN	PDCD4
Sumoylation Pathway	0	0.00971	NaN	RHOBTB2
Th1 and Th2 Activation Pathway	0	0.00581	NaN	NOTCH3
Th1 Pathway	0	0.0082	NaN	NOTCH3
Th2 Pathway	0	0.0073	NaN	NOTCH3
Neuroinflammation Signaling Pathway	0	0.00946	NaN	CALB2,FZD1,GLUL
Iron homeostasis signaling pathway	0	0.00725	NaN	FTH1
Th17 Activation Pathway	0	0.0062	NaN	DEFB119,HSP90AA1,HSP90AB1
Endocannabinoid Cancer Inhibition Pathway	0	0.0068	NaN	PRKAR1A
T Cell Exhaustion Signaling Pathway	0	0.00176	NaN	RASD1
Systemic Lupus Erythematosus in T Cell Signaling Pathway	0	0.00622	0	EZR,OPN1SW,RASD1,RHOBTB2
Necroptosis Signaling Pathway	0	0.00645	NaN	GLUL
Insulin Secretion Signaling Pathway	0	0.00727	NaN	PLCZ1,PRKAR1A
Semaphorin Neuronal Repulsive Signaling Pathway	0	0.00667	NaN	PRKAR1A
Coronavirus Pathogenesis Pathway	0	0.0049	NaN	RPS19
MSP-RON Signaling in Macrophages Pathway	0	0.0084	NaN	RASD1
Calcium Signaling	0	0.00909	NaN	CALM1 (includes others),PRKAR1A
