# Supplementary material for: Spatial transcriptomics mapping of immune cell and TGFβ signalling pathway heterogeneity in testicular germ cell tumours
Source: Andrology. 2025 Jul 22;14(1):210–27. doi: 10.1111/andr.70100 (PMC12670472; doi:10.1111/andr.70100)
Supplement: Supplementary file 4 — Supporting Information [file ANDR-14-210-s016.xlsx]

## Sheet: Sheet1
DEGs: NonSem3 Immune cell infiltrates vs GCNIS ROIs
ID	Expr Log Ratio	Expr False Discovery Rate (q-value)	Expr Intensity/RPKM/FPKM/Counts	Expr p-value	Entrez Gene Name	Location	Type(s)
MS4A1	3.137	1.05e-09	6.332	5.63e-14	membrane spanning 4-domains A1	Plasma Membrane	other
CD22	2.353	2.21e-08	6.514	2.36e-12	CD22 molecule	Plasma Membrane	transmembrane receptor
LTB	2.347	2.38e-08	6.343	3.82e-12	lymphotoxin beta	Extracellular Space	cytokine
TIMP1	-2.224	4.65e-08	9.351	9.96e-12	TIMP metallopeptidase inhibitor 1	Extracellular Space	cytokine
CD52	2.185	5.09e-08	6.328	1.36e-11	CD52 molecule	Plasma Membrane	other
CD19	2.494	5.87e-08	5.517	1.89e-11	CD19 molecule	Plasma Membrane	transmembrane receptor
CD37	2.216	5.93e-08	5.902	2.7e-11	CD37 molecule	Plasma Membrane	other
FCMR	1.995	5.93e-08	7.177	3.48e-11	Fc mu receptor	Plasma Membrane	other
NIBAN3	2.287	5.93e-08	5.721	2.41e-11	niban apoptosis regulator 3	Other	other
RNASE1	-2.678	5.93e-08	7.83	3.49e-11	ribonuclease A family member 1, pancreatic	Extracellular Space	enzyme
SPIB	2.101	5.93e-08	6.461	3.45e-11	Spi-B transcription factor	Nucleus	transcription regulator
BANK1	2.278	7.06e-08	5.73	4.53e-11	B cell scaffold protein with ankyrin repeats 1	Extracellular Space	other
IFI6	-2.108	9.11e-08	7.415	6.34e-11	interferon alpha inducible protein 6	Cytoplasm	other
CCL19	2.885	1.06e-07	6.631	7.93e-11	C-C motif chemokine ligand 19	Extracellular Space	cytokine
CD79A	2.096	1.5e-07	7.389	1.21e-10	CD79a molecule	Plasma Membrane	transmembrane receptor
CORO1A	1.777	1.5e-07	7.565	1.32e-10	coronin 1A	Cytoplasm	other
FCRL1	2.737	1.5e-07	5.32	1.36e-10	Fc receptor like 1	Plasma Membrane	other
CIITA	1.676	2.17e-07	7.516	2.09e-10	class II major histocompatibility complex transactivator	Nucleus	transcription regulator
PAX5	2.209	2.6e-07	5.217	2.65e-10	paired box 5	Nucleus	transcription regulator
TNFRSF13C	2.303	3.85e-07	5.809	4.12e-10	TNF receptor superfamily member 13C	Plasma Membrane	transmembrane receptor
RALGPS2	1.9	4.02e-07	5.814	4.52e-10	Ral GEF with PH domain and SH3 binding motif 2	Other	other
NCF1	1.796	4.66e-07	6.275	5.74e-10	neutrophil cytosolic factor 1	Cytoplasm	enzyme
SELL	2.106	4.66e-07	5.286	5.72e-10	selectin L	Plasma Membrane	transmembrane receptor
ANKRD44	1.751	5.67e-07	6.194	7.59e-10	ankyrin repeat domain 44	Other	other
BLK	1.91	5.67e-07	5.641	7.5e-10	BLK proto-oncogene, Src family tyrosine kinase	Cytoplasm	kinase
CLDN11	-2.782	6.29e-07	7.327	8.76e-10	claudin 11	Plasma Membrane	other
VPREB3	2.046	8.92e-07	5.516	1.29e-09	V-set pre-B cell surrogate light chain 3	Cytoplasm	other
AIM2	2.036	9.45e-07	5.225	1.47e-09	absent in melanoma 2	Cytoplasm	other
IRF8	1.759	9.45e-07	6.331	1.43e-09	interferon regulatory factor 8	Nucleus	transcription regulator
CXCR4	1.574	9.58e-07	7.142	1.54e-09	C-X-C motif chemokine receptor 4	Plasma Membrane	G-protein coupled receptor
PTPN6	1.692	1.18e-06	6.789	1.96e-09	protein tyrosine phosphatase non-receptor type 6	Cytoplasm	phosphatase
IFITM3	-1.602	1.38e-06	8.719	2.36e-09	interferon induced transmembrane protein 3	Plasma Membrane	other
SP110	1.514	1.8e-06	7.008	3.17e-09	SP110 nuclear body protein	Nucleus	transcription regulator
CD180	1.884	1.97e-06	5.365	3.58e-09	CD180 molecule	Plasma Membrane	other
TMC8	1.865	2.32e-06	6.714	4.35e-09	transmembrane channel like 8	Cytoplasm	other
ADAM19	1.594	2.56e-06	6.39	5.21e-09	ADAM metallopeptidase domain 19	Plasma Membrane	peptidase
APP	-1.644	2.56e-06	7.073	5.06e-09	amyloid beta precursor protein	Plasma Membrane	other
FCER2	1.824	2.56e-06	5.577	5.21e-09	Fc epsilon receptor II	Plasma Membrane	transmembrane receptor
IFI27	-1.97	2.57e-06	7.052	5.36e-09	interferon alpha inducible protein 27	Cytoplasm	other
LYL1	1.81	2.61e-06	5.431	5.6e-09	LYL1 basic helix-loop-helix family member	Nucleus	transcription regulator
MAP4K1	1.602	2.81e-06	6.484	6.17e-09	mitogen-activated protein kinase kinase kinase kinase 1	Cytoplasm	kinase
BCL11A	1.912	4.63e-06	5.295	1.06e-08	BCL11 transcription factor A	Nucleus	transcription regulator
LIMD2	1.49	4.63e-06	6.348	1.06e-08	LIM domain containing 2	Other	other
PTPRCAP	1.572	5.33e-06	6.42	1.26e-08	protein tyrosine phosphatase receptor type C associated protein	Plasma Membrane	other
AKNA	1.435	5.99e-06	6.722	1.45e-08	AT-hook transcription factor	Nucleus	transcription regulator
FCRL2	1.745	5.99e-06	5.384	1.47e-08	Fc receptor like 2	Plasma Membrane	other
C4orf46	1.312	6.47e-06	8.176	1.63e-08	chromosome 4 open reading frame 46	Cytoplasm	other
CD9	-2.379	6.68e-06	6.953	1.73e-08	CD9 molecule	Plasma Membrane	other
YBX3	-1.551	6.68e-06	7.322	1.75e-08	Y-box binding protein 3	Nucleus	transcription regulator
C1QB	-1.546	6.85e-06	8.057	1.83e-08	complement C1q B chain	Extracellular Space	other
HLA-DOB	1.529	8.35e-06	5.812	2.28e-08	major histocompatibility complex, class II, DO beta	Plasma Membrane	transmembrane receptor
CLU	-1.905	8.9e-06	7.978	2.48e-08	clusterin	Cytoplasm	other
PLCG2	1.483	1.02e-05	6.368	2.9e-08	phospholipase C gamma 2	Cytoplasm	enzyme
RIPOR2	1.627	1.02e-05	5.792	2.95e-08	RHO family interacting cell polarization regulator 2	Cytoplasm	other
GIP	-1.954	1.15e-05	6.067	3.41e-08	gastric inhibitory polypeptide	Extracellular Space	other
POU2F2	1.702	1.15e-05	5.643	3.52e-08	POU class 2 homeobox 2	Nucleus	transcription regulator
SWAP70	1.445	1.15e-05	6.163	3.49e-08	switching B cell complex subunit SWAP70	Cytoplasm	other
PRMT8	1.129	1.19e-05	10.091	3.7e-08	protein arginine methyltransferase 8	Nucleus	enzyme
USP17L3	1.263	1.29e-05	8.329	4.09e-08	ubiquitin specific peptidase 17 like family member 2	Nucleus	peptidase
EVI2B	1.368	1.4e-05	6.778	4.71e-08	ecotropic viral integration site 2B	Plasma Membrane	other
P2RX5	1.674	1.4e-05	5.567	4.72e-08	purinergic receptor P2X 5	Plasma Membrane	ion channel
RAC2	1.285	1.4e-05	7.155	4.61e-08	Rac family small GTPase 2	Cytoplasm	enzyme
RHOC	-1.645	1.4e-05	6.614	4.7e-08	ras homolog family member C	Plasma Membrane	enzyme
PTPRC	1.319	1.47e-05	7.038	5.03e-08	protein tyrosine phosphatase receptor type C	Plasma Membrane	phosphatase
CXCL13	2.157	1.56e-05	6.688	5.44e-08	C-X-C motif chemokine ligand 13	Extracellular Space	cytokine
HSP90AA1	-1.511	1.71e-05	7.58	6.03e-08	heat shock protein 90 alpha family class A member 1	Cytoplasm	enzyme
CD53	1.415	1.74e-05	6.851	6.33e-08	CD53 molecule	Plasma Membrane	other
PARP15	1.512	1.74e-05	6.246	6.28e-08	poly(ADP-ribose) polymerase family member 15	Other	enzyme
SERPINA5	-2.032	1.8e-05	6.527	6.65e-08	serpin family A member 5	Extracellular Space	other
LYRM2	1.091	1.82e-05	10.023	6.93e-08	LYR motif containing 2	Cytoplasm	other
S100A10	-1.554	1.82e-05	6.937	6.89e-08	S100 calcium binding protein A10	Cytoplasm	other
ATP2A3	1.362	1.96e-05	6.651	7.55e-08	ATPase sarcoplasmic/endoplasmic reticulum Ca2+ transporting 3	Cytoplasm	transporter
ARHGDIB	1.161	1.99e-05	7.867	8.11e-08	Rho GDP dissociation inhibitor beta	Cytoplasm	enzyme
CLEC17A	1.696	1.99e-05	5.126	8.03e-08	C-type lectin domain containing 17A	Plasma Membrane	other
FCF1	1.094	1.99e-05	9.884	7.87e-08	FCF1 rRNA-processing protein	Nucleus	other
SP140	1.468	1.99e-05	5.666	7.83e-08	SP140 nuclear body protein	Nucleus	transcription regulator
BMERB1	1.253	2.09e-05	7.97	8.6e-08	bMERB domain containing 1	Other	other
PLAC8	1.749	2.15e-05	5.359	9.08e-08	placenta associated 8	Nucleus	other
ZNF587	1.125	2.15e-05	8.38	9.07e-08	zinc finger protein 417	Nucleus	transcription regulator
LGALS1	-1.305	2.27e-05	7.743	9.83e-08	galectin 1	Extracellular Space	other
PCSK1N	-2.099	2.27e-05	6.218	9.76e-08	proprotein convertase subtilisin/kexin type 1 inhibitor	Extracellular Space	other
FGD2	1.377	2.31e-05	6.72	1.05e-07	FYVE, RhoGEF and PH domain containing 2	Cytoplasm	other
SLAMF6	1.441	2.31e-05	5.844	1.05e-07	SLAM family member 6	Plasma Membrane	transmembrane receptor
SPATA17	1.381	2.31e-05	6.033	1.02e-07	spermatogenesis associated 17	Other	other
STK17B	1.276	2.31e-05	6.652	1.04e-07	serine/threonine kinase 17b	Nucleus	kinase
AKAP12	-1.645	2.36e-05	6.863	1.09e-07	A-kinase anchoring protein 12	Cytoplasm	transporter
LAPTM5	1.252	2.46e-05	7.166	1.16e-07	lysosomal protein transmembrane 5	Plasma Membrane	other
MYL9	-1.615	2.46e-05	8.192	1.15e-07	myosin light chain 9	Cytoplasm	other
PLA2G2D	1.754	2.46e-05	5.311	1.17e-07	phospholipase A2 group IID	Extracellular Space	enzyme
PTK2B	1.244	2.75e-05	6.802	1.33e-07	protein tyrosine kinase 2 beta	Cytoplasm	kinase
USP17L17	1.236	3.01e-05	8.328	1.48e-07	ubiquitin specific peptidase 17 like family member 27	Nucleus	peptidase
H1-0	-1.413	3.07e-05	6.878	1.53e-07	H1.0 linker histone	Nucleus	other
NAPSA	1.324	3.12e-05	6.206	1.57e-07	napsin A aspartic peptidase	Extracellular Space	peptidase
SPARC	-1.224	3.16e-05	8.743	1.61e-07	secreted protein acidic and cysteine rich	Extracellular Space	other
DOCK2	1.333	3.19e-05	6.774	1.65e-07	dedicator of cytokinesis 2	Cytoplasm	other
SPDYE16	1.164	3.19e-05	7.804	1.66e-07	speedy/RINGO cell cycle regulator family member E16	Other	other
CD151	-1.392	3.32e-05	6.891	1.74e-07	CD151 molecule (Raph blood group)	Plasma Membrane	other
FOXD4L5	1.263	3.43e-05	6.657	1.82e-07	forkhead box D4 like 5	Nucleus	transcription regulator
NANOGP8	-1.943	3.49e-05	7.102	1.87e-07	Nanog homeobox retrogene P8	Nucleus	other
FCRL3	1.465	3.7e-05	5.973	2e-07	Fc receptor like 3	Plasma Membrane	other
BTLA	1.502	3.96e-05	5.582	2.16e-07	B and T lymphocyte associated	Plasma Membrane	other
DCK	1.376	4.03e-05	5.903	2.22e-07	deoxycytidine kinase	Nucleus	kinase
C1QC	-1.69	4.13e-05	7.42	2.3e-07	complement C1q C chain	Extracellular Space	other
TBC1D10C	1.258	4.26e-05	6.302	2.42e-07	TBC1 domain family member 10C	Nucleus	other
PSD4	1.296	4.34e-05	6.102	2.48e-07	pleckstrin and Sec7 domain containing 4	Cytoplasm	other
DHCR24	-1.871	4.35e-05	6.405	2.52e-07	24-dehydrocholesterol reductase	Cytoplasm	enzyme
PARVG	1.402	4.41e-05	6.173	2.6e-07	parvin gamma	Cytoplasm	other
PRKCB	1.489	4.41e-05	5.483	2.6e-07	protein kinase C beta	Cytoplasm	kinase
CDKN2D	1.311	4.58e-05	7.515	2.72e-07	cyclin dependent kinase inhibitor 2D	Cytoplasm	transcription regulator
BIRC3	1.492	4.98e-05	6.217	3.04e-07	baculoviral IAP repeat containing 3	Cytoplasm	enzyme
DGKA	1.362	4.98e-05	5.918	2.99e-07	diacylglycerol kinase alpha	Cytoplasm	kinase
SMAP2	1.265	4.98e-05	6.124	3.03e-07	small ArfGAP2	Cytoplasm	other
LGALS3BP	-1.449	5.27e-05	6.891	3.25e-07	galectin 3 binding protein	Plasma Membrane	transmembrane receptor
SDC2	-1.646	5.5e-05	6.276	3.45e-07	syndecan 2	Plasma Membrane	other
SNX22	1.554	5.5e-05	5.133	3.43e-07	sorting nexin 22	Other	transporter
IGHM	1.888	5.69e-05	9.891	3.59e-07	immunoglobulin heavy constant mu	Plasma Membrane	transmembrane receptor
SCIMP	1.462	5.69e-05	5.306	3.63e-07	SLP adaptor and CSK interacting membrane protein	Plasma Membrane	other
BGN	-1.181	5.73e-05	7.882	3.68e-07	biglycan	Extracellular Space	other
ADGRG1	-1.769	5.79e-05	6.785	3.75e-07	adhesion G protein-coupled receptor G1	Plasma Membrane	G-protein coupled receptor
RASGRP2	1.421	5.81e-05	5.539	3.79e-07	RAS guanyl releasing protein 2	Cytoplasm	other
XRCC2	1.132	5.9e-05	7.827	3.88e-07	X-ray repair cross complementing 2	Nucleus	enzyme
STK17A	1.149	6.33e-05	6.93	4.2e-07	serine/threonine kinase 17a	Nucleus	kinase
PDPN	-1.864	6.65e-05	6.491	4.45e-07	podoplanin	Plasma Membrane	other
KRTAP10-3	1.192	6.71e-05	6.839	4.52e-07	keratin associated protein 10-3	Cytoplasm	other
TAGAP	1.301	6.77e-05	5.799	4.6e-07	T cell activation RhoGTPase activating protein	Cytoplasm	other
CDK2AP1	-1.442	6.84e-05	7.215	4.69e-07	cyclin dependent kinase 2 associated protein 1	Nucleus	other
GPC1	-2.062	7.02e-05	6.268	4.85e-07	glypican 1	Plasma Membrane	transmembrane receptor
PRSS23	-1.786	7.5e-05	6.272	5.22e-07	serine protease 23	Extracellular Space	peptidase
FAM90A1	1.183	7.58e-05	6.429	5.32e-07	family with sequence similarity 90 member A1	Other	other
RHOH	1.265	8.1e-05	5.819	5.73e-07	ras homolog family member H	Plasma Membrane	enzyme
MOB3A	1.133	8.36e-05	6.85	5.96e-07	MOB kinase activator 3A	Other	other
SYK	1.365	8.48e-05	5.863	6.08e-07	spleen associated tyrosine kinase	Cytoplasm	kinase
TIMP2	-1.593	8.51e-05	7.591	6.15e-07	TIMP metallopeptidase inhibitor 2	Extracellular Space	other
SEL1L3	1.18	8.54e-05	6.436	6.22e-07	SEL1L family member 3	Nucleus	other
ACTA2	-1.785	9.17e-05	6.234	6.78e-07	actin alpha 2, smooth muscle	Cytoplasm	other
BSG	-1.283	9.17e-05	7.78	6.78e-07	basigin (Ok blood group)	Plasma Membrane	transporter
INPP5D	1.506	9.31e-05	5.291	6.93e-07	inositol polyphosphate-5-phosphatase D	Cytoplasm	phosphatase
SIGLEC6	1.523	9.37e-05	4.959	7.02e-07	sialic acid binding Ig like lectin 6	Extracellular Space	other
ARHGAP4	1.256	9.75e-05	6.567	7.36e-07	Rho GTPase activating protein 4	Cytoplasm	other
ATM	1.216	0.000107	6.063	8.14e-07	ATM serine/threonine kinase	Nucleus	kinase
CYTIP	1.161	0.000115	6.515	8.84e-07	cytohesin 1 interacting protein	Cytoplasm	other
MMP9	1.857	0.000115	7.219	8.95e-07	matrix metallopeptidase 9	Extracellular Space	peptidase
PRDX4	-1.593	0.00012	5.964	9.35e-07	peroxiredoxin 4	Cytoplasm	enzyme
ARHGEF1	1.127	0.000121	7.237	9.64e-07	Rho guanine nucleotide exchange factor 1	Cytoplasm	other
BTG1	1.169	0.000121	7.393	9.57e-07	BTG anti-proliferation factor 1	Nucleus	transcription regulator
PHAX	0.962	0.000121	8.299	9.54e-07	phosphorylated adaptor for RNA export	Cytoplasm	other
POU2AF1	1.147	0.000122	6.431	9.82e-07	POU class 2 homeobox associating factor 1	Nucleus	transcription regulator
CCL21	1.44	0.000124	5.507	1e-06	C-C motif chemokine ligand 21	Extracellular Space	cytokine
APOC1	-1.372	0.000127	6.676	1.03e-06	apolipoprotein C1	Extracellular Space	transporter
CNN2	1.016	0.000127	7.631	1.04e-06	calponin 2	Cytoplasm	other
POU5F1	-1.514	0.000138	8.235	1.14e-06	POU class 5 homeobox 1	Nucleus	transcription regulator
WDFY4	1.261	0.000145	6.118	1.21e-06	WDFY family member 4	Other	other
CD79B	1.444	0.000153	5.641	1.28e-06	CD79b molecule	Plasma Membrane	transmembrane receptor
BCL2	1.221	0.000158	6.208	1.33e-06	BCL2 apoptosis regulator	Cytoplasm	transporter
LAPTM4A	-1.323	0.000161	7.083	1.36e-06	lysosomal protein transmembrane 4 alpha	Cytoplasm	other
DEF6	1.265	0.000167	5.695	1.42e-06	DEF6 guanine nucleotide exchange factor	Extracellular Space	other
GATM	-1.932	0.000167	5.72	1.43e-06	glycine amidinotransferase	Cytoplasm	enzyme
OR5L1	1.226	0.000179	6.503	1.54e-06	olfactory receptor family 5 subfamily L member 1	Plasma Membrane	G-protein coupled receptor
SAT1	-1.27	0.000179	8.167	1.56e-06	spermidine/spermine N1-acetyltransferase 1	Cytoplasm	enzyme
CXCL14	1.235	0.000185	5.845	1.63e-06	C-X-C motif chemokine ligand 14	Extracellular Space	cytokine
P2RY8	1.217	0.000185	6.681	1.62e-06	P2Y receptor family member 8	Plasma Membrane	G-protein coupled receptor
SYTL1	1.245	0.000197	5.569	1.74e-06	synaptotagmin like 1	Cytoplasm	enzyme
SEPTIN1	1.192	0.000212	5.892	1.9e-06	septin 1	Cytoplasm	enzyme
TRAF3IP3	1.114	0.000212	6.261	1.91e-06	TRAF3 interacting protein 3	Cytoplasm	other
ZNF845	1.164	0.000212	6.003	1.91e-06	zinc finger protein 845	Other	other
IRAG2	1.447	0.000213	5.303	1.93e-06	inositol 1,4,5-triphosphate receptor associated 2	Cytoplasm	other
CCR7	1.459	0.000254	5.219	2.31e-06	C-C motif chemokine receptor 7	Plasma Membrane	G-protein coupled receptor
BCAS4	1.849	0.000262	5.556	2.4e-06	breast carcinoma amplified sequence 4	Cytoplasm	other
MGST3	-1.112	0.000263	7.097	2.42e-06	microsomal glutathione S-transferase 3	Cytoplasm	enzyme
FCRL5	1.159	0.000266	6.707	2.47e-06	Fc receptor like 5	Plasma Membrane	other
CCDC88C	1.089	0.000269	6.364	2.5e-06	coiled-coil domain containing 88C	Cytoplasm	other
CSK	1.004	0.000276	7.211	2.6e-06	C-terminal Src kinase	Cytoplasm	kinase
FXYD6	-1.162	0.000276	6.877	2.6e-06	FXYD domain containing ion transport regulator 6	Plasma Membrane	ion channel
GOLGA6L6	1.072	0.000287	6.791	2.72e-06	golgin A6 family like 6	Other	other
PLEKHF2	1.363	0.00029	5.292	2.77e-06	pleckstrin homology and FYVE domain containing 2	Cytoplasm	other
SOD1	-1.025	0.00031	7.331	2.97e-06	superoxide dismutase 1	Cytoplasm	enzyme
L1TD1	-2.431	0.000311	6.21	3.01e-06	LINE1 type transposase domain containing 1	Other	other
YWHAE	-1.042	0.000311	8.282	3e-06	tyrosine 3-monooxygenase/tryptophan 5-monooxygenase activation protein epsilon	Cytoplasm	other
ACTN1	-1.293	0.000316	6.239	3.12e-06	actinin alpha 1	Nucleus	transcription regulator
BLNK	1.188	0.000316	5.671	3.08e-06	B cell linker	Cytoplasm	other
CCL3	1.067	0.000316	6.692	3.13e-06	C-C motif chemokine ligand 3	Extracellular Space	cytokine
SMARCA1	-1.795	0.000316	5.538	3.13e-06	SWI/SNF related, matrix associated, actin dependent regulator of chromatin, subfamily a, member 1	Nucleus	transcription regulator
TLR9	1.263	0.000327	5.263	3.26e-06	toll like receptor 9	Plasma Membrane	transmembrane receptor
ALOX5	1.084	0.00033	6.157	3.32e-06	arachidonate 5-lipoxygenase	Cytoplasm	enzyme
PHLDA3	-1.827	0.00033	5.565	3.32e-06	pleckstrin homology like domain family A member 3	Plasma Membrane	other
COTL1	1.029	0.000366	7.341	3.73e-06	coactosin like F-actin binding protein 1	Cytoplasm	other
FGD4	-2.024	0.000366	6.229	3.71e-06	FYVE, RhoGEF and PH domain containing 4	Cytoplasm	other
MBD4	1.218	0.000373	5.54	3.81e-06	methyl-CpG binding domain 4, DNA glycosylase	Nucleus	enzyme
TUBA1C	-0.967	0.000374	9.159	3.85e-06	tubulin alpha 1c	Cytoplasm	other
IKZF3	1.039	0.000377	6.361	3.89e-06	IKAROS family zinc finger 3	Nucleus	transcription regulator
CD14	-1.343	0.000383	6.287	4e-06	CD14 molecule	Plasma Membrane	transmembrane receptor
POLD4	0.986	0.000383	6.725	4e-06	DNA polymerase delta 4, accessory subunit	Nucleus	enzyme
STK4	1.125	0.000399	6.186	4.19e-06	serine/threonine kinase 4	Cytoplasm	kinase
GGA2	1.02	0.0004	6.586	4.22e-06	golgi associated, gamma adaptin ear containing, ARF binding protein 2	Cytoplasm	transporter
PIK3AP1	1.186	0.000404	5.778	4.29e-06	phosphoinositide-3-kinase adaptor protein 1	Cytoplasm	other
MXRA7	-1.179	0.000406	6.761	4.32e-06	matrix remodeling associated 7	Extracellular Space	other
ITGAL	1.01	0.000407	6.648	4.36e-06	integrin subunit alpha L	Plasma Membrane	transmembrane receptor
FOXD4L1	1.188	0.000424	5.517	4.57e-06	forkhead box D4 like 1	Nucleus	transcription regulator
ARHGAP45	1.091	0.000434	6.071	4.7e-06	Rho GTPase activating protein 45	Cytoplasm	transporter
ADAM28	1.265	0.000439	5.431	4.77e-06	ADAM metallopeptidase domain 28	Plasma Membrane	peptidase
ZNF776	1.036	0.00044	6.998	4.81e-06	zinc finger protein 776	Other	other
FLI1	1.108	0.000445	5.81	4.88e-06	Fli-1 proto-oncogene, ETS transcription factor	Nucleus	transcription regulator
PRODH	-2.037	0.000452	5.899	4.99e-06	proline dehydrogenase 1	Cytoplasm	enzyme
WIPF1	1.001	0.000455	6.872	5.05e-06	WAS/WASL interacting protein family member 1	Cytoplasm	other
CCL2	-1.316	0.000469	6.082	5.23e-06	C-C motif chemokine ligand 2	Extracellular Space	cytokine
MARCKSL1	-0.997	0.000477	7.575	5.34e-06	MARCKS like 1	Cytoplasm	other
CYBA	0.98	0.000484	7.423	5.44e-06	cytochrome b-245 alpha chain	Cytoplasm	enzyme
LPXN	1.07	0.000484	6.167	5.46e-06	leupaxin	Cytoplasm	transcription regulator
SP100	1.121	0.000489	6.405	5.55e-06	SP100 nuclear antigen	Nucleus	transcription regulator
SAMD10	1.194	0.000495	5.595	5.65e-06	sterile alpha motif domain containing 10	Other	other
MPEG1	1.103	0.000499	6.449	5.72e-06	macrophage expressed 1	Cytoplasm	other
CDC42EP4	-1.172	0.000504	6.601	5.8e-06	CDC42 effector protein 4	Cytoplasm	other
PTN	-1.653	0.000511	6.045	5.91e-06	pleiotrophin	Extracellular Space	growth factor
H4C15	0.973	0.00052	6.871	6.07e-06	H4 clustered histone 15	Nucleus	other
PTK6	1.082	0.00052	6.403	6.07e-06	protein tyrosine kinase 6	Cytoplasm	kinase
CD83	1.172	0.000527	5.878	6.2e-06	CD83 molecule	Plasma Membrane	transmembrane receptor
TLR10	1.532	0.000527	4.549	6.18e-06	toll like receptor 10	Plasma Membrane	transmembrane receptor
HCLS1	1.085	0.000539	6.197	6.39e-06	hematopoietic cell-specific Lyn substrate 1	Nucleus	other
SERPINA3	-1.448	0.000539	6.167	6.41e-06	serpin family A member 3	Extracellular Space	other
STX1B	1.016	0.000551	6.519	6.58e-06	syntaxin 1B	Plasma Membrane	other
ARHGAP25	1.122	0.000558	6.046	6.69e-06	Rho GTPase activating protein 25	Cytoplasm	other
SLC50A1	1.111	0.000581	5.819	7e-06	solute carrier family 50 member 1	Plasma Membrane	transporter
TXNIP	0.98	0.000605	8.696	7.32e-06	thioredoxin interacting protein	Cytoplasm	other
RGS13	1.426	0.000644	4.681	7.83e-06	regulator of G protein signaling 13	Nucleus	enzyme
MIF	-1.011	0.000677	7.05	8.27e-06	macrophage migration inhibitory factor	Extracellular Space	cytokine
RASGRP3	1.216	0.000677	5.52	8.3e-06	RAS guanyl releasing protein 3	Cytoplasm	other
PGGHG	1.044	0.000678	6.675	8.35e-06	protein-glucosylgalactosylhydroxylysine glucosidase	Cytoplasm	enzyme
DENND1C	1.096	0.000696	5.724	8.61e-06	DENN domain containing 1C	Cytoplasm	other
CEBPD	-1.762	0.000704	7.56	8.74e-06	CCAAT enhancer binding protein delta	Nucleus	transcription regulator
RABEP2	1.046	0.000731	6.181	9.12e-06	rabaptin, RAB GTPase binding effector protein 2	Cytoplasm	other
STAP1	1.248	0.000739	4.954	9.26e-06	signal transducing adaptor family member 1	Cytoplasm	other
EGR1	-1.745	0.000745	8.033	9.37e-06	early growth response 1	Nucleus	transcription regulator
GMFG	0.976	0.00075	6.475	9.48e-06	glia maturation factor gamma	Cytoplasm	growth factor
CARD11	1.165	0.000766	5.857	9.73e-06	caspase recruitment domain family member 11	Cytoplasm	kinase
ITPKB	1.097	0.00078	5.696	9.94e-06	inositol-trisphosphate 3-kinase B	Cytoplasm	kinase
ELOVL5	0.826	0.00088	7.979	1.13e-05	ELOVL fatty acid elongase 5	Cytoplasm	enzyme
H3C15	1.1	0.000895	5.741	1.15e-05	H3 clustered histone 15	Nucleus	other
TJP1	-1.371	0.000895	6.192	1.15e-05	tight junction protein 1	Plasma Membrane	other
LAMC1	-1.08	0.000912	6.562	1.18e-05	laminin subunit gamma 1	Extracellular Space	other
FATE1	-2.08	0.000933	5.369	1.21e-05	fetal and adult testis expressed 1	Cytoplasm	other
MCRIP2	1.035	0.000949	6.388	1.24e-05	MAPK regulated corepressor interacting protein 2	Cytoplasm	other
CCDC184	0.972	0.00098	6.663	1.29e-05	coiled-coil domain containing 184	Cytoplasm	other
PTMS	-0.909	0.00106	7.529	1.39e-05	parathymosin	Nucleus	other
GAGE10	0.912	0.00108	6.976	1.43e-05	G antigen 10	Other	other
NXF2	1.154	0.0011	5.584	1.47e-05	nuclear RNA export factor 2	Nucleus	transporter
ANKRD30BL	1.135	0.00111	5.891	1.48e-05	ankyrin repeat domain 30B like	Other	other
H3C13	0.985	0.00113	6.935	1.52e-05	H3 clustered histone 13	Nucleus	other
KIR3DL1	0.879	0.00113	7.292	1.51e-05	killer cell immunoglobulin like receptor, three Ig domains and long cytoplasmic tail 1	Plasma Membrane	transmembrane receptor
LYN	1.155	0.00113	5.895	1.53e-05	LYN proto-oncogene, Src family tyrosine kinase	Cytoplasm	kinase
AHDC1	-1.234	0.00115	6.108	1.55e-05	AT-hook DNA binding motif containing 1	Nucleus	transcription regulator
ARL11	1.217	0.00116	4.897	1.58e-05	ADP ribosylation factor like GTPase 11	Other	other
S100A11	-0.941	0.00116	7.748	1.58e-05	S100 calcium binding protein A11	Cytoplasm	other
MDK	-1.35	0.00117	6.022	1.6e-05	midkine	Extracellular Space	growth factor
CD40	1.275	0.00119	5.437	1.63e-05	CD40 molecule	Plasma Membrane	transmembrane receptor
NUTM2G	1.109	0.00122	6.009	1.69e-05	NUT family member 2F	Other	other
LPAR5	1.342	0.00126	5.166	1.75e-05	lysophosphatidic acid receptor 5	Plasma Membrane	G-protein coupled receptor
UCHL1	-1.346	0.00126	5.828	1.75e-05	ubiquitin C-terminal hydrolase L1	Cytoplasm	peptidase
PTPN18	1.075	0.00129	5.841	1.8e-05	protein tyrosine phosphatase non-receptor type 18	Nucleus	phosphatase
ANXA5	-1.005	0.0013	6.707	1.82e-05	annexin A5	Plasma Membrane	transporter
FCGR3A	-1.191	0.0013	5.96	1.83e-05	Fc gamma receptor IIIa	Plasma Membrane	transmembrane receptor
GRAP	1.358	0.00131	4.787	1.86e-05	GRB2 related adaptor protein	Cytoplasm	other
NSG1	-1.903	0.00132	5.402	1.88e-05	neuronal vesicle trafficking associated 1	Cytoplasm	other
SDHD	0.966	0.00132	6.543	1.87e-05	succinate dehydrogenase complex subunit D	Cytoplasm	enzyme
ZNF705A	0.965	0.00132	6.353	1.88e-05	zinc finger protein 705A	Nucleus	transcription regulator
TSPAN9	-1.363	0.00138	6.174	1.99e-05	tetraspanin 9	Plasma Membrane	other
CXCR5	1.215	0.00142	5.331	2.05e-05	C-X-C motif chemokine receptor 5	Plasma Membrane	G-protein coupled receptor
HNRNPCL4	0.877	0.00143	6.949	2.07e-05	heterogeneous nuclear ribonucleoprotein C like 3	Nucleus	other
ATP1A1	-1.284	0.00146	6.221	2.11e-05	ATPase Na+/K+ transporting subunit alpha 1	Plasma Membrane	transporter
RAPSN	1.263	0.00147	5.19	2.15e-05	receptor associated protein of the synapse	Plasma Membrane	other
FXYD5	0.873	0.00149	6.936	2.18e-05	FXYD domain containing ion transport regulator 5	Plasma Membrane	ion channel
EIF3C	-1.06	0.00151	8.21	2.22e-05	eukaryotic translation initiation factor 3 subunit C	Cytoplasm	translation regulator
PLBD1	-1.828	0.00154	6.141	2.29e-05	phospholipase B domain containing 1	Cytoplasm	enzyme
UNC5A	1.032	0.00154	5.931	2.27e-05	unc-5 netrin receptor A	Plasma Membrane	transmembrane receptor
WNT8A	1.035	0.00154	6.256	2.28e-05	Wnt family member 8A	Extracellular Space	other
CST3	-0.867	0.00156	8.294	2.32e-05	cystatin C	Extracellular Space	other
TNFRSF13B	1.199	0.0016	4.875	2.38e-05	TNF receptor superfamily member 13B	Plasma Membrane	transmembrane receptor
CTSH	0.87	0.00163	6.923	2.44e-05	cathepsin H	Cytoplasm	peptidase
GPR132	1.097	0.00166	5.323	2.5e-05	G protein-coupled receptor 132	Plasma Membrane	G-protein coupled receptor
SYNGR2	1.01	0.00166	6.986	2.5e-05	synaptogyrin 2	Cytoplasm	other
ARHGEF18	0.995	0.00169	6.057	2.56e-05	Rho/Rac guanine nucleotide exchange factor 18	Cytoplasm	other
H2AC21	0.968	0.00173	6.05	2.63e-05	H2A clustered histone 21	Nucleus	other
SOCS1	1.057	0.00174	5.415	2.66e-05	suppressor of cytokine signaling 1	Cytoplasm	other
TTC9	1.123	0.00176	5.212	2.7e-05	tetratricopeptide repeat domain 9	Extracellular Space	other
LCP1	0.903	0.00177	6.885	2.73e-05	lymphocyte cytosolic protein 1	Cytoplasm	other
RASAL3	1.137	0.00179	5.638	2.75e-05	RAS protein activator like 3	Cytoplasm	other
SERPINF1	-1.247	0.00179	7.664	2.76e-05	serpin family F member 1	Extracellular Space	other
IL1R1	-1.367	0.00183	5.684	2.84e-05	interleukin 1 receptor type 1	Plasma Membrane	transmembrane receptor
GFM2	0.888	0.00184	6.543	2.87e-05	GTP dependent ribosome recycling factor mitochondrial 2	Cytoplasm	translation regulator
JAK3	0.846	0.00184	7.312	2.86e-05	Janus kinase 3	Cytoplasm	kinase
SP140L	1.121	0.00192	6.03	3.01e-05	SP140 nuclear body protein like	Other	other
DENND4B	1.022	0.00194	6.009	3.07e-05	DENN domain containing 4B	Extracellular Space	other
STX7	0.984	0.00194	6.272	3.07e-05	syntaxin 7	Plasma Membrane	transporter
TMEM156	1.303	0.00194	4.981	3.05e-05	transmembrane protein 156	Other	other
GJC2	1.056	0.00195	5.315	3.1e-05	gap junction protein gamma 2	Plasma Membrane	transporter
SOX9	-1.557	0.00198	5.609	3.16e-05	SRY-box transcription factor 9	Nucleus	transcription regulator
CD44	0.932	0.00202	6.768	3.23e-05	CD44 molecule (Indian blood group)	Plasma Membrane	other
PIK3C2B	1.033	0.00206	5.443	3.31e-05	phosphatidylinositol-4-phosphate 3-kinase catalytic subunit type 2 beta	Cytoplasm	kinase
CD81	-0.774	0.00213	8.601	3.48e-05	CD81 molecule	Plasma Membrane	other
EFEMP1	-1.272	0.00213	5.68	3.48e-05	EGF containing fibulin extracellular matrix protein 1	Extracellular Space	enzyme
FOS	-1.622	0.00213	7.956	3.46e-05	Fos proto-oncogene, AP-1 transcription factor subunit	Nucleus	transcription regulator
LAMC3	-2.13	0.00213	4.143	3.46e-05	laminin subunit gamma 3	Extracellular Space	other
NCR3	1.18	0.00213	4.977	3.45e-05	natural cytotoxicity triggering receptor 3	Plasma Membrane	transmembrane receptor
HVCN1	1.104	0.00216	5.183	3.55e-05	hydrogen voltage gated channel 1	Plasma Membrane	ion channel
LMO1	1.058	0.00218	5.377	3.58e-05	LIM domain only 1	Nucleus	transcription regulator
SIPA1	0.997	0.00222	5.704	3.66e-05	signal-induced proliferation-associated 1	Cytoplasm	other
ITM2B	-0.87	0.00223	8.081	3.69e-05	integral membrane protein 2B	Plasma Membrane	other
PRKX	0.892	0.00228	6.39	3.78e-05	protein kinase cAMP-dependent X-linked catalytic subunit	Cytoplasm	kinase
ZNF66	0.842	0.00228	7.435	3.8e-05	zinc finger protein 66	Other	other
OSBPL10	1.246	0.00229	4.985	3.82e-05	oxysterol binding protein like 10	Cytoplasm	transporter
SLC25A19	-1.96	0.0023	7.926	3.85e-05	solute carrier family 25 member 19	Cytoplasm	transporter
EPHB4	-1.088	0.00231	6.388	3.89e-05	EPH receptor B4	Plasma Membrane	kinase
MYH11	-1.155	0.00231	6.354	3.9e-05	myosin heavy chain 11	Cytoplasm	other
VAT1	-1.209	0.00233	5.863	3.95e-05	vesicle amine transport 1	Plasma Membrane	transporter
TCF7	1.068	0.00236	5.408	4e-05	transcription factor 7	Nucleus	transcription regulator
APOD	-1.157	0.00237	6.811	4.03e-05	apolipoprotein D	Extracellular Space	transporter
CPE	-1.451	0.0024	6.274	4.15e-05	carboxypeptidase E	Cytoplasm	peptidase
FERMT3	1	0.0024	5.651	4.12e-05	FERM domain containing kindlin 3	Cytoplasm	enzyme
MCOLN2	1.105	0.0024	5.106	4.12e-05	mucolipin TRP cation channel 2	Plasma Membrane	ion channel
SLC27A4	0.845	0.0024	6.821	4.14e-05	solute carrier family 27 member 4	Plasma Membrane	transporter
TBC1D3C	0.881	0.0024	6.831	4.14e-05	TBC1 domain family member 3	Extracellular Space	other
CNPY3	0.868	0.00242	6.722	4.21e-05	canopy FGF signaling regulator 3	Cytoplasm	other
FAM107B	1.151	0.00242	5.122	4.2e-05	family with sequence similarity 107 member B	Other	other
CD24	1.114	0.00246	5.465	4.3e-05	CD24 molecule	Plasma Membrane	other
STAT6	0.856	0.00246	7.073	4.31e-05	signal transducer and activator of transcription 6	Nucleus	transcription regulator
HLA-F	0.796	0.00253	7.657	4.45e-05	major histocompatibility complex, class I, F	Plasma Membrane	transmembrane receptor
MYLPF	-1.524	0.00253	5.517	4.46e-05	myosin light chain 11	Cytoplasm	other
SLC36A1	0.877	0.00262	6.454	4.64e-05	solute carrier family 36 member 1	Plasma Membrane	transporter
LCE1D	0.959	0.00266	5.66	4.72e-05	late cornified envelope 1D	Cytoplasm	other
HSH2D	1.088	0.00267	5.561	4.74e-05	hematopoietic SH2 domain containing	Cytoplasm	other
KLRC2	0.949	0.00271	5.805	4.83e-05	killer cell lectin like receptor C2	Plasma Membrane	transmembrane receptor
OR5V1	1.062	0.00272	5.141	4.86e-05	olfactory receptor family 5 subfamily V member 1	Plasma Membrane	G-protein coupled receptor
CYFIP2	0.928	0.00273	6.046	4.92e-05	cytoplasmic FMR1 interacting protein 2	Cytoplasm	other
TPD52	0.948	0.00273	6.58	4.9e-05	tumor protein D52	Cytoplasm	other
DCAF4L2	-1.523	0.00283	5.545	5.1e-05	DDB1 and CUL4 associated factor 4 like 2	Other	other
OR9G9	1.1	0.00289	4.967	5.24e-05	olfactory receptor family 9 subfamily G member 9	Other	other
TRAC	0.922	0.00289	7.092	5.24e-05	T cell receptor alpha constant	Plasma Membrane	other
CCR6	1.123	0.00292	4.918	5.34e-05	C-C motif chemokine receptor 6	Plasma Membrane	G-protein coupled receptor
OR4F17	1.042	0.00292	5.231	5.33e-05	olfactory receptor family 4 subfamily F member 17	Plasma Membrane	other
SIGLEC14	1.214	0.00294	4.988	5.39e-05	sialic acid binding Ig like lectin 14	Plasma Membrane	other
IKZF1	1.024	0.00298	5.244	5.48e-05	IKAROS family zinc finger 1	Nucleus	transcription regulator
PRPS2	-1.558	0.003	7.353	5.52e-05	phosphoribosyl pyrophosphate synthetase 2	Cytoplasm	kinase
TSPAN13	0.983	0.003	5.619	5.53e-05	tetraspanin 13	Plasma Membrane	other
POLR2J3	0.888	0.0031	6.163	5.75e-05	RNA polymerase II subunit J2	Other	transcription regulator
ZNF519	0.996	0.00311	5.41	5.77e-05	zinc finger protein 519	Nucleus	transcription regulator
PPIAL4F	0.81	0.00313	6.8	5.84e-05	peptidylprolyl isomerase A like 4G	Cytoplasm	other
EAF2	1.178	0.00315	4.969	5.9e-05	ELL associated factor 2	Nucleus	transcription regulator
KRTAP9-2	0.951	0.00315	5.951	5.9e-05	keratin associated protein 9-2	Cytoplasm	other
ZCCHC10	0.903	0.00316	6.028	5.93e-05	zinc finger CCHC-type containing 10	Other	other
ARHGAP27	0.983	0.00319	5.754	6.03e-05	Rho GTPase activating protein 27	Cytoplasm	other
C22orf15	1.121	0.00319	5.176	6.06e-05	chromosome 22 open reading frame 15	Other	other
GSTA1	-2.078	0.00319	7.648	6.04e-05	glutathione S-transferase alpha 1	Cytoplasm	enzyme
SOX4	-1.489	0.00319	6.405	6.06e-05	SRY-box transcription factor 4	Nucleus	transcription regulator
LTF	1.23	0.00322	5.66	6.14e-05	lactotransferrin	Extracellular Space	other
IFITM1	-0.783	0.00328	7.853	6.29e-05	interferon induced transmembrane protein 1	Plasma Membrane	transmembrane receptor
ULBP1	1.174	0.00328	5.205	6.29e-05	UL16 binding protein 1	Plasma Membrane	transmembrane receptor
SASH3	1.053	0.00331	6.388	6.37e-05	SAM and SH3 domain containing 3	Cytoplasm	other
RBP1	-1.532	0.00333	6.251	6.42e-05	retinol binding protein 1	Extracellular Space	transporter
NAMPT	-1.537	0.00341	6.117	6.59e-05	nicotinamide phosphoribosyltransferase	Extracellular Space	cytokine
CTC1	0.98	0.00342	5.526	6.63e-05	CST telomere replication complex component 1	Nucleus	other
FDPS	0.993	0.00345	5.409	6.71e-05	farnesyl diphosphate synthase	Cytoplasm	enzyme
QRSL1	0.96	0.00346	5.519	6.75e-05	glutaminyl-tRNA amidotransferase subunit QRSL1	Cytoplasm	enzyme
PRR20A	0.867	0.00347	6.19	6.79e-05	proline rich 20A	Other	other
CYBC1	0.779	0.00354	7.086	6.94e-05	cytochrome b-245 chaperone 1	Cytoplasm	other
TFAP2C	-1.444	0.00356	6.121	6.99e-05	transcription factor AP-2 gamma	Nucleus	transcription regulator
IRF3	0.777	0.0036	7.245	7.1e-05	interferon regulatory factor 3	Nucleus	transcription regulator
STMN1	-1.07	0.0036	6.677	7.11e-05	stathmin 1	Cytoplasm	other
DNAJA1	-0.91	0.00362	6.86	7.17e-05	DnaJ heat shock protein family (Hsp40) member A1	Nucleus	other
CDC14B	-1.215	0.00365	5.584	7.26e-05	cell division cycle 14B	Nucleus	phosphatase
SPTBN1	-0.85	0.00371	8.305	7.4e-05	spectrin beta, non-erythrocytic 1	Plasma Membrane	other
DBN1	-1.236	0.00377	6.054	7.54e-05	drebrin 1	Cytoplasm	other
GDF1	1.03	0.00377	5.829	7.56e-05	growth differentiation factor 1	Extracellular Space	growth factor
ITGA3	-1.286	0.00377	5.637	7.57e-05	integrin subunit alpha 3	Plasma Membrane	other
ALDH1A1	-1.24	0.00378	5.878	7.61e-05	aldehyde dehydrogenase 1 family member A1	Cytoplasm	enzyme
CDKN1A	-1.211	0.00381	6.072	7.69e-05	cyclin dependent kinase inhibitor 1A	Nucleus	kinase
DST	-1.093	0.00402	5.998	8.14e-05	dystonin	Plasma Membrane	other
H1-1	-1.417	0.00407	5.405	8.29e-05	H1.1 linker histone, cluster member	Nucleus	other
MAP4K2	1.04	0.00407	5.397	8.33e-05	mitogen-activated protein kinase kinase kinase kinase 2	Cytoplasm	kinase
TCEAL5	-1.597	0.00407	5.658	8.31e-05	transcription elongation factor A like 5	Other	other
TNNI2	1.041	0.00407	5.211	8.26e-05	troponin I2, fast skeletal type	Cytoplasm	enzyme
FNDC5	-1.202	0.0041	5.46	8.41e-05	fibronectin type III domain containing 5	Extracellular Space	other
DCTN1	-0.931	0.00412	6.576	8.47e-05	dynactin subunit 1	Cytoplasm	other
NRSN2	-1.541	0.00413	7.685	8.51e-05	neurensin 2	Plasma Membrane	other
TRIM64B	0.99	0.00413	5.284	8.55e-05	tripartite motif containing 64B	Other	other
UCP2	0.811	0.00413	6.618	8.54e-05	uncoupling protein 2	Cytoplasm	transporter
TRBC1	0.772	0.00417	7.955	8.66e-05	T cell receptor beta constant 1	Plasma Membrane	other
VAV1	0.98	0.00418	5.635	8.7e-05	vav guanine nucleotide exchange factor 1	Nucleus	transcription regulator
PDIA3	-0.812	0.00422	7.407	8.81e-05	protein disulfide isomerase family A member 3	Cytoplasm	peptidase
ZNF816	0.972	0.00428	6.098	8.96e-05	zinc finger protein 816	Other	other
COL4A2	-0.835	0.00434	7.164	9.12e-05	collagen type IV alpha 2 chain	Extracellular Space	other
KRTAP9-1	0.903	0.00438	5.728	9.22e-05	keratin associated protein 9-1	Cytoplasm	other
SYVN1	0.837	0.00448	6.507	9.45e-05	synoviolin 1	Cytoplasm	transporter
TGFBR3L	1.012	0.00448	5.541	9.47e-05	transforming growth factor beta receptor 3 like	Other	other
FBXO21	-1.366	0.00452	5.387	9.58e-05	F-box protein 21	Extracellular Space	enzyme
HSP90AB1	-0.763	0.00452	8.424	9.61e-05	heat shock protein 90 alpha family class B member 1	Cytoplasm	enzyme
BAGE5	0.91	0.00455	6.134	9.7e-05	BAGE family member 5	Other	other
SUN2	0.782	0.00456	6.648	9.73e-05	Sad1 and UNC84 domain containing 2	Nucleus	other
SULT1A4	0.82	0.00464	6.672	9.94e-05	sulfotransferase family 1A member 3	Cytoplasm	enzyme
LDHB	-1.034	0.0047	7.719	0.000101	lactate dehydrogenase B	Cytoplasm	enzyme
ARHGAP30	0.976	0.00475	5.776	0.000102	Rho GTPase activating protein 30	Cytoplasm	other
GAPT	0.926	0.00475	5.55	0.000102	GRB2 binding adaptor protein, transmembrane	Other	other
A2M	-0.974	0.00481	6.815	0.000105	alpha-2-macroglobulin	Extracellular Space	transporter
MT2A	-1.674	0.00481	8.114	0.000105	metallothionein 2A	Cytoplasm	other
SEM1	-0.93	0.00481	6.985	0.000104	SEM1 26S proteasome subunit	Nucleus	peptidase
SPDYE11	0.861	0.00481	6.02	0.000105	speedy/RINGO cell cycle regulator family member E17	Other	other
ETS1	0.837	0.00485	6.312	0.000107	ETS proto-oncogene 1, transcription factor	Nucleus	transcription regulator
FAM153B	1.126	0.00485	5.241	0.000106	family with sequence similarity 153 member A	Other	other
GALR3	0.845	0.00485	6.217	0.000107	galanin receptor 3	Plasma Membrane	G-protein coupled receptor
NDUFAB1	-0.953	0.00485	6.468	0.000106	NADH:ubiquinone oxidoreductase subunit AB1	Cytoplasm	enzyme
ALDH2	-0.973	0.00489	6.078	0.000108	aldehyde dehydrogenase 2 family member	Cytoplasm	enzyme
DPYSL2	-1.016	0.00492	6.333	0.000109	dihydropyrimidinase like 2	Cytoplasm	enzyme
PDE4D	0.924	0.00492	5.915	0.000109	phosphodiesterase 4D	Cytoplasm	enzyme
FBLN5	-0.949	0.005	6.215	0.000111	fibulin 5	Extracellular Space	other
NCOA3	0.894	0.005	5.697	0.000111	nuclear receptor coactivator 3	Nucleus	transcription regulator
CASP8	0.904	0.00504	5.771	0.000113	caspase 8	Nucleus	peptidase
TMEM131L	0.931	0.00504	5.456	0.000113	transmembrane 131 like	Other	other
MADD	1.085	0.00505	5.141	0.000113	MAP kinase activating death domain	Cytoplasm	other
MYO5B	1.052	0.00506	5.275	0.000114	myosin VB	Cytoplasm	enzyme
ATP2B4	-0.959	0.0051	6.229	0.000115	ATPase plasma membrane Ca2+ transporting 4	Plasma Membrane	transporter
RBM3	-0.822	0.0051	7.343	0.000115	RNA binding motif protein 3	Cytoplasm	other
DTD2	0.975	0.00522	5.613	0.000118	D-aminoacyl-tRNA deacylase 2	Other	enzyme
COL17A1	-1.765	0.00535	4.959	0.000122	collagen type XVII alpha 1 chain	Extracellular Space	other
ARHGAP9	0.948	0.00542	5.455	0.000124	Rho GTPase activating protein 9	Cytoplasm	other
OR11H1	0.979	0.00542	5.198	0.000124	olfactory receptor family 11 subfamily H member 12	Plasma Membrane	other
ZNF28	0.8	0.00542	7.102	0.000124	zinc finger protein 28	Nucleus	transcription regulator
AEBP1	-0.964	0.00543	6.796	0.000125	AE binding protein 1	Nucleus	peptidase
PNOC	1.106	0.00547	5.348	0.000126	prepronociceptin	Extracellular Space	other
GPR18	1.072	0.00548	5.141	0.000126	G protein-coupled receptor 18	Plasma Membrane	G-protein coupled receptor
NAGPA	1.125	0.00548	4.653	0.000126	N-acetylglucosamine-1-phosphodiester alpha-N-acetylglucosaminidase	Cytoplasm	enzyme
DOCK8	0.907	0.00553	5.538	0.000128	dedicator of cytokinesis 8	Cytoplasm	other
KRTAP4-7	0.979	0.00558	5.387	0.00013	keratin associated protein 4-7	Other	other
SLC35G4	1.047	0.00558	5.073	0.000129	solute carrier family 35 member G4	Other	other
CYB5R3	-1.013	0.00559	6.988	0.00013	cytochrome b5 reductase 3	Cytoplasm	enzyme
NCKAP1	-1.151	0.00568	5.696	0.000133	NCK associated protein 1	Plasma Membrane	other
CNN3	-1.05	0.00574	6.91	0.000134	calponin 3	Cytoplasm	other
GAGE1	0.828	0.00576	6.204	0.000135	G antigen 1	Other	other
OBSL1	-1.359	0.00582	5.665	0.000137	obscurin like cytoskeletal adaptor 1	Cytoplasm	other
GPR174	1.075	0.00583	4.787	0.000137	G protein-coupled receptor 174	Plasma Membrane	G-protein coupled receptor
HMGA2	0.964	0.00585	5.292	0.000138	high mobility group AT-hook 2	Nucleus	enzyme
KLHL14	1.201	0.00585	4.614	0.000139	kelch like family member 14	Cytoplasm	other
LY86	1.006	0.00597	5.199	0.000142	lymphocyte antigen 86	Plasma Membrane	other
DEFB119	-2.056	0.006	5.191	0.000143	defensin beta 119	Extracellular Space	other
H3C4	0.783	0.006	7.061	0.000143	H3 clustered histone 4	Nucleus	other
MCTP2	1.1	0.006	4.672	0.000144	multiple C2 and transmembrane domain containing 2	Other	other
PLPP5	1.003	0.006	5.306	0.000143	phospholipid phosphatase 5	Other	phosphatase
SULF2	-1.141	0.00601	5.582	0.000144	sulfatase 2	Plasma Membrane	enzyme
GALNT18	-1.121	0.00608	5.734	0.000147	polypeptide N-acetylgalactosaminyltransferase 18	Cytoplasm	enzyme
GSTP1	-0.748	0.00608	7.414	0.000147	glutathione S-transferase pi 1	Cytoplasm	enzyme
LAT	0.778	0.00614	7.057	0.000149	linker for activation of T cells	Plasma Membrane	other
STAB1	-1.054	0.00614	6.494	0.000148	stabilin 1	Plasma Membrane	transporter
TASOR2	0.649	0.00617	8.721	0.00015	transcription activation suppressor family member 2	Nucleus	other
BCAM	-1.236	0.00623	5.477	0.000151	basal cell adhesion molecule (Lutheran blood group)	Plasma Membrane	transmembrane receptor
OR8G1	0.878	0.00626	5.902	0.000153	olfactory receptor family 8 subfamily G member 1	Plasma Membrane	G-protein coupled receptor
REL	0.939	0.00629	5.703	0.000154	REL proto-oncogene, NF-kB subunit	Nucleus	transcription regulator
BEX1	-1.973	0.00638	5.609	0.000156	brain expressed X-linked 1	Other	other
C1orf116	0.961	0.00638	5.741	0.000157	chromosome 1 open reading frame 116	Cytoplasm	other
CCN1	-1.175	0.00638	5.751	0.000156	cellular communication network factor 1	Extracellular Space	other
CYTH1	0.806	0.00638	6.161	0.000158	cytohesin 1	Cytoplasm	other
CTSB	-0.744	0.0064	8.03	0.000158	cathepsin B	Cytoplasm	peptidase
SCD	-0.97	0.00643	6.461	0.000159	stearoyl-CoA desaturase	Cytoplasm	enzyme
B4GALT5	-1.061	0.00646	6.116	0.00016	beta-1,4-galactosyltransferase 5	Cytoplasm	enzyme
CALR	-0.687	0.00661	8.69	0.000165	calreticulin	Cytoplasm	transcription regulator
MRGPRE	1.04	0.00661	5.136	0.000165	MAS related GPR family member E	Plasma Membrane	G-protein coupled receptor
MYBL2	-1.195	0.00661	6.153	0.000165	MYB proto-oncogene like 2	Nucleus	transcription regulator
APLP2	-1.051	0.00662	5.955	0.000166	amyloid beta precursor like protein 2	Cytoplasm	other
RIMBP3B	1.02	0.00662	5.267	0.000166	RIMS binding protein 3	Nucleus	other
CTBP2	0.733	0.00672	7.275	0.00017	C-terminal binding protein 2	Nucleus	transcription regulator
GRK2	0.829	0.00672	6.787	0.00017	G protein-coupled receptor kinase 2	Cytoplasm	kinase
ICAM3	0.912	0.00672	5.512	0.000171	intercellular adhesion molecule 3	Plasma Membrane	transmembrane receptor
PXN	-0.946	0.00672	6.052	0.000169	paxillin	Cytoplasm	other
SIPA1L3	0.844	0.00672	5.944	0.00017	signal induced proliferation associated 1 like 3	Extracellular Space	other
GOLGA8F	0.979	0.00676	5.434	0.000172	golgin A8 family member F	Other	other
GOLGA8S	0.967	0.00678	5.226	0.000173	golgin A8 family member S	Other	other
ARID5A	0.933	0.00689	5.474	0.000176	AT-rich interaction domain 5A	Nucleus	transcription regulator
UPP1	-1.098	0.00689	5.512	0.000176	uridine phosphorylase 1	Cytoplasm	enzyme
ANAPC16	0.816	0.00691	6.092	0.000178	anaphase promoting complex subunit 16	Nucleus	other
RSF1	0.789	0.00691	6.632	0.000177	remodeling and spacing factor 1	Nucleus	transcription regulator
GPR171	1.072	0.00693	4.834	0.000178	G protein-coupled receptor 171	Plasma Membrane	G-protein coupled receptor
CRYAB	-1.426	0.00696	5.537	0.00018	crystallin alpha B	Nucleus	other
SPDYE5	0.907	0.00697	6.315	0.00018	speedy/RINGO cell cycle regulator family member E5	Other	other
TRPV4	1.14	0.00698	4.547	0.000181	transient receptor potential cation channel subfamily V member 4	Plasma Membrane	ion channel
SESN3	0.884	0.007	5.584	0.000182	sestrin 3	Extracellular Space	other
TSPY1	-0.964	0.00706	8.051	0.000184	testis specific protein Y-linked 2	Other	other
C15orf62	1.063	0.00721	4.935	0.000189	chromosome 15 open reading frame 62	Other	other
FLNA	-0.754	0.00721	8.344	0.000188	filamin A	Cytoplasm	other
TMEM243	1.039	0.00721	5.098	0.000189	transmembrane protein 243	Other	other
CTSV	-1.251	0.00722	5.759	0.000189	cathepsin V	Cytoplasm	peptidase
GRK6	0.845	0.00724	5.979	0.00019	G protein-coupled receptor kinase 6	Plasma Membrane	kinase
ITGA4	0.802	0.00727	6.413	0.000192	integrin subunit alpha 4	Plasma Membrane	transmembrane receptor
PPBP	1.018	0.00742	5.31	0.000196	pro-platelet basic protein	Extracellular Space	cytokine
GRAPL	0.905	0.00743	5.805	0.000197	GRB2 related adaptor protein like	Other	other
ELOA3P	0.881	0.00752	5.655	0.000199	elongin A3 family member B, pseudogene	Nucleus	other
KCTD11	0.964	0.00753	5.363	0.0002	potassium channel tetramerization domain containing 11	Cytoplasm	other
MRGPRX1	1.043	0.00761	4.846	0.000203	MAS related GPR family member X1	Plasma Membrane	G-protein coupled receptor
EPB41	0.924	0.00765	5.318	0.000204	erythrocyte membrane protein band 4.1	Plasma Membrane	other
HOXB3	0.758	0.00766	6.541	0.000206	homeobox B3	Nucleus	transcription regulator
MBNL3	-1.01	0.00766	6.42	0.000205	muscleblind like splicing regulator 3	Nucleus	other
RIMKLB	-1.058	0.00766	6.54	0.000205	ribosomal modification protein rimK like family member B	Cytoplasm	enzyme
PPP1R2	0.82	0.00774	6.134	0.000208	protein phosphatase 1 regulatory inhibitor subunit 2	Cytoplasm	phosphatase
RHOF	0.93	0.00775	5.434	0.000209	ras homolog family member F, filopodia associated	Cytoplasm	enzyme
NPTX2	-1.282	0.00778	5.392	0.00021	neuronal pentraxin 2	Extracellular Space	other
ZNF729	-1.06	0.00778	5.74	0.00021	zinc finger protein 729	Nucleus	transcription regulator
CAPN2	-1.09	0.00797	5.999	0.000216	calpain 2	Cytoplasm	peptidase
RSRP1	0.795	0.008	6.233	0.000217	arginine and serine rich protein 1	Nucleus	other
DENND2B	-1.041	0.00802	5.694	0.000218	DENN domain containing 2B	Cytoplasm	enzyme
MT1X	-1.664	0.00804	7.245	0.000219	metallothionein 1X	Other	other
TRIM49D2	0.938	0.00804	5.242	0.000219	tripartite motif containing 49D1	Other	other
SNX29	0.87	0.00821	5.743	0.000225	sorting nexin 29	Cytoplasm	other
SLA	0.841	0.00832	6.566	0.000228	Src like adaptor	Plasma Membrane	other
GATA4	-1.175	0.00845	5.681	0.000232	GATA binding protein 4	Nucleus	transcription regulator
LSP1	0.749	0.0085	7.409	0.000234	lymphocyte specific protein 1	Cytoplasm	other
STRAP	-0.958	0.0085	6.067	0.000234	serine/threonine kinase receptor associated protein	Plasma Membrane	other
QSOX1	-0.995	0.00853	6.345	0.000236	quiescin sulfhydryl oxidase 1	Cytoplasm	enzyme
MEF2C	1.095	0.00856	5.022	0.000237	myocyte enhancer factor 2C	Nucleus	transcription regulator
COL4A1	-0.859	0.00864	6.209	0.000241	collagen type IV alpha 1 chain	Extracellular Space	other
FLNB	-1.227	0.00864	5.411	0.00024	filamin B	Cytoplasm	other
PIM1	-1.037	0.00864	6.786	0.00024	Pim-1 proto-oncogene, serine/threonine kinase	Cytoplasm	kinase
GZMM	0.843	0.00868	5.659	0.000243	granzyme M	Cytoplasm	peptidase
PF4	0.99	0.00868	5.023	0.000242	platelet factor 4	Extracellular Space	cytokine
HLA-DMA	0.712	0.00878	6.979	0.000246	major histocompatibility complex, class II, DM alpha	Plasma Membrane	transmembrane receptor
HES7	0.864	0.00883	6.114	0.000248	hes family bHLH transcription factor 7	Nucleus	transcription regulator
HBA1	0.876	0.00891	5.933	0.000251	hemoglobin subunit alpha 2	Extracellular Space	transporter
RTP5	0.964	0.00896	5.109	0.000252	receptor transporter protein 5 (putative)	Other	other
DLGAP4	-0.974	0.009	6.126	0.000254	DLG associated protein 4	Plasma Membrane	other
NBPF11	0.762	0.009	6.418	0.000254	NBPF member 19	Other	other
ENG	-1.195	0.00909	6.875	0.000257	endoglin	Plasma Membrane	transmembrane receptor
IL27RA	0.857	0.00909	5.769	0.000258	interleukin 27 receptor subunit alpha	Plasma Membrane	transmembrane receptor
TRAF1	0.938	0.00909	5.216	0.000258	TNF receptor associated factor 1	Cytoplasm	other
KIAA0040	0.897	0.00918	5.276	0.000262	KIAA0040	Other	other
PEG3	-1.589	0.00923	5.007	0.000264	paternally expressed 3	Nucleus	kinase
ANKRD18A	0.79	0.00927	6.531	0.000266	ankyrin repeat domain 18A	Other	other
CPVL	-1.312	0.00927	4.916	0.000265	carboxypeptidase vitellogenic like	Cytoplasm	peptidase
KLHL6	0.978	0.00931	5.055	0.000267	kelch like family member 6	Other	other
SSX4B	0.974	0.00931	5.035	0.000268	SSX family member 4	Nucleus	transcription regulator
KIF26A	-1.61	0.00937	5.439	0.00027	kinesin family member 26A	Cytoplasm	other
CFI	-1.243	0.00938	5.18	0.000271	complement factor I	Extracellular Space	peptidase
PIK3CD	0.732	0.00948	6.905	0.000274	phosphatidylinositol-4,5-bisphosphate 3-kinase catalytic subunit delta	Cytoplasm	kinase
TGFBI	-1.117	0.00956	5.327	0.000277	transforming growth factor beta induced	Extracellular Space	other
CMAS	-1.304	0.0097	5.599	0.000283	cytidine monophosphate N-acetylneuraminic acid synthetase	Nucleus	enzyme
DSP	-1.098	0.0097	5.548	0.000281	desmoplakin	Plasma Membrane	other
MUC3A	0.931	0.0097	5.469	0.000283	mucin 3A, cell surface associated	Other	other
PRAG1	0.929	0.0097	5.615	0.000282	PEAK1 related, kinase-activating pseudokinase 1	Nucleus	kinase
C16orf54	0.936	0.00979	5.453	0.000287	chromosome 16 open reading frame 54	Extracellular Space	other
FGD3	0.916	0.00979	5.803	0.000288	FYVE, RhoGEF and PH domain containing 3	Cytoplasm	other
OR2L5	0.967	0.00979	5.114	0.000287	olfactory receptor family 2 subfamily L member 5	Plasma Membrane	other
SYNRG	0.778	0.00979	6.318	0.000287	synergin gamma	Cytoplasm	other
ZNF831	0.926	0.00991	5.572	0.000292	zinc finger protein 831	Other	other
KIAA1958	-1.18	0.00994	5.514	0.000293	KIAA1958	Other	other
MKNK2	0.754	0.01	6.302	0.000297	MAPK interacting serine/threonine kinase 2	Cytoplasm	kinase
PRMT1	-0.806	0.0101	6.536	0.000299	protein arginine methyltransferase 1	Nucleus	enzyme
TULP3	-1.443	0.0101	5.046	0.000299	TUB like protein 3	Extracellular Space	other
UPK3BL1	0.649	0.0101	7.73	0.000301	uroplakin 3B like 1	Other	other
CARD8	0.763	0.0102	6.083	0.000302	caspase recruitment domain family member 8	Nucleus	other
CD82	1.08	0.0102	5.66	0.000303	CD82 molecule	Plasma Membrane	other
FAM20C	-0.934	0.0102	6.268	0.000304	FAM20C golgi associated secretory pathway kinase	Extracellular Space	enzyme
GOLGA8A	0.692	0.0103	7.09	0.000309	golgin A8 family member A	Cytoplasm	other
CELF2	0.845	0.0104	5.715	0.000311	CUGBP Elav-like family member 2	Nucleus	other
PLEKHO1	0.757	0.0105	6.211	0.000318	pleckstrin homology domain containing O1	Plasma Membrane	other
PPP1R14A	-1.214	0.0105	5.136	0.000317	protein phosphatase 1 regulatory inhibitor subunit 14A	Cytoplasm	other
TEAD4	-1.241	0.0105	5.868	0.000318	TEA domain transcription factor 4	Nucleus	transcription regulator
TUBA4A	0.829	0.0106	6.063	0.000319	tubulin alpha 4a	Cytoplasm	other
ZYX	-0.847	0.0106	7.052	0.000321	zyxin	Plasma Membrane	other
ADAM9	-1.073	0.0108	5.583	0.00033	ADAM metallopeptidase domain 9	Plasma Membrane	peptidase
CCT6A	-0.835	0.0108	7.125	0.00033	chaperonin containing TCP1 subunit 6A	Cytoplasm	other
LRRC37A2	0.841	0.0108	5.67	0.000329	leucine rich repeat containing 37 member A3	Other	other
MAGED1	-0.9	0.0108	6.035	0.000329	MAGE family member D1	Plasma Membrane	transcription regulator
OR14C36	0.998	0.0108	4.884	0.000326	olfactory receptor family 14 subfamily C member 36	Plasma Membrane	G-protein coupled receptor
PTGIS	-1.332	0.0108	4.907	0.000329	prostaglandin I2 synthase	Cytoplasm	enzyme
SREBF1	-1.268	0.0108	5.164	0.000328	sterol regulatory element binding transcription factor 1	Nucleus	transcription regulator
TSPAN6	-1.147	0.0108	5.443	0.000329	tetraspanin 6	Plasma Membrane	other
TPI1	-0.849	0.0109	6.998	0.000335	triosephosphate isomerase 1	Cytoplasm	enzyme
ETV5	-1.22	0.011	5.443	0.00034	ETS variant transcription factor 5	Nucleus	transcription regulator
MPRIP	-0.845	0.011	6.314	0.00034	myosin phosphatase Rho interacting protein	Cytoplasm	other
TP53BP1	0.771	0.011	6.076	0.000338	tumor protein p53 binding protein 1	Nucleus	transcription regulator
DBNL	0.715	0.0112	6.657	0.000349	drebrin like	Cytoplasm	other
E2F5	0.842	0.0112	5.458	0.000348	E2F transcription factor 5	Nucleus	transcription regulator
EIF4A1	-0.714	0.0112	7.615	0.000347	eukaryotic translation initiation factor 4A1	Cytoplasm	translation regulator
IL7R	0.884	0.0112	5.396	0.000349	interleukin 7 receptor	Plasma Membrane	transmembrane receptor
NACAD	-1.507	0.0112	5.311	0.000346	NAC alpha domain containing	Other	other
SORBS3	-0.991	0.0112	6.118	0.000346	sorbin and SH3 domain containing 3	Cytoplasm	other
ZNF579	-1.595	0.0112	6.421	0.000352	zinc finger protein 579	Nucleus	transcription regulator
ANXA3	-1.056	0.0114	5.799	0.000358	annexin A3	Cytoplasm	enzyme
C1QA	-0.995	0.0114	6.389	0.000359	complement C1q A chain	Extracellular Space	other
H2BC18	0.705	0.0114	7.226	0.000359	H2B clustered histone 18	Nucleus	other
RPL21	0.593	0.0114	9.379	0.000359	ribosomal protein L21	Cytoplasm	other
SPDYE3	0.785	0.0114	6.063	0.000359	speedy/RINGO cell cycle regulator family member E3	Other	other
GSN	-0.98	0.0115	6.615	0.000365	gelsolin	Extracellular Space	other
LIMD1	0.836	0.0115	5.498	0.000364	LIM domain containing 1	Nucleus	transcription regulator
ZIC3	0.718	0.0115	6.627	0.000366	Zic family member 3	Nucleus	transcription regulator
USP18	0.758	0.0116	6.151	0.000369	ubiquitin specific peptidase 18	Cytoplasm	peptidase
CD69	0.92	0.0117	5.529	0.000373	CD69 molecule	Plasma Membrane	transmembrane receptor
PRAC1	0.859	0.0117	6.092	0.000374	PRAC1 small nuclear protein	Other	other
CHPF	-1.113	0.0118	5.408	0.000378	chondroitin polymerizing factor	Cytoplasm	enzyme
INAVA	1.017	0.0118	5.808	0.000378	innate immunity activator	Nucleus	other
IKBKE	0.876	0.012	5.335	0.000384	inhibitor of nuclear factor kappa B kinase subunit epsilon	Cytoplasm	kinase
RHOBTB2	0.89	0.0121	5.467	0.000389	Rho related BTB domain containing 2	Cytoplasm	enzyme
ANXA2	-0.702	0.0122	7.612	0.000392	annexin A2	Plasma Membrane	other
CLECL1	0.838	0.0122	5.607	0.000393	C-type lectin like 1, pseudogene	Plasma Membrane	other
FBLN1	-0.873	0.0122	6.22	0.000396	fibulin 1	Extracellular Space	other
KLF2	0.821	0.0122	7.307	0.000395	KLF transcription factor 2	Nucleus	transcription regulator
SPATA31A6	0.775	0.0122	5.932	0.000395	SPATA31 subfamily A member 6	Cytoplasm	other
UBALD1	0.733	0.0122	6.286	0.000391	UBA like domain containing 1	Other	other
CCDC88B	0.673	0.0123	7.279	0.0004	coiled-coil domain containing 88B	Nucleus	enzyme
SEC61G	-0.84	0.0123	6.569	0.0004	SEC61 translocon subunit gamma	Plasma Membrane	transporter
DENND11	0.787	0.0124	5.767	0.000404	DENN domain containing 11	Other	other
FOSL2	-1.057	0.0124	7.621	0.000403	FOS like 2, AP-1 transcription factor subunit	Nucleus	transcription regulator
RPL7L1	0.644	0.0125	7.408	0.000409	ribosomal protein L7 like 1	Cytoplasm	transcription regulator
SELE	1.036	0.0127	4.765	0.000415	selectin E	Plasma Membrane	transmembrane receptor
ALDH3A2	-1.06	0.0128	5.333	0.000419	aldehyde dehydrogenase 3 family member A2	Cytoplasm	enzyme
TYRO3	-0.957	0.0128	6.291	0.000418	TYRO3 protein tyrosine kinase	Plasma Membrane	kinase
TRABD	0.786	0.013	6.143	0.000428	TraB domain containing	Extracellular Space	other
ANXA1	-1.157	0.0132	6.046	0.000435	annexin A1	Plasma Membrane	enzyme
ENTPD8	0.92	0.0134	5.305	0.000444	ectonucleoside triphosphate diphosphohydrolase 8	Plasma Membrane	enzyme
LAMB2	-1.174	0.0134	5.727	0.000442	laminin subunit beta 2	Extracellular Space	enzyme
LRCH1	0.878	0.0134	5.645	0.000443	leucine rich repeats and calponin homology domain containing 1	Cytoplasm	other
NLRP1	0.908	0.0134	5.228	0.000446	NLR family pyrin domain containing 1	Cytoplasm	enzyme
C1QBP	-0.954	0.0135	6.137	0.000451	complement C1q binding protein	Cytoplasm	transcription regulator
FMNL1	0.806	0.0135	5.765	0.000451	formin like 1	Cytoplasm	other
NTRK3	-1.076	0.0135	5.514	0.000452	neurotrophic receptor tyrosine kinase 3	Plasma Membrane	kinase
PLA2G2A	-1.365	0.0135	7.507	0.000451	phospholipase A2 group IIA	Cytoplasm	enzyme
RHOB	-1.037	0.0135	6.573	0.000451	ras homolog family member B	Cytoplasm	enzyme
FCGR2B	0.908	0.0137	5.049	0.000458	Fc gamma receptor IIb	Plasma Membrane	transmembrane receptor
INSL3	-2.194	0.0137	7.492	0.000461	insulin like 3	Extracellular Space	growth factor
SPATA6	-1.018	0.0137	5.791	0.000459	spermatogenesis associated 6	Cytoplasm	other
TGFB2	-1.405	0.0137	4.71	0.000459	transforming growth factor beta 2	Extracellular Space	growth factor
AFDN	-1.223	0.0138	5.288	0.000465	afadin, adherens junction formation factor	Nucleus	other
SAP25	0.778	0.0138	6.266	0.000465	Sin3A associated protein 25	Nucleus	other
SDCBP	-0.836	0.0138	6.382	0.000466	syndecan binding protein	Plasma Membrane	enzyme
CMTM7	0.875	0.0139	5.62	0.000471	CKLF like MARVEL transmembrane domain containing 7	Extracellular Space	cytokine
DKK3	-1.202	0.0139	5.135	0.00047	dickkopf WNT signaling pathway inhibitor 3	Extracellular Space	cytokine
GOLGA8J	0.782	0.014	5.912	0.000475	golgin A8 family member K	Other	other
MMP2	-0.88	0.014	6.709	0.000476	matrix metallopeptidase 2	Extracellular Space	peptidase
RDX	-0.888	0.014	6	0.000475	radixin	Cytoplasm	other
ARL8A	0.699	0.0142	6.871	0.000487	ADP ribosylation factor like GTPase 8A	Cytoplasm	enzyme
CXXC5	0.723	0.0142	6.185	0.000486	CXXC finger protein 5	Nucleus	other
ZBTB32	1.026	0.0142	4.823	0.000483	zinc finger and BTB domain containing 32	Nucleus	transcription regulator
BAGE3	0.71	0.0143	6.456	0.000494	BAGE family member 3	Other	other
CALD1	-0.966	0.0143	6.626	0.00049	caldesmon 1	Cytoplasm	other
NRXN2	-1.168	0.0143	5.119	0.000494	neurexin 2	Plasma Membrane	transmembrane receptor
PLOD1	-0.705	0.0143	7.007	0.000494	procollagen-lysine,2-oxoglutarate 5-dioxygenase 1	Cytoplasm	enzyme
TXNDC5	-0.667	0.0143	7.4	0.000493	thioredoxin domain containing 5	Cytoplasm	enzyme
UGT2A3	0.979	0.0143	4.736	0.000493	UDP glucuronosyltransferase family 2 member A3	Other	enzyme
ATP5ME	-0.752	0.0144	6.58	0.000499	ATP synthase membrane subunit e	Cytoplasm	transporter
ASRGL1	-1.983	0.0145	4.486	0.000501	asparaginase and isoaspartyl peptidase 1	Cytoplasm	enzyme
CALM2	-0.835	0.0145	6.952	0.000508	calmodulin 1	Cytoplasm	other
CGB2	0.86	0.0145	5.906	0.000504	chorionic gonadotropin subunit beta 2	Other	other
KIF5C	-1.018	0.0145	5.833	0.000503	kinesin family member 5C	Cytoplasm	enzyme
PLGLB1	0.799	0.0145	5.995	0.000505	plasminogen like B2	Extracellular Space	peptidase
THAP12	0.787	0.0145	6.184	0.000503	THAP domain containing 12	Nucleus	other
TRIM49B	0.894	0.0145	5.136	0.000508	tripartite motif containing 49B	Other	other
C3	0.883	0.0147	8.368	0.000518	complement C3	Extracellular Space	peptidase
MS4A4A	-1.35	0.0147	5.233	0.000515	membrane spanning 4-domains A4A	Cytoplasm	other
PRUNE2	-1.274	0.0147	5.18	0.000516	prune homolog 2 with BCH domain	Cytoplasm	other
SYNPO	-0.857	0.0147	6.294	0.000516	synaptopodin	Cytoplasm	other
C1QTNF9B	0.983	0.0148	4.791	0.000521	C1q and TNF related 9B	Cytoplasm	other
CR2	0.833	0.0149	5.651	0.000529	complement C3d receptor 2	Plasma Membrane	transmembrane receptor
LAPTM4B	-0.857	0.0149	6.056	0.000525	lysosomal protein transmembrane 4 beta	Cytoplasm	other
PGD	-0.885	0.0149	6.389	0.000526	phosphogluconate dehydrogenase	Cytoplasm	enzyme
BTN3A1	0.771	0.015	6.183	0.000531	butyrophilin subfamily 3 member A1	Extracellular Space	other
CFB	-1.008	0.015	5.384	0.000532	complement factor B	Extracellular Space	peptidase
PPP6R1	0.691	0.015	6.689	0.000532	protein phosphatase 6 regulatory subunit 1	Cytoplasm	other
CACNA2D3	-1.108	0.0152	5.374	0.000544	calcium voltage-gated channel auxiliary subunit alpha2delta 3	Plasma Membrane	ion channel
ITSN2	0.828	0.0152	5.399	0.000542	intersectin 2	Cytoplasm	other
LBHD1	0.809	0.0152	5.505	0.000548	LBH domain containing 1	Other	other
LENG8	0.637	0.0152	7.751	0.000545	leukocyte receptor cluster member 8	Other	other
NHLRC1	0.886	0.0152	5.053	0.000545	NHL repeat containing E3 ubiquitin protein ligase 1	Cytoplasm	enzyme
NINJ1	-0.861	0.0152	6.173	0.000542	ninjurin 1	Plasma Membrane	other
NKX6-2	0.891	0.0152	5.048	0.00055	NK6 homeobox 2	Nucleus	transcription regulator
RUNX1T1	-1.077	0.0152	5.429	0.00054	RUNX1 partner transcriptional co-repressor 1	Nucleus	transcription regulator
UGT8	1.022	0.0152	4.736	0.000546	UDP glycosyltransferase 8	Cytoplasm	enzyme
COBLL1	0.834	0.0153	5.317	0.000553	cordon-bleu WH2 repeat protein like 1	Extracellular Space	other
KCNN4	0.98	0.0154	5.061	0.000558	potassium calcium-activated channel subfamily N member 4	Plasma Membrane	ion channel
POLR1A	-0.865	0.0154	5.852	0.000557	RNA polymerase I subunit A	Nucleus	enzyme
FGFR3	-1.447	0.0155	5.051	0.000562	fibroblast growth factor receptor 3	Plasma Membrane	kinase
ST20	0.847	0.0155	5.324	0.000561	suppressor of tumorigenicity 20	Other	other
BMP1	-1.003	0.0156	5.764	0.000566	bone morphogenetic protein 1	Extracellular Space	peptidase
HDAC1	0.76	0.0156	6.15	0.000569	histone deacetylase 1	Nucleus	enzyme
NPFFR1	1.136	0.0156	4.665	0.000567	neuropeptide FF receptor 1	Plasma Membrane	G-protein coupled receptor
MAN1C1	-1.084	0.0159	5.802	0.000579	mannosidase alpha class 1C member 1	Cytoplasm	enzyme
RGL1	-0.792	0.016	6.386	0.000585	ral guanine nucleotide dissociation stimulator like 1	Cytoplasm	other
CILP	-1.201	0.0161	5.839	0.00059	cartilage intermediate layer protein	Extracellular Space	phosphatase
ELOA2	0.73	0.0162	6.056	0.000598	elongin A2	Nucleus	transcription regulator
FAM234A	-0.889	0.0162	6.044	0.000597	family with sequence similarity 234 member A	Plasma Membrane	other
HLA-DMB	0.721	0.0162	6.325	0.000598	major histocompatibility complex, class II, DM beta	Plasma Membrane	transmembrane receptor
UBXN11	0.787	0.0162	5.638	0.000598	UBX domain protein 11	Cytoplasm	other
GGTLC1	0.765	0.0165	6.017	0.00061	gamma-glutamyltransferase light chain 1	Plasma Membrane	enzyme
SUPT7L	-0.92	0.0165	5.68	0.000608	SPT7 like, STAGA complex subunit gamma	Nucleus	transcription regulator
NECTIN2	-1.07	0.0166	6.052	0.000612	nectin cell adhesion molecule 2	Plasma Membrane	transmembrane receptor
RNASET2	0.718	0.0167	6.678	0.000621	ribonuclease T2	Cytoplasm	enzyme
ELK4	0.718	0.0168	6.234	0.000625	ETS transcription factor ELK4	Nucleus	transcription regulator
RAB6A	-0.913	0.0169	5.616	0.000628	RAB6A, member RAS oncogene family	Cytoplasm	enzyme
DOCK7	-0.931	0.017	5.562	0.000634	dedicator of cytokinesis 7	Plasma Membrane	other
WNT6	-1.289	0.017	5.073	0.000635	Wnt family member 6	Extracellular Space	other
C10orf95	0.947	0.0171	4.831	0.000639	chromosome 10 open reading frame 95	Extracellular Space	other
CAPNS1	-0.737	0.0171	6.971	0.000642	calpain small subunit 1	Cytoplasm	peptidase
FERMT2	-1.171	0.0172	5.217	0.000646	FERM domain containing kindlin 2	Cytoplasm	other
SERTAD2	0.906	0.0172	4.928	0.000646	SERTA domain containing 2	Cytoplasm	transcription regulator
GPAT2	0.794	0.0173	5.886	0.000651	glycerol-3-phosphate acyltransferase 2, mitochondrial	Cytoplasm	enzyme
NCKAP1L	0.774	0.0173	6.051	0.000652	NCK associated protein 1 like	Plasma Membrane	other
OR2T35	0.802	0.0173	5.437	0.000649	olfactory receptor family 2 subfamily T member 2	Plasma Membrane	G-protein coupled receptor
MAN2A1	0.929	0.0175	5.523	0.000662	mannosidase alpha class 2A member 1	Cytoplasm	enzyme
SCP2	-1.023	0.0176	5.399	0.000667	sterol carrier protein 2	Cytoplasm	transporter
SMOC2	-1.238	0.0177	6.369	0.000669	SPARC related modular calcium binding 2	Extracellular Space	other
WAS	0.735	0.0177	6.899	0.000669	WASP actin nucleation promoting factor	Cytoplasm	other
RASA4	0.716	0.0179	6.25	0.000678	RAS p21 protein activator 4	Cytoplasm	other
EVI2A	0.862	0.0181	5.213	0.000686	ecotropic viral integration site 2A	Plasma Membrane	transmembrane receptor
RAB7A	-0.659	0.0181	7.345	0.000689	RAB7A, member RAS oncogene family	Cytoplasm	enzyme
DHFR	0.786	0.0183	5.656	0.000698	dihydrofolate reductase	Nucleus	enzyme
FAM131C	0.762	0.0183	5.626	0.000697	family with sequence similarity 131 member C	Other	other
KIAA1210	-1.487	0.0183	5.513	0.000696	KIAA1210	Cytoplasm	other
PSTPIP1	0.753	0.0183	6.296	0.000703	proline-serine-threonine phosphatase interacting protein 1	Cytoplasm	other
ZDHHC12	0.867	0.0183	5.665	0.000702	zinc finger DHHC-type palmitoyltransferase 12	Cytoplasm	enzyme
CHMP7	0.785	0.0184	5.754	0.000707	charged multivesicular body protein 7	Cytoplasm	other
OFD1	0.811	0.0187	5.787	0.00072	OFD1 centriole and centriolar satellite protein	Plasma Membrane	other
PSG1	0.73	0.0187	6.533	0.000717	pregnancy specific beta-1-glycoprotein 1	Extracellular Space	other
KHDC3L	-1.167	0.0188	5.156	0.000727	KH domain containing 3 like, subcortical maternal complex member	Cytoplasm	other
NKX2-4	0.812	0.0188	6.08	0.000724	NK2 homeobox 4	Nucleus	transcription regulator
TNKS2	0.73	0.0188	5.949	0.000724	tankyrase 2	Nucleus	enzyme
FRG2C	0.776	0.0189	5.624	0.00073	FSHD region gene 2 family member C	Other	other
C1R	-0.964	0.0192	8.902	0.000747	complement C1r	Extracellular Space	peptidase
GABRA3	-1.29	0.0192	5.03	0.000746	gamma-aminobutyric acid type A receptor subunit alpha3	Plasma Membrane	ion channel
WFS1	-1.012	0.0193	5.307	0.000752	wolframin ER transmembrane glycoprotein	Cytoplasm	enzyme
MARCHF5	-0.964	0.0195	5.436	0.000758	membrane associated ring-CH-type finger 5	Cytoplasm	enzyme
NXF3	-1.509	0.0195	5.026	0.00076	nuclear RNA export factor 3	Nucleus	transporter
PRDX1	-0.686	0.0196	6.878	0.000767	peroxiredoxin 1	Cytoplasm	enzyme
LRP1	-0.968	0.0197	6.751	0.000771	LDL receptor related protein 1	Plasma Membrane	transmembrane receptor
NDUFB6	-0.856	0.0197	6.039	0.000769	NADH:ubiquinone oxidoreductase subunit B6	Cytoplasm	enzyme
C1orf162	0.742	0.0199	5.894	0.00078	chromosome 1 open reading frame 162	Other	transporter
FOXP1	0.703	0.0199	6.12	0.000786	forkhead box P1	Nucleus	transcription regulator
HES4	-1.01	0.0199	5.35	0.000782	hes family bHLH transcription factor 4	Nucleus	transcription regulator
SH2D3C	0.823	0.0199	5.347	0.000779	SH2 domain containing 3C	Cytoplasm	other
SPRY4	-1.248	0.0199	5.235	0.000783	sprouty RTK signaling antagonist 4	Plasma Membrane	other
TNFAIP8	0.779	0.02	5.845	0.000789	TNF alpha induced protein 8	Cytoplasm	other
CDH2	-1.386	0.0201	5.125	0.000797	cadherin 2	Plasma Membrane	other
NFATC2	0.794	0.0201	5.915	0.000795	nuclear factor of activated T cells 2	Nucleus	transcription regulator
PLSCR1	-0.688	0.0201	6.831	0.000795	phospholipid scramblase 1	Plasma Membrane	enzyme
ST3GAL4	-1.268	0.0201	4.945	0.000795	ST3 beta-galactoside alpha-2,3-sialyltransferase 4	Cytoplasm	enzyme
VASH2	-1.54	0.0201	6.419	0.000797	vasohibin 2	Cytoplasm	peptidase
MUL1	0.868	0.0202	5.156	0.000802	mitochondrial E3 ubiquitin protein ligase 1	Cytoplasm	enzyme
PHC1	-1.432	0.0202	7.462	0.000806	polyhomeotic homolog 1	Nucleus	transcription regulator
SPATA21	0.933	0.0203	5.198	0.000811	spermatogenesis associated 21	Other	other
PRRG2	-1.347	0.0204	4.497	0.000814	proline rich and Gla domain 2	Extracellular Space	other
CRTAC1	-0.952	0.0207	5.816	0.000828	cartilage acidic protein 1	Extracellular Space	other
CD63	-0.669	0.0209	8.455	0.000843	CD63 molecule	Plasma Membrane	other
DENND2D	0.877	0.0209	5.847	0.000837	DENN domain containing 2D	Cytoplasm	other
KRTAP5-1	0.887	0.0209	5.676	0.000838	keratin associated protein 5-1	Cytoplasm	other
OR7E24	0.753	0.0209	5.935	0.000837	olfactory receptor family 7 subfamily E member 24	Plasma Membrane	G-protein coupled receptor
RELL1	-0.92	0.0209	5.483	0.000842	RELT like 1	Plasma Membrane	other
DENND1B	0.783	0.021	5.688	0.000847	DENN domain containing 1B	Other	other
SULT1E1	1.443	0.021	3.654	0.000847	sulfotransferase family 1E member 1	Cytoplasm	enzyme
TBC1D22A	0.703	0.021	6.943	0.00085	TBC1 domain family member 22A	Other	other
TAF13	-0.978	0.0211	5.481	0.000857	TATA-box binding protein associated factor 13	Nucleus	transcription regulator
WASL	-0.883	0.0211	5.775	0.000853	WASP like actin nucleation promoting factor	Cytoplasm	other
C2orf81	0.955	0.0213	4.599	0.000863	chromosome 2 open reading frame 81	Other	other
CYB561A3	0.799	0.0213	5.676	0.000871	cytochrome b561 family member A3	Cytoplasm	enzyme
NCSTN	-0.96	0.0213	5.438	0.00087	nicastrin	Plasma Membrane	peptidase
NUCB1	-0.676	0.0213	6.891	0.000866	nucleobindin 1	Cytoplasm	other
OR13C2	0.875	0.0213	4.997	0.000872	olfactory receptor family 13 subfamily C member 2	Plasma Membrane	other
PDLIM3	-1.163	0.0213	5.293	0.000866	PDZ and LIM domain 3	Cytoplasm	other
RAC1	-0.767	0.0213	6.41	0.000866	Rac family small GTPase 1	Plasma Membrane	enzyme
CREBL2	-0.742	0.0215	6.337	0.000883	cAMP responsive element binding protein like 2	Nucleus	transcription regulator
NR4A1	-1.122	0.0215	5.899	0.000883	nuclear receptor subfamily 4 group A member 1	Nucleus	ligand-dependent nuclear receptor
SERPINH1	-0.906	0.0215	5.759	0.000879	serpin family H member 1	Extracellular Space	other
MDM4	0.735	0.0216	6.332	0.000888	MDM4 regulator of p53	Nucleus	transcription regulator
GLUL	-0.939	0.0217	6.399	0.000892	glutamate-ammonia ligase	Cytoplasm	enzyme
NDUFB9	-0.713	0.0217	7.021	0.000896	NADH:ubiquinone oxidoreductase subunit B9	Cytoplasm	enzyme
ETNK2	-1.114	0.0218	5.181	0.000905	ethanolamine kinase 2	Cytoplasm	kinase
LGMN	-0.958	0.0218	6.373	0.000905	legumain	Cytoplasm	peptidase
SYPL1	0.727	0.0218	5.985	0.000905	synaptophysin like 1	Plasma Membrane	transporter
TMEM213	0.677	0.0218	6.451	0.000902	transmembrane protein 213	Other	other
RPN1	-0.649	0.0219	7.012	0.000911	ribophorin I	Cytoplasm	enzyme
SH3KBP1	0.773	0.0219	5.869	0.000912	SH3 domain containing kinase binding protein 1	Cytoplasm	other
SMIM10	-1.307	0.0219	4.799	0.000913	small integral membrane protein 10	Other	other
DAPP1	0.818	0.022	5.458	0.000917	dual adaptor of phosphotyrosine and 3-phosphoinositides 1	Cytoplasm	other
RAET1L	0.801	0.022	5.666	0.000918	retinoic acid early transcript 1L	Plasma Membrane	other
RENBP	0.789	0.0222	5.453	0.00093	renin binding protein	Cytoplasm	enzyme
ACTR3	0.633	0.0223	7.138	0.000934	actin related protein 3	Plasma Membrane	other
SHISAL2A	0.841	0.0224	5.136	0.000938	shisa like 2A	Other	other
TINF2	0.793	0.0224	5.515	0.000944	TERF1 interacting nuclear factor 2	Nucleus	other
TUBB4A	-1.373	0.0224	5.151	0.000937	tubulin beta 4A class IVa	Cytoplasm	other
TUSC3	-1.055	0.0224	5.148	0.000944	tumor suppressor candidate 3	Plasma Membrane	transporter
LBH	0.779	0.0225	5.507	0.000947	LBH regulator of WNT signaling pathway	Nucleus	transcription regulator
LGALS3	-0.804	0.0225	7.444	0.000949	galectin 3	Extracellular Space	other
PPFIBP1	-1.054	0.0225	5.327	0.000951	PPFIA binding protein 1	Plasma Membrane	other
ADIPOR2	-1.178	0.0226	5.278	0.000958	adiponectin receptor 2	Plasma Membrane	transmembrane receptor
HACD3	-0.77	0.0228	6.109	0.000964	3-hydroxyacyl-CoA dehydratase 3	Cytoplasm	enzyme
CCDC107	0.63	0.023	6.969	0.000975	coiled-coil domain containing 107	Other	other
S100A6	-0.833	0.0233	8.001	0.000991	S100 calcium binding protein A6	Cytoplasm	transporter
PTPRR	0.994	0.0234	4.5	0.000994	protein tyrosine phosphatase receptor type R	Plasma Membrane	phosphatase
ATP1B1	-0.75	0.0235	6.476	0.001	ATPase Na+/K+ transporting subunit beta 1	Plasma Membrane	transporter
FBLN2	-0.862	0.0235	5.796	0.001	fibulin 2	Extracellular Space	other
GAS6	-0.781	0.0235	6.101	0.001	growth arrest specific 6	Extracellular Space	growth factor
PHLDB1	-1.078	0.0235	5.682	0.001	pleckstrin homology like domain family B member 1	Cytoplasm	other
HOXB2	0.942	0.0236	4.714	0.00101	homeobox B2	Nucleus	transcription regulator
SLC35G1	1.05	0.0236	4.431	0.00101	solute carrier family 35 member G1	Plasma Membrane	other
TCEAL4	-0.929	0.0237	5.718	0.00101	transcription elongation factor A like 4	Other	other
OPTN	-0.772	0.0239	6.469	0.00103	optineurin	Cytoplasm	other
LMNA	-0.809	0.0245	6.199	0.00105	lamin A/C	Nucleus	other
MYCN	-1.084	0.0245	5.017	0.00106	MYCN proto-oncogene, bHLH transcription factor	Nucleus	transcription regulator
OR4C46	0.829	0.0247	5.312	0.00107	olfactory receptor family 4 subfamily C member 46	Plasma Membrane	G-protein coupled receptor
TNS1	-1.043	0.0249	6.011	0.00107	tensin 1	Plasma Membrane	other
CYP11A1	-1.121	0.025	5.424	0.00108	cytochrome P450 family 11 subfamily A member 1	Cytoplasm	enzyme
RBPMS	-0.778	0.025	6.319	0.00108	RNA binding protein, mRNA processing factor	Cytoplasm	transcription regulator
DUSP2	0.731	0.0252	5.876	0.00109	dual specificity phosphatase 2	Nucleus	phosphatase
DAG1	-0.983	0.0253	5.372	0.0011	dystroglycan 1	Plasma Membrane	transmembrane receptor
APOE	-0.783	0.0254	6.864	0.0011	apolipoprotein E	Extracellular Space	transporter
MAGED2	-0.806	0.0255	6.044	0.00111	MAGE family member D2	Plasma Membrane	other
LAMP2	-0.755	0.0257	6.208	0.00112	lysosomal associated membrane protein 2	Plasma Membrane	other
ARID3A	0.811	0.0265	5.172	0.00116	AT-rich interaction domain 3A	Nucleus	transcription regulator
COX6A2	0.791	0.0265	5.238	0.00116	cytochrome c oxidase subunit 6A2	Cytoplasm	enzyme
NECAB2	0.816	0.0266	5.564	0.00116	N-terminal EF-hand calcium binding protein 2	Cytoplasm	other
EMC10	-0.659	0.0267	7.524	0.00117	ER membrane protein complex subunit 10	Cytoplasm	other
C5orf58	-1.568	0.0268	4.088	0.00118	chromosome 5 open reading frame 58	Other	other
BCAP29	-1.002	0.0272	5.295	0.0012	B cell receptor associated protein 29	Cytoplasm	transporter
BRPF3	-0.779	0.0272	5.937	0.0012	bromodomain and PHD finger containing 3	Nucleus	other
GPSM3	0.866	0.0272	5.215	0.0012	G protein signaling modulator 3	Cytoplasm	other
JUN	-0.934	0.0272	5.975	0.00119	Jun proto-oncogene, AP-1 transcription factor subunit	Nucleus	transcription regulator
NRBP1	-0.731	0.0272	6.133	0.0012	nuclear receptor binding protein 1	Nucleus	kinase
RNASEH2B	0.838	0.0272	5.284	0.0012	ribonuclease H2 subunit B	Nucleus	other
UGT2B4	0.954	0.0272	4.612	0.0012	UDP glucuronosyltransferase family 2 member B4	Cytoplasm	enzyme
BORCS8	0.908	0.0276	4.899	0.00123	BLOC-1 related complex subunit 8	Cytoplasm	other
LSR	-0.836	0.0276	5.666	0.00122	lipolysis stimulated lipoprotein receptor	Nucleus	transcription regulator
MUS81	0.803	0.0276	5.317	0.00122	MUS81 structure-specific endonuclease subunit	Nucleus	enzyme
PRKCSH	-0.613	0.0276	7.632	0.00122	protein kinase C substrate 80K-H	Cytoplasm	enzyme
DUSP6	0.819	0.0277	5.635	0.00123	dual specificity phosphatase 6	Cytoplasm	phosphatase
JAM3	-0.836	0.0278	5.633	0.00124	junctional adhesion molecule 3	Plasma Membrane	other
GABARAPL1	-0.981	0.0279	5.813	0.00124	GABA type A receptor associated protein like 1	Cytoplasm	other
DEFB108B	0.799	0.028	5.183	0.00125	defensin beta 108B	Extracellular Space	other
DHX33	-1.098	0.028	4.954	0.00125	DEAH-box helicase 33	Nucleus	enzyme
CHKB	0.689	0.0281	7.226	0.00126	choline kinase beta	Cytoplasm	kinase
PPP4R2	0.608	0.0282	7.158	0.00127	protein phosphatase 4 regulatory subunit 2	Cytoplasm	other
PRNP	-0.963	0.0282	5.747	0.00126	prion protein	Plasma Membrane	other
DERL3	0.689	0.0284	6.923	0.00128	derlin 3	Cytoplasm	other
POM121C	0.624	0.0284	6.538	0.00127	POM121 transmembrane nucleoporin	Nucleus	other
ERICH6B	0.959	0.0285	4.422	0.00128	glutamate rich 6B	Other	other
PTPN7	0.758	0.0285	5.564	0.00129	protein tyrosine phosphatase non-receptor type 7	Cytoplasm	phosphatase
SAMHD1	-0.741	0.0285	6.461	0.00128	SAM and HD domain containing deoxynucleoside triphosphate triphosphohydrolase 1	Nucleus	enzyme
TCEAL9	-0.848	0.0285	5.94	0.00128	transcription elongation factor A like 9	Other	other
RAPGEF2	-0.946	0.0287	5.46	0.0013	Rap guanine nucleotide exchange factor 2	Cytoplasm	other
TMEM132A	-1.447	0.0287	4.863	0.00129	transmembrane protein 132A	Cytoplasm	other
HDAC9	0.72	0.0288	5.669	0.00131	histone deacetylase 9	Nucleus	transcription regulator
EED	0.77	0.029	5.553	0.00131	embryonic ectoderm development	Nucleus	transcription regulator
RAB6B	-1.023	0.0292	5.379	0.00132	RAB6B, member RAS oncogene family	Cytoplasm	enzyme
VASP	0.592	0.0293	6.947	0.00133	vasodilator stimulated phosphoprotein	Plasma Membrane	other
KRT6A	1.052	0.0295	4.365	0.00134	keratin 6A	Cytoplasm	other
ADCY7	0.69	0.0296	6.282	0.00135	adenylate cyclase 7	Plasma Membrane	enzyme
LTBP4	-1.008	0.0297	6.292	0.00136	latent transforming growth factor beta binding protein 4	Extracellular Space	growth factor
ISG15	-0.851	0.0298	6.043	0.00136	ISG15 ubiquitin like modifier	Cytoplasm	other
KMT2E	0.754	0.0298	5.898	0.00136	lysine methyltransferase 2E (inactive)	Nucleus	enzyme
SERF2	-0.63	0.0299	7.304	0.00137	small EDRK-rich factor 2	Other	other
SCO2	-0.774	0.0301	6.274	0.00138	synthesis of cytochrome C oxidase 2	Cytoplasm	enzyme
DDX24	-0.807	0.0302	5.813	0.00138	DEAD-box helicase 24	Nucleus	enzyme
TMED10	-0.705	0.0302	6.263	0.00139	transmembrane p24 trafficking protein 10	Cytoplasm	transporter
ACE	-0.945	0.0305	6.149	0.0014	angiotensin I converting enzyme	Plasma Membrane	peptidase
PRAMEF6	0.761	0.0305	5.901	0.00141	PRAME family member 4	Other	other
PSG7	0.773	0.0305	5.44	0.00141	pregnancy specific beta-1-glycoprotein 7	Extracellular Space	other
RNF145	0.731	0.0305	5.505	0.0014	ring finger protein 145	Other	other
CCT2	-0.775	0.0306	6.806	0.00142	chaperonin containing TCP1 subunit 2	Cytoplasm	kinase
EVX1	0.751	0.0307	6.053	0.00142	even-skipped homeobox 1	Nucleus	transcription regulator
H3C10	0.672	0.0308	6.679	0.00143	H3 clustered histone 10	Nucleus	other
CSRP1	-0.77	0.0309	6.684	0.00144	cysteine and glycine rich protein 1	Nucleus	other
KCNK4	0.74	0.0309	5.748	0.00143	potassium two pore domain channel subfamily K member 4	Plasma Membrane	ion channel
PLG	0.743	0.0309	5.975	0.00143	plasminogen	Extracellular Space	peptidase
CRIM1	-1.143	0.031	4.794	0.00144	cysteine rich transmembrane BMP regulator 1	Extracellular Space	kinase
HAS1	-1.558	0.0312	3.91	0.00145	hyaluronan synthase 1	Plasma Membrane	enzyme
ZNF516	-0.875	0.0312	5.917	0.00146	zinc finger protein 516	Nucleus	transcription regulator
CACNA1H	-1.13	0.0313	4.744	0.00146	calcium voltage-gated channel subunit alpha1 H	Plasma Membrane	ion channel
MYO1G	0.756	0.0317	5.542	0.00149	myosin IG	Cytoplasm	other
TAS1R3	0.686	0.0317	6.008	0.00148	taste 1 receptor member 3	Plasma Membrane	G-protein coupled receptor
ARF3	-0.809	0.0321	5.728	0.00151	ADP ribosylation factor 3	Cytoplasm	enzyme
RASSF6	0.942	0.0321	4.849	0.00151	Ras association domain family member 6	Other	other
ST6GAL1	0.615	0.0321	6.644	0.00151	ST6 beta-galactoside alpha-2,6-sialyltransferase 1	Cytoplasm	enzyme
SCARB2	-0.767	0.0324	6.426	0.00152	scavenger receptor class B member 2	Plasma Membrane	transmembrane receptor
LY6E	-0.711	0.0326	6.758	0.00153	lymphocyte antigen 6 family member E	Plasma Membrane	other
ANKRD20A1	0.766	0.0327	5.628	0.00154	ankyrin repeat domain 20 family member A4, pseudogene	Plasma Membrane	other
CCDC144NL	0.694	0.0328	5.826	0.00155	CCDC144A N-terminal pseudogene	Other	other
KIF2A	0.804	0.0328	5.224	0.00155	kinesin family member 2A	Cytoplasm	other
RNF214	-0.957	0.0333	5.215	0.00158	ring finger protein 214	Other	other
B3GNT7	0.895	0.0334	4.622	0.00158	UDP-GlcNAc:betaGal beta-1,3-N-acetylglucosaminyltransferase 7	Cytoplasm	enzyme
DYNLL1	-0.61	0.0334	7.317	0.00159	dynein light chain LC8-type 1	Cytoplasm	other
EPB41L2	-0.831	0.0334	5.697	0.00158	erythrocyte membrane protein band 4.1 like 2	Plasma Membrane	other
OR2V2	1.085	0.0334	4.027	0.00159	olfactory receptor family 2 subfamily V member 2	Plasma Membrane	G-protein coupled receptor
UVRAG	0.664	0.0334	6.346	0.00159	UV radiation resistance associated	Nucleus	other
ALOX5AP	0.783	0.0336	5.115	0.0016	arachidonate 5-lipoxygenase activating protein	Plasma Membrane	enzyme
CSH2	0.725	0.0336	5.527	0.0016	chorionic somatomammotropin hormone 1	Extracellular Space	other
FAM162B	-1.159	0.0339	4.885	0.00162	family with sequence similarity 162 member B	Other	other
KANK2	-1.078	0.0339	5.117	0.00162	KN motif and ankyrin repeat domains 2	Nucleus	transcription regulator
FNBP1L	-1.065	0.034	5.29	0.00163	formin binding protein 1 like	Cytoplasm	other
TESPA1	0.959	0.034	4.99	0.00163	thymocyte expressed, positive selection associated 1	Cytoplasm	other
TRIM22	0.7	0.034	6.085	0.00163	tripartite motif containing 22	Cytoplasm	transcription regulator
TSPAN18	-0.904	0.034	5.422	0.00163	tetraspanin 18	Other	other
APBA3	0.691	0.0341	5.861	0.00164	amyloid beta precursor protein binding family A member 3	Cytoplasm	transporter
TYK2	0.618	0.0341	6.677	0.00164	tyrosine kinase 2	Cytoplasm	kinase
HAGHL	0.796	0.0344	5.033	0.00166	hydroxyacylglutathione hydrolase like	Other	enzyme
PRR13	0.619	0.0345	6.419	0.00166	proline rich 13	Nucleus	other
ADGRG5	0.728	0.0346	5.533	0.00167	adhesion G protein-coupled receptor G5	Plasma Membrane	G-protein coupled receptor
LAMB1	-0.78	0.0346	5.975	0.00167	laminin subunit beta 1	Extracellular Space	other
ARHGAP15	0.715	0.0347	5.63	0.00168	Rho GTPase activating protein 15	Cytoplasm	other
CYCS	-0.677	0.0348	6.612	0.00169	cytochrome c, somatic	Cytoplasm	enzyme
DPYSL3	-0.74	0.0348	6.231	0.00169	dihydropyrimidinase like 3	Cytoplasm	enzyme
TAGLN	-0.839	0.0348	5.891	0.00169	transgelin	Cytoplasm	other
MBD2	0.591	0.0351	6.715	0.00171	methyl-CpG binding domain protein 2	Nucleus	transcription regulator
TEPSIN	0.763	0.0351	5.651	0.00171	TEPSIN adaptor related protein complex 4 accessory protein	Nucleus	other
PDYN	0.976	0.0352	4.387	0.00172	prodynorphin	Extracellular Space	transporter
PLA2G4F	-1.605	0.0352	4.773	0.00172	phospholipase A2 group IVF	Cytoplasm	enzyme
PTGR1	-0.993	0.0352	5.012	0.00172	prostaglandin reductase 1	Cytoplasm	enzyme
RHOBTB3	-0.893	0.0353	5.566	0.00173	Rho related BTB domain containing 3	Cytoplasm	enzyme
FLOT2	0.603	0.0354	6.577	0.00173	flotillin 2	Plasma Membrane	other
NT5C3A	0.806	0.0354	5.241	0.00173	5'-nucleotidase, cytosolic IIIA	Cytoplasm	phosphatase
CANX	-0.604	0.0355	7.466	0.00174	calnexin	Cytoplasm	other
CLIP3	-0.735	0.0355	6.025	0.00175	CAP-Gly domain containing linker protein 3	Plasma Membrane	other
MRGPRG	0.858	0.0355	4.982	0.00175	MAS related GPR family member G	Plasma Membrane	G-protein coupled receptor
HDGFL3	-0.854	0.0357	5.731	0.00176	HDGF like 3	Nucleus	other
TSC22D3	0.632	0.0357	6.405	0.00176	TSC22 domain family member 3	Nucleus	transcription regulator
ZRANB2	0.629	0.0357	6.366	0.00176	zinc finger RANBP2-type containing 2	Nucleus	other
C8orf74	0.695	0.0358	5.89	0.00177	chromosome 8 open reading frame 74	Other	other
GPRC5A	-0.923	0.0358	5.607	0.00178	G protein-coupled receptor class C group 5 member A	Plasma Membrane	G-protein coupled receptor
RGMA	-0.77	0.0358	6.674	0.00178	repulsive guidance molecule BMP co-receptor a	Plasma Membrane	other
SPRED1	-0.727	0.0358	6.219	0.00178	sprouty related EVH1 domain containing 1	Plasma Membrane	other
KCNE1	0.78	0.0359	5.242	0.00178	potassium voltage-gated channel subfamily E regulatory subunit 1	Plasma Membrane	ion channel
ADGRE5	0.651	0.036	6.013	0.00179	adhesion G protein-coupled receptor E5	Plasma Membrane	G-protein coupled receptor
CCT7	-0.679	0.0364	6.477	0.00182	chaperonin containing TCP1 subunit 7	Cytoplasm	other
CD47	0.632	0.0364	6.15	0.00182	CD47 molecule	Plasma Membrane	transmembrane receptor
CD72	0.779	0.0364	5.254	0.00182	CD72 molecule	Plasma Membrane	transmembrane receptor
CFHR5	0.946	0.0364	4.41	0.00182	complement factor H related 5	Extracellular Space	other
GPCPD1	0.788	0.0364	5.165	0.00182	glycerophosphocholine phosphodiesterase 1	Cytoplasm	enzyme
GPRC5B	-0.837	0.0364	5.944	0.00182	G protein-coupled receptor class C group 5 member B	Plasma Membrane	G-protein coupled receptor
MGP	-0.783	0.0364	7.852	0.00182	matrix Gla protein	Extracellular Space	other
PYHIN1	0.709	0.0364	5.943	0.00183	pyrin and HIN domain family member 1	Nucleus	other
RASD1	-0.905	0.0365	5.792	0.00183	ras related dexamethasone induced 1	Cytoplasm	enzyme
PLD4	0.697	0.0366	5.838	0.00184	phospholipase D family member 4	Extracellular Space	enzyme
TMEM253	1.245	0.0366	3.506	0.00184	transmembrane protein 253	Other	other
BIN2	0.67	0.0368	5.794	0.00185	bridging integrator 2	Plasma Membrane	other
SHTN1	-0.914	0.0368	5.338	0.00186	shootin 1	Plasma Membrane	other
RUBCNL	0.875	0.0369	4.733	0.00186	rubicon like autophagy enhancer	Cytoplasm	other
TP53TG3B	0.75	0.0371	5.2	0.00187	TP53 target 3D	Other	other
AQP3	-0.776	0.0372	5.802	0.00189	aquaporin 3 (Gill blood group)	Plasma Membrane	transporter
KRTAP12-3	0.937	0.0372	5.273	0.00189	keratin associated protein 12-3	Cytoplasm	other
OR7C1	1	0.0372	4.386	0.00188	olfactory receptor family 7 subfamily C member 1	Plasma Membrane	G-protein coupled receptor
PAG1	0.657	0.0372	5.996	0.00189	phosphoprotein membrane anchor with glycosphingolipid microdomains 1	Plasma Membrane	other
TCEANC2	0.818	0.0372	4.876	0.00189	transcription elongation factor A N-terminal and central domain containing 2	Other	other
ESRP1	-0.815	0.0373	5.972	0.00191	epithelial splicing regulatory protein 1	Nucleus	other
NFATC1	0.832	0.0373	5.747	0.00191	nuclear factor of activated T cells 1	Nucleus	transcription regulator
ORM2	0.656	0.0373	6.326	0.0019	orosomucoid 2	Extracellular Space	other
WNK2	-1.272	0.0373	5.066	0.0019	WNK lysine deficient protein kinase 2	Cytoplasm	kinase
ZBTB10	-0.937	0.0373	5.217	0.00191	zinc finger and BTB domain containing 10	Nucleus	transcription regulator
KLF4	-0.803	0.0374	5.947	0.00191	KLF transcription factor 4	Nucleus	transcription regulator
CSDC2	-1.328	0.0375	5.117	0.00192	cold shock domain containing C2	Cytoplasm	other
DDR1	-0.918	0.0381	5.432	0.00195	discoidin domain receptor tyrosine kinase 1	Plasma Membrane	kinase
SMDT1	0.6	0.0381	6.763	0.00195	single-pass membrane protein with aspartate rich tail 1	Extracellular Space	other
FSTL1	-0.765	0.0382	6.81	0.00196	follistatin like 1	Extracellular Space	other
DPEP1	-0.683	0.0384	6.39	0.00198	dipeptidase 1	Cytoplasm	peptidase
TNFRSF10A	0.919	0.0384	4.781	0.00197	TNF receptor superfamily member 10a	Plasma Membrane	transmembrane receptor
ABHD17A	0.605	0.0386	7.196	0.00199	abhydrolase domain containing 17A, depalmitoylase	Plasma Membrane	enzyme
MBD3L2	0.765	0.0389	5.107	0.002	methyl-CpG binding domain protein 3 like 2	Nucleus	other
SCRIB	-0.825	0.0389	5.996	0.00201	scribble planar cell polarity protein	Cytoplasm	other
ZNF726	0.808	0.0389	5.068	0.00201	zinc finger protein 726	Other	other
PHKG1	0.99	0.039	4.451	0.00202	phosphorylase kinase catalytic subunit gamma 1	Cytoplasm	kinase
SMIM14	0.78	0.0391	6.206	0.00202	small integral membrane protein 14	Cytoplasm	other
FAM177B	1.199	0.0392	3.782	0.00204	family with sequence similarity 177 member B	Other	other
STRN4	-0.751	0.0392	6.101	0.00203	striatin 4	Cytoplasm	other
GPR4	0.713	0.0393	5.481	0.00204	G protein-coupled receptor 4	Plasma Membrane	G-protein coupled receptor
ALG6	0.746	0.0395	5.263	0.00206	ALG6 alpha-1,3-glucosyltransferase	Cytoplasm	enzyme
CRABP2	0.788	0.0395	5.441	0.00206	cellular retinoic acid binding protein 2	Cytoplasm	transporter
CXCL9	-0.896	0.0395	5.848	0.00206	C-X-C motif chemokine ligand 9	Extracellular Space	cytokine
DAPK1	-0.824	0.0396	5.561	0.00207	death associated protein kinase 1	Cytoplasm	kinase
MUC17	0.716	0.0396	5.366	0.00207	mucin 17, cell surface associated	Plasma Membrane	other
ARHGEF17	-0.981	0.0399	5.293	0.00209	Rho guanine nucleotide exchange factor 17	Cytoplasm	other
CREG1	-0.738	0.0399	6.008	0.00209	cellular repressor of E1A stimulated genes 1	Nucleus	transcription regulator
ATF3	-1.341	0.04	5.367	0.0021	activating transcription factor 3	Nucleus	transcription regulator
MMP15	-1.423	0.04	4.667	0.0021	matrix metallopeptidase 15	Extracellular Space	peptidase
ACCSL	0.974	0.0405	4.436	0.00213	1-aminocyclopropane-1-carboxylate synthase homolog (inactive) like	Other	other
COL18A1	-0.788	0.0405	5.737	0.00213	collagen type XVIII alpha 1 chain	Extracellular Space	other
CYSRT1	0.808	0.0405	4.972	0.00213	cysteine rich tail 1	Cytoplasm	other
CBFA2T3	0.845	0.0407	4.707	0.00215	CBFA2/RUNX1 partner transcriptional co-repressor 3	Nucleus	transcription regulator
GUK1	-0.818	0.0407	6.056	0.00215	guanylate kinase 1	Cytoplasm	kinase
ZNF534	-1.584	0.0411	3.848	0.00217	zinc finger protein 534	Other	other
DHRS3	-0.945	0.0416	6.437	0.0022	dehydrogenase/reductase 3	Cytoplasm	enzyme
MGAT5	0.705	0.0418	5.892	0.00221	alpha-1,6-mannosylglycoprotein 6-beta-N-acetylglucosaminyltransferase	Cytoplasm	enzyme
NGLY1	0.733	0.0418	5.356	0.00222	N-glycanase 1	Cytoplasm	enzyme
OR8B2	0.82	0.0421	4.807	0.00223	olfactory receptor family 8 subfamily B member 2	Plasma Membrane	G-protein coupled receptor
CTNNAL1	-1.621	0.0424	5.178	0.00225	catenin alpha like 1	Plasma Membrane	other
ZNF578	0.643	0.0424	6.241	0.00225	zinc finger protein 578	Nucleus	other
CAVIN1	-1.04	0.0425	5.188	0.00226	caveolae associated protein 1	Nucleus	transcription regulator
DDB1	-0.692	0.0425	6.273	0.00226	damage specific DNA binding protein 1	Nucleus	other
ANKRD13A	0.719	0.0426	5.444	0.00227	ankyrin repeat domain 13A	Plasma Membrane	other
CTSA	-0.71	0.0426	6.316	0.00227	cathepsin A	Cytoplasm	peptidase
PRKACA	-0.698	0.0427	6.37	0.00228	protein kinase cAMP-activated catalytic subunit alpha	Cytoplasm	kinase
GYPB	0.906	0.0429	4.676	0.00229	glycophorin B (MNS blood group)	Plasma Membrane	other
ICAM5	0.878	0.0434	4.702	0.00232	intercellular adhesion molecule 5	Plasma Membrane	other
LCK	0.656	0.0436	5.934	0.00234	LCK proto-oncogene, Src family tyrosine kinase	Cytoplasm	kinase
TUBB4B	-0.706	0.0436	6.807	0.00234	tubulin beta 4B class IVb	Cytoplasm	other
CGNL1	-0.939	0.0439	5.518	0.00236	cingulin like 1	Plasma Membrane	other
PTGFRN	0.742	0.0439	5.38	0.00236	prostaglandin F2 receptor inhibitor	Plasma Membrane	other
FANCD2	0.803	0.044	4.9	0.00237	FA complementation group D2	Nucleus	other
FKBP4	-0.73	0.044	6.988	0.00237	FKBP prolyl isomerase 4	Nucleus	enzyme
GNS	-0.898	0.044	5.579	0.00238	glucosamine (N-acetyl)-6-sulfatase	Cytoplasm	enzyme
KDM5D	0.698	0.044	5.992	0.00238	lysine demethylase 5D	Nucleus	enzyme
LAT2	0.792	0.0441	5.157	0.00239	linker for activation of T cells family member 2	Plasma Membrane	other
OR5H15	0.677	0.0441	5.715	0.00238	olfactory receptor family 5 subfamily H member 15	Plasma Membrane	G-protein coupled receptor
NOP2	-0.95	0.0442	5.263	0.00239	NOP2 nucleolar protein	Nucleus	other
CLIP1	-0.636	0.0444	6.511	0.00241	CAP-Gly domain containing linker protein 1	Cytoplasm	other
CAPN15	0.637	0.0446	6.578	0.00242	calpain 15	Other	peptidase
MKRN1	-0.739	0.0446	6.079	0.00242	makorin ring finger protein 1	Cytoplasm	enzyme
COX6C	-0.614	0.0447	7.14	0.00243	cytochrome c oxidase subunit 6C	Cytoplasm	enzyme
PTPN20	0.907	0.045	4.614	0.00245	protein tyrosine phosphatase non-receptor type 20	Extracellular Space	phosphatase
KCNJ13	1.132	0.0452	4.159	0.00246	potassium inwardly rectifying channel subfamily J member 13	Plasma Membrane	ion channel
PCSK6	-0.886	0.0452	5.464	0.00246	proprotein convertase subtilisin/kexin type 6	Extracellular Space	peptidase
PDHB	-0.821	0.0454	5.49	0.00248	pyruvate dehydrogenase E1 subunit beta	Cytoplasm	enzyme
TYROBP	-0.977	0.0454	5.721	0.00248	transmembrane immune signaling adaptor TYROBP	Plasma Membrane	transmembrane receptor
TMEM191B	0.784	0.0455	5.078	0.00249	transmembrane protein 191B	Other	other
CTSL	-0.635	0.0456	6.528	0.0025	cathepsin L	Cytoplasm	peptidase
ANXA8	0.794	0.0457	4.861	0.0025	annexin A8	Plasma Membrane	other
MICAL2	-0.929	0.0457	5.246	0.00251	microtubule associated monooxygenase, calponin and LIM domain containing 2	Cytoplasm	enzyme
SLC9A9	0.64	0.0457	5.898	0.00251	solute carrier family 9 member A9	Cytoplasm	transporter
TMEM161B	0.805	0.0457	4.943	0.00251	transmembrane protein 161B	Plasma Membrane	other
COMMD5	0.817	0.0458	4.806	0.00253	COMM domain containing 5	Nucleus	other
CTNNA1	-0.659	0.0458	6.697	0.00252	catenin alpha 1	Plasma Membrane	other
DUSP23	-1.058	0.0458	4.703	0.00252	dual specificity phosphatase 23	Cytoplasm	phosphatase
P4HTM	0.606	0.0461	6.417	0.00254	prolyl 4-hydroxylase, transmembrane	Cytoplasm	enzyme
ABCB10	0.699	0.0462	5.5	0.00255	ATP binding cassette subfamily B member 10	Cytoplasm	transporter
SLC35A2	-1.132	0.0463	4.528	0.00256	solute carrier family 35 member A2	Cytoplasm	enzyme
CEP57	0.666	0.0465	5.744	0.00258	centrosomal protein 57	Cytoplasm	other
PCNX4	0.744	0.0465	5.09	0.00258	pecanex 4	Other	other
RAB8B	0.654	0.0465	6.102	0.00257	RAB8B, member RAS oncogene family	Cytoplasm	enzyme
ACADSB	0.791	0.0466	5.238	0.00259	acyl-CoA dehydrogenase short/branched chain	Cytoplasm	enzyme
ATXN7	0.678	0.0466	5.504	0.0026	ataxin 7	Nucleus	other
CPNE5	0.617	0.0466	6.18	0.0026	copine 5	Plasma Membrane	other
H1-3	0.591	0.0466	7.455	0.00259	H1.3 linker histone, cluster member	Nucleus	other
RARA	-0.831	0.0466	5.5	0.0026	retinoic acid receptor alpha	Nucleus	ligand-dependent nuclear receptor
CDH3	-0.792	0.0467	5.768	0.00262	cadherin 3	Plasma Membrane	other
FGL2	-0.788	0.0467	5.872	0.00262	fibrinogen like 2	Extracellular Space	peptidase
NFATC3	0.632	0.0467	6.012	0.00261	nuclear factor of activated T cells 3	Nucleus	transcription regulator
NNT	0.734	0.0467	5.122	0.00261	nicotinamide nucleotide transhydrogenase	Cytoplasm	enzyme
PAK1	-1.028	0.0467	4.798	0.00262	p21 (RAC1) activated kinase 1	Cytoplasm	kinase
SOD2	-0.726	0.047	7.189	0.00264	superoxide dismutase 2	Cytoplasm	enzyme
CNST	0.807	0.0473	4.737	0.00266	consortin, connexin sorting protein	Cytoplasm	other
SPTAN1	-0.602	0.0475	7.486	0.00268	spectrin alpha, non-erythrocytic 1	Plasma Membrane	other
TLE2	-1.066	0.0475	4.753	0.00268	TLE family member 2, transcriptional corepressor	Nucleus	transcription regulator
NRROS	0.68	0.0478	5.947	0.0027	negative regulator of reactive oxygen species	Cytoplasm	other
GLB1L	0.793	0.0479	5.355	0.00271	galactosidase beta 1 like	Extracellular Space	other
ATF5	-0.832	0.048	5.559	0.00272	activating transcription factor 5	Nucleus	transcription regulator
SHE	-0.793	0.0482	5.663	0.00273	Src homology 2 domain containing E	Cytoplasm	other
TXN	-0.77	0.0485	6.678	0.00275	thioredoxin	Cytoplasm	enzyme
IGFBP4	-0.957	0.0486	8.815	0.00276	insulin like growth factor binding protein 4	Extracellular Space	other
IL36RN	0.789	0.0486	4.932	0.00276	interleukin 36 receptor antagonist	Extracellular Space	cytokine
PPP1R2C	-1.466	0.0486	3.474	0.00277	PPP1R2C family member C	Other	other
SIT1	0.801	0.0486	4.989	0.00276	signaling threshold regulating transmembrane adaptor 1	Plasma Membrane	other
CASP1	0.656	0.0488	5.662	0.00278	caspase 1	Cytoplasm	peptidase
TMEM106A	0.915	0.049	4.458	0.0028	transmembrane protein 106A	Cytoplasm	other
MTMR11	-0.964	0.0491	5.036	0.0028	myotubularin related protein 11	Cytoplasm	other
TRIM28	-0.624	0.0492	7.121	0.00281	tripartite motif containing 28	Nucleus	transcription regulator
DUS2	0.766	0.0493	5.098	0.00284	dihydrouridine synthase 2	Cytoplasm	enzyme
GNG12	-1.004	0.0493	5.121	0.00283	G protein subunit gamma 12	Plasma Membrane	enzyme
KIF21B	0.819	0.0493	5.039	0.00283	kinesin family member 21B	Cytoplasm	other
PEX16	0.717	0.0493	5.633	0.00284	peroxisomal biogenesis factor 16	Cytoplasm	other
PLPP3	-1.256	0.0493	6.881	0.00284	phospholipid phosphatase 3	Plasma Membrane	phosphatase
RADX	0.97	0.0493	4.326	0.00283	RPA1 related single stranded DNA binding protein, X-linked	Nucleus	other
ZKSCAN8	0.719	0.0493	5.405	0.00284	zinc finger with KRAB and SCAN domains 8	Nucleus	transcription regulator
PIK3CG	0.73	0.0494	5.129	0.00285	phosphatidylinositol-4,5-bisphosphate 3-kinase catalytic subunit gamma	Cytoplasm	kinase
PLBD2	-0.784	0.0495	5.835	0.00286	phospholipase B domain containing 2	Extracellular Space	other
HMGB3	-0.805	0.0496	5.855	0.00287	high mobility group box 3	Nucleus	other
SGSM3	0.64	0.0496	5.821	0.00287	small G protein signaling modulator 3	Plasma Membrane	other
TBC1D9	0.681	0.0496	5.585	0.00286	TBC1 domain family member 9	Plasma Membrane	other
PRPF40B	-0.84	0.0497	5.447	0.00288	pre-mRNA processing factor 40 homolog B	Nucleus	other
ANKRA2	0.715	0.0498	5.294	0.0029	ankyrin repeat family A member 2	Cytoplasm	transcription regulator
CALU	-0.711	0.0498	5.814	0.00289	calumenin	Cytoplasm	other
CASP14	0.949	0.0498	4.261	0.0029	caspase 14	Cytoplasm	peptidase
IL19	0.89	0.0498	4.542	0.00289	interleukin 19	Extracellular Space	cytokine
MRPL51	-0.745	0.0498	5.841	0.0029	mitochondrial ribosomal protein L51	Cytoplasm	other
