# Supplementary material for: Spatial transcriptomics mapping of immune cell and TGFβ signalling pathway heterogeneity in testicular germ cell tumours
Source: Andrology. 2025 Jul 22;14(1):210–27. doi: 10.1111/andr.70100 (PMC12670472; doi:10.1111/andr.70100)
Supplement: Supplementary file 5 — Supporting Information [file ANDR-14-210-s010.xlsx]

## Sheet: Sheet1
IPA Pathways: NonSem3 immune cell infiltrate ROIs vs GCNIS-containing ROIs
Ingenuity Canonical Pathways	-log(p-value)	Ratio	z-score	Molecules
Neutrophil degranulation	17.7	0.145	-0.361	ADGRE5,ALOX5,ANXA2,ARHGAP45,ARHGAP9,ARL8A,BIN2,C3,CCT2,CD14,CD44,CD47,CD53,CD63,CNN2,COTL1,CREG1,CST3,CTSA,CTSB,CTSH,CYB5R3,CYBA,DBNL,DOCK2,DSP,DYNLL1,FCGR3A/FCGR3B,FGL2,GMFG,GNS,GSN,GSTP1,HSP90AA1,HSP90AB1,HVCN1,IRAG2,ITGAL,LAMP2,LGALS3,LTF,MIF,MMP9,NCKAP1L,NCSTN,ORM2,PLAC8,PPBP,PRDX4,PTPN6,PTPRC,QSOX1,RAB6A,RAB7A,RAC1,RHOF,RNASET2,S100A11,SDCBP,SELL,SERPINA3,SIGLEC14,SPTAN1,TBC1D10C,TIMP2,TUBB4…
RHO GTPase cycle	17.3	0.147	0.985	ACTN1,AKAP12,ALDH3A2,ARHGAP15,ARHGAP25,ARHGAP27,ARHGAP30,ARHGAP4,ARHGAP45,ARHGAP9,ARHGDIB,ARHGEF1,ARHGEF17,ARHGEF18,C1QBP,CAVIN1,CCT2,CCT6A,CCT7,CDC42EP4,CSK,CYBA,CYFIP2,DBN1,DEF6,DOCK2,DOCK7,DOCK8,DSP,DST,FERMT2,FGD2,FGD3,FGD4,FLOT2,FMNL1,FNBP1L,GOLGA8K (includes others),HSP90AA1,HSP90AB1,ITSN2,LCK,NCF1,NCKAP1,NCKAP1L,PAK1,PRAG1,PTK2B,RAB7A,RAC1,RAC2,RHOB,RHOBTB2,RHOC,RHOF,RHOH,SCRIB,SPTAN1,SPTB…
Leukocyte Extravasation Signaling	14.3	0.197	1.183	ACTA2,ACTN1,AFDN,ARHGAP4,ARHGAP9,CD44,CLDN11,CTNNA1,CXCR4,CYBA,ICAM3,ITGA3,ITGA4,ITGAL,JAM3,MMP15,MMP2,MMP9,NCF1,PIK3C2B,PIK3CD,PIK3CG,PLCG2,PRKCB,PTK2B,PXN,RAC1,RAC2,RDX,RHOH,SIPA1,TIMP1,TIMP2,VASP,VAV1,WAS,WASL,WIPF1
Response to elevated platelet cytosolic Ca2+	12.3	0.22	-2.785	A2M,ACTN1,ANXA5,APLP2,APP,BRPF3,CALM1 (includes others),CALU,CD63,CD9,CLU,FERMT3,FLNA,GAS6,LAMP2,LGALS3BP,MAGED2,ORM2,PF4,PLG,PPBP,PRKCB,QSOX1,SERPINA3,SOD1,SPARC,TGFB2,TIMP1,TUBA4A
Natural Killer Cell Signaling	11.8	0.177	1.915	COL18A1,FCGR3A/FCGR3B,HLA-F,ITGAL,JAK3,KIR3DL1,KLRC2,LAT,LCK,NCR3,NECTIN2,NFATC1,NFATC2,NFATC3,PAK1,PIK3C2B,PIK3CD,PIK3CG,PLCG2,PTK2B,PTPN6,PXN,RAC1,RAC2,RAET1L,RASD1,REL,SYK,TYK2,TYROBP,ULBP1,VAV1,WAS,WASL,WIPF1
Germ Cell-Sertoli Cell Junction Signaling	11.6	0.188	NaN	A2M,ACTA2,ACTN1,AFDN,CDH2,CTNNA1,GSN,ITGA3,LAMC3,NECTIN2,PAK1,PIK3C2B,PIK3CD,PIK3CG,PXN,RAB8B,RAC1,RAC2,RASD1,RHOB,RHOBTB2,RHOC,RHOF,RHOH,TGFB2,TJP1,TUBA1C,TUBA4A,TUBB4A,TUBB4B,WASL,ZYX
Regulation of Insulin-like Growth Factor (IGF) transport and uptake by IGFBPs	10.6	0.21	-4.315	APLP2,APOE,APP,C3,CALU,CCN1,CDH2,CST3,FAM20C,FSTL1,GAS6,IGFBP4,LAMB1,LAMB2,LAMC1,LGALS1,MMP2,NUCB1,PLG,PRKCSH,PRSS23,QSOX1,SDC2,TIMP1,TMEM132A,WFS1
Post-translational protein phosphorylation	10.5	0.224	-4.491	APLP2,APOE,APP,C3,CALU,CCN1,CDH2,CST3,FAM20C,FSTL1,GAS6,IGFBP4,LAMB1,LAMB2,LAMC1,LGALS1,NUCB1,PRKCSH,PRSS23,QSOX1,SDC2,TIMP1,TMEM132A,WFS1
Neuroinflammation Signaling Pathway	10.3	0.136	1.859	APP,BCL2,BIRC3,CASP1,CASP8,CCL2,CCL3,CD40,FOS,GABRA3,GLUL,HLA-DMA,HLA-DMB,HLA-DOB,HLA-F,IKBKE,IL1R1,IRF3,JAK3,JUN,MMP9,NCF1,NCSTN,NFATC1,NFATC2,NFATC3,PIK3C2B,PIK3CD,PIK3CG,PLA2G2A,PLA2G2D,PLA2G4F,PLCG2,RAC1,RAC2,REL,SOD2,SYK,TGFB2,TLR10,TLR9,TYK2,TYROBP
IL-12 Signaling and Production in Macrophages	9.38	0.149	2.058	APOC1,APOD,APOE,C3,CALM1 (includes others),CD40,CD47,CLU,FCGR2B,FCGR3A/FCGR3B,FOS,IGHM,IKBKE,IRF3,IRF8,JUN,LCK,NFATC1,NFATC2,NFATC3,ORM2,PIK3C2B,PIK3CD,PIK3CG,POU2F2,PRKCB,RAB7A,RAC1,REL,SELE,STAT6,TGFB2,TLR9,TYK2
Signaling by Rho Family GTPases	9.22	0.139	-0.73	ACTA2,ACTR3,ARHGEF1,ARHGEF17,ARHGEF18,CDC42EP4,CDH2,CDH3,CLIP1,FOS,GNG12,ITGA3,ITGA4,ITGAL,JUN,MYL11,MYL9,NCF1,PAK1,PIK3C2B,PIK3CD,PIK3CG,PTK2B,RAC1,RAC2,RDX,REL,RHOB,RHOBTB2,RHOC,RHOF,RHOH,SEPTIN1,STMN1,WAS,WASL,WIPF1
Sertoli Cell-Sertoli Cell Junction Signaling	9.21	0.144	-2.197	A2M,ACTA2,ACTN1,AFDN,CDH2,CDH3,CLDN11,CTNNA1,EPB41,IL1R1,ITGA3,JAM3,JUN,LAMB1,LAMB2,LAMC1,LAMC3,NECTIN2,PAK1,PIK3C2B,PIK3CD,PIK3CG,RAB8B,RAC1,RASD1,SPTAN1,SPTBN1,TIMP1,TJP1,TUBA1C,TUBA4A,TUBB4A,TUBB4B,WAS,YBX3
Integrin Signaling	9	0.151	0	ACTA2,ACTN1,ACTR3,ARF3,CAPN2,CAPNS1,GSN,ITGA3,ITGA4,ITGAL,MPRIP,MYL9,PAK1,PIK3C2B,PIK3CD,PIK3CG,PLCG2,PXN,RAC1,RAC2,RASD1,RHOB,RHOBTB2,RHOC,RHOF,RHOH,TSPAN6,VASP,WAS,WASL,WIPF1,ZYX
Role of Osteoclasts in Rheumatoid Arthritis Signaling Pathway	8.02	0.123	0	ADAM19,ADAM28,ADAM9,BCL2,BIRC3,BLNK,CALM1 (includes others),COL17A1,COL18A1,COL4A1,COL4A2,CTNNA1,FCGR2B,FCGR3A/FCGR3B,FOS,GSN,IKBKE,IL1R1,JUN,MMP15,MMP2,MMP9,NFATC1,PIK3C2B,PIK3CD,PIK3CG,PLCG2,PTK2B,RAC1,RAC2,RASD1,RHOB,RHOBTB2,RHOC,RHOF,RHOH,SYK,TYROBP
Glioma Invasiveness Signaling	7.9	0.233	1.941	CD44,MMP2,MMP9,PIK3C2B,PIK3CD,PIK3CG,PLG,RAC1,RAC2,RASD1,RHOB,RHOBTB2,RHOC,RHOF,RHOH,TIMP1,TIMP2
GPVI-mediated activation cascade	7.81	0.343	1.732	LAT,LCK,LYN,PDPN,PIK3CG,PLCG2,PTPN6,RAC1,RAC2,RHOB,SYK,VAV1
Production of Nitric Oxide and Reactive Oxygen Species in Macrophages	7.67	0.147	1.225	APOC1,APOD,APOE,CLU,CYBA,FOS,IKBKE,IRF8,JAK3,JUN,NCF1,ORM2,PIK3C2B,PIK3CD,PIK3CG,PLCG2,PPP1R14A,PRKCB,PTPN6,RAC1,RAC2,REL,RHOB,RHOBTB2,RHOC,RHOF,RHOH,TYK2
Chronic Myeloid Leukemia Signaling	7.66	0.126	0.169	BCL2,BLK,CALM1 (includes others),CDKN1A,CTBP2,E2F5,FOS,HDAC1,HDAC9,HSP90AA1,HSP90AB1,IKBKE,IRF8,JUN,KLF4,MMP9,NFATC1,NFATC2,NFATC3,PAX5,PDIA3,PIK3C2B,PIK3CD,PIK3CG,PLCG2,PTPN6,RAC1,RAC2,RASD1,REL,SPRED1,TCF7,TGFB2,WNT6,WNT8A
Smooth Muscle Contraction	7.66	0.302	-3.606	ACTA2,ALDH2,ANXA1,ANXA2,CACNA1H,CALD1,CALM1 (includes others),MYH11,MYL11,MYL9,PAK1,PXN,SORBS3
Actin Cytoskeleton Signaling	7.48	0.131	0.2	ACTA2,ACTN1,ACTR3,ARHGEF1,CD14,CSK,CYFIP2,FGD3,FLNA,GNG12,GSN,ITGA3,ITGA4,ITGAL,MPRIP,MYH11,MYL11,MYL9,NCKAP1,NCKAP1L,PAK1,PIK3C2B,PIK3CD,PIK3CG,PXN,RAC1,RAC2,RASD1,RDX,VAV1,WAS,WASL
Sertoli Cell-Germ Cell Junction Signaling Pathway (Enhanced)	7.29	0.131	1.976	A2M,ACTA2,ACTR3,AFDN,CDH2,CLDN11,CTNNA1,FOS,FOSL2,IL1R1,ITGA3,JAM3,JUN,LAMB1,LAMB2,LAMC1,LAMC3,MMP2,MMP9,NECTIN2,PIK3C2B,PIK3CD,PIK3CG,PRKACA,RAC1,RAC2,RASD1,TGFB2,TJP1,WASL,ZYX
Signaling by the B Cell Receptor (BCR)	6.95	0.147	4.2	BLK,BLNK,CALM1 (includes others),CARD11,CD19,CD22,CD79A,CD79B,DAPP1,IGHM,LYN,NFATC1,NFATC2,NFATC3,PIK3AP1,PIK3CD,PLCG2,PRKCB,PTPN6,RASGRP3,REL,SEM1,SH3KBP1,SYK,VAV1
Fcγ Receptor-mediated Phagocytosis in Macrophages and Monocytes	6.92	0.191	1.886	ACTA2,ACTR3,FCGR3A/FCGR3B,INPP5D,LYN,NCF1,PAK1,PIK3CG,PLD4,PRKCB,PTK2B,PXN,RAC1,RAC2,SYK,VASP,VAV1,WAS
Regulation of Actin-based Motility by Rho	6.89	0.174	-0.243	ACTA2,ACTR3,GSN,ITGA3,ITGA4,ITGAL,MPRIP,MYL11,MYL9,PAK1,RAC1,RAC2,RHOB,RHOBTB2,RHOC,RHOF,RHOH,WAS,WASL,WIPF1
Myelination Signaling Pathway	6.38	0.11	0.333	ARHGAP4,ARHGAP9,BLK,BMP1,CALM1 (includes others),CYTH1,DAG1,FGFR3,FOS,HDAC1,HDAC9,ITGA3,JUN,LAMB1,LAMB2,LAMC1,LAMC3,LCK,LYN,NCSTN,NFATC1,NFATC2,NFATC3,PIK3C2B,PIK3CD,PIK3CG,PLCG2,PRKACA,PTK2B,RAC1,RAPGEF2,RASD1,SCD,SREBF1,WNT6,WNT8A
RHOGDI Signaling	6.36	0.127	1.043	ACTA2,ACTR3,ARHGAP4,ARHGAP9,ARHGDIB,ARHGEF1,ARHGEF17,ARHGEF18,CD44,CDH2,CDH3,GNG12,ITGA3,ITGA4,ITGAL,MYH11,MYL11,MYL9,PAK1,RAC1,RAC2,RDX,RHOB,RHOBTB2,RHOC,RHOF,RHOH,WASL
Agranulocyte Adhesion and Diapedesis	6.24	0.129	NaN	ACTA2,CCL19,CCL2,CCL21,CCL3,CCR6,CCR7,CLDN11,CXCL13,CXCL14,CXCL9,CXCR4,CXCR5,IL1R1,IL36RN,ITGA4,JAM3,MMP15,MMP2,MMP9,MYH11,MYL9,PF4,PPBP,RDX,SELE,SELL
MHC class II antigen presentation	6.23	0.159	-1.789	CANX,CTSA,CTSB,CTSH,CTSL,CTSV,DCTN1,DYNLL1,HLA-DMA,HLA-DMB,HLA-DOB,KIF26A,KIF2A,KIF5C,LGMN,RAB7A,TUBA1C,TUBA4A,TUBB4A,TUBB4B
GP6 Signaling Pathway	6.17	0.157	-0.229	CALM1 (includes others),COL17A1,COL18A1,COL4A1,COL4A2,LAMB1,LAMB2,LAMC1,LAMC3,LAT,LYN,PIK3C2B,PIK3CD,PIK3CG,PLCG2,PRKCB,RAC1,RASGRP2,SYK,VAV1
Degradation of the extracellular matrix	6.09	0.212	-2.138	A2M,BMP1,BSG,CAPNS1,CD44,CTSL,CTSV,LAMB1,LAMC1,MMP15,MMP2,MMP9,NCSTN,PLG
Granulocyte Adhesion and Diapedesis	6.06	0.132	NaN	CCL19,CCL2,CCL21,CCL3,CCR6,CCR7,CLDN11,CXCL13,CXCL14,CXCL9,CXCR4,CXCR5,IL1R1,IL36RN,ITGA4,JAM3,MMP15,MMP2,MMP9,PF4,PPBP,RDX,SDC2,SELE,SELL
Macrophage Alternative Activation Signaling Pathway	6.02	0.132	3	CIITA,CXCL13,FCER2,FCGR2B,FOS,HLA-DMA,HLA-DMB,HLA-DOB,IGHM,IL36RN,JAK3,JUN,KLF4,PF4,PIK3C2B,PIK3CD,PIK3CG,REL,SOCS1,SREBF1,STAT6,SYK,TGFB2,TSC22D3,TYK2
CXCR4 Signaling	5.89	0.137	-0.471	ADCY7,CXCR4,EGR1,FOS,GNG12,JUN,LYN,MYL11,MYL9,PAK1,PIK3C2B,PIK3CD,PIK3CG,PRKCB,PXN,RAC1,RAC2,RASD1,RHOB,RHOBTB2,RHOC,RHOF,RHOH
Hepatic Fibrosis Signaling Pathway	5.87	0.0983	0.667	ACTA2,BCL2,CACNA2D3,CALM1 (includes others),CCL2,CCL3,CD40,FOS,IKBKE,IL1R1,IL36RN,ITGA3,ITGA4,ITGAL,JUN,LRP1,MYL11,MYL9,NCF1,PIK3C2B,PIK3CD,PIK3CG,PLCG2,PRKACA,PRKCB,RAC1,RAC2,RASD1,REL,RHOB,RHOBTB2,RHOC,RHOF,RHOH,SDHD,SOD2,TCF7,TGFB2,TIMP1,WNT6,WNT8A
Axonal Guidance Signaling	5.84	0.0922	NaN	ACE,ACTR3,ADAM19,ADAM28,ADAM9,BMP1,CXCR4,DPYSL2,EPHB4,GNG12,ITGA3,ITGA4,ITGAL,MMP15,MMP2,MMP9,MYL11,MYL9,NFATC1,NFATC2,NFATC3,NTRK3,PAK1,PDIA3,PIK3C2B,PIK3CD,PIK3CG,PLCG2,PRKACA,PRKCB,PXN,RAC1,RAC2,RASD1,SDC2,SDCBP,TUBA1C,TUBA4A,TUBB4A,TUBB4B,UNC5A,VASP,WAS,WASL,WIPF1,WNT6,WNT8A
Gαq Signaling	5.8	0.135	2.357	CALM1 (includes others),CSK,GNG12,GRK2,IKBKE,NFATC1,NFATC2,NFATC3,PIK3C2B,PIK3CD,PIK3CG,PLCG2,PLD4,PRKCB,PTK2B,RAC1,RAC2,REL,RHOB,RHOBTB2,RHOC,RHOF,RHOH
IL-33 Signaling Pathway	5.69	0.13	0.626	CASP1,CASP14,CASP8,CCL2,FOS,H2AC21,ICAM3,ICAM5,IKBKE,IL36RN,IRF3,JUN,MMP2,MMP9,NFATC1,PIK3C2B,PIK3CD,PIK3CG,PLCG2,PRKACA,SELE,SYK,USP17L2 (includes others),USP17L22 (includes others)
Acute Phase Response Signaling	5.69	0.13	-0.535	A2M,C1QA,C1QB,C1QC,C1R,C3,CFB,CRABP2,FOS,IKBKE,IL1R1,IL36RN,JUN,ORM2,PIK3CD,PIK3CG,PLG,RASD1,RBP1,REL,SERPINA3,SERPINF1,SOCS1,SOD2
Interferon alpha/beta signaling	5.68	0.197	0	EGR1,HLA-F,IFI27,IFI6,IFITM1,IFITM3,IRF3,IRF8,ISG15,PTPN6,SAMHD1,SOCS1,TYK2,USP18
Actin Nucleation by ARP-WASP Complex	5.58	0.172	0.302	ACTR3,ITGA3,ITGA4,ITGAL,RAC1,RAC2,RASD1,RHOB,RHOBTB2,RHOC,RHOF,RHOH,VASP,WAS,WASL,WIPF1
ERK/MAPK Signaling	5.53	0.121	0.408	DUSP2,DUSP6,ETS1,FOS,ITGA3,ITGA4,ITGAL,MKNK2,MYCN,NFATC1,PAK1,PIK3C2B,PIK3CD,PIK3CG,PLA2G2A,PLA2G2D,PLA2G4F,PLCG2,PPP1R14A,PRKACA,PRKCB,PTK2B,PXN,RAC1,RAC2,RASD1
Neutrophil Extracellular Trap Signaling Pathway	5.53	0.0975	2.082	BLK,C1QA,C1QB,C1QC,CASP1,CASP14,CASP8,CD14,COL17A1,COL18A1,COL4A1,COL4A2,FCGR3A/FCGR3B,IGHM,ITGA3,ITGAL,LCK,LTF,LYN,MMP2,MMP9,NCF1,NDUFAB1,NDUFB6,NDUFB9,PDIA3,PF4,PIK3C2B,PIK3CD,PIK3CG,PLA2G2A,PLA2G2D,PLA2G4F,PLCG2,PRKCB,RAC1,RAC2,SDHD,SYK
Colorectal Cancer Metastasis Signaling	5.48	0.111	0.655	ADCY7,FOS,GNG12,GRK2,JAK3,JUN,LRP1,MMP15,MMP2,MMP9,PIK3C2B,PIK3CD,PIK3CG,PRKACA,RAC1,RAC2,RASD1,REL,RHOB,RHOBTB2,RHOC,RHOF,RHOH,TCF7,TGFB2,TLR10,TLR9,TYK2,WNT6,WNT8A
Semaphorin interactions	5.47	0.203	-2.496	CD72,DPYSL2,DPYSL3,HSP90AA1,HSP90AB1,MYH11,MYL9,PAK1,PTPRC,RAC1,RHOB,RHOC,TYROBP
Nuclear Cytoskeleton Signaling Pathway	5.35	0.118	0	ACTA2,ATM,BLK,CDH2,CDH3,DCTN1,DHFR,DYNLL1,EGR1,ITGA3,ITGA4,ITGAL,KIF21B,KIF26A,KIF2A,KIF5C,LCK,LMNA,LYN,POM121/POM121C,SUN2,TP53BP1,TUBA1C,TUBA4A,TUBB4A,TUBB4B
Renin-Angiotensin Signaling	5.26	0.149	-0.258	ACE,ADCY7,CCL2,FOS,JUN,PAK1,PIK3C2B,PIK3CD,PIK3CG,PLCG2,PRKACA,PRKCB,PTK2B,PTPN6,RAC1,RASD1,REL,SHE
Interleukin-4 and Interleukin-13 signaling	5.23	0.155	-0.243	ALOX5,ANXA1,BCL2,CCL2,CDKN1A,CEBPD,FCER2,FOS,HSP90AA1,JAK3,MMP2,MMP9,PIM1,SOCS1,STAT6,TIMP1,TYK2
IL-8 Signaling	5.22	0.119	1.342	BCL2,CR2,FOS,GNG12,IKBKE,JUN,MMP2,MMP9,MYL9,NCF1,PIK3C2B,PIK3CD,PIK3CG,PLD4,PRKCB,PTK2B,RAC1,RAC2,RASD1,RHOB,RHOBTB2,RHOC,RHOF,RHOH,VASP
Molecular Mechanisms of Cancer	5.18	0.0771	1.723	ADCY7,ADGRE5,ADGRG1,ADGRG5,ARHGEF1,ARHGEF17,ARHGEF18,ATM,BCL2,BIRC3,BMP1,CASP8,CCR6,CCR7,CDKN1A,CDKN2D,CTNNA1,CYCS,E2F5,FANCD2,FOS,GALR3,GNG12,GPR132,GPR171,GPR174,GPR18,GPR4,GPRC5A,GPRC5B,HDAC1,HDAC9,IL1R1,IL27RA,IL7R,ITGA3,ITGA4,ITGAL,JAK3,JUN,LPAR5,LRP1,MMP15,MMP2,MMP9,NCSTN,NPFFR1,PAK1,PIK3C2B,PIK3CD,PIK3CG,PRKACA,PRKCB,RAC1,RAC2,RASD1,REL,RHOB,RHOBTB2,RHOC,RHOF,RHOH,TAS1R3,TCF7,TGFB2,TYK2
RAC Signaling	5.06	0.139	1.069	ACTR3,CD44,CYFIP2,ELK4,ITGA3,ITGA4,ITGAL,JUN,NCF1,NCKAP1,PAK1,PIK3C2B,PIK3CD,PIK3CG,PTK2B,RAC1,RAC2,RASD1,REL
Trafficking and processing of endosomal TLR	5.04	0.462	-0.816	CNPY3,CTSB,CTSL,CTSV,LGMN,TLR9
Crosstalk between Dendritic Cells and Natural Killer Cells	5.03	0.165	1.897	ACTA2,CCR7,CD40,CD69,CD83,HLA-F,ICAM3,ITGAL,KIR3DL1,LTB,NCR3,NECTIN2,REL,TLR9,TYROBP
Immunoregulatory interactions between a Lymphoid and a non-Lymphoid cell	5.02	0.119	2.041	C3,CD19,CD40,CD81,COL17A1,CR2,FCGR2B,FCGR3A/FCGR3B,HLA-F,ICAM3,ICAM5,IFITM1,ITGA3,ITGA4,ITGAL,KIR3DL1,NCR3,NECTIN2,SELL,SLAMF6,TRAC,TRBC1,TYROBP,ULBP1
ROBO SLIT Signaling Pathway	4.96	0.142	0	ACTR3,APP,ARF3,BLK,CDH2,CDKN1A,FOS,JUN,LCK,LYN,MMP2,MYL9,NRXN2,PAK1,PAX5,PRKACA,RAC1,WASL
Primary Immunodeficiency Signaling	4.95	0.197	NaN	BLNK,CD19,CD40,CD79A,CIITA,IGHM,IL7R,JAK3,LCK,PTPRC,TNFRSF13B,TNFRSF13C
Role of Macrophages, Fibroblasts and Endothelial Cells in Rheumatoid Arthritis	4.92	0.0991	0.707	CALM1 (includes others),CCL2,CEBPD,DKK3,FCGR3A/FCGR3B,FOS,IGHM,IKBKE,IL1R1,IL36RN,JUN,LRP1,LTB,MIF,NFATC1,NFATC2,NFATC3,PDIA3,PIK3C2B,PIK3CD,PIK3CG,PLCG2,PRKCB,RAC1,RASD1,SELE,SOCS1,TCF7,TLR10,TLR9,TRAF1,WNT6,WNT8A
B Cell Activating Factor Signaling	4.89	0.233	2.121	FOS,IKBKE,JUN,NFATC1,NFATC2,NFATC3,REL,TNFRSF13B,TNFRSF13C,TRAF1
S100 Family Signaling Pathway	4.87	0.0777	1.033	ADGRE5,ADGRG1,ADGRG5,ANXA1,ANXA2,APP,BCL2,BSG,CACNA1H,CACNA2D3,CALM1 (includes others),CCL3,CCR6,CCR7,CDKN1A,FCGR2B,FCGR3A/FCGR3B,FGFR3,FOS,GALR3,GPR132,GPR171,GPR174,GPR18,GPR4,GPRC5A,GPRC5B,IGHM,IRF3,JUN,LPAR5,MMP15,MMP2,MMP9,NAPSA,NCF1,NPFFR1,PDIA3,PIK3C2B,PIK3CD,PIK3CG,PLA2G2A,PLA2G2D,PLA2G4F,PLCG2,PLG,PRKACA,PRKCB,RAC1,RAC2,S100A10,S100A11,S100A6,SERPINF1,TAS1R3,TCF7,TGFB2,TYK2,WNT6,WNT8A
Hepatic Fibrosis / Hepatic Stellate Cell Activation	4.83	0.119	NaN	A2M,ACTA2,BCL2,CCL2,CCL21,CCR7,CD14,CD40,COL17A1,COL18A1,COL4A1,COL4A2,CXCL9,IGFBP4,IL1R1,MMP2,MMP9,MYH11,MYL9,REL,TGFB2,TIMP1,TIMP2
Multiple Sclerosis Signaling Pathway	4.8	0.113	2.2	C1QA,C1QB,C1QC,C3,CAPN2,CAPNS1,CASP1,CASP8,DUSP6,EED,HLA-DMA,HLA-DMB,HLA-DOB,HLA-F,IL7R,LTB,MMP9,NCOA3,NFATC2,NLRP1,PARP15,TGFB2,TLR10,TLR9,TNKS2
RHO GTPases activate PKNs	4.72	0.286	-2.828	MYH11,MYL9,PAK1,PPP1R14A,RAC1,RHOB,RHOC,YWHAE
Sphingosine-1-phosphate Signaling	4.71	0.142	-0.258	ADCY7,CASP1,CASP14,CASP8,PDIA3,PIK3C2B,PIK3CD,PIK3CG,PLCG2,PTK2B,RAC1,RAC2,RHOB,RHOBTB2,RHOC,RHOF,RHOH
Cell surface interactions at the vascular wall	4.7	0.114	1.633	ATP1B1,BSG,CD44,CD47,GAS6,GPC1,IGHM,INPP5D,ITGA3,ITGA4,ITGAL,JAM3,LCK,LYN,MIF,PF4,PSG1,PSG7,PTPN6,SDC2,SELE,SELL,TNFRSF10A,VPREB3
Atherosclerosis Signaling	4.68	0.135	0.243	ALOX5,APOC1,APOD,APOE,CCL2,CD40,CLU,COL18A1,CXCR4,IL36RN,ITGA4,MMP9,ORM2,PLA2G2A,PLA2G2D,PLA2G4F,REL,SELE
Glucocorticoid Receptor Signaling	4.65	0.0825	NaN	A2M,ANXA1,BCL2,CCL2,CCL3,CDKN1A,FKBP4,FOS,HLA-DMA,HLA-DMB,HLA-DOB,HLA-F,HSP90AA1,HSP90AB1,IKBKE,IL1R1,IL27RA,IL7R,IRF3,JAK3,JUN,KRT6A,MMP2,MMP9,NCOA3,NDUFAB1,NDUFB6,NDUFB9,NFATC1,NFATC2,NFATC3,PIK3C2B,PIK3CD,PIK3CG,PLA2G2A,PLA2G2D,PLA2G4F,POLR2J2/POLR2J3,PRKACA,RAC1,RARA,RASD1,SDHD,SELE,TAF13,TGFB2,TSC22D3,TYK2
Serotonin Receptor Signaling	4.63	0.0874	0.781	ADCY7,APP,BCL2,BLK,CACNA1H,CACNA2D3,CALM1 (includes others),CCR7,CD44,CPE,GNG12,JUN,KCNN4,LCK,LYN,MMP2,MMP9,MPRIP,PAK1,PDIA3,PIK3C2B,PIK3CD,PIK3CG,PLA2G2A,PLA2G2D,PLA2G4F,PLCG2,PLD4,PRKACA,PRKCB,PSD4,RAC1,RAC2,RASD1,RHOB,RHOBTB2,RHOC,RHOF,RHOH,TGFB2,TNNI2
Complement System	4.63	0.243	0	C1QA,C1QB,C1QBP,C1QC,C1R,C3,CFB,CFI,CR2
Netrin Signaling	4.62	0.121	1.528	ACTR3,CACNA1H,CACNA2D3,DPYSL2,DPYSL3,NFATC1,NFATC2,NFATC3,PAK1,PIK3C2B,PIK3CD,PIK3CG,PLCG2,PRKACA,PRKCB,RAC1,RAC2,STX1B,UNC5A,VASP,WASL
NLR signaling pathways	4.58	0.196	1.508	AIM2,APP,BCL2,BIRC3,CASP1,CASP8,HSP90AB1,NLRP1,PSTPIP1,TXN,TXNIP
ILK Signaling	4.58	0.114	-0.728	ACTA2,ACTN1,DSP,FERMT2,FLNA,FLNB,FOS,JUN,MMP9,MYH11,MYL9,PIK3C2B,PIK3CD,PIK3CG,PXN,RAC1,RAC2,REL,RHOB,RHOBTB2,RHOC,RHOF,RHOH
TREM1 Signaling	4.56	0.169	2.309	CASP1,CCL2,CCL3,CD40,CD83,CIITA,FCGR2B,LAT2,PLCG2,REL,TLR10,TLR9,TYROBP
Protein Kinase A Signaling	4.51	0.09	-0.392	ADCY7,AKAP12,CALM1 (includes others),CDC14B,DUSP2,DUSP6,FLNA,FLNB,GNG12,H1-0,H1-1,H1-3,MYL11,MYL9,NFATC1,NFATC2,NFATC3,PDE4D,PDIA3,PHKG1,PLCG2,PPP1R14A,PRKACA,PRKCB,PTK2B,PTPN18,PTPN6,PTPN7,PTPRC,PTPRR,PXN,REL,TCF7,TGFB2,TNNI2,VASP,YWHAE
IL-7 Signaling Pathway	4.49	0.167	2.887	BCL2,CXCR5,IGHM,IL7R,JAK3,JUN,LYN,NFATC1,PAX5,PIK3C2B,PIK3CD,PIK3CG,SOCS1
Reelin Signaling in Neurons	4.46	0.13	0.775	ACTR3,AFDN,APOE,APP,ARHGEF1,ARHGEF17,ARHGEF18,BLK,CDH2,ITGA3,LCK,LYN,MAP4K1,PIK3C2B,PIK3CD,PIK3CG,RAC1,WASL
Phagosome Maturation	4.45	0.122	NaN	CALR,CANX,CTSA,CTSB,CTSH,CTSL,CTSV,DYNLL1,HLA-F,LAMP2,NCF1,PRDX1,RAB7A,RAC1,RAC2,STX1B,TUBA1C,TUBA4A,TUBB4A,TUBB4B
Phagosome Formation	4.42	0.0776	3.266	ACTR3,ADGRE5,ADGRG1,ADGRG5,C3,CCR6,CCR7,CD14,CLIP1,CR2,FCER2,FCGR2B,FCGR3A/FCGR3B,GALR3,GPR132,GPR171,GPR174,GPR18,GPR4,GPRC5A,GPRC5B,IGHM,ITGA3,ITGA4,ITGAL,LAT,LCK,LPAR5,LYN,MYH11,MYL9,NPFFR1,PAK1,PIK3C2B,PIK3CD,PIK3CG,PLA2G2A,PLA2G2D,PLA2G4F,PLCG2,PLD4,PRKCB,PTK2B,RAC1,RAC2,RASD1,SYK,TAS1R3,TLR10,TLR9,VAV1,WAS,WASL,WIPF1
Agrin Interactions at Neuromuscular Junction	4.38	0.174	-1.134	ACTA2,DAG1,ITGA4,JUN,LAMB1,LAMC1,PAK1,PXN,RAC1,RAC2,RAPSN,RASD1
RHO GTPases activate IQGAPs	4.37	0.258	-2.121	CALM1 (includes others),CLIP1,CTNNA1,RAC1,TUBA1C,TUBA4A,TUBB4A,TUBB4B
ABRA Signaling Pathway	4.34	0.152	-1.069	ACTA2,ACTN1,ACTR3,CALD1,EGR1,FOS,GATA4,GSN,MEF2C,MMP9,MYH11,MYL9,PPP1R14A,TAGLN
Cell junction organization	4.34	0.152	-3.207	ACTN1,AFDN,CD151,CDH2,CDH3,CLDN11,COL17A1,CTNNA1,DST,FERMT2,FLNA,NECTIN2,PXN,VASP
JAK/STAT Signaling	4.26	0.159	0.905	CDKN1A,FOS,JAK3,JUN,PIK3C2B,PIK3CD,PIK3CG,PTPN6,RASD1,REL,SOCS1,STAT6,TYK2
Thrombin Signaling	4.25	0.107	0.832	ADCY7,ARHGEF1,ARHGEF17,ARHGEF18,GATA4,GNG12,MPRIP,MYL11,MYL9,PDIA3,PIK3C2B,PIK3CD,PIK3CG,PLCG2,PRKCB,RAC1,RAC2,RASD1,REL,RHOB,RHOBTB2,RHOC,RHOF,RHOH
Fc Epsilon RI Signaling	4.24	0.136	1.807	INPP5D,LAT,LYN,PIK3C2B,PIK3CD,PIK3CG,PLA2G2A,PLA2G2D,PLA2G4F,PLCG2,PRKCB,RAC1,RAC2,RASD1,SYK,VAV1
Extracellular matrix organization	4.23	0.142	-3.357	ADAM19,APP,BGN,COL18A1,COL4A1,COL4A2,DAG1,DDR1,ITGA3,LAMB1,LAMB2,LAMC1,LAMC3,SPARC,TGFB2
Assembly of collagen fibrils and other multimeric structures	4.22	0.18	-2.714	BMP1,CD151,COL17A1,COL18A1,COL4A1,COL4A2,CTSB,CTSL,CTSV,DST,MMP9
TNFR1 Signaling	4.21	0.196	-0.333	BIRC3,CASP8,CYCS,FOS,IKBKE,JUN,MADD,MAP4K2,PAK1,REL
Estrogen Receptor Signaling	4.2	0.088	0	ADCY7,BCL2,CACNA2D3,CDKN1A,CTBP2,FOS,GNG12,HSP90AA1,HSP90AB1,JAK3,JUN,MDK,MMP15,MMP2,MMP9,MPRIP,MYL11,MYL9,NCOA3,NDUFAB1,NDUFB6,NDUFB9,PAK1,PDIA3,PIK3C2B,PIK3CD,PIK3CG,PLCG2,PRKACA,PRKCB,RASD1,REL,SDHD,SHE,SOD2,TYK2
Activation of Matrix Metalloproteinases	4.16	0.242	-1.414	COL18A1,CTSV,MMP15,MMP2,MMP9,PLG,TIMP1,TIMP2
Th1 and Th2 Activation Pathway	4.16	0.116	NaN	CD40,CXCR4,HLA-DMA,HLA-DMB,HLA-DOB,IKZF1,IL27RA,JAK3,JUN,NCSTN,NFATC1,NFATC2,NFATC3,PIK3C2B,PIK3CD,PIK3CG,SOCS1,STAT6,TYK2,VAV1
April Mediated Signaling	4.16	0.214	1.414	FOS,IKBKE,JUN,NFATC1,NFATC2,NFATC3,REL,TNFRSF13B,TRAF1
IL-2 Signaling	4.15	0.177	1.667	FOS,JAK3,JUN,LCK,PIK3C2B,PIK3CD,PIK3CG,PTK2B,RASD1,SOCS1,SYK
Gα12/13 Signaling	4.13	0.128	1.807	ARHGEF1,CDH2,CDH3,IKBKE,JUN,LPAR5,MEF2C,MYL11,MYL9,PIK3C2B,PIK3CD,PIK3CG,PTK2B,PXN,RASD1,REL,VAV1
Signaling by VEGF	4.13	0.139	-0.258	CALM1 (includes others),CTNNA1,CYBA,CYFIP2,HSP90AA1,NCF1,NCKAP1,NCKAP1L,PAK1,PRKACA,PRKCB,PTK2B,PXN,RAC1,VAV1
Apoptotic execution phase	4.13	0.192	-1.265	CASP8,DBNL,DSP,GSN,H1-0,H1-1,H1-3,LMNA,SPTAN1,TJP1
RAR Activation	4.12	0.0862	-0.493	ADCY7,ALDH1A1,CDKN1A,CRABP2,CSK,DHRS3,FOS,GATA4,HOXB3,JUN,KLF2,LAMB1,LTB,MMP2,MMP9,NFATC1,PDE4D,PIK3C2B,PIK3CD,PIK3CG,POU5F1,PRKACA,PRMT1,RAC1,RAC2,RARA,RBP1,REL,RHOB,RHOBTB2,RHOC,RHOF,RHOH,SORBS3,SOX9,TGFB2,WNT8A
Th1 Pathway	4.06	0.131	3	CD40,HLA-DMA,HLA-DMB,HLA-DOB,IL27RA,JAK3,NCSTN,NFATC1,NFATC2,NFATC3,PIK3C2B,PIK3CD,PIK3CG,SOCS1,TYK2,VAV1
LXR/RXR Activation	4.02	0.13	-0.832	APOC1,APOD,APOE,C3,CCL2,CD14,CLU,IL1R1,IL36RN,IRF3,MMP9,ORM2,REL,SCD,SERPINF1,SREBF1
IL-15 Production	4.02	0.13	1.291	BLK,CSK,DDR1,EPHB4,FGFR3,IRF3,JAK3,LCK,LYN,NTRK3,PTK2B,PTK6,REL,SYK,TYK2,TYRO3
Pathogen Induced Cytokine Storm Signaling Pathway	3.99	0.0889	2.263	AIM2,C3,CASP1,CASP8,CCL19,CCL2,CCL21,CCL3,CCR6,CIITA,COL17A1,COL18A1,COL4A1,COL4A2,CXCL13,CXCL14,CXCL9,CXCR4,FOS,HLA-DMA,HLA-DMB,HLA-DOB,IL1R1,IL36RN,IRF3,JUN,LTB,PF4,PPBP,SYK,TGFB2,TLR10,TLR9
TBC/RABGAPs	3.99	0.205	0.333	GGA2,OPTN,RAB6A,RAB6B,RAB7A,RAB8B,SYTL1,TBC1D10C,TBC1D3 (includes others)
HSP90 chaperone cycle for steroid hormone receptors in the presence of ligand	3.91	0.182	-2.53	DCTN1,DNAJA1,DYNLL1,FKBP4,HSP90AA1,HSP90AB1,TUBA1C,TUBA4A,TUBB4A,TUBB4B
Ephrin A Signaling	3.89	0.122	1.213	APP,BLK,LCK,LYN,MYL11,MYL9,NCSTN,NFATC1,PAK1,PIK3C2B,PIK3CD,PIK3CG,PLCG2,PRKACA,RAC1,TGFB2,VAV1
Tight Junction Signaling	3.88	0.111	NaN	ACTA2,AFDN,CLDN11,CTNNA1,EPB41,FOS,JAM3,JUN,MYH11,MYL9,NECTIN2,PRKACA,RAC1,REL,SPTAN1,STX1B,TGFB2,TJP1,VASP,YBX3
RHO GTPases Activate WASPs and WAVEs	3.87	0.222	0.707	ACTR3,CYFIP2,NCKAP1,NCKAP1L,RAC1,WAS,WASL,WIPF1
HMGB1 Signaling	3.86	0.114	0	CCL2,FOS,IL1R1,JUN,LTB,PIK3C2B,PIK3CD,PIK3CG,RAC1,RAC2,RASD1,REL,RHOB,RHOBTB2,RHOC,RHOF,RHOH,SELE,TGFB2
CD40 Signaling	3.83	0.164	1.667	CD40,FCER2,FOS,IKBKE,JAK3,JUN,PIK3C2B,PIK3CD,PIK3CG,REL,TRAF1
IL-3 Signaling	3.79	0.152	-0.302	FOS,INPP5D,JUN,PAK1,PIK3C2B,PIK3CD,PIK3CG,PRKCB,PTPN6,RAC1,RASD1,STAT6
Sumoylation Pathway	3.79	0.136	-1.897	ARHGDIB,CTBP2,ETS1,FOS,HDAC1,JUN,RAC1,RAC2,RHOB,RHOBTB2,RHOC,RHOF,RHOH,SP100
RANK Signaling in Osteoclasts	3.78	0.143	0.905	BIRC3,CALM1 (includes others),FOS,GSN,IKBKE,JUN,NFATC1,NFATC2,PIK3C2B,PIK3CD,PIK3CG,PTK2B,REL
Detoxification of Reactive Oxygen Species	3.78	0.216	-1.414	CYBA,CYCS,GSTP1,NCF1,PRDX1,SOD1,SOD2,TXN
Remodeling of Epithelial Adherens Junctions	3.77	0.162	NaN	ACTA2,ACTN1,ACTR3,CLIP1,CTNNA1,RAB7A,TUBA1C,TUBA4A,TUBB4A,TUBB4B,ZYX
Sperm Motility	3.76	0.0973	0.302	BLK,CACNA1H,CALM1 (includes others),CSK,DDR1,EPHB4,FGFR3,GNG12,JAK3,LCK,LYN,NTRK3,PDE4D,PDIA3,PLA2G2A,PLA2G2D,PLA2G4F,PLCG2,PRKACA,PRKCB,PTK2B,PTK6,SYK,TYK2,TYRO3
Role of JAK1 and JAK3 in γc Cytokine Signaling	3.71	0.159	1.508	BLNK,IL7R,JAK3,PIK3C2B,PIK3CD,PIK3CG,PTK2B,RASD1,SOCS1,STAT6,SYK
fMLP Signaling in Neutrophils	3.69	0.122	2.309	ACTR3,CALM1 (includes others),GNG12,NCF1,NFATC1,NFATC2,NFATC3,PIK3C2B,PIK3CD,PIK3CG,PRKCB,RAC1,RAC2,RASD1,REL,WAS
RHO GTPases activate PAKs	3.67	0.286	-2.449	CALM1 (includes others),FLNA,MYH11,MYL9,PAK1,RAC1
Aryl Hydrocarbon Receptor Signaling	3.66	0.113	1.508	ALDH1A1,ALDH2,ALDH3A2,ATM,CDKN1A,DHFR,FOS,GSTA1,GSTP1,HSP90AA1,HSP90AB1,JUN,MGST3,NCOA3,RARA,REL,SLC35A2,TGFB2
HGF Signaling	3.65	0.121	0.277	CDKN1A,ETS1,FOS,ITGA3,ITGA4,ITGAL,JUN,PAK1,PIK3C2B,PIK3CD,PIK3CG,PLCG2,PRKCB,PXN,RAC1,RASD1
Cholecystokinin/Gastrin-mediated Signaling	3.65	0.126	0.302	FOS,IL36RN,JUN,MEF2C,PRKCB,PTK2B,PXN,RAC1,RAC2,RASD1,RHOB,RHOBTB2,RHOC,RHOF,RHOH
EPH-Ephrin signaling	3.64	0.138	-1.941	ACTR3,EPHB4,LYN,MMP2,MMP9,MYH11,MYL9,NCSTN,PAK1,RAC1,SDC2,SDCBP,WASL
Paxillin Signaling	3.62	0.131	-0.577	ACTA2,ACTN1,CSK,ITGA3,ITGA4,ITGAL,PAK1,PIK3C2B,PIK3CD,PIK3CG,PTK2B,PXN,RAC1,RASD1
Inhibition of Matrix Metalloproteases	3.61	0.205	-0.816	A2M,LRP1,MMP15,MMP2,MMP9,SDC2,TIMP1,TIMP2
Antigen Presentation Pathway	3.61	0.205	0.707	CALR,CANX,CIITA,HLA-DMA,HLA-DMB,HLA-DOB,HLA-F,PDIA3
Pulmonary Fibrosis Idiopathic Signaling Pathway	3.58	0.089	-0.557	ACTA2,BCL2,CDH2,COL17A1,COL18A1,COL4A1,COL4A2,EED,EGR1,EPHB4,FGFR3,FOS,JUN,MMP15,MMP2,MMP9,PIK3C2B,PIK3CD,PIK3CG,PLG,PTK2B,RASD1,REL,STAT6,TCF7,TGFB2,TYK2,WNT6,WNT8A
Death Receptor Signaling	3.55	0.135	0	ACTA2,ARHGDIB,BCL2,BIRC3,CASP8,CYCS,IKBKE,LMNA,PARP15,REL,SPTAN1,TNFRSF10A,TNKS2
PEDF Signaling	3.54	0.143	1.265	BCL2,CASP8,IKBKE,PIK3C2B,PIK3CD,PIK3CG,RAC1,RASD1,REL,SERPINF1,SOD2,TCF7
Mitochondrial Dysfunction	3.54	0.0872	0.73	APP,ATP1A1,ATP1B1,ATP5ME,BCL2,CACNA1H,CACNA2D3,CALM1 (includes others),CAPN2,CAPNS1,COX6A2,COX6C,CYB5R3,CYCS,GSTA1,GSTP1,MGST3,NCSTN,NDUFAB1,NDUFB6,NDUFB9,PDHB,PIK3C2B,PIK3CD,PIK3CG,PRKACA,SDHD,SOD1,SOD2,UCP2
Collagen degradation	3.53	0.164	-2.53	ADAM9,COL17A1,COL18A1,COL4A1,COL4A2,CTSB,CTSL,MMP15,MMP2,MMP9
Semaphorin Signaling in Neurons	3.53	0.164	NaN	DPYSL2,DPYSL3,PAK1,RAC1,RAC2,RHOB,RHOBTB2,RHOC,RHOF,RHOH
Regulation of the Epithelial Mesenchymal Transition by Growth Factors Pathway	3.51	0.104	0.229	CDH2,EGR1,ETS1,FGFR3,FOS,HMGA2,IKBKE,JAK3,JUN,LTB,MMP2,MMP9,PIK3C2B,PIK3CD,PIK3CG,RAC1,RASD1,REL,TGFB2,TYK2
Semaphorin Neuronal Repulsive Signaling Pathway	3.49	0.113	-0.243	CD44,DPYSL2,DPYSL3,ITGA3,ITGA4,ITGAL,MPRIP,MYL11,MYL9,PAK1,PDE4D,PIK3C2B,PIK3CD,PIK3CG,PLCG2,PRKACA,RAC1
Integrin cell surface interactions	3.49	0.141	0	BSG,CD44,CD47,COL18A1,COL4A1,COL4A2,ICAM3,ICAM5,ITGA3,ITGA4,ITGAL,JAM3
LPS-stimulated MAPK Signaling	3.49	0.141	0	CD14,FOS,IKBKE,JUN,PAK1,PIK3C2B,PIK3CD,PIK3CG,PRKCB,RAC1,RASD1,REL
DHCR24 Signaling Pathway	3.47	0.117	0	APOC1,APOD,APOE,APP,C3,CLU,DHCR24,ORM2,PIK3C2B,PIK3CD,PIK3CG,PRKCB,RASD1,SERPINF1,SOX9,SREBF1
Th2 Pathway	3.47	0.117	2.84	CD40,CXCR4,HLA-DMA,HLA-DMB,HLA-DOB,IKZF1,JAK3,JUN,NCSTN,NFATC2,PIK3C2B,PIK3CD,PIK3CG,STAT6,TYK2,VAV1
L1CAM interactions	3.42	0.12	-2.84	CD24,DPYSL2,LAMB1,LAMC1,PAK1,RAC1,RDX,SDCBP,SHTN1,SPTAN1,SPTBN1,TUBA1C,TUBA4A,TUBB4A,TUBB4B
VEGF Signaling	3.41	0.131	0.302	ACTA2,ACTN1,BCL2,PIK3C2B,PIK3CD,PIK3CG,PLCG2,PRKCB,PTK2B,PTPN6,PXN,RASD1,YWHAE
DAP12 interactions	3.38	0.19	1.414	KLRC2,LAT,LCK,PLCG2,RAC1,SIGLEC14,SYK,TYROBP
Pancreatic Adenocarcinoma Signaling	3.38	0.119	1.897	BCL2,CDKN1A,E2F5,HDAC1,HDAC9,JAK3,MMP9,PIK3C2B,PIK3CD,PIK3CG,PLD4,RAC1,REL,TGFB2,TYK2
Hematoma Resolution Signaling Pathway	3.34	0.093	0	ANXA1,C3,CD47,FOS,IL19,JUN,LRP1,LTB,LTF,MMP15,MMP2,MMP9,NDUFAB1,NDUFB6,NDUFB9,PLG,SOCS1,SOD1,SOD2,STAT6,TGFB2,TUBA1C,TUBA4A,UCP2
Role of Osteoblasts, Osteoclasts and Chondrocytes in Rheumatoid Arthritis	3.33	0.0965	NaN	BCL2,BIRC3,BMP1,CALM1 (includes others),DKK3,FOS,GSN,IKBKE,IL1R1,IL36RN,JUN,LRP1,NFATC1,NFATC2,NFATC3,PIK3C2B,PIK3CD,PIK3CG,PTK2B,TCF7,WNT6,WNT8A
Signaling by SCF-KIT	3.31	0.186	2.121	GRAP,LCK,LYN,MMP9,PTPN6,RAC1,SOCS1,VAV1
Adrenomedullin signaling pathway	3.31	0.101	0.471	ADCY7,BCL2,C3,CALM1 (includes others),CSK,FOS,IL36RN,KCNN4,MMP2,PDIA3,PIK3C2B,PIK3CD,PIK3CG,PLCG2,PRKACA,PTK2B,RASD1,REL,SHE,TFAP2C
IL-27 Signaling Pathway	3.3	0.117	2.84	CASP1,CD40,HLA-F,IL1R1,IL27RA,IRF3,IRF8,JAK3,PIK3C2B,PIK3CD,PIK3CG,REL,TLR10,TLR9,TYK2
Cardiac Hypertrophy Signaling	3.27	0.092	-0.471	ADCY7,CACNA2D3,CALM1 (includes others),GATA4,GNG12,JUN,MEF2C,MYL11,MYL9,PDIA3,PIK3C2B,PIK3CD,PIK3CG,PLCG2,PRKACA,RAC1,RAC2,RASD1,RHOB,RHOBTB2,RHOC,RHOF,RHOH,TGFB2
Gap Junction Signaling	3.26	0.0862	-0.962	ACTA2,ADCY7,CALM1 (includes others),CDH2,DBN1,GJC2,KCNN4,P2RY8,PDIA3,PIK3C2B,PIK3CD,PIK3CG,PLA2G2A,PLA2G2D,PLA2G4F,PLCG2,PRKACA,PRKCB,RASD1,REL,SGSM3,TCF7,TJP1,TUBA1C,TUBA4A,TUBB4A,TUBB4B,YBX3
Immunogenic Cell Death Signaling Pathway	3.26	0.133	-1.155	ANXA1,BCL2,CALR,CASP1,CASP8,DAPK1,GZMM,HSP90AA1,HSP90AB1,IRF3,LRP1,PDIA3
IL-13 Signaling Pathway	3.25	0.121	1.069	BLK,DEFB108B,DEFB119,FOSL2,JUN,LCK,LYN,PIK3C2B,PIK3CD,PIK3CG,SOCS1,STAT6,TGFB2,TYK2
Amyotrophic Lateral Sclerosis Signaling	3.25	0.121	-0.577	BCL2,BIRC3,CACNA2D3,CAPN2,CAPNS1,CASP1,CYCS,GLUL,PAK1,PIK3C2B,PIK3CD,PIK3CG,RAC1,SOD1
ID1 Signaling Pathway	3.25	0.0995	0.447	APP,ATF3,BCL2,BLK,CDKN1A,EGR1,ETS1,FGFR3,LCK,LYN,MMP2,MMP9,PIK3C2B,PIK3CD,PIK3CG,PLAC8,POU5F1,RASD1,RHOC,TGFB2
NF-κB Activation by Viruses	3.24	0.141	2.333	CR2,CXCR5,IKBKE,ITGA3,LCK,PIK3C2B,PIK3CD,PIK3CG,PRKCB,RASD1,REL
MIF Regulation of Innate Immunity	3.24	0.182	-1.89	CD14,FOS,JUN,MIF,PLA2G2A,PLA2G2D,PLA2G4F,REL
Interleukin-3, Interleukin-5 and GM-CSF signaling	3.22	0.164	2.333	BLNK,INPP5D,JAK3,LYN,PIK3CD,PRKACA,PTPN6,SYK,VAV1
PAK Signaling	3.21	0.12	-0.577	ITGA3,ITGA4,ITGAL,MYL11,MYL9,PAK1,PIK3C2B,PIK3CD,PIK3CG,PTK2B,PXN,RAC1,RASD1,WASL
Eicosanoid Signaling	3.19	0.0893	0.2	ADCY7,ALOX5,ALOX5AP,ATP2A3,DPEP1,EGR1,ETS1,GNG12,KLF4,MMP2,NFATC1,PDIA3,PIK3C2B,PIK3CD,PIK3CG,PLA2G2A,PLA2G2D,PLA2G4F,PLCG2,PRKACA,PRKCB,PTGIS,RASD1,SOX9,TCF7
Role of JAK family kinases in IL-6-type Cytokine Signaling	3.19	0.139	-2.111	CEBPD,FOS,HSP90AA1,HSP90AB1,IL27RA,SERPINA3,SERPINA5,SOCS1,TGFB2,TIMP1,TYK2
Coronavirus Replication Pathway	3.17	0.178	-0.707	ACE,CTSL,IFITM1,IFITM3,TUBA1C,TUBA4A,TUBB4A,TUBB4B
IL-17A Signaling in Fibroblasts	3.15	0.138	-0.302	ACTA2,ARID5A,BCL2,CCL2,CEBPD,FOS,IKBKE,JUN,PRKCB,REL,SERPINH1
HEY1 Signaling Pathway	3.14	0.106	0.243	BMP1,CDKN1A,E2F5,GATA4,HDAC1,MEF2C,MMP15,MMP2,MMP9,MYH11,NCSTN,NFATC1,NTRK3,PIK3C2B,PIK3CD,PIK3CG,TGFB2
Senescence Pathway	3.13	0.087	0.2	ATF3,ATM,CACNA2D3,CALM1 (includes others),CAPN2,CAPNS1,CDKN1A,DHCR24,E2F5,EED,ETS1,GATA4,IKBKE,IRF3,ITSN2,JUN,NFATC1,NFATC2,NFATC3,PDHB,PIK3C2B,PIK3CD,PIK3CG,RASD1,SOD2,TGFB2
Chemokine Signaling	3.1	0.136	0.632	CALM1 (includes others),CCL2,CXCR4,FOS,JUN,MPRIP,PIK3CG,PLCG2,PRKCB,PTK2B,RASD1
Role of Tissue Factor in Cancer	3.09	0.0966	0	BCL2,BLK,CCN1,EGR1,FOS,IKBKE,ITGA3,JUN,LCK,LYN,MMP2,MMP9,PIK3C2B,PIK3CD,PIK3CG,PTK2B,PXN,RAC1,RASD1,TGFB2
PD-1, PD-L1 cancer immunotherapy pathway	3.09	0.121	-2.887	CSK,HLA-DMA,HLA-DMB,HLA-DOB,HLA-F,JAK3,LAT,LCK,PIK3C2B,PIK3CD,PIK3CG,TGFB2,TYK2
Interferon Signaling	3.08	0.194	-1.89	BCL2,IFI6,IFITM1,IFITM3,ISG15,SOCS1,TYK2
iNOS Signaling	3.04	0.17	0	CALM1 (includes others),CD14,FOS,IKBKE,JAK3,JUN,REL,TYK2
HIF1α Signaling	3.04	0.0957	0	CDKN1A,HSP90AA1,JUN,LDHB,MKNK2,MMP15,MMP2,MMP9,NCF1,P4HTM,PIK3C2B,PIK3CD,PIK3CG,PLCG2,PRKCB,RAC1,RAC2,RASD1,SAT1,TGFB2
Regulation of the Epithelial-Mesenchymal Transition Pathway	3.01	0.0974	NaN	CDH2,EGR1,ETS1,FGFR3,HMGA2,JAK3,MMP2,MMP9,NCSTN,PIK3C2B,PIK3CD,PIK3CG,RASD1,REL,TCF7,TGFB2,TYK2,WNT6,WNT8A
Growth Hormone Signaling	2.99	0.141	0.632	A2M,CSH1/CSH2,FOS,PIK3C2B,PIK3CD,PIK3CG,PLCG2,PRKCB,PTPN6,SOCS1
Activin Inhibin Signaling Pathway	2.99	0.0948	0.894	CDKN1A,CXCR4,FOS,FOSL2,IGHM,IKBKE,IL1R1,IL36RN,JUN,MMP2,NFATC1,PAX5,PIK3C2B,PIK3CD,PIK3CG,POU5F1,TCF7,TGFB2,TLR10,TLR9
G alpha (i) signalling events	2.98	0.0891	3.128	ADCY7,ANXA1,APP,C3,CCL19,CCL21,CCR6,CCR7,CXCL13,CXCL9,CXCR4,CXCR5,GALR3,GNG12,GPR18,GPSM3,LPAR5,PDYN,PF4,PNOC,PPBP,RGS13,TAS1R3
RHOA Signaling	2.96	0.113	-0.535	ACTA2,ACTR3,ARHGAP4,ARHGAP9,ARHGEF1,CDC42EP4,LPAR5,MPRIP,MYL11,MYL9,PTK2B,RAPGEF2,RDX,SEPTIN1
RHO GTPases activate CIT	2.95	0.263	-2.236	MYH11,MYL9,RAC1,RHOB,RHOC
RHO GTPases Activate ROCKs	2.95	0.263	-2.236	MYH11,MYL9,PAK1,RHOB,RHOC
Signaling by ALK	2.94	0.214	0	HDAC1,JAK3,MDK,MYCN,PTN,PTPN6
p53 Signaling	2.92	0.122	-0.302	ATM,BCL2,CDKN1A,HDAC1,HDAC9,JUN,MDM4,PIK3C2B,PIK3CD,PIK3CG,SCO2,TNFRSF10A
UVA-Induced MAPK Signaling	2.92	0.122	1.342	ATM,CYCS,FOS,JUN,PARP15,PDIA3,PIK3C2B,PIK3CD,PIK3CG,PLCG2,RASD1,TNKS2
IL-10 Signaling	2.91	0.104	0	BCL2,CDKN1A,CDKN2D,FCGR2B,FOS,HLA-DMA,HLA-DMB,HLA-DOB,HLA-F,IKBKE,IL1R1,IL36RN,INPP5D,JUN,REL,TYK2
TCR signaling	2.9	0.111	2.673	CARD11,CSK,INPP5D,LAT,LCK,PAG1,PAK1,PLCG2,PTPRC,SEM1,TRAC,TRBC1,VASP,WAS
PI3K/AKT Signaling	2.88	0.095	0.832	BCL2,CDKN1A,HSP90AA1,HSP90AB1,IKBKE,IL1R1,IL27RA,IL7R,INPP5D,ITGA3,ITGA4,ITGAL,JAK3,PIK3CD,PIK3CG,RASD1,REL,TYK2,YWHAE
Role of Chondrocytes in Rheumatoid Arthritis Signaling Pathway	2.87	0.106	-0.775	CAPN2,CASP1,CASP8,CCL2,CEBPD,CXCR4,EGR1,FOS,IL1R1,IL36RN,JUN,LRP1,MMP15,MMP2,MMP9
14-3-3-mediated Signaling	2.86	0.11	0.333	FOS,JUN,PDIA3,PIK3C2B,PIK3CD,PIK3CG,PLCG2,PRKCB,RASD1,TUBA1C,TUBA4A,TUBB4A,TUBB4B,YWHAE
Role of Pattern Recognition Receptors in Recognition of Bacteria and Viruses	2.85	0.103	1.732	C1QA,C1QB,C1QC,C3,CASP1,IRF3,LTB,PIK3C2B,PIK3CD,PIK3CG,PLCG2,PRKCB,REL,SYK,TGFB2,TLR9
Human Embryonic Stem Cell Pluripotency	2.85	0.0945	-0.229	BMP1,FGFR3,HSP90AA1,HSP90AB1,JAK3,KLF2,KLF4,NTRK3,PIK3C2B,PIK3CD,PIK3CG,POU5F1,PRKCB,RASD1,TGFB2,TYK2,WNT6,WNT8A,ZIC3
p75 NTR receptor-mediated signalling	2.85	0.12	0	ARHGEF1,ARHGEF17,ARHGEF18,FGD2,FGD3,FGD4,HDAC1,MAGED1,NCSTN,RAC1,VAV1,YWHAE
Glioblastoma Multiforme Signaling	2.85	0.0994	0.832	CDKN1A,E2F5,PDIA3,PIK3C2B,PIK3CD,PIK3CG,PLCG2,RAC1,RAC2,RASD1,RHOB,RHOBTB2,RHOC,RHOF,RHOH,WNT6,WNT8A
Inflammasome pathway	2.84	0.25	1.342	AIM2,CASP1,CASP8,CTSB,NLRP1
PDGF Signaling	2.84	0.126	1.897	FOS,INPP5D,JAK3,JUN,PIK3C2B,PIK3CD,PIK3CG,PLCG2,PRKCB,RASD1,TYK2
Prostate Cancer Signaling	2.83	0.114	1.941	BCL2,CDKN1A,E2F5,GSTP1,HDAC1,HDAC9,HSP90AA1,HSP90AB1,PIK3C2B,PIK3CD,PIK3CG,RASD1,REL
Ephrin Receptor Signaling	2.83	0.0941	0	ACTR3,CXCR4,EPHB4,GNG12,ITGA3,ITGA4,ITGAL,PAK1,PIK3CG,PXN,RAC1,RAC2,RASD1,SDC2,SDCBP,SH2D3C,WAS,WASL,WIPF1
Fcgamma receptor (FCGR) dependent phagocytosis	2.82	0.102	0.5	ACTR3,CYFIP2,FCGR3A/FCGR3B,HSP90AA1,HSP90AB1,LYN,NCKAP1,NCKAP1L,PAK1,PLCG2,RAC1,SYK,VAV1,WAS,WASL,WIPF1
Synthesis of Lipoxins (LX)	2.82	0.5	NaN	ALOX5,ALOX5AP,PTGR1
Synaptogenesis Signaling Pathway	2.8	0.0825	-0.2	ACTR3,ADCY7,AFDN,APOE,CALM1 (includes others),CDH2,CDH3,EPHB4,ITSN2,LCK,LRP1,LYN,NRXN2,PAK1,PIK3C2B,PIK3CD,PIK3CG,PLCG2,PRKACA,RAC1,RASD1,RASGRP2,SHE,STX1B,WAS,WASL
Macrophage Classical Activation Signaling Pathway	2.77	0.0952	1.213	CD14,CD40,CIITA,CXCL9,EED,HLA-DMA,HLA-DMB,HLA-DOB,IRF3,IRF8,LTB,PDHB,SDHD,SOCS1,STAT6,TGFB2,TLR9,TYK2
RAB GEFs exchange GTP for GDP on RABs	2.76	0.124	0.302	DENND1B,DENND1C,DENND2B,DENND2D,DENND4B,MADD,RAB6A,RAB6B,RAB7A,RAB8B,YWHAE
C-type lectin receptors (CLRs)	2.75	0.103	1.387	CALM1 (includes others),CARD11,CASP8,ICAM3,LYN,MUC17,MUC3A,NFATC1,NFATC2,NFATC3,PAK1,PLCG2,PRKACA,SEM1,SYK
NRF2-mediated Oxidative Stress Response	2.74	0.0886	-1.414	ACTA2,CCT7,DNAJA1,FOS,GSTA1,GSTP1,HACD3,HSP90AA1,HSP90AB1,JUN,MGST3,PIK3C2B,PIK3CD,PIK3CG,PRDX1,PRKCB,RASD1,SLC35A2,SOD1,SOD2,TXN
Apoptosis Signaling	2.7	0.115	-2.53	BCL2,BIRC3,CAPN2,CAPNS1,CASP8,CYCS,IKBKE,LMNA,PLCG2,RASD1,REL,SPTAN1
Toll-like Receptor Cascades	2.7	0.194	1.633	CD14,CD180,LY86,PLCG2,TLR10,TLR9
Costimulation by the CD28 family	2.68	0.128	1.897	BTLA,CSK,LCK,LYN,PAK1,PTPN6,RAC1,TRAC,TRBC1,VAV1
IGF-1 Signaling	2.66	0.114	-0.707	CCN1,FOS,IGFBP4,JUN,PIK3C2B,PIK3CD,PIK3CG,PRKACA,PXN,RASD1,SOCS1,YWHAE
MSP-RON Signaling in Macrophages Pathway	2.66	0.109	-1.155	CIITA,FOS,HLA-DMA,HLA-DMB,HLA-DOB,IKBKE,JUN,PIK3C2B,PIK3CD,PIK3CG,RASD1,REL,SOCS1
RHO GTPases Activate NADPH Oxidases	2.65	0.227	1.342	CYBA,NCF1,PRKCB,RAC1,RAC2
Acetylcholine Receptor Signaling Pathway	2.64	0.0928	0	ADAM19,ADAM9,ADCY7,BCL2,CACNA1H,CACNA2D3,CALM1 (includes others),CASP1,CASP14,CASP8,NCSTN,PDIA3,PIK3C2B,PIK3CD,PIK3CG,PLCG2,PRKACA,PRKCB
Endothelin-1 Signaling	2.64	0.0928	0.728	ADCY7,CASP1,CASP14,CASP8,FOS,JUN,PDIA3,PIK3C2B,PIK3CD,PIK3CG,PLA2G2A,PLA2G2D,PLA2G4F,PLCG2,PLD4,PRKCB,RASD1,SHE
Tumor Microenvironment Pathway	2.63	0.095	-0.5	BCL2,CCL2,CD44,CXCR4,FOS,HLA-F,JUN,MMP15,MMP2,MMP9,PIK3C2B,PIK3CD,PIK3CG,RAC1,RASD1,REL,TGFB2
Sirtuin Signaling Pathway	2.63	0.0825	-0.447	APP,DUSP6,GABARAPL1,H1-0,H1-1,H1-3,JUN,LDHB,MYCN,NAMPT,NDUFAB1,NDUFB6,NDUFB9,POLR1A,REL,SDHD,SOD1,SOD2,SREBF1,TP53BP1,TRIM28,TUBA1C,TUBA4A,UCP2
RIPK1-mediated regulated necrosis	2.62	0.188	0.816	BIRC3,CASP8,FLOT2,HSP90AA1,SDCBP,TNFRSF10A
TNFR2 Signaling	2.62	0.188	-0.447	BIRC3,FOS,IKBKE,JUN,REL,TRAF1
STAT3 Pathway	2.61	0.104	-1	BCL2,CDKN1A,FGFR3,IL1R1,IL27RA,IL7R,NTRK3,PIM1,PTPN6,RAC1,RASD1,SOCS1,TGFB2,TYK2
G alpha (12/13) signalling events	2.59	0.125	0	ARHGEF1,ARHGEF17,ARHGEF18,FGD2,FGD3,FGD4,GNG12,RHOB,RHOC,VAV1
Leukotriene Biosynthesis	2.59	0.286	NaN	ALOX5,ALOX5AP,DPEP1,MGST3
Role of Osteoblasts in Rheumatoid Arthritis Signaling Pathway	2.58	0.0861	-1.091	BCL2,CTSA,CTSB,CTSH,CTSL,CTSV,JAK3,LRP1,LTB,MMP15,MMP2,MMP9,PIK3C2B,PIK3CD,PIK3CG,STAT6,TCF7,TGFB2,TYK2,WNT6,WNT8A
Role of PKR in Interferon Induction and Antiviral Response	2.58	0.103	1.155	ATF3,CASP1,CASP8,CYCS,FOS,HSP90AA1,HSP90AB1,IKBKE,IRF3,JUN,NLRP1,REL,TLR9,TYK2
PTEN Signaling	2.57	0.0993	-0.577	BCL2,CDKN1A,FGFR3,IKBKE,INPP5D,ITGA3,ITGA4,ITGAL,NTRK3,PIK3CD,PIK3CG,RAC1,RAC2,RASD1,REL
Neuroprotective Role of THOP1 in Alzheimer's Disease	2.57	0.107	0.333	ACE,APP,C1R,GZMM,HLA-F,MMP9,PDYN,PLG,PNOC,PRKACA,PRSS23,SERPINA3,YWHAE
BEX2 Signaling Pathway	2.51	0.122	0.333	BCL2,BEX1,CDH2,CDKN1A,JUN,LGALS1,MMP2,REL,SWAP70,TCF7
Small Cell Lung Cancer Signaling	2.5	0.115	2.646	BCL2,CYCS,E2F5,HDAC1,HDAC9,IKBKE,PIK3C2B,PIK3CD,PIK3CG,REL,TRAF1
Interleukin-10 signaling	2.49	0.156	0.378	CCL19,CCL2,CCL3,FCER2,IL1R1,TIMP1,TYK2
Docosahexaenoic Acid (DHA) Signaling	2.46	0.084	0.655	ADCY7,APP,BCL2,BIRC3,CASP8,CYCS,NCSTN,PDIA3,PIK3C2B,PIK3CD,PIK3CG,PLA2G2A,PLA2G2D,PLA2G4F,PLCG2,PRKACA,PRKCB,REL,SERPINF1,SPTBN1,TGFB2
CDX Gastrointestinal Cancer Signaling Pathway	2.45	0.0891	-1.213	BMP1,FOS,IKBKE,JAK3,JUN,LTB,NCF1,PIK3C2B,PIK3CD,PIK3CG,RAC1,RAC2,REL,TCF7,TGFB2,TYK2,WNT6,WNT8A
Ribonucleotide Reductase Signaling Pathway	2.45	0.0936	1	ATM,BCL2,CDH3,CDKN1A,E2F5,FOS,JUN,MMP2,MMP9,MYBL2,PARP15,PIK3C2B,PIK3CD,PIK3CG,TNKS2,VASH2
Apelin Endothelial Signaling Pathway	2.44	0.0993	0	ADCY7,CALM1 (includes others),CCL2,FOS,GNG12,JUN,KLF2,MEF2C,PIK3C2B,PIK3CD,PIK3CG,PRKCB,RASD1,REL
Interleukin-2 family signaling	2.44	0.152	2.646	INPP5D,JAK3,LCK,PIK3CD,PTK2B,PTPN6,SYK
VEGF Family Ligand-Receptor Interactions	2.44	0.119	1	FOS,PIK3C2B,PIK3CD,PIK3CG,PLA2G2A,PLA2G2D,PLA2G4F,PLCG2,PRKCB,RASD1
Intra-Golgi and retrograde Golgi-to-ER traffic	2.43	0.0887	-1.886	ARF3,CYTH1,DCTN1,DYNLL1,KIF21B,KIF26A,KIF2A,KIF5C,MAN1C1,MAN2A1,RAB6A,RAB6B,RHOBTB3,TMED10,TUBA1C,TUBA4A,TUBB4A,TUBB4B
Osteoarthritis Pathway	2.41	0.0847	1.604	ANXA2,ANXA5,CASP1,CASP14,CASP8,CTNNA1,FGFR3,IL1R1,ITGA3,ITGA4,ITGAL,LRP1,MEF2C,MMP9,NAMPT,RAC1,REL,SOX9,TCF7,WNT8A
Signaling by Erythropoietin	2.39	0.2	2.236	LYN,PIK3CD,PIK3CG,PLCG2,VAV1
Ovarian Cancer Signaling	2.39	0.0949	0.816	BCL2,CD44,E2F5,HDAC1,HDAC9,MMP2,MMP9,PIK3C2B,PIK3CD,PIK3CG,PRKACA,RASD1,TCF7,WNT6,WNT8A
Epithelial Adherens Junction Signaling	2.39	0.0949	-1.291	ACTR3,AFDN,ARHGEF17,CDH2,CTNNA1,NECTIN2,PAK1,RAC1,RASD1,STK4,TCF7,TGFB2,TNS1,WAS,YWHAE
Ephrin B Signaling	2.38	0.125	0	CXCR4,EPHB4,GNG12,ITSN2,PAK1,PXN,RAC1,RAC2,VAV1
WNT/β-catenin Signaling	2.37	0.092	0.577	CD44,CDH2,CDH3,DKK3,HDAC1,JUN,LRP1,MAP4K1,POU5F1,RARA,SOX4,SOX9,TCF7,TGFB2,WNT6,WNT8A
Signal regulatory protein family interactions	2.36	0.25	1	CD47,PTK2B,PTPN6,TYROBP
IL-6 Signaling	2.36	0.101	0	A2M,CD14,FOS,IKBKE,IL1R1,IL36RN,JUN,PIK3C2B,PIK3CD,PIK3CG,RASD1,REL,SOCS1
MIF-mediated Glucocorticoid Regulation	2.36	0.167	-1.342	CD14,MIF,PLA2G2A,PLA2G2D,PLA2G4F,REL
Amyloid fiber formation	2.34	0.123	-1.667	APOE,APP,CST3,GGA2,GSN,ITM2B,LTF,NCSTN,TGFBI
GNRH Signaling	2.34	0.089	-1.508	ADCY7,CACNA1H,CACNA2D3,CALM1 (includes others),EGR1,FOS,GNG12,JUN,MMP2,PAK1,PRKACA,PRKCB,PTK2B,PXN,RAC1,RASD1,REL
G-Protein Coupled Receptor Signaling	2.33	0.0654	1.18	ADCY7,ADGRE5,ADGRG1,ADGRG5,CALM1 (includes others),CCR6,CCR7,DUSP6,FOS,GALR3,GNG12,GPR132,GPR171,GPR174,GPR18,GPR4,GPRC5A,GPRC5B,GRK2,GRK6,IKBKE,JUN,KCNN4,LPAR5,MEF2C,MYL11,MYL9,NFATC1,NFATC2,NFATC3,NPFFR1,PAK1,PDE4D,PIK3C2B,PIK3CD,PIK3CG,PLCG2,PRKACA,PRKCB,PTK2B,PXN,RAC1,RAC2,RASD1,REL,TAS1R3
Xenobiotic Metabolism AHR Signaling Pathway	2.33	0.115	-1.667	ALDH1A1,ALDH2,ALDH3A2,ANKRA2,GSTA1,GSTP1,HSP90AA1,HSP90AB1,MGST3,REL
Kinesins	2.3	0.131	-0.707	KIF21B,KIF26A,KIF2A,KIF5C,TUBA1C,TUBA4A,TUBB4A,TUBB4B
Breast Cancer Regulation by Stathmin1	2.3	0.0673	2.402	ADGRE5,ADGRG1,ADGRG5,ARHGEF1,ARHGEF17,ARHGEF18,CCR6,CCR7,E2F5,GALR3,GNG12,GPR132,GPR171,GPR174,GPR18,GPR4,GPRC5A,GPRC5B,JUN,LPAR5,MMP2,MMP9,NPFFR1,PAK1,PIK3C2B,PIK3CD,PIK3CG,PPP1R14A,PRKACA,PRKCB,RAC1,RAC2,RASD1,STMN1,TAS1R3,TGFB2,TUBA1C,TUBA4A,TUBB4A,TUBB4B
Insulin Secretion Signaling Pathway	2.3	0.08	0.894	ADCY7,CACNA1H,CACNA2D3,CPE,CSH1/CSH2,EIF4A1,GIP,JAK3,LCK,LYN,PDHB,PDIA3,PIK3C2B,PIK3CD,PIK3CG,PLCG2,PRKACA,PRKCB,SEC61G,STAT6,STX1B,TYK2
Gene and protein expression by JAK-STAT signaling after IL-12 stimulation	2.29	0.162	0	ANXA2,CNN2,LCP1,MIF,SOD1,SOD2
TWEAK Signaling	2.29	0.162	-0.447	BIRC3,CASP8,CYCS,IKBKE,REL,TRAF1
Cellular Effects of Sildenafil (Viagra)	2.29	0.0654	-2.236	ACTA2,ADCY7,ADGRE5,ADGRG1,ADGRG5,ATP2A3,BCL2,CACNA2D3,CALM1 (includes others),CAPN2,CAPNS1,CASP8,CCR6,CCR7,GALR3,GNG12,GPR132,GPR171,GPR174,GPR18,GPR4,GPRC5A,GPRC5B,HSP90AA1,HSP90AB1,JUN,KCNN4,LPAR5,MEF2C,MPRIP,MYH11,MYL11,MYL9,NFATC1,NFATC2,NFATC3,NPFFR1,PIK3C2B,PIK3CD,PIK3CG,PPP1R14A,PRKACA,SOD2,TAS1R3,TGFB2
Caveolar-mediated Endocytosis Signaling	2.27	0.12	-0.816	ACTA2,CAVIN1,FLNA,FLNB,FLOT2,HLA-F,ITGA3,ITGA4,ITGAL
Cardiac Hypertrophy Signaling (Enhanced)	2.26	0.0683	0.898	ACE,ADCY7,ATP2A3,CACNA2D3,CALM1 (includes others),FGFR3,GATA4,GNG12,HDAC1,HDAC9,IKBKE,IL1R1,IL27RA,IL7R,ITGA3,ITGA4,ITGAL,JUN,LTB,MEF2C,MKNK2,NFATC1,NFATC2,NFATC3,PDE4D,PDIA3,PIK3C2B,PIK3CD,PIK3CG,PLCG2,PRKACA,PRKCB,RASD1,REL,TGFB2,WNT6,WNT8A
HER-2 Signaling in Breast Cancer	2.26	0.0837	1.414	ARF3,BLK,CDKN1A,COX6A2,COX6C,ETS1,FOS,IKBKE,JUN,LCK,LYN,MMP2,PIK3C2B,PIK3CD,PIK3CG,POM121/POM121C,PRKCB,RASD1,REL
HOTAIR Regulatory Pathway	2.26	0.092	1.604	CD44,CDKN1A,EED,HDAC1,MMP15,MMP2,MMP9,PIK3C2B,PIK3CD,PIK3CG,REL,RHOC,TCF7,WNT6,WNT8A
Transcriptional regulation of pluripotent stem cells	2.26	0.235	0	FOXP1,KLF4,POU5F1,ZIC3
Virus Entry via Endocytic Pathways	2.25	0.102	0.302	ACTA2,FLNA,FLNB,HLA-F,PIK3C2B,PIK3CD,PIK3CG,PLCG2,PRKCB,RAC1,RAC2,RASD1
P2Y Purinergic Receptor Signaling Pathway	2.24	0.0977	0.632	ADCY7,FOS,GNG12,JUN,PDIA3,PIK3C2B,PIK3CD,PIK3CG,PLCG2,PRKACA,PRKCB,RASD1,REL
Macropinocytosis Signaling	2.23	0.118	1.134	CD14,PAK1,PIK3C2B,PIK3CD,PIK3CG,PLCG2,PRKCB,RAC1,RASD1
CCR3 Signaling in Eosinophils	2.22	0.097	0.333	CALM1 (includes others),GNG12,MPRIP,PAK1,PIK3C2B,PIK3CD,PIK3CG,PLA2G2A,PLA2G2D,PLA2G4F,PRKCB,RAC1,RASD1
Thrombopoietin Signaling	2.22	0.127	1.134	FOS,JUN,PIK3C2B,PIK3CD,PIK3CG,PLCG2,PRKCB,RASD1
Complement cascade	2.19	0.0963	-0.832	C1QA,C1QB,C1QC,C1R,C3,CD19,CD81,CFB,CFHR5,CFI,CLU,CR2,GZMM
NAD Signaling Pathway	2.17	0.0927	-0.277	H1-0,H1-1,H1-3,LDHB,NAMPT,PARP15,PIK3C2B,PIK3CD,PIK3CG,POLR2J2/POLR2J3,SOD2,SREBF1,TGFB2,TNKS2
Class A/1 (Rhodopsin-like receptors)	2.16	0.0757	2.858	ANXA1,APP,C3,CCL19,CCL2,CCL21,CCL3,CCR6,CCR7,CXCL13,CXCL9,CXCR4,CXCR5,GALR3,GPR132,GPR18,GPR4,INSL3,LPAR5,NPFFR1,PDYN,PF4,PNOC,PPBP
Induction of Apoptosis by HIV1	2.14	0.123	0.378	BCL2,BIRC3,CASP8,CXCR4,CYCS,IKBKE,REL,TRAF1
Renal Cell Carcinoma Signaling	2.12	0.114	0	ETS1,FOS,JUN,PAK1,PIK3C2B,PIK3CD,PIK3CG,RAC1,RASD1
Thyroid Cancer Signaling	2.12	0.114	0.333	CXCR4,FOS,JUN,NTRK3,PIK3C2B,PIK3CD,PIK3CG,RASD1,TCF7
Systemic Lupus Erythematosus in B Cell Signaling Pathway	2.12	0.0636	1.938	BCL2,BLNK,CALM1 (includes others),CARD11,CD19,CD22,CD40,CD72,CD79A,CD79B,CSK,FCGR2B,FOS,IGHM,INPP5D,IRF3,ISG15,JUN,LCK,LTB,LYN,NFATC1,NFATC2,NFATC3,PAG1,PIK3AP1,PIK3C2B,PIK3CD,PIK3CG,PLCG2,PRKCB,PTPN6,RAC1,RAC2,RASD1,RASGRP2,RASGRP3,REL,SHE,SYK,TGFB2,TLR9,TNFRSF13C,TRAF1,TYK2,VAV1
Telomerase Signaling	2.11	0.102	0.816	CDKN1A,ETS1,HDAC1,HDAC9,HSP90AA1,HSP90AB1,PIK3C2B,PIK3CD,PIK3CG,RASD1,TINF2
Wound Healing Signaling Pathway	2.1	0.0794	-0.894	ACTA2,COL17A1,COL18A1,COL4A1,COL4A2,FOS,IL1R1,IL36RN,ITGA3,JUN,KRT6A,LAMB1,LAMC1,LTB,MMP9,PF4,RAC1,RASD1,TGFB2,TYK2
Caspase activation via Dependence Receptors in the absence of ligand	2.1	0.3	NaN	DAPK1,MAGED1,UNC5A
Calcium Transport I	2.1	0.3	NaN	ANXA5,ATP2A3,ATP2B4
Interferon gamma signaling	2.09	0.106	2.53	CD44,CIITA,HLA-F,IRF3,IRF8,MT2A,PTPN6,SOCS1,SP100,TRIM22
IL-17 Signaling	2.08	0.0856	-0.5	CCL2,DEFB108B,DEFB119,FOS,HSP90AA1,HSP90AB1,JUN,LTB,MMP2,MMP9,PIK3C2B,PIK3CD,PIK3CG,RASD1,RGS13,TGFB2
MSP-RON Signaling in Cancer Cells Pathway	2.06	0.0929	0	ACTA2,ETS1,FLNA,FOS,JUN,PIK3C2B,PIK3CD,PIK3CG,PTK2B,RASD1,REL,TCF7,YWHAE
Prolactin Signaling	2.06	0.105	1	FOS,JUN,PIK3C2B,PIK3CD,PIK3CG,PLCG2,PRKCB,RASD1,SOCS1,TCF7
IL-17A Signaling in Airway Cells	2.06	0.119	2.646	IKBKE,IL19,JAK3,PIK3C2B,PIK3CD,PIK3CG,REL,TYK2
Glioma Signaling	2.05	0.096	1.633	CALM1 (includes others),CDKN1A,CDKN2D,E2F5,HDAC1,HDAC9,PIK3C2B,PIK3CD,PIK3CG,PLCG2,PRKCB,RASD1
Fc epsilon receptor (FCERI) signaling	2.02	0.0825	1.213	CALM1 (includes others),CARD11,FOS,JUN,LAT,LAT2,LYN,NFATC1,NFATC2,NFATC3,PAK1,PLCG2,RAC1,RASGRP2,SEM1,SYK,VAV1
Intrinsic Pathway for Apoptosis	2.01	0.127	-0.378	BCL2,C1QBP,CARD8,CASP8,CYCS,DYNLL1,YWHAE
Lymphotoxin β Receptor Signaling	2.01	0.127	1.89	CYCS,IKBKE,LTB,PIK3C2B,PIK3CD,PIK3CG,TRAF1
Role of NFAT in Cardiac Hypertrophy	2	0.0804	0	ADCY7,CACNA1H,CACNA2D3,CALM1 (includes others),GATA4,GNG12,HDAC1,HDAC9,MEF2C,PDIA3,PIK3C2B,PIK3CD,PIK3CG,PLCG2,PRKACA,PRKCB,RASD1,TGFB2
SPINK1 General Cancer Pathway	1.98	0.116	2.646	JAK3,MT1X,MT2A,PIK3C2B,PIK3CD,PIK3CG,RASD1,TYK2
Aggrephagy	1.97	0.14	-1.633	DYNLL1,HSP90AA1,TUBA1C,TUBA4A,TUBB4A,TUBB4B
Erythropoietin Signaling Pathway	1.97	0.0852	0.535	BIRC3,FOS,HBA1/HBA2,JUN,LTB,PIK3C2B,PIK3CD,PIK3CG,PRKCB,PTPN6,RAC1,RAC2,RASD1,REL,TGFB2
Phenylethylamine Degradation I	1.96	0.5	NaN	ALDH2,ALDH3A2
DNA Damage/Telomere Stress Induced Senescence	1.96	0.125	0.378	ATM,CDKN1A,H1-0,H1-1,H1-3,HMGA2,TINF2
Folate Signaling Pathway	1.96	0.125	0.378	BCL2,CDKN1A,DHFR,JAK3,KLF4,POU5F1,TYK2
NAFLD Signaling Pathway	1.96	0.0796	0	CASP1,CASP8,CTSB,FOS,IKBKE,JAK3,JUN,LTB,PIK3C2B,PIK3CD,PIK3CG,SCD,SOCS1,SREBF1,TGFB2,TLR10,TLR9,TYK2
GM-CSF Signaling	1.95	0.114	1.633	ETS1,LYN,PIK3C2B,PIK3CD,PIK3CG,PIM1,PRKCB,RASD1
PPARα/RXRα Activation	1.93	0.0825	1.155	ADCY7,ADIPOR2,HSP90AA1,HSP90AB1,IKBKE,IL1R1,JUN,MEF2C,NCOA3,PDIA3,PLCG2,PRKACA,PRKCB,RASD1,REL,TGFB2
Cachexia Signaling Pathway	1.92	0.0707	-1.569	ADCY7,BCL2,CAPN2,CAPNS1,CASP1,CASP14,CASP8,CCL2,CEBPD,FBXO21,GABARAPL1,HSP90AA1,HSP90AB1,IKBKE,IL1R1,IL36RN,INSL3,LTB,MEF2C,PIK3C2B,PIK3CD,PIK3CG,PRKACA,PRKCB,STAT6,TGFB2
Elastic fibre formation	1.92	0.136	-2.449	EFEMP1,FBLN1,FBLN2,FBLN5,LTBP4,TGFB2
TNF signaling	1.92	0.123	1.134	BIRC3,CASP8,CLIP3,IKBKE,MADD,OPTN,TRAF1
Opioid Signaling Pathway	1.92	0.075	-0.471	ADCY7,BLK,CACNA1H,CACNA2D3,CALM1 (includes others),FOS,GNG12,GRK2,GRK6,LCK,LYN,PDYN,PIK3CG,PNOC,PRKACA,PRKCB,RAC1,RAC2,RASD1,RGS13,TCF7
Oxytocin Signaling Pathway	1.88	0.0745	-0.218	ATP2B4,CACNA2D3,CALM1 (includes others),FOS,GNG12,MEF2C,MPRIP,MYH11,MYL9,NFATC1,PIK3C2B,PIK3CD,PIK3CG,PLA2G2A,PLA2G2D,PLA2G4F,PPP1R14A,PRKACA,PRKCB,RASD1,REL
Transcriptional Regulatory Network in Embryonic Stem Cells	1.87	0.0854	0.535	FGFR3,GATA4,JAK3,KLF4,PIK3C2B,PIK3CD,PIK3CG,POU5F1,RASD1,TGFB2,TYK2,WNT6,WNT8A,ZIC3
Pancreatic Secretion Signaling Pathway	1.87	0.0766	1.147	ADCY7,ARHGDIB,ARHGEF1,ARHGEF17,ARHGEF18,ATP2A3,ATP2B4,KCNN4,PDIA3,PIK3C2B,PIK3CD,PIK3CG,PLCG2,PPP1R14A,PRKACA,PRKCB,RAC1,RASGRP3,STX1B
COPI-mediated anterograde transport	1.85	0.098	-2.53	ARF3,DCTN1,DYNLL1,SPTAN1,SPTBN1,TMED10,TUBA1C,TUBA4A,TUBB4A,TUBB4B
Insertion of tail-anchored proteins into the endoplasmic reticulum membrane	1.85	0.182	-2	ALDH3A2,APP,PRNP,SEC61G
Chaperone Mediated Autophagy	1.85	0.182	-2	HSP90AA1,HSP90AB1,LAMP2,RNASE1
Putrescine Degradation III	1.85	0.182	-2	ALDH1A1,ALDH2,ALDH3A2,SAT1
Extra-nuclear estrogen signaling	1.84	0.11	-1.414	BCL2,CALM1 (includes others),FOS,GNG12,HSP90AA1,MMP2,MMP9,PRMT1
Oxytocin in Brain Signaling Pathway	1.84	0.0804	-1	CACNA1H,CACNA2D3,CALM1 (includes others),CASP1,GNG12,KCNJ13,MEF2C,NLRP1,PIK3C2B,PIK3CD,PIK3CG,PLA2G2A,PLA2G2D,PLA2G4F,PRKCB,RASD1
Pulmonary Healing Signaling Pathway	1.84	0.0804	1	BLK,CXCR4,ETV5,LCK,LYN,MMP15,MMP2,MMP9,NFATC1,PRKCB,RAC1,RASD1,TCF7,TGFB2,WNT6,WNT8A
Mitotic G2-G2/M phases	1.84	0.0804	-2.5	CDKN1A,CEP57,DCTN1,DYNLL1,HSP90AA1,HSP90AB1,MYBL2,OFD1,OPTN,PRKACA,SEM1,TUBA1C,TUBA4A,TUBB4A,TUBB4B,YWHAE
GPCR-Mediated Nutrient Sensing in Enteroendocrine Cells	1.83	0.0932	-0.302	ADCY7,CACNA1H,CACNA2D3,GIP,GNG12,LPAR5,PDIA3,PLCG2,PRKACA,PRKCB,TAS1R3
DNA damage-induced 14-3-3σ Signaling	1.83	0.13	0.816	ATM,BCL2,CASP1,CASP14,CASP8,CDKN1A
Gap junction trafficking and regulation	1.81	0.147	-1.342	TJP1,TUBA1C,TUBA4A,TUBB4A,TUBB4B
Retinoic acid Mediated Apoptosis Signaling	1.81	0.117	0.816	CASP8,CRABP2,CYCS,PARP15,RARA,TNFRSF10A,TNKS2
Nephrin family interactions	1.78	0.174	-2	ACTN1,SPTAN1,SPTBN1,WASL
Parkinson's Signaling Pathway	1.77	0.0717	0.853	ACTA2,ALDH1A1,ALDH2,ALDH3A2,CACNA1H,CACNA2D3,CALM1 (includes others),CASP1,FCGR2B,FCGR3A/FCGR3B,LTB,NDUFAB1,NDUFB6,NDUFB9,TGFB2,TLR10,TLR9,TUBA1C,TUBA4A,TUBB4A,TUBB4B,UCHL1
Calcium Signaling	1.76	0.0773	0	ACTA2,ATP2A3,ATP2B4,CACNA1H,CACNA2D3,CALM1 (includes others),CALR,HDAC1,HDAC9,MEF2C,MYH11,MYL9,NFATC1,NFATC2,NFATC3,PRKACA,TNNI2
Dissolution of Fibrin Clot	1.76	0.231	NaN	ANXA2,PLG,S100A10
Advanced glycosylation endproduct receptor signaling	1.76	0.231	NaN	APP,LGALS3,PRKCSH
IL-9 Signaling	1.76	0.143	2	JAK3,PIK3C2B,PIK3CD,PIK3CG,REL
GDNF Family Ligand-Receptor Interactions	1.74	0.105	0.378	FOS,JUN,PIK3C2B,PIK3CD,PIK3CG,PLCG2,RAC1,RASD1
Coronavirus Pathogenesis Pathway	1.74	0.0784	-2.138	ACE,ADAM9,BCL2,CASP1,CASP8,CCL2,CTSL,E2F5,FOS,HDAC1,HDAC9,IRF3,JUN,RAB7A,REL,TYK2
Ceramide Signaling	1.74	0.0989	-2.646	BCL2,CYCS,FOS,JUN,PIK3C2B,PIK3CD,PIK3CG,RASD1,REL
Apelin Adipocyte Signaling Pathway	1.74	0.0989	-1.633	ADCY7,GSTA1,GSTP1,MGST3,NCF1,PRKACA,RAC1,RAC2,SOD1
Necroptosis Signaling Pathway	1.72	0.0839	-0.832	BIRC3,CAPN2,CAPNS1,CASP1,CASP8,DAPK1,GLUL,IRF3,PLA2G2A,PLA2G2D,PLA2G4F,TNFRSF10A,TYRO3
Growth hormone receptor signaling	1.71	0.167	2	CSH1/CSH2,LYN,PTPN6,SOCS1
Transcriptional regulation by the AP-2 (TFAP2) family of transcription factors	1.71	0.139	-1.342	APOE,CDKN1A,MYBL2,NOP2,TFAP2C
NOD1/2 Signaling Pathway	1.71	0.0794	0.775	BIRC3,CASP1,CCL2,CXCL13,FOS,HSP90AA1,HSP90AB1,IKBKE,IRF3,JUN,LTB,RAC1,TGFB2,TLR10,TLR9
eNOS Signaling	1.7	0.0833	1.897	ADCY7,AQP3,CALM1 (includes others),CASP8,HSP90AA1,HSP90AB1,LPAR5,PIK3C2B,PIK3CD,PIK3CG,PLCG2,PRKACA,PRKCB
ISGylation Signaling Pathway	1.69	0.0926	1.897	FLNB,IRF3,IRF8,ISG15,ITGA3,ITGAL,TLR10,TLR9,TYK2,USP18
Role of NANOG in Mammalian Embryonic Stem Cell Pluripotency	1.69	0.0887	1.633	BMP1,GATA4,JAK3,PIK3C2B,PIK3CD,PIK3CG,POU5F1,RASD1,TYK2,WNT6,WNT8A
ERBB Signaling	1.68	0.0968	0.707	FOS,JUN,PAK1,PIK3C2B,PIK3CD,PIK3CG,PLCG2,PRKCB,RASD1
Toll-like Receptor Signaling	1.68	0.103	0	CD14,FOS,IL36RN,JUN,REL,TLR10,TLR9,TRAF1
MyD88-independent TLR4 cascade	1.66	0.135	1.342	BIRC3,CASP8,CD14,IKBKE,IRF3
Pyroptosis Signaling Pathway	1.66	0.0957	2.333	AIM2,CASP1,CASP8,IL1R1,NLRP1,PRKACA,TLR10,TLR9,TXNIP
Signaling by MET	1.65	0.101	-2.121	DOCK7,ITGA3,LAMB1,LAMB2,LAMC1,LAMC3,RAC1,SH3KBP1
ERB2-ERBB3 Signaling	1.63	0.108	2.236	JAK3,JUN,PIK3C2B,PIK3CD,PIK3CG,RASD1,TYK2
Glycosaminoglycan metabolism	1.62	0.1	-1.414	B3GNT7,B4GALT5,BGN,CD44,CHPF,GPC1,SDC2,ST3GAL4
Xenobiotic Metabolism PXR Signaling Pathway	1.6	0.0769	-0.775	ALDH1A1,ALDH2,ALDH3A2,GSTA1,GSTP1,HSP90AA1,HSP90AB1,MGST3,PPP1R14A,PRKACA,PRKCB,SULT1A3/SULT1A4,SULT1E1,UGT2B4,UGT8
Protein Sorting Signaling Pathway	1.6	0.0787	1.069	ADCY7,BLK,GGA2,LCK,LYN,PLD4,PLPP3,PRKACA,PSD4,SCARB2,SERPINH1,SNX22,SNX29,TMED10
Role of JAK1, JAK2 and TYK2 in Interferon Signaling	1.59	0.154	NaN	PTPN6,REL,SOCS1,TYK2
UVB-Induced MAPK Signaling	1.59	0.115	0.816	FOS,JUN,PIK3C2B,PIK3CD,PIK3CG,PRKCB
Metabolism of nitric oxide: NOS3 activation and regulation	1.59	0.2	NaN	CALM1 (includes others),HSP90AA1,WASL
Collagen biosynthesis and modifying enzymes	1.57	0.104	-2.646	BMP1,COL17A1,COL18A1,COL4A1,COL4A2,PLOD1,SERPINH1
Melanocyte Development and Pigmentation Signaling	1.55	0.0918	1.414	ADCY7,BCL2,PIK3C2B,PIK3CD,PIK3CG,PLCG2,PRKACA,PTPN6,RASD1
Endocannabinoid Cancer Inhibition Pathway	1.55	0.0816	-0.302	ADCY7,ATF3,CASP1,CASP14,CASP8,CDKN1A,MMP2,PIK3C2B,PIK3CD,PIK3CG,PRKACA,TCF7
PI3K Signaling in B Lymphocytes	1.54	0.0611	2.191	ATF3,ATF5,BLK,BLNK,C3,CALM1 (includes others),CD180,CD19,CD40,CD79A,CD79B,CD81,CR2,DAPP1,FCGR2B,FOS,IGHM,IKBKE,INPP5D,JUN,LYN,NFATC1,NFATC2,NFATC3,PDIA3,PIK3AP1,PIK3CD,PIK3CG,PLCG2,PRKCB,PTPRC,RAC1,RASD1,REL,SYK,VAV1
ERBB4 Signaling	1.54	0.103	2.236	NCSTN,PIK3C2B,PIK3CD,PIK3CG,PLCG2,PRKCB,RASD1
Glycerophospholipid biosynthesis	1.53	0.0909	1	CHKB,ETNK2,GPAT2,GPCPD1,OSBPL10,PLA2G2A,PLA2G2D,PLA2G4F,PLD4
Apelin Cardiomyocyte Signaling Pathway	1.53	0.0909	1	ATP2A3,MYL11,MYL9,PDIA3,PIK3C2B,PIK3CD,PIK3CG,PLCG2,PRKCB
Autophagy	1.52	0.0737	-2.324	ATM,BCL2,CALM1 (includes others),DAPK1,FOS,GABARAPL1,JUN,LAMP2,OPTN,PIK3C2B,PIK3CD,PIK3CG,PRKACA,RAB7A,TGFB2,UVRAG
Caspase activation via Death Receptors in the presence of ligand	1.51	0.188	NaN	CASP8,CD14,TNFRSF10A
Rap1 signalling	1.51	0.188	NaN	PRKACA,RASGRP2,SIPA1
Activation of NMDA receptors and postsynaptic events	1.51	0.0952	-1.414	CALM1 (includes others),PRKACA,PRKX,RAC1,TUBA1C,TUBA4A,TUBB4A,TUBB4B
Cell Cycle: G1/S Checkpoint Regulation	1.51	0.101	-0.816	ATM,CDKN1A,CDKN2D,E2F5,HDAC1,HDAC9,TGFB2
WNT/SHH Axonal Guidance Signaling Pathway	1.51	0.0805	0.577	ADCY7,GPC1,LCK,LYN,PIK3C2B,PIK3CD,PIK3CG,PRKACA,TCF7,WNT6,WNT8A,YWHAE
Bladder Cancer Signaling	1.5	0.0862	NaN	CDKN1A,DAPK1,E2F5,FGFR3,HDAC1,HDAC9,MMP15,MMP2,MMP9,RASD1
B Cell Receptor Signaling	1.49	0.0599	2.828	BLNK,CALM1 (includes others),CD19,CD22,CD79A,CD79B,CSK,DAPP1,EGR1,ETS1,FCGR2B,IGHM,IKBKE,INPP5D,JUN,LYN,MEF2C,NFATC1,NFATC2,NFATC3,PAG1,PAX5,PIK3AP1,PIK3C2B,PIK3CD,PIK3CG,PLCG2,POU2F2,PRKCB,PTK2B,PTPN6,PTPRC,RAC1,RAC2,RASD1,REL,SYK,VAV1
DAG and IP3 signaling	1.49	0.122	0.447	ADCY7,CALM1 (includes others),GRK2,PRKACA,PRKX
Neuropathic Pain Signaling in Dorsal Horn Neurons	1.48	0.0891	1	FOS,KCNN4,PDIA3,PIK3C2B,PIK3CD,PIK3CG,PLCG2,PRKACA,PRKCB
ESR-mediated signaling	1.46	0.0847	-0.632	BCL2,CXXC5,FKBP4,FOS,HDAC1,HSP90AA1,HSP90AB1,JUN,NCOA3,PRMT1
LPS/IL-1 Mediated Inhibition of RXR Function	1.46	0.07	-0.816	ALDH1A1,ALDH2,ALDH3A2,APOC1,APOE,CD14,GSTA1,GSTP1,IL1R1,IL36RN,JUN,MGST3,RARA,SLC27A4,SLC35A2,SREBF1,SULT1A3/SULT1A4,SULT1E1
Role of Hypercytokinemia/hyperchemokinemia in the Pathogenesis of Influenza	1.46	0.093	1.414	CASP1,CCL2,CCL3,IL36RN,IRF3,ISG15,TLR9,TYK2
Translocation of SLC2A4 (GLUT4) to the plasma membrane	1.45	0.0986	-1.89	CALM1 (includes others),RAC1,TUBA1C,TUBA4A,TUBB4A,TUBB4B,YWHAE
FOXO-mediated transcription of cell cycle genes	1.44	0.176	NaN	BTG1,CDKN1A,KLF4
Hepatic Cholestasis	1.43	0.0717	0.5	ADCY7,CALM1 (includes others),CD14,IKBKE,IL1R1,IL36RN,IRF3,JUN,LTB,MAP4K2,NFATC3,PRKACA,PRKCB,RARA,REL,TGFB2
Neurexins and neuroligins	1.42	0.105	0	APBA3,DBNL,DLGAP4,EPB41,EPB41L2,NRXN2
CD27 Signaling in Lymphocytes	1.42	0.105	0	CASP8,CYCS,FOS,IKBKE,JUN,REL
Nitric Oxide Signaling in the Cardiovascular System	1.42	0.0833	-0.333	ATP2A3,CACNA2D3,CALM1 (includes others),HSP90AA1,HSP90AB1,PIK3C2B,PIK3CD,PIK3CG,PRKACA,PRKCB
Vasopressin regulates renal water homeostasis via Aquaporins	1.41	0.116	-0.447	ADCY7,AQP3,GNG12,MYO5B,PRKACA
Signaling by CSF3 (G-CSF)	1.39	0.133	2	LYN,SOCS1,SYK,TYK2
Role of p14/p19ARF in Tumor Suppression	1.39	0.133	-1	PIK3C2B,PIK3CD,PIK3CG,RAC1
RHO GTPases Activate Formins	1.37	0.0791	-1.508	CLIP1,DYNLL1,FMNL1,KIF2A,RAC1,RHOB,RHOC,TUBA1C,TUBA4A,TUBB4A,TUBB4B
Adipogenesis pathway	1.37	0.0791	-1.508	CEBPD,CTBP2,FGFR3,HDAC1,HDAC9,RBP1,RUNX1T1,SOX9,SREBF1,TCF7,TXNIP
Signaling by Retinoic Acid	1.37	0.114	-1.342	ALDH1A1,CRABP2,DHRS3,PDHB,RARA
Retinoid metabolism and transport	1.37	0.114	-2.236	APOE,GPC1,LRP1,RBP1,SDC2
Granzyme A Signaling	1.36	0.0946	1.89	CASP1,H1-0,H1-1,H1-3,NDUFAB1,NDUFB6,NDUFB9
Opioid Signalling	1.36	0.0889	0.707	ADCY7,CALM1 (includes others),GNG12,GRK2,PDE4D,PDYN,PRKACA,PRKX
Regulation of Cellular Mechanics by Calpain Protease	1.36	0.0889	-1	ACTN1,CAPN2,CAPNS1,ITGA3,ITGA4,ITGAL,PXN,RASD1
Unfolded protein response	1.36	0.0889	-1.89	BCL2,CALR,CANX,CD82,CEBPD,DNAJA1,SREBF1,SYVN1
Glutamine Biosynthesis I	1.36	1	NaN	GLUL
PIP3 activates AKT signaling	1.35	0.0786	0.302	CD19,CDKN1A,FGFR3,LCK,MKRN1,NR4A1,PIK3AP1,PIK3CD,RAC1,RAC2,VAV1
TRAIL signaling	1.35	0.25	NaN	CASP8,TNFRSF10A
Superoxide Radicals Degradation	1.35	0.25	NaN	SOD1,SOD2
Signaling by CSF1 (M-CSF) in myeloid cells	1.35	0.129	2	INPP5D,LYN,PIK3CG,PLCG2
Huntington's Disease Signaling	1.34	0.0669	-0.302	CAPN2,CAPNS1,CASP1,CASP14,CASP8,CYCS,DCTN1,GNG12,HDAC1,HDAC9,JUN,PIK3C2B,PIK3CD,PIK3CG,POLR2J2/POLR2J3,PRKCB,SDHD,SEM1,STX1B
PPAR Signaling	1.34	0.0841	1.134	FOS,HSP90AA1,HSP90AB1,IKBKE,IL1R1,IL36RN,JUN,RASD1,REL
Carboxyterminal post-translational modifications of tubulin	1.34	0.111	-1.342	TUBA1C,TUBA4A,TUBB4A,TUBB4B,VASH2
Acute Myeloid Leukemia Signaling	1.34	0.0879	NaN	PIK3C2B,PIK3CD,PIK3CG,PIM1,RARA,RASD1,REL,TCF7
Metabolism of cofactors	1.32	0.158	NaN	CALM1 (includes others),DHFR,HSP90AA1
MAPK6/MAPK4 signaling	1.31	0.087	-1.89	CDC14B,JUN,MMP2,NCOA3,PAK1,PRKACA,RAC1,SEM1
Plasma lipoprotein assembly, remodeling, and clearance	1.31	0.0921	-2.646	A2M,APOC1,APOE,BMP1,LSR,PCSK6,PRKACA
Angiopoietin Signaling	1.31	0.0921	NaN	IKBKE,PAK1,PIK3C2B,PIK3CD,PIK3CG,RASD1,REL
Leptin Signaling in Obesity	1.31	0.0921	NaN	ADCY7,PDIA3,PIK3C2B,PIK3CD,PIK3CG,PLCG2,PRKACA
Toll Like Receptor 3 (TLR3) Cascade	1.3	0.125	2	BIRC3,CASP8,IKBKE,IRF3
Dopamine Degradation	1.3	0.125	-1	ALDH1A1,ALDH2,ALDH3A2,SULT1A3/SULT1A4
Apelin Pancreas Signaling Pathway	1.3	0.109	2	PIK3C2B,PIK3CD,PIK3CG,PRKACA,REL
IL-23 Signaling Pathway	1.3	0.109	2	PIK3C2B,PIK3CD,PIK3CG,REL,TYK2
Glutaminergic Receptor Signaling Pathway (Enhanced)	1.3	0.0646	0.655	ADCY7,CACNA1H,CACNA2D3,CALM1 (includes others),DGKA,GABRA3,GLUL,IKBKE,PDIA3,PIK3C2B,PIK3CD,PIK3CG,PLA2G2A,PLA2G2D,PLA2G4F,PLCG2,PLD4,PRKACA,PRKCB,STX1B,TGFB2
mTOR Signaling	1.3	0.0701	1.265	EIF3C,EIF4A1,PIK3C2B,PIK3CD,PIK3CG,PLD4,PRKCB,RAC1,RAC2,RASD1,RHOB,RHOBTB2,RHOC,RHOF,RHOH
NCAM signaling for neurite out-growth	1.3	0.0984	-2.449	CACNA1H,COL4A1,COL4A2,PRNP,SPTAN1,SPTBN1
Antiproliferative Role of Somatostatin Receptor 2	1.29	0.0909	2.236	CDKN1A,GNG12,PIK3C2B,PIK3CD,PIK3CG,PTPN6,RASD1
Role of JAK2 in Hormone-like Cytokine Signaling	1.27	0.0968	-0.447	BCL2,BIRC3,FOS,PTPN6,SOCS1,TYK2
nNOS Signaling in Neurons	1.27	0.106	NaN	CALM1 (includes others),CAPN2,CAPNS1,PRKCB,RASD1
Non-Small Cell Lung Cancer Signaling	1.27	0.0851	1	E2F5,HDAC1,HDAC9,PIK3C2B,PIK3CD,PIK3CG,RASD1,STK4
Neurotrophin/TRK Signaling	1.26	0.0897	0.447	FOS,JUN,NTRK3,PIK3C2B,PIK3CD,PIK3CG,RASD1
MAPK targets/ Nuclear events mediated by MAP kinases	1.26	0.121	0	DUSP6,FOS,JUN,MEF2C
Signaling by Hippo	1.26	0.15	NaN	STK4,TJP1,YWHAE
Interleukin-12 family signaling	1.26	0.15	NaN	CANX,IL27RA,TYK2
RHO GTPases Activate Rhotekin and Rhophilins	1.25	0.222	NaN	RHOB,RHOC
Pathogenesis of Multiple Sclerosis	1.25	0.222	NaN	CCL3,CXCL9
Phosphatidylethanolamine Biosynthesis II	1.25	0.222	NaN	CHKB,ETNK2
DDX58/IFIH1-mediated induction of interferon-alpha/beta	1.24	0.0886	-0.378	APP,CASP8,HSP90AA1,HSP90AB1,IKBKE,IRF3,ISG15
XBP1(S) activates chaperone genes	1.24	0.104	-0.447	DCTN1,LMNA,SULT1A3/SULT1A4,SYVN1,WFS1
Superpathway of Inositol Phosphate Compounds	1.23	0.0675	1.807	ATP1A1,CILP,DUSP2,DUSP23,DUSP6,INPP5D,ITPKB,PIK3C2B,PIK3CD,PIK3CG,PLCG2,PPP1R14A,PTPN20,PTPN6,PTPN7,PTPRC
IL-1 Signaling	1.22	0.0833	-1.342	ADCY7,FOS,GNG12,IKBKE,IL1R1,JUN,PRKACA,REL
Cardiac conduction	1.22	0.0769	-1.667	ATP1A1,ATP1B1,ATP2A3,ATP2B4,CALM1 (includes others),FXYD6,GATA4,KCNE1,KCNK4,PRKACA
Xenobiotic Metabolism Signaling	1.22	0.0646	NaN	ALDH1A1,ALDH2,ALDH3A2,ANKRA2,GSTA1,GSTP1,HSP90AA1,HSP90AB1,MGST3,PIK3C2B,PIK3CD,PIK3CG,PRKCB,RASD1,REL,SULT1A3/SULT1A4,SULT1E1,UGT2B4,UGT8
4-1BB Signaling in T Lymphocytes	1.22	0.118	NaN	IKBKE,JUN,REL,TRAF1
Inhibition of Angiogenesis by TSP1	1.22	0.118	NaN	CD47,JUN,MMP9,SDC2
Hedgehog 'off' state	1.22	0.0796	-0.447	ADCY7,OFD1,PRKACA,SEM1,TUBA1C,TUBA4A,TUBB4A,TUBB4B,TULP3
Interleukin-7 signaling	1.21	0.143	NaN	IL7R,JAK3,SOCS1
Histamine Degradation	1.21	0.143	NaN	ALDH1A1,ALDH2,ALDH3A2
Fatty Acid α-oxidation	1.21	0.143	NaN	ALDH1A1,ALDH2,ALDH3A2
Cellular response to heat stress	1.2	0.0825	-1.633	ATM,CRYAB,FKBP4,HSP90AA1,HSP90AB1,POM121/POM121C,SERPINH1,YWHAE
Antioxidant Action of Vitamin C	1.2	0.0789	-0.378	IKBKE,PDIA3,PLA2G2A,PLA2G2D,PLA2G4F,PLCG2,PLD4,REL,TXN
Activation of IRF by Cytosolic Pattern Recognition Receptors	1.19	0.0923	1.342	CD40,IKBKE,IRF3,ISG15,JUN,REL
Cilium Assembly	1.18	0.0686	-1.732	CCT2,CCT6A,CCT7,CEP57,DCTN1,DYNLL1,HSP90AA1,OFD1,PRKACA,TUBA1C,TUBA4A,TUBB4A,TUBB4B,YWHAE
Protein folding	1.18	0.0816	-2.121	CCT2,CCT6A,CCT7,GNG12,TUBA1C,TUBA4A,TUBB4A,TUBB4B
Dilated Cardiomyopathy Signaling Pathway	1.18	0.0733	-0.378	ACTA2,ADCY7,BCL2,CACNA1H,CACNA2D3,DAG1,LMNA,MYH11,MYL9,PRKACA,TNNI2
Netrin-1 signaling	1.17	0.1	-1.342	PAK1,RAC1,RGMA,UNC5A,WASL
NR1H2 and NR1H3-mediated signaling	1.17	0.1	-2.236	APOC1,APOD,APOE,SCD,SREBF1
Melanoma Signaling	1.17	0.1	2	CDKN1A,PIK3C2B,PIK3CD,PIK3CG,RASD1
MYC Mediated Apoptosis Signaling	1.17	0.1	-1.342	BCL2,CASP8,CYCS,IKBKE,PRKACA
Estrogen-Dependent Breast Cancer Signaling	1.17	0.0854	0.447	FOS,JUN,PIK3C2B,PIK3CD,PIK3CG,RASD1,REL
Embryonic Stem Cell Differentiation into Cardiac Lineages	1.16	0.2	NaN	GATA4,POU5F1
Androgen Signaling	1.16	0.071	-1.134	CACNA1H,CACNA2D3,CALM1 (includes others),CALR,GNG12,HSP90AA1,JUN,POLR2J2/POLR2J3,PRKACA,PRKCB,REL,TAF13
Role of PI3K/AKT Signaling in the Pathogenesis of Influenza	1.16	0.0909	2	IRF3,PIK3C2B,PIK3CD,PIK3CG,PLAC8,REL
WNT/Ca+ pathway	1.16	0.0909	1.342	NFATC1,NFATC2,NFATC3,PDIA3,PLCG2,REL
RAF/MAP kinase cascade	1.15	0.0649	0.243	CALM1 (includes others),CSK,DUSP2,DUSP6,FGFR3,JAK3,LAT,PTPN7,RAPGEF2,RASA4,RASAL3,RASGRP3,RGL1,SEM1,SPRED1,SPTAN1,SPTBN1
Corticotropin Releasing Hormone Signaling	1.15	0.0724	1	ADCY7,CACNA1H,CACNA2D3,CALM1 (includes others),FOS,JUN,MEF2C,NR4A1,PLCG2,PRKACA,PRKCB
FLT3 Signaling	1.15	0.111	2	CSK,LCK,SLA,SYK
Amyloid Processing	1.14	0.098	-1	APP,CAPN2,CAPNS1,NCSTN,PRKACA
Factors Promoting Cardiogenesis in Vertebrates	1.13	0.0719	0	BMP1,GATA4,LRP1,MEF2C,PDIA3,PLCG2,PRKCB,TCF7,TGFB2,WNT6,WNT8A
Type II Diabetes Mellitus Signaling	1.13	0.0719	2.449	ADIPOR2,CACNA1H,CACNA2D3,IKBKE,PIK3C2B,PIK3CD,PIK3CG,PRKCB,REL,SLC27A4,SOCS1
Clathrin-mediated Endocytosis Signaling	1.13	0.0673	NaN	ACTA2,ACTR3,APOC1,APOD,APOE,CLU,ORM2,PIK3C2B,PIK3CD,PIK3CG,RAB7A,RAC1,SH3KBP1,WASL
3-phosphoinositide Biosynthesis	1.11	0.067	1.155	ATP1A1,CILP,DUSP2,DUSP23,DUSP6,INPP5D,PIK3C2B,PIK3CD,PIK3CG,PPP1R14A,PTPN20,PTPN6,PTPN7,PTPRC
RAF-independent MAPK1/3 activation	1.11	0.13	NaN	DUSP2,DUSP6,TYK2
CLEAR Signaling Pathway	1.11	0.0632	0.471	CD63,CTSA,CTSB,FGFR3,GNS,NAGPA,NTRK3,PLBD2,PRKCB,RAB7A,RASD1,SLC36A1,STK4,TGFB2,TLR10,TLR9,UVRAG,YWHAE
Beta-catenin independent WNT signaling	1.1	0.0784	-0.378	CALM1 (includes others),GNG12,NFATC1,PRKCB,RAC1,RAC2,SCRIB,TCF7
Relaxin Signaling	1.1	0.071	0.707	ADCY7,FOS,GNG12,JUN,MMP9,PDE4D,PIK3C2B,PIK3CD,PIK3CG,PRKACA,REL
Metallothioneins bind metals	1.09	0.182	NaN	MT1X,MT2A
p38 MAPK Signaling	1.09	0.075	0.333	IL1R1,IL36RN,MAP4K1,MEF2C,MKNK2,PLA2G2A,PLA2G2D,PLA2G4F,TGFB2
Phospholipases	1.09	0.087	0	PDIA3,PLA2G2A,PLA2G2D,PLA2G4F,PLCG2,PLD4
Hereditary Breast Cancer Signaling	1.09	0.0725	0.632	ATM,CDKN1A,FANCD2,PIK3C2B,PIK3CD,PIK3CG,POLR2J2/POLR2J3,RASD1,TGFB2,XRCC2
White Adipose Tissue Browning Pathway	1.09	0.0725	-1.265	ADCY7,CACNA1H,CACNA2D3,CTBP2,FGFR3,FNDC5,LDHB,PRKACA,RARA,RUNX1T1
EIF2 Signaling	1.09	0.0652	2.714	ACTA2,ATF3,ATF5,BCL2,EIF3C,EIF4A1,MYCN,NKX6-2,PIK3C2B,PIK3CD,PIK3CG,RASD1,RPL21,RPL7L1,SREBF1
Oxidative Stress Induced Senescence	1.08	0.0814	-0.378	CDKN2D,EED,FOS,JUN,MDM4,PHC1,TXN
Cyclins and Cell Cycle Regulation	1.08	0.0814	0.447	ATM,CDKN1A,CDKN2D,E2F5,HDAC1,HDAC9,TGFB2
Xenobiotic Metabolism CAR Signaling Pathway	1.07	0.067	-1.387	ALDH1A1,ALDH2,ALDH3A2,GSTA1,GSTP1,HSP90AA1,HSP90AB1,MGST3,PRKCB,SULT1A3/SULT1A4,SULT1E1,UGT2B4,UGT8
Asparagine Degradation I	1.07	0.5	NaN	ASRGL1
L-glutamine Biosynthesis II (tRNA-dependent)	1.07	0.5	NaN	QRSL1
Glycine Degradation (Creatine Biosynthesis)	1.07	0.5	NaN	GATM
Glycogen metabolism	1.07	0.125	NaN	CALM1 (includes others),NHLRC1,PHKG1
RAS processing	1.07	0.125	NaN	ABHD17A,CALM1 (includes others),USP17L2 (includes others)
Tumoricidal Function of Hepatic Natural Killer Cells	1.07	0.125	NaN	CASP8,CYCS,ITGAL
Mouse Embryonic Stem Cell Pluripotency	1.06	0.0769	1.633	JAK3,PIK3C2B,PIK3CD,PIK3CG,POU5F1,RASD1,TCF7,TYK2
HIPPO signaling	1.06	0.0805	0.816	CD44,PPP1R14A,RASSF6,SCRIB,STK4,TEAD4,YWHAE
Formation of Fibrin Clot (Clotting Cascade)	1.05	0.103	-1	A2M,C1QBP,PF4,SERPINA5
TP53 Regulates Metabolic Genes	1.04	0.0795	-1.89	COX6C,CYCS,PRDX1,SCO2,SESN3,TXN,YWHAE
The citric acid (TCA) cycle and respiratory electron transport	1.03	0.0909	-0.447	BSG,LDHB,NNT,PDHB,SDHD
Sensory processing of sound by outer hair cells of the cochlea	1.03	0.0909	-1.342	GSN,RDX,RIPOR2,SPTAN1,SPTBN1
Cholesterol biosynthesis	1.02	0.12	NaN	DHCR24,FDPS,SREBF1
Ethanol Degradation IV	1.02	0.12	NaN	ALDH1A1,ALDH2,ALDH3A2
EGF Signaling	1.01	0.0893	0.447	FOS,JUN,PIK3C2B,PIK3CD,PIK3CG
Xenobiotic Metabolism General Signaling Pathway	1.01	0.0699	0.632	GSTA1,GSTP1,MGST3,PIK3C2B,PIK3CD,PIK3CG,PRKCB,RASD1,UGT2B4,UGT8
Serotonin Degradation	0.998	0.0822	0	ALDH1A1,ALDH2,ALDH3A2,SULT1A3/SULT1A4,UGT2A3,UGT2B4
Orexin Signaling Pathway	0.991	0.063	-0.258	ADCY7,CACNA1H,CACNA2D3,CALM1 (includes others),GNG12,PDIA3,PIK3C2B,PIK3CD,PIK3CG,PLA2G2A,PLA2G2D,PLA2G4F,PLCG2,PRKACA,PRKCB
Interleukin-20 family signaling	0.985	0.115	NaN	IL19,JAK3,TYK2
CNTF Signaling	0.984	0.0877	2	PIK3C2B,PIK3CD,PIK3CG,RASD1,TYK2
Role of IL-17A in Arthritis	0.984	0.0877	NaN	CCL2,PIK3C2B,PIK3CD,PIK3CG,REL
Factors involved in megakaryocyte development and platelet production	0.981	0.0769	-0.378	DOCK2,DOCK7,DOCK8,GATA4,HDAC1,PRKACA,RAC1
α-Adrenergic Signaling	0.975	0.0734	1	ADCY7,CALM1 (includes others),GNG12,PHKG1,PLCG2,PRKACA,PRKCB,RASD1
Endocannabinoid Developing Neuron Pathway	0.974	0.0709	0.816	ADCY7,GNG12,PIK3C2B,PIK3CD,PIK3CG,PRKACA,RAC1,RAC2,RASD1
POU5F1 (OCT4), SOX2, NANOG activate genes related to proliferation	0.963	0.154	NaN	POU5F1,ZIC3
Transcriptional regulation of testis differentiation	0.963	0.154	NaN	GATA4,SOX9
MSP-RON Signaling Pathway	0.959	0.0862	NaN	ACTA2,CCL2,PIK3C2B,PIK3CD,PIK3CG
Electron transport, ATP synthesis, and heat production by uncoupling proteins	0.959	0.0703	-1.667	ATP5ME,COX6C,CYCS,NDUFAB1,NDUFB6,NDUFB9,SCO2,SDHD,UCP2
Mitotic Prometaphase	0.954	0.064	-1.387	CEP57,CLIP1,DCTN1,DYNLL1,HSP90AA1,KIF2A,OFD1,PRKACA,TUBA1C,TUBA4A,TUBB4A,TUBB4B,YWHAE
Integrin signaling	0.947	0.111	NaN	CSK,RASGRP2,SYK
Pyroptosis	0.947	0.111	NaN	CASP1,CHMP7,CYCS
Tryptophan Degradation X (Mammalian, via Tryptamine)	0.947	0.111	NaN	ALDH1A1,ALDH2,ALDH3A2
Interleukin-1 family signaling	0.944	0.0698	1.667	ALOX5,CASP1,IL1R1,IL36RN,PTPN18,PTPN20,PTPN6,PTPN7,SEM1
G Beta Gamma Signaling	0.944	0.0698	-0.707	CACNA1H,CACNA2D3,GNG12,PAK1,PIK3CG,PLCG2,PRKACA,PRKCB,RASD1
O-linked glycosylation	0.941	0.0721	0	B3GNT7,B4GALT5,DAG1,GALNT18,MUC17,MUC3A,ST3GAL4,ST6GAL1
Assembly and cell surface presentation of NMDA receptors	0.927	0.093	-1	TUBA1C,TUBA4A,TUBB4A,TUBB4B
Oncostatin M Signaling	0.927	0.093	NaN	JAK3,MT2A,RASD1,TYK2
Binding and Uptake of Ligands by Scavenger Receptors	0.925	0.0714	-2.828	APOE,CALR,COL4A1,COL4A2,HSP90AA1,LRP1,SPARC,STAB1
Oxidative Phosphorylation	0.925	0.0714	-1.414	ATP5ME,COX6A2,COX6C,CYCS,NDUFAB1,NDUFB6,NDUFB9,SDHD
CREB Signaling in Neurons	0.92	0.0544	1.257	ADCY7,ADGRE5,ADGRG1,ADGRG5,CACNA1H,CACNA2D3,CALM1 (includes others),CCR6,CCR7,FGFR3,GALR3,GNG12,GPR132,GPR171,GPR174,GPR18,GPR4,GPRC5A,GPRC5B,LPAR5,NPFFR1,NTRK3,PDIA3,PIK3C2B,PIK3CD,PIK3CG,PLCG2,POLR2J2/POLR2J3,PRKACA,PRKCB,RASD1,TAS1R3,TGFB2
FXR/RXR Activation	0.917	0.0642	-1.732	APOE,CASP8,GSTA1,GSTP1,IL36RN,LTB,MGST3,RARA,SREBF1,TGFB2,TXNIP,UGT2B4
Mitotic G1 phase and G1/S transition	0.914	0.0687	0	CDKN1A,CDKN2D,DHFR,E2F5,HDAC1,LYN,MYBL2,PTK6,SEM1
Ferroptosis Signaling Pathway	0.914	0.0687	-0.707	ALOX5,ARF3,CDKN1A,CTSB,FANCD2,H2AC21,RASD1,SAT1,TFAP2C
Endometrial Cancer Signaling	0.913	0.0833	2	CTNNA1,PIK3C2B,PIK3CD,PIK3CG,RASD1
Glutathione Redox Reactions I	0.912	0.107	NaN	GSTA1,GSTP1,MGST3
Glutamate and glutamine metabolism	0.909	0.143	NaN	GLUL,RIMKLB
Formation of axial mesoderm	0.909	0.143	NaN	TCF7,TEAD4
Phenylalanine Degradation IV (Mammalian, via Side Chain)	0.909	0.143	NaN	ALDH2,ALDH3A2
MTF1 activates gene expression	0.9	0.333	NaN	CSRP1
Proline catabolism	0.9	0.333	NaN	PRODH
Methylglyoxal Degradation I	0.9	0.333	NaN	HAGHL
Proline Degradation	0.9	0.333	NaN	PRODH
Collagen chain trimerization	0.9	0.0909	-2	COL17A1,COL18A1,COL4A1,COL4A2
VDR/RXR Activation	0.896	0.0769	-2.236	CD14,CDKN1A,KLF4,NCOA3,PRKCB,TGFB2
Transcriptional regulation by RUNX1	0.881	0.0658	-0.632	BLK,CTSL,CTSV,LGALS3,LMO1,PAX5,PHC1,PRKCB,SEM1,TJP1
Myogenesis	0.878	0.103	NaN	CDH2,CTNNA1,MEF2C
EGR2 and SOX10-mediated initiation of Schwann cell myelination	0.878	0.103	NaN	DAG1,LAMB1,LAMC1
CDK5 Signaling	0.878	0.0696	-0.816	ADCY7,EGR1,ITGA3,LAMB1,LAMC1,PPP1R14A,PRKACA,RASD1
Maturity Onset Diabetes of Young (MODY) Signaling	0.877	0.0759	NaN	APOC1,APOD,APOE,BLK,CACNA2D3,UCP2
Autism Signaling Pathway	0.877	0.0584	0.243	ALDH1A1,ALDH2,ALDH3A2,CACNA2D3,CCL2,HLA-F,IL36RN,LTB,PIK3C2B,PIK3CD,PIK3CG,PRKACA,RARA,RASD1,TCF7,TGFB2,WNT6,WNT8A
TGF-β Signaling	0.874	0.0722	-0.447	BCL2,FOS,HDAC1,JUN,MAP4K1,RASD1,TGFB2
Arachidonic acid metabolism	0.874	0.0889	0	ALOX5,ALOX5AP,DPEP1,PTGR1
Cytoprotection by HMOX1	0.869	0.0806	-0.447	COX6C,CYCS,PTK6,SCO2,TXNIP
Signaling by ROBO receptors	0.863	0.069	-1.414	CXCR4,DAG1,GPC1,PAK1,PRKACA,RAC1,SEM1,VASP
T Cell Receptor Signaling	0.862	0.0536	1.976	CALM1 (includes others),CARD11,CSK,DUSP6,FOS,HLA-DMA,HLA-DMB,HLA-DOB,HLA-F,IKBKE,ITGA3,ITGAL,JUN,LAT,LCK,NFATC1,NFATC2,NFATC3,PAG1,PIK3C2B,PIK3CD,PIK3CG,PLCG2,PTK2B,PTPN6,PTPN7,PTPRC,RAC1,RASD1,REL,TCF7,TRBC1,VAV1
YAP1- and WWTR1 (TAZ)-stimulated gene expression	0.859	0.133	NaN	GATA4,TEAD4
Response of EIF2AK1 (HRI) to heme deficiency	0.859	0.133	NaN	ATF3,ATF5
Telomere Extension by Telomerase	0.859	0.133	NaN	TINF2,TNKS2
Role of RIG1-like Receptors in Antiviral Innate Immunity	0.849	0.087	NaN	CASP8,IKBKE,IRF3,REL
Neuregulin Signaling	0.848	0.0684	NaN	HSP90AA1,HSP90AB1,ITGA3,ITGA4,ITGAL,PLCG2,PRKCB,RASD1
Nucleotide catabolism	0.846	0.1	NaN	ENTPD8,NT5C3A,SAMHD1
FOXO-mediated transcription of oxidative stress, metabolic and neuronal genes	0.846	0.1	NaN	HDAC1,SOD2,SREBF1
Activation of anterior HOX genes in hindbrain during early embryogenesis	0.84	0.0741	0.816	EED,HOXB2,HOXB3,JUN,NCOA3,RARA
TEC Kinase Signaling	0.84	0.0536	2.449	ACTA2,BLK,FOS,GNG12,ITGA3,ITGA4,ITGAL,JAK3,LCK,LYN,PAK1,PIK3C2B,PIK3CD,PIK3CG,PLCG2,PRKCB,PTK2B,RAC1,RAC2,REL,RHOB,RHOBTB2,RHOC,RHOF,RHOH,STAT6,TNFRSF10A,TRBC1,TYK2,VAV1,WAS
ATM Signaling	0.826	0.07	-0.378	ATM,CDKN1A,FANCD2,JUN,MDM4,TP53BP1,TRIM28
PI Metabolism	0.823	0.0732	1.633	ARF3,INPP5D,PIK3C2B,PIK3CD,PIK3CG,TNFAIP8
FLT3 Signaling in Hematopoietic Progenitor Cells	0.823	0.0732	1.342	INPP5D,PIK3C2B,PIK3CD,PIK3CG,RASD1,STAT6
Asparagine N-linked glycosylation	0.815	0.0968	NaN	CALR,CANX,PDIA3
Histone Modification Signaling Pathway	0.814	0.0576	0.728	ATM,BRPF3,EED,H1-0,H1-1,H1-3,H2AC21,HDAC1,KDM5D,KMT2E,MMP2,NCOA3,PIM1,PRKCB,PRMT1,TP53BP1,YWHAE
Granzyme B Signaling	0.813	0.125	NaN	CASP8,CYCS
PXR/RXR Activation	0.808	0.0769	-2.236	ALDH1A1,ALDH3A2,GSTA1,PRKACA,SCD
Pyridoxal 5'-phosphate Salvage Pathway	0.808	0.0769	0	DAPK1,GRK6,PAK1,PIM1,PRKX
NGF Signaling	0.804	0.0667	1.633	IKBKE,PIK3C2B,PIK3CD,PIK3CG,PLCG2,RAC1,RASD1,REL
nNOS Signaling in Skeletal Muscle Cells	0.801	0.0833	-2	CACNA1H,CACNA2D3,CALM1 (includes others),DAG1
Role of MAPK Signaling in the Pathogenesis of Influenza	0.788	0.0714	NaN	BCL2,CCL2,PLA2G2A,PLA2G2D,PLA2G4F,RASD1
G-protein beta:gamma signalling	0.786	0.0938	NaN	GNG12,PAK1,PIK3CG
Neurotransmitter uptake and metabolism In glial cells	0.785	0.25	NaN	GLUL
NGF processing	0.785	0.25	NaN	PCSK6
Retinoate Biosynthesis II	0.785	0.25	NaN	RBP1
PRPP Biosynthesis I	0.785	0.25	NaN	PRPS2
Spermine and Spermidine Degradation I	0.785	0.25	NaN	SAT1
Eumelanin Biosynthesis	0.785	0.25	NaN	MIF
Glutathione Redox Reactions II	0.785	0.25	NaN	PDIA3
D-myo-inositol-5-phosphate Metabolism	0.781	0.0603	0.632	ATP1A1,CILP,DUSP2,DUSP23,DUSP6,INPP5D,PLCG2,PPP1R14A,PTPN20,PTPN6,PTPN7,PTPRC
BAG2 Signaling Pathway	0.772	0.0706	-2	ANXA2,CDKN1A,CTSB,HSP90AA1,REL,SEM1
Germ layer formation at gastrulation	0.771	0.118	NaN	POU5F1,TCF7
1D-myo-inositol Hexakisphosphate Biosynthesis II (Mammalian)	0.771	0.118	NaN	INPP5D,ITPKB
D-myo-inositol (1,3,4)-trisphosphate Biosynthesis	0.771	0.118	NaN	INPP5D,ITPKB
Airway Inflammation in Asthma	0.758	0.0909	NaN	CCL2,MMP9,TGFB2
Signaling by EGFR	0.756	0.08	1	CSK,PAG1,PXN,SH3KBP1
FAT10 Cancer Signaling Pathway	0.756	0.08	NaN	CXCR4,IKBKE,REL,TGFB2
Platelet homeostasis	0.755	0.0698	0	ATP2A3,ATP2B4,CALM1 (includes others),GNG12,P2RX5,PTPN6
FGF Signaling	0.755	0.0698	0	FGFR3,PIK3C2B,PIK3CD,PIK3CG,PTPN6,RAC1
TNFR2 non-canonical NF-kB pathway	0.751	0.0735	1.342	BIRC3,CD40,LTB,SEM1,TNFRSF13C
D-myo-inositol (1,4,5,6)-Tetrakisphosphate Biosynthesis	0.742	0.0601	0.333	ATP1A1,CILP,DUSP2,DUSP23,DUSP6,INPP5D,PPP1R14A,PTPN20,PTPN6,PTPN7,PTPRC
D-myo-inositol (3,4,5,6)-tetrakisphosphate Biosynthesis	0.742	0.0601	0.333	ATP1A1,CILP,DUSP2,DUSP23,DUSP6,INPP5D,PPP1R14A,PTPN20,PTPN6,PTPN7,PTPRC
UVC-Induced MAPK Signaling	0.735	0.0784	NaN	FOS,JUN,PRKCB,RASD1
Cell Cycle: G2/M DNA Damage Checkpoint Regulation	0.735	0.0784	-1	ATM,CDKN1A,MDM4,YWHAE
Sensory processing of sound by inner hair cells of the cochlea	0.733	0.0725	-0.447	CTBP2,RDX,RIPOR2,SPTAN1,SPTBN1
Formation of definitive endoderm	0.732	0.111	NaN	CXCR4,GATA4
Differential Regulation of Cytokine Production in Macrophages and T Helper Cells by IL-17A and IL-17F	0.732	0.111	NaN	CCL2,CCL3
Signaling by NOTCH2	0.731	0.0882	NaN	FCER2,MDK,NCSTN
Oncogene Induced Senescence	0.731	0.0882	NaN	CDKN2D,ETS1,MDM4
TP53 Regulates Transcription of DNA Repair Genes	0.716	0.0714	0.447	ATM,ELOA2,FANCD2,FOS,JUN
Transcriptional Regulation by NPAS4	0.706	0.0857	NaN	FOS,MAGED1,NAMPT
Coagulation System	0.706	0.0857	NaN	A2M,PLG,SERPINA5
Ethanol Degradation II	0.706	0.0857	NaN	ALDH1A1,ALDH2,ALDH3A2
CD28 Signaling in T Helper Cells	0.7	0.0522	1.706	ACTR3,CALM1 (includes others),CARD11,CSK,FOS,HLA-DMA,HLA-DMB,HLA-DOB,IKBKE,JUN,LAT,LCK,NFATC1,NFATC2,NFATC3,PAK1,PIK3C2B,PIK3CD,PIK3CG,PTPN6,PTPRC,RAC1,REL,SYK,TRBC1,VAV1,WAS
ISG15 antiviral mechanism	0.699	0.0704	-0.447	EIF4A1,FLNB,IRF3,ISG15,POM121/POM121C
FasL/ CD95L signaling	0.697	0.2	NaN	CASP8
Reelin signalling pathway	0.697	0.2	NaN	SH3KBP1
Formation of lateral plate mesoderm	0.697	0.2	NaN	GATA4
Pentose Phosphate Pathway (Oxidative Branch)	0.697	0.2	NaN	PGD
CMP-N-acetylneuraminate Biosynthesis I (Eukaryotes)	0.697	0.2	NaN	CMAS
Trans, trans-farnesyl Diphosphate Biosynthesis	0.697	0.2	NaN	FDPS
dTMP De Novo Biosynthesis	0.697	0.2	NaN	DHFR
Regulation of TP53 Activity through Methylation	0.696	0.105	NaN	ATM,MDM4
FOXO-mediated transcription	0.696	0.105	NaN	TXN,TXNIP
NFE2L2 regulating anti-oxidant/detoxification enzymes	0.696	0.105	NaN	GSTA1,PRDX1
γ-linolenate Biosynthesis II (Animals)	0.696	0.105	NaN	CYB5R3,SLC27A4
Signaling by TGF-beta Receptor Complex	0.694	0.0755	-1	ARHGEF18,LTBP4,STRAP,TGFB2
Melatonin Signaling	0.682	0.0694	-0.447	CALM1 (includes others),PDIA3,PLCG2,PRKACA,PRKCB
BMP signaling pathway	0.679	0.0659	NaN	BMP1,JUN,MAGED1,PRKACA,RASD1,REL
Senescence-Associated Secretory Phenotype (SASP)	0.666	0.0685	-0.447	ANAPC16,CDKN1A,CDKN2D,FOS,JUN
SUMOylation of transcription factors	0.662	0.1	NaN	TFAP2C,TP53BP1
Receptor-type tyrosine-protein phosphatases	0.662	0.1	NaN	NTRK3,PPFIBP1
Class I peroxisomal membrane protein import	0.662	0.1	NaN	ALDH3A2,PEX16
Neurovascular Coupling Signaling Pathway	0.658	0.056	-0.277	APP,CACNA1H,CACNA2D3,CALM1 (includes others),ENTPD8,GABRA3,KCNN4,MPRIP,PLA2G2A,PLA2G2D,PLA2G4F,PRKACA,TRPV4
Noradrenaline and Adrenaline Degradation	0.658	0.0811	NaN	ALDH1A1,ALDH2,ALDH3A2
HDR through Homologous Recombination (HRR) or Single Strand Annealing (SSA)	0.656	0.0625	1.89	ATM,MUS81,POLD4,PPP4R2,SEM1,TP53BP1,XRCC2
Aldosterone Signaling in Epithelial Cells	0.65	0.0581	1.633	CRYAB,DNAJA1,HSP90AA1,HSP90AB1,PDIA3,PIK3C2B,PIK3CD,PIK3CG,PLCG2,PRKCB
ERK5 Signaling	0.65	0.0676	0	ELK4,FOS,MEF2C,RASD1,YWHAE
Keratinization	0.637	0.0561	1.732	CAPNS1,CASP14,DSP,KRT6A,KRTAP10-3,KRTAP12-3,KRTAP4-7,KRTAP5-1,KRTAP9-1,KRTAP9-2,LCE1D,PCSK6
Cell Cycle Regulation by BTG Family Proteins	0.635	0.0789	NaN	BTG1,E2F5,PRMT1
Glutathione-mediated Detoxification	0.635	0.0789	NaN	GSTA1,GSTP1,MGST3
GPCR-Mediated Integration of Enteroendocrine Signaling Exemplified by an L Cell	0.635	0.0667	-0.447	ADCY7,GIP,PDIA3,PLCG2,PRKACA
3-phosphoinositide Degradation	0.633	0.0567	0.632	ATP1A1,CILP,DUSP2,DUSP23,DUSP6,INPP5D,PPP1R14A,PTPN20,PTPN6,PTPN7,PTPRC
Nucleotide salvage	0.63	0.0952	NaN	DCK,UPP1
Fructose metabolism	0.627	0.167	NaN	ALDH1A1
Creatine metabolism	0.627	0.167	NaN	GATM
Pyruvate Fermentation to Lactate	0.627	0.167	NaN	LDHB
Chondroitin and Dermatan Biosynthesis	0.627	0.167	NaN	CHPF
NAD Biosynthesis III	0.627	0.167	NaN	NAMPT
NGF-stimulated transcription	0.614	0.0769	NaN	EGR1,FOS,LYL1
Transcriptional regulation by RUNX3	0.611	0.0625	0	CDKN1A,ITGA4,ITGAL,SEM1,TCF7,TEAD4
SNARE Signaling Pathway	0.607	0.0588	-1.414	ADCY7,CALM1 (includes others),MYH11,MYL9,PRKACA,RAB6A,RAB7A,STX1B
Signaling by PDGF	0.604	0.069	0	COL4A1,COL4A2,PLG,STAT6
RUNX1 regulates megakaryocyte differentiation and platelet function	0.604	0.069	0	HDAC1,MYL9,PF4,PRMT1
Peroxisomal lipid metabolism	0.601	0.0909	NaN	ALDH3A2,SCP2
Interconversion of nucleotide di- and triphosphates	0.601	0.0909	NaN	GUK1,TXN
Superpathway of D-myo-inositol (1,4,5)-trisphosphate Metabolism	0.601	0.0909	NaN	INPP5D,ITPKB
Pregnenolone Biosynthesis	0.601	0.0909	NaN	CYP11A1,MICAL2
Salvage Pathways of Pyrimidine Ribonucleotides	0.598	0.0619	-0.447	DAPK1,GRK6,PAK1,PIM1,PRKX,UPP1
Signaling by ERBB4	0.587	0.0678	-2	APOE,NCSTN,SPARC,STMN1
DNA Methylation and Transcriptional Repression Signaling	0.585	0.0612	2.236	E2F5,HDAC1,HOXB3,MBD2,MBD4,TCF7
Airway Pathology in Chronic Obstructive Pulmonary Disease	0.585	0.0593	0	APOD,CCL2,LTB,MMP2,MMP9,ORM2,TGFB2
Role of MAPK Signaling in Inhibiting the Pathogenesis of Influenza	0.577	0.0633	-1.342	CCL2,JUN,PLA2G2A,PLA2G2D,PLA2G4F
GABAergic Receptor Signaling Pathway (Enhanced)	0.576	0.0576	-0.707	ADCY7,CACNA1H,CACNA2D3,GABRA3,GLUL,GNG12,NRXN2,PRKACA
Signaling by NODAL	0.573	0.087	NaN	GDF1,PCSK6
Surfactant metabolism	0.573	0.087	NaN	CTSH,NAPSA
Differential Regulation of Cytokine Production in Intestinal Epithelial Cells by IL-17A and IL-17F	0.573	0.087	NaN	CCL2,CCL3
Histidine Degradation VI	0.573	0.087	NaN	CYP11A1,MICAL2
Activation of gene expression by SREBF (SREBP)	0.573	0.0732	NaN	FDPS,SCD,SREBF1
Transport of vitamins, nucleosides, and related molecules	0.573	0.0732	NaN	APOD,SLC27A4,SLC35A2
GADD45 Signaling	0.571	0.0667	-1	ATM,CDKN1A,REL,TGFB2
PCP (Planar Cell Polarity) Pathway	0.571	0.0667	-1	JUN,RAC1,WNT6,WNT8A
Pentose phosphate pathway	0.57	0.143	NaN	PGD
Aryl hydrocarbon receptor signalling	0.57	0.143	NaN	HSP90AB1
TYSND1 cleaves peroxisomal proteins	0.57	0.143	NaN	SCP2
Thioredoxin Pathway	0.57	0.143	NaN	TXN
Phosphatidylcholine Biosynthesis I	0.57	0.143	NaN	CHKB
Acetyl-CoA Biosynthesis I (Pyruvate Dehydrogenase Complex)	0.57	0.143	NaN	PDHB
CGAS-STING Signaling Pathway	0.566	0.0571	0.707	CASP1,CCL2,CDKN1A,IKBKE,IRF3,LTB,STAT6,TGFB2
Thyroid Hormone Metabolism II (via Conjugation and/or Degradation)	0.554	0.0714	NaN	SULT1A3/SULT1A4,UGT2A3,UGT2B4
Ion channel transport	0.548	0.0546	-0.632	ATP1A1,ATP1B1,ATP2A3,ATP2B4,CALM1 (includes others),FXYD6,MCOLN2,TRPV4,TSC22D3,WNK2
The Visual Cycle	0.547	0.0833	NaN	DHRS3,RBP1
Methionine Degradation I (to Homocysteine)	0.547	0.0833	NaN	PRMT1,PRMT8
Defensins	0.535	0.0698	NaN	CCR6,DEFB108B,DEFB119
Retinoate Biosynthesis I	0.535	0.0698	NaN	ALDH1A1,DHRS3,RBP1
Transcriptional Regulation by MECP2	0.525	0.0635	NaN	CALM1 (includes others),HDAC1,MEF2C,PRKACA
Insulin processing	0.523	0.08	NaN	CPE,KIF5C
Incretin synthesis, secretion, and inactivation	0.523	0.08	NaN	GATA4,GIP
NFE2L2 regulates pentose phosphate pathway genes	0.521	0.125	NaN	PGD
TAK1-dependent IKK and NF-kappa-B activation	0.518	0.0682	NaN	APP,CASP8,USP18
TP53 Regulates Transcription of Cell Death Genes	0.518	0.0682	NaN	ATM,CASP1,TNFRSF10A
MicroRNA Biogenesis Signaling Pathway	0.515	0.0535	0.632	ATM,HSP90AA1,HSP90AB1,PIK3C2B,PIK3CD,PIK3CG,POLR2J2/POLR2J3,POM121/POM121C,RASD1,TGFB2
FAK Signaling	0.515	0.0474	1.857	ACTR3,ADGRE5,ADGRG1,ADGRG5,CAPN2,CAPNS1,CCR6,CCR7,CSK,ETS1,FOS,GALR3,GPR132,GPR171,GPR174,GPR18,GPR4,GPRC5A,GPRC5B,IL1R1,IL27RA,IL7R,ITGA3,ITGA4,ITGAL,JUN,LCK,LPAR5,MMP2,MMP9,NCOA3,NPFFR1,PAK1,PIK3C2B,PIK3CD,PIK3CG,PLCG2,PXN,RAC1,RASD1,SDCBP,SOCS1,TAS1R3,TCF7,TGFB2,TRBC1,WAS,WASL,WIPF1
Mitochondrial biogenesis	0.511	0.0625	-1	CALM1 (includes others),CYCS,MEF2C,SOD2
GPER1 signaling	0.501	0.0667	NaN	ADCY7,GNG12,PRKACA
Fertilization	0.499	0.0769	NaN	CD9,HVCN1
WNT ligand biogenesis and trafficking	0.499	0.0769	NaN	WNT6,WNT8A
IL-17A Signaling in Gastric Cells	0.499	0.0769	NaN	FOS,JUN
Estrogen-mediated S-phase Entry	0.499	0.0769	NaN	CDKN1A,E2F5
Ubiquinol-10 Biosynthesis (Eukaryotic)	0.499	0.0769	NaN	CYP11A1,MICAL2
Cysteine Biosynthesis III (mammalia)	0.499	0.0769	NaN	PRMT1,PRMT8
Macroautophagy	0.497	0.0615	0	CHMP7,DYNLL1,GABARAPL1,UVRAG
RAB geranylgeranylation	0.497	0.0615	-1	RAB6A,RAB6B,RAB7A,RAB8B
WNK Renal Signaling Pathway	0.494	0.0566	1.342	BIRC3,CALM1 (includes others),PIK3C2B,PIK3CD,PIK3CG,PRKCB
Cytosolic sensors of pathogen-associated DNA	0.484	0.0652	NaN	AIM2,IRF3,STAT6
Role of OCT4 in Mammalian Embryonic Stem Cell Pluripotency	0.484	0.0652	NaN	PHC1,POU5F1,RARA
Interleukin-1 processing	0.479	0.111	NaN	CASP1
Butyrophilin (BTN) family interactions	0.479	0.111	NaN	BTN3A1
OAS antiviral response	0.479	0.111	NaN	FLNA
Interleukin-9 signaling	0.479	0.111	NaN	JAK3
Sucrose Degradation V (Mammalian)	0.479	0.111	NaN	TPI1
Salvage Pathways of Pyrimidine Deoxyribonucleotides	0.479	0.111	NaN	UPP1
Effects of PIP2 hydrolysis	0.478	0.0741	NaN	DGKA,RASGRP2
Syndecan interactions	0.478	0.0741	NaN	ACTN1,SDC2
ATF4 activates genes in response to endoplasmic reticulum stress	0.478	0.0741	NaN	ATF3,CCL2
Fatty acyl-CoA biosynthesis	0.478	0.0741	NaN	HACD3,SCD
Cardiomyocyte Differentiation via BMP Receptors	0.478	0.0741	NaN	GATA4,MEF2C
Regulation of the Epithelial Mesenchymal Transition in Development Pathway	0.476	0.0575	NaN	NCSTN,REL,TCF7,WNT6,WNT8A
Mitotic Metaphase and Anaphase	0.474	0.0511	-0.577	ANAPC16,CHMP7,CLIP1,DYNLL1,KIF2A,LMNA,POM121/POM121C,SEM1,TUBA1C,TUBA4A,TUBB4A,TUBB4B
PTEN Regulation	0.473	0.0533	-0.447	EED,EGR1,HDAC1,JUN,MKRN1,PHC1,SEM1,TNKS2
Phase II - Conjugation of compounds	0.471	0.0597	2	SULT1A3/SULT1A4,SULT1E1,UGT2A3,UGT2B4
Clathrin-mediated endocytosis	0.463	0.0538	0.378	ACTR3,FNBP1L,IL7R,ITSN2,SCARB2,SH3KBP1,WASL
Glyoxylate metabolism and glycine degradation	0.457	0.0714	NaN	NDUFAB1,PDHB
G alpha (z) signalling events	0.453	0.0625	NaN	ADCY7,GNG12,PRKCB
DNA Damage Bypass	0.453	0.0625	NaN	DDB1,ISG15,POLD4
G alpha (q) signalling events	0.451	0.0517	1	ANXA1,APP,GNG12,GPR132,GPR4,GRK2,LPAR5,NPFFR1,RGS13
Synaptic Long Term Potentiation	0.445	0.053	0	CALM1 (includes others),PDIA3,PLCG2,PPP1R14A,PRKACA,PRKCB,RASD1
Neurotransmitter clearance	0.442	0.1	NaN	ALDH2
POU5F1 (OCT4), SOX2, NANOG repress genes related to differentiation	0.442	0.1	NaN	POU5F1
ATF6 (ATF6-alpha) activates chaperone genes	0.442	0.1	NaN	CALR
RUNX1 and FOXP3 control the development of regulatory T lymphocytes (Tregs)	0.442	0.1	NaN	NFATC2
RHOBTB3 ATPase cycle	0.442	0.1	NaN	RHOBTB3
Prostanoid Biosynthesis	0.442	0.1	NaN	PTGIS
Citrulline Biosynthesis	0.442	0.1	NaN	PRODH
TP53 Regulates Transcription of Cell Cycle Genes	0.439	0.0612	NaN	ARID3A,CDKN1A,PRMT1
PFKFB4 Signaling Pathway	0.439	0.0612	NaN	NCOA3,PRKACA,TGFB2
Superpathway of Cholesterol Biosynthesis	0.438	0.069	NaN	DHCR24,FDPS
Synaptic Long Term Depression	0.433	0.0505	-0.333	CACNA1H,CACNA2D3,LYN,PDIA3,PLA2G2A,PLA2G2D,PLA2G4F,PLCG2,PRKCB,RASD1
Signaling by ERBB2	0.425	0.06	NaN	HSP90AA1,PTK6,PTPN18
RNA Polymerase I Transcription	0.425	0.06	NaN	CAVIN1,HDAC1,POLR1A
Degradation of beta-catenin by the destruction complex	0.423	0.0543	0	CTBP2,HDAC1,SEM1,TCF7,TLE2
Activation of kainate receptors upon glutamate binding	0.419	0.0667	NaN	CALM1 (includes others),GNG12
Regulation of TP53 Activity through Acetylation	0.419	0.0667	NaN	BRPF3,HDAC1
Role of MAPK Signaling in Promoting the Pathogenesis of Influenza	0.416	0.0526	-1.633	BCL2,JUN,PLA2G2A,PLA2G2D,PLA2G4F,RASD1
Transcriptional regulation by RUNX2	0.411	0.0588	NaN	CDKN1A,LGALS3,SOX9
Transcriptional regulation of granulopoiesis	0.411	0.0588	NaN	CDKN1A,FLI1,RARA
Basal Cell Carcinoma Signaling	0.411	0.0556	NaN	BMP1,TCF7,WNT6,WNT8A
SUMOylation of immune response proteins	0.41	0.0909	NaN	IKBKE
RHO GTPases activate KTN1	0.41	0.0909	NaN	RAC1
Phenylalanine and tyrosine metabolism	0.41	0.0909	NaN	ASRGL1
Pexophagy	0.41	0.0909	NaN	ATM
Oleate Biosynthesis II (Animals)	0.41	0.0909	NaN	SCD
Pentose Phosphate Pathway	0.41	0.0909	NaN	PGD
Dolichyl-diphosphooligosaccharide Biosynthesis	0.41	0.0909	NaN	ALG6
Cardiac β-adrenergic Signaling	0.407	0.05	1.342	ADCY7,AKAP12,ATP2A3,CACNA2D3,GNG12,GRK2,PDE4D,PPP1R14A,PRKACA
Circadian Rhythm Signaling	0.404	0.0485	NaN	ADCY7,BLK,CACNA1H,CACNA2D3,GNG12,LCK,LYN,MKNK2,PDIA3,PLCG2,PRKACA,PRKCB,RASD1
MyD88 dependent cascade initiated on endosome	0.401	0.0645	NaN	CD14,TLR9
Sonic Hedgehog Signaling	0.401	0.0645	NaN	GRK2,PRKACA
trans-Golgi Network Vesicle Budding	0.389	0.0541	-1	APP,GNS,TPD52,TXNDC5
Chondroitin Sulfate Biosynthesis (Late Stages)	0.385	0.0566	NaN	CHPF,SULT1A3/SULT1A4,SULT1E1
Class B/2 (Secretin family receptors)	0.384	0.0521	-0.447	ADGRE5,GIP,GNG12,WNT6,WNT8A
Presynaptic depolarization and calcium channel opening	0.381	0.0833	NaN	CACNA2D3
Vitamin D (calciferol) metabolism	0.381	0.0833	NaN	LGMN
GP1b-IX-V activation signalling	0.381	0.0833	NaN	FLNA
Mineralocorticoid Biosynthesis	0.381	0.0833	NaN	GSTA1
Insulin Receptor Signaling	0.381	0.05	0.816	INPP5D,PIK3C2B,PIK3CD,PIK3CG,PPP1R14A,PRKACA,RASD1
Regulation of eIF4 and p70S6K Signaling	0.38	0.0489	1.342	EIF3C,EIF4A1,ITGA3,ITGA4,ITGAL,PIK3C2B,PIK3CD,PIK3CG,RASD1
Pre-NOTCH Expression and Processing	0.368	0.0526	-1	ATP2A3,JUN,RAB6A,ST3GAL4
Hypoxia Signaling in the Cardiovascular System	0.368	0.0526	NaN	ATM,HSP90AA1,HSP90AB1,JUN
Dopamine-DARPP32 Feedback in cAMP Signaling	0.367	0.0484	0.378	ADCY7,ATP2A3,CACNA2D3,CALM1 (includes others),PDIA3,PLCG2,PPP1R14A,PRKACA,PRKCB
Meiotic synapsis	0.361	0.0545	NaN	LMNA,SUN2,TINF2
Signaling by PTK6	0.361	0.0545	NaN	PTK6,PXN,RAC1
Metabolism of folate and pterines	0.355	0.0769	NaN	DHFR
Passive transport by Aquaporins	0.355	0.0769	NaN	AQP3
Mitochondrial calcium ion transport	0.355	0.0769	NaN	SMDT1
Processing of SMDT1	0.355	0.0769	NaN	SMDT1
Azathioprine ADME	0.355	0.0769	NaN	GSTA1
Assembly of RNA Polymerase I Complex	0.355	0.0769	NaN	POLR1A
Cholesterol Biosynthesis I	0.355	0.0769	NaN	DHCR24
NAD Phosphorylation and Dephosphorylation	0.355	0.0769	NaN	NNT
Cholesterol Biosynthesis II (via 24,25-dihydrolanosterol)	0.355	0.0769	NaN	DHCR24
Guanosine Nucleotides Degradation III	0.355	0.0769	NaN	NT5C3A
Cholesterol Biosynthesis III (via Desmosterol)	0.355	0.0769	NaN	DHCR24
Glucocorticoid Biosynthesis	0.355	0.0769	NaN	GSTA1
Transcriptional Regulation by E2F6	0.354	0.0588	NaN	EED,PHC1
Late endosomal microautophagy	0.354	0.0588	NaN	CHMP7,RNASE1
Fatty Acid β-oxidation I	0.354	0.0588	NaN	SCP2,SLC27A4
CSDE1 Signaling Pathway	0.349	0.0536	NaN	CCL2,FOS,RAC1
SUMOylation of chromatin organization proteins	0.349	0.0536	NaN	HDAC1,PHC1,POM121/POM121C
Triacylglycerol Biosynthesis	0.349	0.0536	NaN	GPAT2,PLPP3,PLPP5
Oxidative Ethanol Degradation III	0.349	0.0536	NaN	ALDH1A1,ALDH2,ALDH3A2
Signaling by NOTCH1	0.349	0.0513	0	HDAC1,HDAC9,NCSTN,TLE2
Role of WNT/GSK-3β Signaling in the Pathogenesis of Influenza	0.349	0.0513	NaN	NCOA3,TCF7,WNT6,WNT8A
G alpha (s) signalling events	0.345	0.0483	0.378	ADCY7,GIP,GNG12,GRK2,GRK6,INSL3,PDE4D
Phase I - Functionalization of compounds	0.333	0.049	-2.236	ALDH1A1,ALDH2,CYB5R3,CYP11A1,PTGIS
LGI-ADAM interactions	0.331	0.0714	NaN	STX1B
Interleukin-15 signaling	0.331	0.0714	NaN	JAK3
Aspirin ADME	0.331	0.0714	NaN	BSG
DNA Double-Strand Break Repair by Homologous Recombination	0.331	0.0714	NaN	ATM
DNA Double-Strand Break Repair by Non-Homologous End Joining	0.331	0.0714	NaN	ATM
Urate Biosynthesis/Inosine 5'-phosphate Degradation	0.331	0.0714	NaN	NT5C3A
Role of BRCA1 in DNA Damage Response	0.33	0.05	0	ATM,CDKN1A,E2F5,FANCD2
Role of CHK Proteins in Cell Cycle Checkpoint Control	0.328	0.0517	NaN	ATM,CDKN1A,E2F5
Cancer Drug Resistance by Drug Efflux	0.328	0.0517	NaN	PIK3CD,PIK3CG,RASD1
Endocannabinoid Neuronal Synapse Pathway	0.318	0.047	-0.816	ADCY7,CACNA1H,CACNA2D3,GNG12,PDIA3,PLCG2,PRKACA
BBSome Signaling Pathway	0.318	0.045	1.091	ADGRE5,ADGRG1,ADGRG5,CCR6,CCR7,CCT2,CCT6A,CCT7,EED,GALR3,GPR132,GPR171,GPR174,GPR18,GPR4,GPRC5A,GPRC5B,LPAR5,MYL11,NPFFR1,PRKACA,TAS1R3
Polyamine Regulation in Colon Cancer	0.317	0.0508	NaN	FOS,JUN,SAT1
Deubiquitination	0.314	0.0456	2.309	ATXN7,BIRC3,H2AC21,H2BC18,MDM4,MUL1,SEM1,TNKS2,UCHL1,USP17L2 (includes others),USP17L22 (includes others),USP18
Regulation of cholesterol biosynthesis by SREBP (SREBF)	0.31	0.0667	NaN	SREBF1
Synthesis of Prostaglandins (PG) and Thromboxanes (TX)	0.31	0.0667	NaN	PTGIS
Mismatch Repair	0.31	0.0667	NaN	POLD4
Platelet Adhesion to exposed collagen	0.31	0.0667	NaN	LYN
Fatty Acid Activation	0.31	0.0667	NaN	SLC27A4
Choline Biosynthesis III	0.31	0.0667	NaN	PLD4
TR/RXR Activation	0.308	0.0469	2.449	NCOA3,PIK3C2B,PIK3CD,PIK3CG,SREBF1,UCP2
Visual phototransduction	0.307	0.05	NaN	CALM1 (includes others),DHRS3,RBP1
GABA receptor activation	0.307	0.05	NaN	ADCY7,GABRA3,GNG12
SPINK1 Pancreatic Cancer Pathway	0.307	0.05	NaN	CPE,CTSA,CTSB
CTLA4 Signaling in Cytotoxic T Lymphocytes	0.301	0.0444	-2.353	BLK,CARD11,FOS,HLA-DMA,HLA-DMB,HLA-DOB,HLA-F,ITGA3,ITGAL,JUN,LAT,LCK,LYN,NFATC1,NFATC2,NFATC3,PIK3C2B,PIK3CD,PIK3CG,PLCG2,PLD4,RAC1,RAC2,RASD1,TGFB2,TRBC1,VAV1
NoRC negatively regulates rRNA expression	0.3	0.0526	NaN	HDAC1,MBD2
Fanconi Anemia Pathway	0.3	0.0526	NaN	FANCD2,MUS81
Resolution of Abasic Sites (AP sites)	0.3	0.0526	NaN	MBD4,POLD4
Notch Signaling	0.3	0.0526	NaN	HES7,NCSTN
Chondroitin Sulfate Biosynthesis	0.298	0.0492	NaN	CHPF,SULT1A3/SULT1A4,SULT1E1
Transcriptional regulation of white adipocyte differentiation	0.296	0.0476	-1	CEBPD,KLF4,NCOA3,SREBF1
Heparan Sulfate Biosynthesis (Late Stages)	0.296	0.0476	NaN	ALDH2,DTD2,SULT1A3/SULT1A4,SULT1E1
Cargo recognition for clathrin-mediated endocytosis	0.295	0.0467	1.342	GRK2,IL7R,ITSN2,SCARB2,SH3KBP1
TCF dependent signaling in response to WNT	0.292	0.0452	0.333	CCDC88C,HDAC1,SEM1,SOX4,SOX9,TCF7,TLE2,TNKS2,WNT8A
Prolactin receptor signaling	0.291	0.0625	NaN	CSH1/CSH2
SUMOylation of DNA methylation proteins	0.291	0.0625	NaN	PHC1
Superpathway of Citrulline Metabolism	0.291	0.0625	NaN	PRODH
Bile Acid Biosynthesis, Neutral Pathway	0.291	0.0625	NaN	SCP2
D-myo-inositol (1,4,5)-trisphosphate Degradation	0.291	0.0625	NaN	INPP5D
Adenosine Nucleotides Degradation II	0.291	0.0625	NaN	NT5C3A
Regulation of TP53 Expression and Degradation	0.288	0.0513	NaN	ATM,MDM4
Superpathway of Methionine Degradation	0.288	0.0513	NaN	PRMT1,PRMT8
UFMylation Signaling Pathway	0.288	0.0484	NaN	ATM,EIF4A1,RPN1
Adrenergic Receptor Signaling Pathway (Enhanced)	0.287	0.045	-0.333	ADCY7,CACNA1H,CACNA2D3,LTB,PDIA3,PLCG2,PRKACA,PRKCB,TGFB2
GABA Receptor Signaling	0.282	0.0455	NaN	ADCY7,CACNA1H,CACNA2D3,GABRA3,GNG12,KCNN4
Dermatan Sulfate Biosynthesis	0.279	0.0476	NaN	CHPF,SULT1A3/SULT1A4,SULT1E1
Sphingolipid metabolism	0.273	0.046	0	ALDH3A2,CTSA,GLB1L,UGT8
Signaling by Type 1 Insulin-like Growth Factor 1 Receptor (IGF1R)	0.273	0.0588	NaN	CILP
Protein methylation	0.273	0.0588	NaN	CALM1 (includes others)
Signaling by NTRK3 (TRKC)	0.273	0.0588	NaN	NTRK3
Isoleucine Degradation I	0.273	0.0588	NaN	ACADSB
Gustation Pathway	0.272	0.0443	-0.333	ADCY7,CACNA1H,CACNA2D3,GABRA3,KCNN4,P2RX5,P2RY8,PRKACA,TAS1R3
Melatonin Degradation I	0.271	0.0469	NaN	SULT1A3/SULT1A4,UGT2A3,UGT2B4
Sleep REM Signaling Pathway	0.268	0.045	-1.342	EGR1,FOS,LTB,PRKACA,TGFB2
RET signaling	0.266	0.0488	NaN	PIK3CD,PRKACA
Mechanisms of Viral Exit from Host Cells	0.266	0.0488	NaN	ACTA2,PRKCB
RORA activates gene expression	0.257	0.0556	NaN	SREBF1
Nicotinate metabolism	0.257	0.0556	NaN	PTGIS
Metabolism of Angiotensinogen to Angiotensins	0.257	0.0556	NaN	ACE
Branched-chain amino acid catabolism	0.257	0.0556	NaN	ACADSB
Superpathway of Geranylgeranyldiphosphate Biosynthesis I (via Mevalonate)	0.257	0.0556	NaN	FDPS
MyD88:MAL(TIRAP) cascade initiated on plasma membrane	0.256	0.0476	NaN	CD14,SOCS1
Glutamate Receptor Signaling	0.254	0.0455	NaN	CALM1 (includes others),GLUL,GNG12
Heparan Sulfate Biosynthesis	0.245	0.044	NaN	ALDH2,DTD2,SULT1A3/SULT1A4,SULT1E1
Purine Nucleotides Degradation II (Aerobic)	0.242	0.0526	NaN	NT5C3A
Mitochondrial L-carnitine Shuttle Pathway	0.242	0.0526	NaN	SLC27A4
PI3K Cascade	0.236	0.0455	NaN	FGFR3,TLR9
SUMOylation of transcription cofactors	0.236	0.0455	NaN	PHC1,TRIM28
Synthesis, secretion, and deacylation of Ghrelin	0.228	0.05	NaN	KLF4
Androgen Biosynthesis	0.228	0.05	NaN	GSTA1
Valine Degradation I	0.228	0.05	NaN	ACADSB
Regulation of TLR by endogenous ligand	0.215	0.0476	NaN	CD14
Synaptic adhesion-like molecules	0.215	0.0476	NaN	FLOT2
Endoplasmic Reticulum Stress Pathway	0.215	0.0476	NaN	CALR
Cellular hexose transport	0.203	0.0455	NaN	SLC50A1
Chaperone Mediated Autophagy Signaling Pathway	0	0.0331	0.655	APP,CASP1,CTSA,EIF4A1,HSP90AA1,HSP90AB1,LAMP2,MARCHF5,MMP15,MMP2,MMP9,NFATC2,PIK3C2B,PIK3CD,PIK3CG,POU5F1,RAC1,RARA,TPD52,TRBC1,UCHL1
Microautophagy Signaling Pathway	0	0.0375	NaN	COL17A1,COL18A1,COL4A1,COL4A2,LAMP2,RAB7A
NFKBIE Signaling Pathway	0	0.0178	1.414	ANKRD44,CD40,IKBKE,LTB,PPP6R1,REL,TNFRSF13C,TRBC1
Cellular response to hypoxia	0	0.0267	NaN	LIMD1,SEM1
Potassium Channels	0	0.0291	NaN	GNG12,KCNK4,KCNN4
Circadian Clock	0	0.0169	NaN	MEF2C
BMAL1:CLOCK,NPAS2 activates circadian gene expression	0	0.037	NaN	NAMPT
Antimicrobial peptides	0	0.0294	NaN	LTF
Eukaryotic Translation Elongation	0	0.0105	NaN	RPL21
Telomere Maintenance	0	0.0411	NaN	CTC1,POLD4,TINF2
Integration of energy metabolism	0	0.0388	NaN	ADCY7,ADIPOR2,GNG12,PRKACA
Gamma carboxylation, hypusine formation and arylsulfatase activation	0	0.0244	NaN	GAS6
Regulation of Apoptosis	0	0.0189	NaN	SEM1
SRP-dependent cotranslational protein targeting to membrane	0	0.0261	NaN	RPL21,RPN1,SEC61G
Signaling by NTRK1 (TRKA)	0	0.0247	NaN	DUSP6,MEF2C
Metabolism of porphyrins	0	0.0435	NaN	GSTA1
Bile acid and bile salt metabolism	0	0.0323	NaN	PTGIS
Metabolism of non-coding RNA	0	0.0364	NaN	PHAX,POM121/POM121C
Metabolism of steroid hormones	0	0.0286	NaN	CYP11A1
Metabolism of water-soluble vitamins and cofactors	0	0.0339	NaN	CYB5R3,SLC25A19
Signaling by BMP	0	0.0385	NaN	FSTL1
Generic Transcription Pathway	0	0.0327	1.069	HDAC1,HDAC9,NR4A1,NRBP1,RARA,TRIM28,ZKSCAN8,ZNF28,ZNF417/ZNF587,ZNF519,ZNF705A,ZNF726,ZNF729,ZNF776
RNA Polymerase II Transcription	0	0.0201	NaN	EAF2,ELOA2,TAF13
COPII-mediated vesicle transport	0	0.0417	NaN	ANKRD44,PPP6R1,TMED10
Gene Silencing by RNA	0	0.0211	NaN	HSP90AA1,POM121/POM121C
PRC2 methylates histones and DNA	0	0.0286	NaN	EED
Transcriptional activity of SMAD2/SMAD3:SMAD4 heterotrimer	0	0.0408	NaN	E2F5,HDAC1
Selenoamino acid metabolism	0	0.00935	NaN	RPL21
SUMOylation of DNA damage response and repair proteins	0	0.0395	NaN	PHC1,POM121/POM121C,SP100
SUMOylation of ubiquitinylation proteins	0	0.0263	NaN	POM121/POM121C
Metabolism of polyamines	0	0.0339	NaN	SAT1,SEM1
Olfactory Signaling Pathway	0	0.0405	NaN	OR4F17 (includes others),OR7C1,OR8B2/OR8B3
ABC-family proteins mediated transport	0	0.0297	NaN	ABCB10,DERL3,SEM1
Striated Muscle Contraction	0	0.0278	NaN	TNNI2
Signal amplification	0	0.0303	NaN	GNG12
Glutamate binding, activation of AMPA receptors and synaptic plasticity	0	0.0312	NaN	PRKCB
Regulation of lipid metabolism by PPARalpha	0	0.0252	NaN	NCOA3,RGL1,SREBF1
SUMOylation of SUMOylation proteins	0	0.0294	NaN	POM121/POM121C
SUMOylation of intracellular receptors	0	0.0357	NaN	RARA
Class C/3 (Metabotropic glutamate/pheromone receptors)	0	0.025	NaN	TAS1R3
Transport of bile salts and organic acids, metal ions and amine compounds	0	0.012	NaN	BSG
Transport of inorganic cations/anions and amino acids/oligopeptides	0	0.0288	NaN	CALM1 (includes others),SLC36A1,SLC9A9
ERCC6 (CSB) and EHMT2 (G9a) positively regulate rRNA expression	0	0.027	NaN	HDAC1
Deadenylation-dependent mRNA decay	0	0.0182	NaN	EIF4A1
MyD88 cascade initiated on plasma membrane	0	0.04	NaN	TLR10
Other interleukin signaling	0	0.0417	NaN	TYK2
Regulation of mRNA stability by proteins that bind AU-rich elements	0	0.0227	NaN	GPRC5A
Regulation of mitotic cell cycle	0	0.0227	NaN	ANAPC16,SEM1
Thrombin signalling through proteinase activated receptors (PARs)	0	0.0312	NaN	GNG12
SUMOylation of RNA binding proteins	0	0.0435	NaN	PHC1,POM121/POM121C
SUMOylation of DNA replication proteins	0	0.0222	NaN	POM121/POM121C
Miscellaneous transport and binding events	0	0.0385	NaN	TUSC3
B-WICH complex positively regulates rRNA expression	0	0.0192	NaN	POLR1A
Hedgehog ligand biogenesis	0	0.0308	NaN	SEM1,SYVN1
Mitochondrial translation	0	0.0208	NaN	GFM2,MRPL51
Hedgehog 'on' state	0	0.0233	NaN	GRK2,SEM1
Signaling by FGFR1	0	0.02	NaN	SPRED1
Signaling by FGFR2	0	0.0137	NaN	ESRP1
Signaling by FGFR3	0	0.025	NaN	FGFR3
TNFs bind their physiological receptors	0	0.0345	NaN	TNFRSF13B
NIK-->noncanonical NF-kB signaling	0	0.0167	NaN	SEM1
Nonhomologous End-Joining (NHEJ)	0	0.0408	NaN	ATM,TP53BP1
DNA Double Strand Break Response	0	0.0339	NaN	ATM,TP53BP1
Cargo concentration in the ER	0	0.0294	NaN	TMED10
Nucleotide Excision Repair	0	0.0206	NaN	DDB1,POLD4
Interleukin-6 family signaling	0	0.0417	NaN	TYK2
Major pathway of rRNA processing in the nucleolus and cytosol	0	0.0108	NaN	FCF1,RPL21
Regulation of TP53 Activity through Phosphorylation	0	0.0323	NaN	ATM,MDM4,TAF13
RNA polymerase II transcribes snRNA genes	0	0.0361	NaN	PHAX,POU2F2,TAF13
Mitotic Prophase	0	0.0291	NaN	LMNA,POM121/POM121C,PRKCB
DNA Replication Pre-Initiation	0	0.0192	NaN	ANAPC16,SEM1
Synthesis of DNA	0	0.0252	NaN	ANAPC16,POLD4,SEM1
S Phase	0	0.04	-1	CDKN1A,E2F5,PTK6,SEM1
Cell Cycle Checkpoints	0	0.0368	0	ANAPC16,ATM,CDKN1A,CLIP1,DYNLL1,KIF2A,MDM4,SEM1,TP53BP1,YWHAE
Glucose metabolism	0	0.0375	NaN	POM121/POM121C,PRKACA,TPI1
Processing of Capped Intron-Containing Pre-mRNA	0	0.00697	NaN	NXF2/NXF2B,POM121/POM121C
Eukaryotic Translation Initiation	0	0.0246	NaN	EIF3C,EIF4A1,RPL21
Eukaryotic Translation Termination	0	0.0106	NaN	RPL21
Mitochondrial Fatty Acid Beta-Oxidation	0	0.0417	NaN	NDUFAB1
Nucleosome assembly	0	0.0204	NaN	RSF1
Transcriptional Regulation by VENTX	0	0.025	NaN	ANAPC16
Regulation of RUNX2 expression and activity	0	0.0137	NaN	SEM1
Cristae formation	0	0.0323	NaN	ATP5ME
Neddylation	0	0.0285	-1.134	CDKN1A,COMMD5,DDB1,FBXO21,MUL1,OBSL1,SEM1
Triglyceride metabolism	0	0.0294	NaN	PRKACA
Signaling by NTRK2 (TRKB)	0	0.04	NaN	RAC1
Signaling by NOTCH3	0	0.04	NaN	IKZF1,NCSTN
Signaling by NOTCH4	0	0.0361	NaN	ACTA2,NCSTN,SEM1
Peroxisomal protein import	0	0.0159	NaN	SCP2
Meiotic recombination	0	0.0208	NaN	ATM
Endosomal Sorting Complex Required For Transport (ESCRT)	0	0.0323	NaN	CHMP7
Nonsense-Mediated Decay (NMD)	0	0.00855	NaN	RPL21
Response of EIF2AK4 (GCN2) to amino acid deficiency	0	0.0194	NaN	ATF3,RPL21
Heme signaling	0	0.0213	NaN	MEF2C
Sensory perception of taste	0	0.0213	NaN	TAS1R3
Expression and translocation of olfactory receptors	0	0.0401	4	OR11H12 (includes others),OR13C2,OR14C36,OR2L5,OR2T2/OR2T35,OR2V2,OR4C46,OR4F17 (includes others),OR5H15,OR5L1,OR5V1,OR7C1,OR7E24,OR8B2/OR8B3,OR8G1,OR9G9
KEAP1-NFE2L2 pathway	0	0.033	NaN	CDKN1A,MUL1,SEM1
Class I MHC mediated antigen processing and presentation	0	0.0347	-1.387	CALR,CANX,CD14,CTSL,CTSV,CYBA,FBXO21,HLA-F,MKRN1,NCF1,PDIA3,SEM1,SOCS1
Sleep NREM Signaling Pathway	0	0.0435	0.447	ADCY7,GABRA3,PRKACA,RASD1,YWHAE
Cohesin Chromatin Regulation Pathway	0	0.0202	1.342	ATM,H2AC21,POLR2J2/POLR2J3,POU5F1,TINF2
Role of NFAT in Regulation of the Immune Response	0	0.029	3.266	BLNK,CALM1 (includes others),CD79A,CD79B,FCGR2B,FCGR3A/FCGR3B,FOS,GATA4,GNG12,HLA-DMA,HLA-DMB,HLA-DOB,IGHM,IKBKE,JUN,LAT,LCK,LYN,MEF2C,NFATC1,NFATC2,NFATC3,PIK3C2B,PIK3CD,PIK3CG,PLCG2,RASD1,REL,SYK,TRBC1
FcγRIIB Signaling in B Lymphocytes	0	0.0282	2.53	BLNK,CACNA1H,CACNA2D3,CD79A,CD79B,FCGR2B,IGHM,INPP5D,LYN,PIK3C2B,PIK3CD,PIK3CG,PLCG2,RASD1,SYK
CCR5 Signaling in Macrophages	0	0.022	-0.378	CACNA1H,CACNA2D3,CALM1 (includes others),CCL3,FOS,GNG12,JUN,PLCG2,PRKCB,PTK2B,TRBC1
IL-22 Signaling	0	0.0417	NaN	TYK2
Calcium-induced T Lymphocyte Apoptosis	0	0.0261	1.265	ATP2A3,CALM1 (includes others),CAPN2,HDAC1,HLA-DMA,HLA-DMB,HLA-DOB,LCK,NFATC2,NR4A1,PRKCB,TRBC1
Cytotoxic T Lymphocyte-mediated Apoptosis of Target Cells	0	0.0118	NaN	BCL2,CASP8,CYCS,HLA-F,TRBC1
T Helper Cell Differentiation	0	0.0149	NaN	CD40,CXCR5,HLA-DMA,HLA-DMB,HLA-DOB,STAT6,TRBC1
IL-15 Signaling	0	0.0209	2.333	IGHM,JAK3,LCK,PIK3C2B,PIK3CD,PIK3CG,RASD1,REL,STAT6,SYK,TYK2
Role of Cytokines in Mediating Communication between Immune Cells	0	0.0185	NaN	IL36RN
Dendritic Cell Maturation	0	0.0403	2.558	CCR7,CD40,CD83,COL18A1,FCGR2B,FCGR3A/FCGR3B,HLA-DMA,HLA-DMB,HLA-DOB,HLA-F,IGHM,IKBKE,IL36RN,IRF8,LTB,PDIA3,PIK3C2B,PIK3CD,PIK3CG,PLCG2,REL,TLR9,TRBC1,TYROBP
ICOS-ICOSL Signaling in T Helper Cells	0	0.0414	2.357	CALM1 (includes others),CD40,CSK,HLA-DMA,HLA-DMB,HLA-DOB,IKBKE,INPP5D,LAT,LCK,NFATC1,NFATC2,NFATC3,PIK3C2B,PIK3CD,PIK3CG,PTPRC,RAC1,REL,TRBC1,VAV1
Lipid Antigen Presentation by CD1	0	0.00964	-1	CALR,CANX,PDIA3,TRBC1
Mitotic Roles of Polo-Like Kinase	0	0.0299	NaN	HSP90AA1,HSP90AB1
Type I Diabetes Mellitus Signaling	0	0.0255	-0.816	BCL2,CASP8,CPE,CYCS,HLA-DMA,HLA-DMB,HLA-DOB,HLA-F,IKBKE,IL1R1,REL,SOCS1,TRBC1
Allograft Rejection Signaling	0	0.0143	NaN	CD40,HLA-DMA,HLA-DMB,HLA-DOB,HLA-F,IGHM,TRBC1
Autoimmune Thyroid Disease Signaling	0	0.0153	NaN	CD40,HLA-DMA,HLA-DMB,HLA-DOB,HLA-F,IGHM,TRBC1
Graft-versus-Host Disease Signaling	0	0.0135	NaN	HLA-DMA,HLA-DMB,HLA-DOB,HLA-F,IL36RN,TRBC1
p70S6K Signaling	0	0.0242	2.714	CD19,CD79A,CD79B,IGHM,LYN,PDIA3,PIK3C2B,PIK3CD,PIK3CG,PLCG2,PRKCB,RASD1,SYK,YWHAE
G Protein Signaling Mediated by Tubby	0	0.015	0.816	GNG12,LAT,LCK,NAMPT,PLCG2,TRBC1,VAV1
Communication between Innate and Adaptive Immune Cells	0	0.015	3.606	CCL3,CCR7,CD40,CD79A,CD79B,CD83,HLA-F,IGHM,IL36RN,TLR10,TLR9,TNFRSF13B,TNFRSF13C,TRBC1
Systemic Lupus Erythematosus Signaling	0	0.0281	NaN	CD22,CD40,CD72,CD79A,CD79B,FCGR2B,FCGR3A/FCGR3B,FOS,HLA-F,IGHM,IL36RN,INPP5D,JUN,LAT,LCK,LYN,NFATC1,NFATC2,NFATC3,PIK3C2B,PIK3CD,PIK3CG,PLCG2,PRPF40B,PTPN6,PTPRC,RASD1,TLR9,TNFRSF13C,TRBC1
CDC42 Signaling	0	0.0382	-1	ACTR3,CLIP1,FGD3,FNBP1L,FOS,HLA-DMA,HLA-DMB,HLA-DOB,HLA-F,ITGA3,ITGA4,ITGAL,JUN,MPRIP,MYL11,MYL9,PAK1,TRBC1,VAV1,WAS,WASL,WIPF1
AMPK Signaling	0	0.0331	0.378	CDKN1A,GNG12,PIK3C2B,PIK3CD,PIK3CG,PRKACA,RAB6A,RAB7A
Phospholipase C Signaling	0	0.0393	2.058	ADCY7,ARHGEF1,ARHGEF17,ARHGEF18,BLNK,CALM1 (includes others),CD79A,CD79B,FCGR2B,GNG12,HDAC1,HDAC9,IGHM,ITGA3,ITGA4,ITGAL,LAT,LCK,LYN,MEF2C,MPRIP,MYL11,MYL9,NFATC1,NFATC2,NFATC3,PLA2G2A,PLA2G2D,PLA2G4F,PLCG2,PLD4,PPP1R14A,PRKCB,RAC1,RAC2,RASD1,REL,RHOB,RHOBTB2,RHOC,RHOF,RHOH,SYK,TRBC1
Altered T Cell and B Cell Signaling in Rheumatoid Arthritis	0	0.0181	NaN	CCL21,CD40,CD79A,CD79B,CXCL13,HLA-DMA,HLA-DMB,HLA-DOB,IGHM,IL36RN,LTB,REL,TLR10,TLR9,TNFRSF13B,TNFRSF13C,TRBC1
B Cell Development	0	0.0205	NaN	CD19,CD40,CD79A,CD79B,HLA-DMA,HLA-DMB,HLA-DOB,IGHM,IL7R,PTPRC
Regulation of IL-2 Expression in Activated and Anergic T Lymphocytes	0	0.0368	1.698	CALM1 (includes others),CARD11,FOS,IKBKE,JUN,LAT,LCK,NFATC1,NFATC2,NFATC3,PLCG2,RAC1,RASD1,REL,TGFB2,TRBC1,VAV1
NUR77 Signaling in T Lymphocytes	0	0.0253	-1.414	BCL2,CALM1 (includes others),CYCS,HDAC1,HDAC9,HLA-DMA,HLA-DMB,HLA-DOB,HLA-F,NFATC1,NR4A1,PRKCB,TRBC1
PKCθ Signaling in T Lymphocytes	0	0.043	2.982	CACNA1H,CACNA2D3,CARD11,FOS,HLA-DMA,HLA-DMB,HLA-DOB,IKBKE,JUN,LAT,LCK,NFATC1,NFATC2,NFATC3,PIK3C2B,PIK3CD,PIK3CG,PLCG2,RAC1,RAC2,RASD1,REL,TRBC1,VAV1
Role of Lipids/Lipid Rafts in the Pathogenesis of Influenza	0	0.0435	NaN	FDPS
Antiproliferative Role of TOB in T Cell Signaling	0	0.00469	NaN	TGFB2,TRBC1
OX40 Signaling Pathway	0	0.0167	NaN	BCL2,HLA-DMA,HLA-DMB,HLA-DOB,HLA-F,JUN,REL,TRBC1
Intrinsic Prothrombin Activation Pathway	0	0.0238	NaN	COL18A1
Assembly of RNA Polymerase II Complex	0	0.04	NaN	POLR2J2/POLR2J3,TAF13
Spliceosomal Cycle	0	0.0189	NaN	PRPF40B
Role of IL-17F in Allergic Inflammatory Airway Diseases	0	0.0426	NaN	CCL2,REL
Hematopoiesis from Pluripotent Stem Cells	0	0.00447	NaN	IGHM,TRBC1
Nicotine Degradation III	0	0.0333	NaN	UGT2A3,UGT2B4
Pyrimidine Ribonucleotides De Novo Biosynthesis	0	0.0233	NaN	ENTPD8
CDP-diacylglycerol Biosynthesis I	0	0.0357	NaN	GPAT2
tRNA Splicing	0	0.0217	NaN	PDE4D
NAD Salvage Pathway II	0	0.037	NaN	NT5C3A
Triacylglycerol Degradation	0	0.0333	NaN	ALDH2,DTD2
D-myo-inositol (1,4,5)-Trisphosphate Biosynthesis	0	0.0385	NaN	PLCG2
Dermatan Sulfate Biosynthesis (Late Stages)	0	0.04	NaN	SULT1A3/SULT1A4,SULT1E1
Phosphatidylglycerol Biosynthesis II (Non-plastidic)	0	0.0333	NaN	GPAT2
Nicotine Degradation II	0	0.0294	NaN	UGT2A3,UGT2B4
TCA Cycle II (Eukaryotic)	0	0.0435	NaN	SDHD
Retinol Biosynthesis	0	0.0408	NaN	DHRS3,RBP1
Pyrimidine Ribonucleotides Interconversion	0	0.025	NaN	ENTPD8
Glycolysis I	0	0.037	NaN	TPI1
Methylglyoxal Degradation III	0	0.0323	NaN	PTGR1
Superpathway of Melatonin Degradation	0	0.0435	NaN	SULT1A3/SULT1A4,UGT2A3,UGT2B4
Stearate Biosynthesis I (Animals)	0	0.0423	NaN	DHCR24,PTGR1,SLC27A4
Acetone Degradation I (to Methylglyoxal)	0	0.0238	NaN	PTGR1
Gαi Signaling	0	0.0286	NaN	ADCY7,GNG12,PRKACA,RASD1
Gαs Signaling	0	0.0317	NaN	ADCY7,GNG12,PRKACA,RAPGEF2
Vitamin-C Transport	0	0.0435	NaN	TXN
BER (Base Excision Repair) Pathway	0	0.0227	NaN	MBD4
Nucleotide Excision Repair Pathway	0	0.0286	NaN	POLR2J2/POLR2J3
SAPK/JNK Signaling	0	0.0279	1.508	GNG12,JUN,LCK,MAP4K1,MAP4K2,NFATC1,NFATC3,PIK3C2B,PIK3CD,PIK3CG,RAC1,RAC2,RASD1,TRBC1
Protein Ubiquitination Pathway	0	0.0293	-1.134	BIRC3,CRYAB,DNAJA1,HLA-F,HSP90AA1,HSP90AB1,UCHL1,USP18
IL-4 Signaling	0	0.0329	0.688	COL17A1,COL18A1,COL4A1,COL4A2,FCER2,HLA-DMA,HLA-DMB,HLA-DOB,JAK3,NFATC2,PIK3C2B,PIK3CD,PIK3CG,PTPN6,RASD1,SOCS1,STAT6,TGFB2,TRBC1
Phototransduction Pathway	0	0.0185	NaN	PRKACA
Dopamine Receptor Signaling	0	0.0375	NaN	ADCY7,PPP1R14A,PRKACA
cAMP-mediated signaling	0	0.0297	-0.816	ADCY7,AKAP12,CALM1 (includes others),DUSP6,GRK2,PDE4D,PRKACA
NF-κB Signaling	0	0.0333	1.698	CARD11,CASP8,CD40,FGFR3,HDAC1,IL1R1,IL36RN,LCK,NTRK3,PIK3C2B,PIK3CD,PIK3CG,PLCG2,PRKACA,PRKCB,RASD1,TLR10,TLR9,TRBC1
Iron homeostasis signaling pathway	0	0.0435	NaN	ABCB10,BMP1,HBA1/HBA2,JAK3,LRP1,TYK2
Th17 Activation Pathway	0	0.0269	2.111	CCR6,DEFB108B,DEFB119,HSP90AA1,HSP90AB1,IL1R1,JAK3,NFATC1,NFATC2,NFATC3,REL,TRBC1,TYK2
NER (Nucleotide Excision Repair, Enhanced Pathway)	0	0.033	NaN	DDB1,POLD4,POLR2J2/POLR2J3
Apelin Cardiac Fibroblast Signaling Pathway	0	0.0435	NaN	TGFB2
Apelin Muscle Signaling Pathway	0	0.0208	NaN	GNG12
FAT10 Signaling Pathway	0	0.0175	NaN	SEM1
T Cell Exhaustion Signaling Pathway	0	0.0388	1.291	BTLA,FOS,FOXP1,HLA-DMA,HLA-DMB,HLA-DOB,HLA-F,JAK3,JUN,MGAT5,NFATC1,NFATC2,NFATC3,PIK3C2B,PIK3CD,PIK3CG,PLCG2,PTPN6,RASD1,TCF7,TRBC1,TYK2
Systemic Lupus Erythematosus in T Cell Signaling Pathway	0	0.0435	2.502	CASP1,CASP14,CASP8,CD44,FOS,HLA-DMA,HLA-DMB,HLA-DOB,HLA-F,ITGAL,JUN,LAT,NFATC2,PIK3C2B,PIK3CD,PIK3CG,RAC1,RAC2,RASD1,RDX,RHOB,RHOBTB2,RHOC,RHOF,RHOH,SYK,TRBC1,VAV1
Inhibition of ARE-Mediated mRNA Degradation Pathway	0	0.0245	NaN	LTB,PRKACA,SEM1,YWHAE
Kinetochore Metaphase Signaling Pathway	0	0.0182	NaN	H2AC21,PPP1R14A
