# Supplementary material for: Spatial transcriptomics mapping of immune cell and TGFβ signalling pathway heterogeneity in testicular germ cell tumours
Source: Andrology. 2025 Jul 22;14(1):210–27. doi: 10.1111/andr.70100 (PMC12670472; doi:10.1111/andr.70100)
Supplement: Supplementary file 6 — Supporting Information [file ANDR-14-210-s005.xlsx]

## Sheet: Sheet1
IPA Upstream regulators: NonSem2 tumour near GCNIS vs GCNIS ROIs
Upstream Regulator	Expr Log Ratio	Molecule Type	Predicted Activation State	Activation z-score	Flags	p-value of overlap	Target Molecules in Dataset	Mechanistic Network
SMARCAL1	0.615	enzyme	Inhibited	-4	bias	2.05e-13	APOA1,CYP51A1,DHCR24,DHCR7,EPN1,ERG28,FASN,FDFT1,HMGCS1,IDI1,INSIG1,MGST3,MSMO1,SCD,SORT1,TMEM97
SREBF1	-0.683	transcription regulator	Inhibited	-3.986		2.97e-12	ADGRG1,ALDOA,CSRP1,CYP51A1,DHCR7,DLK1,FASN,FDFT1,G6PD,HMGCS1,IDI1,INSIG1,MSMO1,PTGDS,RBP1,SCARB1,SCD,SERPINA3,SLC7A5,TMEM97	125 (19)
metribolone		chemical reagent	Inhibited	-3.467		6.31e-11	ALDOA,CLU,COX8A,DHCR24,EGR1,EPPIN,EZR,FASN,FATE1,FDFT1,GREB1,HMGCS1,IDI1,IGFBP5,INSIG1,LDHA,MGST3,MICOS10-NBL1/NBL1,MIF,PKM,PRDX6,REEP6,SCD,THBS1	144 (18)
RPTOR	-0.126	other	Inhibited	-3.45		2.56e-09	CYP51A1,DHCR24,DHCR7,DUSP6,FASN,FDFT1,HMGCS1,IDI1,INHA,LDHA,MSMO1,PKM,SOX9	123 (15)
NR5A1	-0.769	ligand-dependent nuclear receptor	Inhibited	-3.404		1.44e-12	C4A/C4B,CYP11A1,CYP17A1,GSTA1,GSTA2,GSTA3,HSD17B3,INHA,INSL3,NOTCH3,NR2F1,SCARB1,SOX9	137 (15)
MYC	-0.507	transcription regulator	Inhibited	-3.395		6.78e-21	ALDOA,CITED1,CLEC3B,CLU,COL14A1,COL15A1,COL1A1,COL1A2,COL3A1,COL5A2,CTSV,DDX5,DUSP6,EGR1,EIF5A,EZR,FAP,FASN,FBLN5,FTH1,FXYD1,G6PD,GAS1,GLUL,GPC1,GREB1,HNRNPA2B1,HSP90AA1,IFI27,IFI6,ISG15,ITM2B,LAMP2,LDHA,LUM,MGP,MGST3,MIF,PDCD4,PEG3,PKM,PTN,RBBP7,RBP1,RPL18,RPL37A,RPS19,SCARB1,SCD,SLC7A5,SOX9,STMN1,THBS1,TIMP1,TMEM97,YBX3	137 (18)
INSR	-0.666	kinase	Inhibited	-3.361		9.76e-09	APOA1,CTSV,CYP11A1,CYP51A1,DHCR7,DLK1,EGR1,FASN,FBLN1,FDFT1,FHL1,GAS1,HMGCS1,IDI1,INSIG1,MARCKSL1,MSMO1,PDCD4,PEMT,SCARB1,SCD,TMBIM6,ZFAND5	150 (24)
SCAP	-0.024	other	Inhibited	-3.103	bias	1.98e-09	CYP51A1,DHCR7,DLK1,FASN,FDFT1,HMGCS1,IDI1,INSIG1,MSMO1,SCD,TMEM97	107 (12)
SREBF2	-0.383	transcription regulator	Inhibited	-3.095		4.07e-11	CCN1,CYP51A1,DHCR24,DHCR7,FASN,FDFT1,G6PD,HMGCS1,IDI1,INSIG1,MSMO1,SCD,TMEM97	130 (19)
CSF1	0.166	cytokine	Inhibited	-3.057		3.9e-08	APOE,CYP11A1,CYP17A1,CYP51A1,DHCR24,DHCR7,EGR1,FDFT1,HMGCS1,IDI1,IFI6,ISG15,LDHA,MSMO1,PKM,SLC7A5,THBS1	122 (15)
lysophosphatidylcholine		chemical - other	Inhibited	-3		6.07e-07	CYP51A1,DHCR7,EGR1,FASN,FDFT1,HMGCS1,INSIG1,MSMO1,SCARB1,SCD	142 (22)
MAP2K5	-0.199	kinase	Inhibited	-2.975	bias	8.91e-10	CYP51A1,DHCR24,DHCR7,FDFT1,HMGCS1,IDI1,INSIG1,MSMO1,THBS1	17 (3)
TO-901317		chemical reagent	Inhibited	-2.849		3.28e-07	APOE,CYP11A1,DHCR7,EPHX1,FASN,FDFT1,G6PD,HMGN1,PTGDS,SCARB1,SCD,SERPINA3,TIMP1	113 (15)
EWSR1-FLI1		fusion gene/product	Inhibited	-2.813		1.6e-06	CCN1,COL3A1,COL5A2,FATE1,FIBIN,IGFBP5,TAGLN,THBS1
STAT1	-0.491	transcription regulator	Inhibited	-2.789		0.000202	APOA1,APOE,C4A/C4B,COL1A1,COL3A1,EGR1,GREB1,IFI27,IFI6,ISG15,PTN,SERPINA3,SORT1	133 (20)
SPRING1	-0.019	other	Inhibited	-2.772	bias	1.42e-10	DHCR24,DHCR7,FASN,FDFT1,HMGCS1,IDI1,INSIG1,SCD
L-glutamic acid		chemical - endogenous mammalian	Inhibited	-2.721		1.95e-10	CLDN5,DHCR24,DLK1,EGR1,FASN,FDFT1,HMGCS1,IDI1,INSIG1,MSMO1,PTGDS,SCD,TIMP1,TMEM97	137 (20)
LATS (family)		group	Inhibited	-2.63		6.24e-07	CCDC80,CCN1,CITED1,HSD17B3,PTGDS,TAGLN,THBS1	58 (7)
THEM6	-0.005	other	Inhibited	-2.63	bias	1.94e-08	CYP51A1,DHCR7,ERG28,FDFT1,HMGCS1,MSMO1,TSPYL2
TARDBP	-0.251	transcription regulator	Inhibited	-2.63		1.96e-05	CYP51A1,DHCR24,DHCR7,FDFT1,HMGCS1,IDI1,IGFBP5,INSIG1
QKI	-0.702	other	Inhibited	-2.613		7.47e-08	CYP51A1,DHCR24,DHCR7,FDFT1,HMGCS1,IDI1,LAMP2,MSMO1,SCD,TAGLN
IL15	0.106	cytokine	Inhibited	-2.611		0.00024	ALDOA,CALM1 (includes others),G6PD,GPC1,HMCN1,HNRNPA2B1,IFI6,ISG15,LDHA,MIF,PDCD4,PKM,PKMYT1,TIMP1	110 (9)
PCGEM1		other	Inhibited	-2.596		9.17e-08	ALDOA,CYP11A1,DHCR24,FASN,G6PD,LDHA,PKM
MYCN	0.484	transcription regulator	Inhibited	-2.592		3.6e-08	ALDOA,CLDN11,CLU,COL1A1,COL5A2,EIF3C,EIF5A,HSP90AB1,LDHA,RBBP7,RPL18,RPL37A,RPS19,SLIT3,SPANXD (includes others),TAGLN,ZFAND5
pitavastatin		chemical drug	Inhibited	-2.585		4.21e-07	APOA1,CYP51A1,FATE1,FDFT1,HMGCS1,IDI1,SCARB1	74 (7)
alitretinoin		chemical drug	Inhibited	-2.579		0.00102	APOA1,FASN,GSTA1,HMGCS1,ISG15,RBP1,SCD	122 (19)
ESRRA	0.273	transcription regulator	Inhibited	-2.557	bias	0.000634	CKB,COL1A1,CYP17A1,CYP51A1,EGFL7,FASN,HMGCS1,IDI1,LDHA,PKM	60 (7)
AR	-0.32	ligand-dependent nuclear receptor	Inhibited	-2.545		7.52e-10	ALDOA,C4A/C4B,CLDN11,COL3A1,COX8A,CYP11A1,CYP17A1,DHCR24,DHCR7,EGR1,EPHX1,EPPIN,ESPN,FASN,HSD17B3,IGFBP3,IGFBP5,INHA,INSL3,LHFPL6,MSMO1,PEMT,PKMYT1,PTGDS,SERPINA3,SERPINA5,SOX9,THBS1	146 (24)
AHR	0.383	ligand-dependent nuclear receptor	Inhibited	-2.49		1.9e-12	ALDOA,COL12A1,COL14A1,COL1A1,COL1A2,COL3A1,COL5A2,COX8A,CYP17A1,DCN,DUSP6,FASN,FBLN1,FBLN5,GAS1,GSTA1,HSP90AA1,LDHA,MGP,MT2A,NOTCH3,PDE5A,RBP1,SCARB1,SCD,SOX9,THBS1,TSPYL2	140 (22)
MTORC1 (complex)		complex	Inhibited	-2.452		3.81e-08	CYP11A1,CYP17A1,FASN,IDI1,INSIG1,LDHA,PKM,SCD	116 (13)
isoquercitrin		chemical drug	Inhibited	-2.449	bias	1.43e-09	CYP51A1,DHCR7,FASN,FDFT1,INSIG1,MSMO1	71 (4)
(-)-norephedrine		chemical drug	Inhibited	-2.449	bias	2.36e-09	CYP51A1,DHCR7,FDFT1,HMGCS1,IDI1,MSMO1	86 (8)
CD1 (family)		group	Inhibited	-2.449	bias	4.49e-08	CYP51A1,FDFT1,HMGCS1,IDI1,INSIG1,MSMO1
SH3TC2	0.318	other	Inhibited	-2.449	bias	2.02e-07	CYP51A1,DHCR24,DHCR7,EGR1,HMGCS1,IDI1
ATP7B	0.282	transporter	Inhibited	-2.449		1.5e-06	CYP51A1,FASN,FDFT1,HMGCS1,IDI1,MSMO1
TFAP2C	-0.272	transcription regulator	Inhibited	-2.449		7.42e-06	CYP11A1,GREB1,GSTA3,IGFBP5,MT2A,THBS1,TIMP1
TNFSF10	0.34	cytokine	Inhibited	-2.433		0.00174	FTH1,IFI27,IFI6,ISG15,NR2F1,TIMP1	117 (15)
PI3K (family)		group	Inhibited	-2.412		0.000687	FASN,FTH1,ISG15,PKM,SCARB1,THBS1	138 (21)
MEF2C	0.168	transcription regulator	Inhibited	-2.408		0.00102	CKB,COL1A1,COL1A2,COL3A1,FAP,FTH1,THBS1	88 (9)
NR1H3	0.535	ligand-dependent nuclear receptor	Inhibited	-2.404		0.00175	APOA1,APOE,FASN,FDFT1,FUS,MIF,SCARB1,SCD	97 (17)
SNCA	0.447	enzyme	Inhibited	-2.4		0.0732	APOE,CCDC80,DHRS3,DLK1,EZR,ISG15,LAMP2,WIPF3
FSH (complex)		complex	Inhibited	-2.398		7.15e-12	ADGRG1,CITED1,COL15A1,CTNND1,CTSV,CYP11A1,CYP17A1,DHCR7,DHRS3,EZR,GEM,IGFBP3,INHA,MICOS10-NBL1/NBL1,MSMO1,MT2A,PKM,PRKAR1A,SCARB1,THBS1,TIMP1,TMBIM6,YBX3	142 (22)
lovastatin		chemical drug	Inhibited	-2.393		0.00271	APOE,DHCR7,FASN,FDFT1,HMGCS1,TFPI	129 (17)
pirinixic acid		chemical toxicant	Inhibited	-2.384		4.31e-06	APOA1,APOE,BSG,CLU,COL1A1,FASN,G6PD,GLUL,HMGCS1,HMGN1,HSP90AA1,INSIG1,MGST3,PDCD4,SCD,YWHAB	121 (19)
elaidic acid		chemical - endogenous mammalian	Inhibited	-2.377	bias	4.8e-11	APOE,CYP51A1,DHCR24,DHCR7,DHRS3,DLK1,FASN,FDFT1,HMGCS1,IDI1,SCD,TFPI
PPARGC1A	0.376	transcription regulator	Inhibited	-2.367		1.61e-09	ADGRG1,CALM1 (includes others),COL1A2,CYP11A1,DCN,FASN,FBLN1,FIBIN,IGFBP3,IGFBP5,INHA,INSIG1,LDHA,LUM,MSMO1,PTN,SCARB1,SCD,SERPINA3,SLIT3,SVEP1,TIMP1	147 (22)
MAPK7	-0.068	kinase	Inhibited	-2.333		9.45e-08	CCN1,CYP51A1,DHCR24,DHCR7,FASN,HMGCS1,IDI1,INSIG1,MSMO1	112 (12)
17-alpha-ethinylestradiol		chemical drug	Inhibited	-2.324		0.00308	APOE,CKB,CYP17A1,ISYNA1,PTGDS,SCARB1	122 (15)
1,2-dithiole-3-thione		chemical reagent	Inhibited	-2.259		7.56e-09	ALDOA,DHCR7,EIF3C,EPHX1,FTH1,FXYD1,GSTA1,GSTA3,HSP90AA1,HSP90AB1,MSMO1,RBBP7,RPL18,SERPINA3	44 (4)
forskolin		chemical toxicant	Inhibited	-2.243		6.06e-16	ADGRG1,ALDOA,APOA1,CALM1 (includes others),CLU,COL15A1,COL1A1,COL1A2,CTNND1,CTSV,CYP11A1,CYP17A1,DHCR7,DHRS3,DUSP6,EGR1,EIF5A,EZR,FBLN5,GEM,IGFBP3,IGFBP5,INHA,MFSD2A,MIF,MSMO1,PRKAR1A,RFX4,RPL37A,SCARB1,SCD,SMARCA1,THBS1,TIMP1,TMBIM6,YBX3	151 (20)
L-triiodothyronine		chemical - endogenous mammalian	Inhibited	-2.242		3.03e-11	APOA1,C4A/C4B,CLU,CST3,CYP11A1,CYP17A1,CYP51A1,DHCR24,DLK1,EGR1,ENG,ENPP2,FASN,G6PD,HCN4,HMGCS1,IDI1,IGFBP3,INHA,MGST3,MSMO1,OPN1SW,PTGDS,RBP1,SCD,WIPF3	128 (20)
C4BP (complex)		complex	Inhibited	-2.236	bias	3.14e-09	CYP51A1,FDFT1,HMGCS1,IDI1,MSMO1
L-cystine		chemical - endogenous mammalian	Inhibited	-2.236		0.000888	AKR1B1,CYP51A1,EPHX1,FTH1,G6PD
ASPSCR1-TFE3		fusion gene/product	Inhibited	-2.236	bias	0.00206	ADGRG1,APOE,CYP17A1,EZR,SCARB1
PSMB11	0.696	peptidase	Inhibited	-2.236		0.00541	COL1A1,COL1A2,COL3A1,CTSV,THBS1
STK11	0.158	kinase	Inhibited	-2.236		0.0334	ALDOA,COL3A1,COX8A,IGFBP5,LDHA,LUM,PKM
AMFR	-0.673	transmembrane receptor	Inhibited	-2.236		2.12e-06	DHCR7,FDFT1,HMGCS1,IDI1,MSMO1	23 (5)
TNFSF12	0.289	cytokine	Inhibited	-2.219		0.00793	CLDN11,CLDN5,CTNND1,NOTCH3,TIMP1	54 (7)
PSME3	-0.322	peptidase	Inhibited	-2.219		3.24e-07	ALDOA,FASN,LDHA,PKM,TAGLN	28 (5)
NONO	-0.516	transcription regulator	Inhibited	-2.216		0.00215	CYP17A1,FASN,IFI27,IFI6,ISG15,LDHA
15-deoxy-delta-12,14 -PGJ 2		chemical - endogenous mammalian	Inhibited	-2.211		0.0728	COL1A1,COL1A2,EGR1,FTH1,SCARB1
puromycin aminonucleoside		chemical reagent	Inhibited	-2.207		0.00325	C4A/C4B,CLU,CTSV,SCARB1,TIMP1
cyclic AMP		chemical - endogenous mammalian	Inhibited	-2.206		8.05e-06	CYP11A1,CYP17A1,DHCR24,EGR1,IGFBP3,IGFBP5,INHA,MYLK,PRKAR1A,SCARB1,SOX9,TIMP1	137 (22)
FLI1	0.532	transcription regulator	Inhibited	-2.203		4.37e-06	ADGRG1,COL1A1,COL1A2,EGR1,ERG,LDHA,RPL18	53 (7)
cerivastatin		chemical drug	Inhibited	-2.2		0.000707	APOA1,COL1A1,HMGCS1,IDI1,PTGDS	42 (4)
ADAM12	0.542	peptidase	Inhibited	-2.2		3.9e-07	COL5A2,DCN,IGFBP3,IGFBP5,LUM,MEP1A,MGP,SVEP1
LHCGR	0.377	G-protein coupled receptor	Inhibited	-2.196		4.42e-08	CTSV,CYP11A1,CYP17A1,DUSP6,HSD17B3,INHA,INSL3	108 (13)
PPARGC1B	0.313	transcription regulator	Inhibited	-2.186		0.000522	CKB,DHCR24,FASN,FDFT1,SCD	76 (7)
Y 27632		chemical drug	Inhibited	-2.183		0.000252	CCN1,CLDN5,COL12A1,SOX9,TAGLN,THBS1	136 (23)
rosiglitazone		chemical drug	Inhibited	-2.175		5.11e-06	APOE,C4A/C4B,COL1A1,COL1A2,COL3A1,DHRS3,FASN,GSTA1,GSTA3,IGFBP5,INSIG1,LDHA,SCARB1,SCD,SERPINF1,THBS1,TIMP1	140 (27)
estradiol-17beta-benzoate		chemical reagent	Inhibited	-2.173		6.21e-07	C1QL2,COL1A1,COL3A1,ENPP2,EZR,GLUL,GREB1,IGFBP3,LUM,MGP,PTGDS,RASD1	86 (7)
GW3965		chemical reagent	Inhibited	-2.172		0.0011	APOA1,APOE,CYP11A1,FASN,GATM,SCD	99 (16)
MM-589		chemical reagent	Inhibited	-2.157		5.21e-09	CCDC80,COL1A1,COL1A2,COL3A1,COL5A2,FBLN1,IGFBP5,SORT1
PTC-209		chemical reagent	Inhibited	-2.157		7.56e-09	CCDC80,COL1A1,COL1A2,COL3A1,COL5A2,FBLN1,IGFBP5,SORT1
MTOR	-0.445	kinase	Inhibited	-2.155		0.000631	AKR1B1,CTNND1,CYP11A1,CYP17A1,ELOB,FASN,HSP90AB1,INHA,LDHA,PKM,PRKAR1A	139 (23)
AKT1	-0.549	kinase	Inhibited	-2.146		7.84e-12	CLU,CST3,CTSV,DHCR7,EGR1,EZR,FASN,GATM,HMGCS1,IGFBP5,MSMO1,MT2A,NOTCH3,PKM,PRKAR1A,SCD,SERPINF1,SORT1,THBS1,TIMP1	126 (20)
MLXIPL	-1.114	transcription regulator	Inhibited	-2.146	bias	0.0141	FASN,RPL18,RPL37A,RPS19,SCD
phenobarbital		chemical drug	Inhibited	-2.141		0.00116	APOA1,EPHX1,GSTA1,GSTA2,INSIG1	44 (6)
KDM4C	0.074	enzyme	Inhibited	-2.138		3.53e-09	APOE,CLU,DHRS1,EGR1,FTH1,GLUL,PABPN1,PRDX6
rosuvastatin		chemical drug	Inhibited	-2.121		2.88e-09	APOA1,CYP51A1,DHCR7,FASN,FDFT1,HMGCS1,IDI1,SCD
NR1H2	-0.434	ligand-dependent nuclear receptor	Inhibited	-2.113		0.00266	APOE,FASN,FDFT1,SCARB1,SCD	91 (15)
ethanol		chemical - endogenous mammalian	Inhibited	-2.101		0.000181	APOA1,CLU,COL1A2,COL3A1,DUSP6,EGR1,EPHX1,FASN,HSP90AB1,MGST3,NR2F1,PKM,RBP1,SCD,TIMP1	150 (20)
FAS	0.108	transmembrane receptor	Inhibited	-2.06		0.0026	COL15A1,COL1A1,COL1A2,COL3A1,CTNND1,EGR1,GPLD1,LUM,MGP,MIF	128 (24)
atorvastatin		chemical drug	Inhibited	-2.058		5.92e-09	APOA1,APOE,CCN1,COL1A1,CYP51A1,DHCR24,DHCR7,EGR1,ENG,FASN,FDFT1,HMGCS1,IDI1,MSMO1,SCD	113 (19)
cobalt chloride		chemical reagent	Inhibited	-2.039		2.66e-05	ALDOA,CLU,HSP90AB1,IGFBP3,INSIG1,LDHA,PKM,SERPINF1,SLC7A5	123 (16)
PPARG	0.009	ligand-dependent nuclear receptor	Inhibited	-2.027		4.59e-07	APOA1,APOE,COL1A1,COL1A2,CYP11A1,DHRS3,DLK1,EPHX1,FASN,FZD1,GSTA1,GSTA3,IGFBP3,IGFBP5,INSIG1,LAPTM4A,SCARB1,SCD,TAGLN	130 (24)
progesterone		chemical - endogenous mammalian	Inhibited	-2.022		1.48e-12	APOE,BSG,CLDN5,COL12A1,COL15A1,CST3,CTSV,EGR1,ENG,ENPP2,EZR,FTH1,G6PD,GREB1,GSTA3,IGFBP3,IGFBP5,INHA,JAM2,LDHA,MICOS10-NBL1/NBL1,MT2A,NOTCH3,PEG3,PKM,PTGDS,RBP1,SCD,THBS1,TIMP1	135 (21)
KLF4	-0.31	transcription regulator	Inhibited	-2.021		0.0134	CITED1,COL1A1,COL1A2,GREB1,PEG3,SCARB1,TAGLN,THBS1
methylprednisolone		chemical drug	Inhibited	-2.018		4.53e-07	CST3,CTSV,DUSP6,ENPP2,EPHX1,FBLN5,FDFT1,GATM,GPC1,GSTA1,HSD17B3,IGHA1,IGHG1,IGHG2,IGHG3,IGHG4,IGKC,INSIG1,MGP,SERPINA3,YBX3
ulixertinib		chemical drug	Inhibited	-2		1.3e-06	COL12A1,COL1A1,COL1A2,COL3A1
4-(2-aminoethyl)benzenesulfonylfluoride		chemical - protease inhibitor	Inhibited	-2		0.000337	COL1A1,COL1A2,ENPP2,TAGLN
miR-338-3p (miRNAs w/seed CCAGCAU)		mature microRNA	Inhibited	-2	bias	0.000849	COL1A1,COL1A2,COL5A2,TAGLN
cadmium chloride		chemical toxicant	Inhibited	-2		0.00338	FTH1,HSP90AA1,LDHA,MT2A,PKM	7 (2)
vidutolimod		chemical drug	Inhibited	-2	bias	0.0172	IFI27,IFI6,ISG15,MARCKSL1
C1QA	0.272	other	Inhibited	-2		0.000849	C4A/C4B,EGR1,SERPINA3,TIMP1	119 (14)
RORA	-0.126	ligand-dependent nuclear receptor	Inhibited	-2		0.000855	APOE,DHCR24,FASN,FDFT1,HSD17B3,MGST3,PRDX6,SCD
IFNGR1	-0.236	transmembrane receptor	Inhibited	-2		0.00537	COL1A1,COL3A1,EGR1,FTH1,IFI6,RBP1	131 (22)
SIRT2	-0.322	transcription regulator	Inhibited	-2		9.62e-05	DHCR7,FDFT1,IDI1,ISG15
KAT2A	-0.68	enzyme	Inhibited	-2		0.0297	CLDN11,HNRNPA2B1,HSP90AA1,LDHA
IFITM3	-0.707	other	Inhibited	-2	bias	0.00391	EGFL7,FAP,IFNLR1,ROBO4
FAM120A	-0.307	other		-1.997		2.03e-06	FASN,FDFT1,HMGCS1,SCD	65 (3)
NR5A2	0.536	ligand-dependent nuclear receptor		-1.989		2.3e-06	APOA1,CYP11A1,CYP17A1,FASN,FZD1,GATM,GREB1,INHA,PTGDS,SCARB1	141 (23)
CD3 (family)		group		-1.987		0.00143	FASN,LDHA,SCD,SLC7A5	93 (7)
ML290		chemical reagent		-1.982		5.95e-05	COL1A1,COL1A2,COL3A1,IGFBP3
FSHR	0.343	G-protein coupled receptor		-1.982		0.000164	CLDN11,CYP11A1,ESPN,IGFBP3,INHA	101 (9)
MUC1	0.058	other		-1.982		0.0426	FASN,IGFBP3,ISG15,LDHA
KLF11	-0.404	transcription regulator		-1.982		0.000253	COL1A2,COL3A1,DCN,ENG,SOX9,THBS1,TIMP1	49 (7)
SRC	-0.7	kinase		-1.982		0.00124	COL1A2,CTNND1,CTSV,HCN4,LAMP2,SCARB1	30 (4)
gemfibrozil		chemical drug		-1.98		0.00453	APOA1,APOE,PDCD4,SCD	102 (15)
HAND2	0.027	transcription regulator		-1.98		0.000402	CALB2,COL1A1,COL1A2,COL3A1,FAP
SLC2A3	0.009	transporter		-1.98	bias	1.4e-05	ALDOA,G6PD,LDHA,PKM
TBX5	0.539	transcription regulator		-1.977		0.00598	COL1A1,COL1A2,COL3A1,FAP	32 (4)
KLF2	0.161	transcription regulator		-1.96		0.000163	FBLN1,MT2A,NOTCH3,PTGDS,SOX9,TFPI,THBS1,TIMP1	119 (11)
EIF2AK4	-0.243	kinase		-1.96		0.00143	EGR1,FASN,SCARB1,SCD	48 (7)
indomethacin		chemical drug		-1.913		0.00285	BSG,C4A/C4B,CLU,COX8A,ENPP2,FASN,SLC7A5,TIMP1	112 (13)
CD28	-0.104	transmembrane receptor		-1.912		0.045	HMGN1,IGFBP5,LDHA,POLR2A,RAD23B,SLC7A5,THBS1
ARNT2	-0.226	transcription regulator		-1.897	bias	2e-05	AKR1B1,APOE,CALB2,COL12A1,EGR1,EIF5A,GLUL,GSTA3,SERPINA5,SIN3B
SIM1	-0.678	transcription regulator		-1.897	bias	2.88e-05	AKR1B1,APOE,CALB2,COL12A1,EGR1,EIF5A,GLUL,GSTA3,SERPINA5,SIN3B
CD3 (complex)		complex		-1.89		0.014	CALM1 (includes others),G6PD,HMCN1,HMGN1,HNRNPA2B1,HSP90AA1,IGFBP5,PKMYT1,POLR2A,RAD23B,STMN1,THBS1
SYVN1	-0.148	transporter		-1.89		0.000494	CALM1 (includes others),FASN,IGKC,LAPTM4A,RPL18,SLC7A5,TLE5
IFNA2	-0.511	cytokine		-1.851		0.0415	GEM,HMGCS1,IFI27,IFI6,ISG15,MT2A
MED1	-0.012	transcription regulator		-1.831	bias	0.00146	CYP11A1,CYP17A1,EPHA3,FASN,GREB1,IGFBP3,SCD,THBS1	134 (17)
troglitazone		chemical drug		-1.808		5.97e-05	COL15A1,COL1A1,COL1A2,DCN,DHRS3,EGR1,FASN,GSTA1,NOTCH3,PEMT,RASD1,SCARB1,SCD	137 (22)
deferoxamine		chemical drug		-1.782		0.000241	ADGRG1,ALDOA,FASN,GEM,IFI6,IGFBP3,IGFBP5,LDHA,PKM	138 (20)
NR1H (family)		group		-1.769		0.000598	APOE,DHCR24,FASN,MARCKSL1,SCARB1,SCD,THBS1	110 (20)
FHL2	0.169	transcription regulator		-1.762		0.000472	CLDN5,CYP11A1,INHA,SOX9,TAGLN,YWHAB	66 (9)
molybdenum disulfide		chemical reagent		-1.732		5.78e-09	CKB,COL12A1,COL1A1,COL5A2,DCBLD2,DUSP6,FHL1,FTH1,IGFBP5,LMCD1,SORT1,THBS1
bortezomib		chemical drug		-1.732		0.0374	FCMR,GREB1,HSP90AA1,IGFBP3,IGKC,SERPINA3
SPI1	-0.191	transcription regulator		-1.732		0.033	DUSP6,FTH1,IFI27,IFI6,ISG15,MT2A,RPL18
LDLR	-0.605	transporter		-1.732		9.59e-07	APOE,COL1A1,COL3A1,EGR1,ENG,FASN,G6PD,GATM,HMGCS1,MIF,SCARB1,SCD,TIMP1	146 (26)
hydrocortisone		chemical - endogenous mammalian		-1.73		0.00371	COL1A1,COL1A2,EZR,GLUL,IGFBP3,IGFBP5	152 (22)
GATA4	-0.742	transcription regulator		-1.725		6.55e-13	COL1A1,COL1A2,COL3A1,CYP11A1,CYP17A1,DEFB119,EPHX1,ESPN,FAP,GAS1,HSD17B3,IGFBP5,INHA,LDHA,PTGDS,SERPINA3,SERPINA5,SOX9,TAGLN,TIMP1	23 (3)
camptothecin		chemical drug		-1.718		0.00595	ALDOA,APOE,CLU,CTNND1,DUSP6,GPLD1,HSP90AA1,HSP90AB1,IGFBP3,INSIG1,MARCKSL1,PEG3,TSPYL2	101 (7)
EGR2	-0.45	transcription regulator		-1.71		0.0166	APOE,CYP51A1,DHCR7,EGR1,HMGCS1,IDI1,SCD
PKD1	-0.396	ion channel		-1.698		0.0187	ADAM22,CCN1,COL12A1,DPEP1,GATM,IFNLR1
IFNG	-0.414	cytokine		-1.68		2.77e-08	ADGRG1,C4A/C4B,CALB2,COL1A1,COL1A2,COL5A2,CTSV,CYP11A1,DCN,DDX5,EGR1,FASN,FBLN1,FTH1,FZD1,GLUL,HMGCS1,HSP90AA1,HSP90AB1,IDI1,IFI27,IFI6,IGHG1,ISG15,LDHA,MARCKSL1,MFSD2A,MIF,MT2A,NOTCH3,PKM,PTN,RBBP7,SCARB1,SERPINA5,SLC7A5,SORT1,THBS1,TIMP1	139 (21)
Z-LLL-CHO		chemical - protease inhibitor		-1.67		3.29e-08	AKR1B1,CLU,DCN,DDX5,EIF5A,FASN,HNRNPA2B1,HSP90AA1,HSP90AB1,NOTCH3,PDCD4,RHOBTB2,SORT1,STMN1,THBS1,TIMP1,TUBB4A,YBX3	127 (17)
NFE2L2	-0.388	transcription regulator		-1.67		2.54e-12	ALDOA,C4A/C4B,COL1A1,COL3A1,DHCR7,EIF3C,EPHX1,FASN,FTH1,FXYD1,G6PD,GEM,GSTA1,GSTA3,HMGCS1,HSP90AA1,HSP90AB1,ISG15,LAMP2,LDHA,LUM,MGST3,MSMO1,RBBP7,RPL18,SCARB1,SCD,SERPINA3,TAGLN,THBS1,UBB	113 (16)
STAT5B	-0.019	transcription regulator		-1.667		0.00625	ADGRG1,APOE,CYP17A1,FBLN1,GLUL,LAPTM4A,RASD1,RFX4,SCD	76 (7)
lactacystin		chemical - protease inhibitor		-1.664		0.00247	AKR1B1,EIF5A,FUS,HNRNPA2B1,IGFBP5,STMN1,TUBB4A	103 (7)
TSC2	-0.171	other		-1.664		4.2e-06	CTSV,EGR1,ENPP2,FASN,IGFBP5,LAMP2,LAPTM4A,MGP,NAGPA,SCD,SORT1,TAGLN	123 (18)
LH (complex)		complex		-1.66		7.76e-11	ADGRG1,COL15A1,CTNND1,CYP11A1,CYP17A1,DHCR7,DHRS3,EGR1,EZR,GEM,HSD17B3,INHA,INSL3,MSMO1,PRKAR1A,RPS19,SCARB1,THBS1,TMBIM6,YBX3	152 (22)
KU-55933		chemical drug		-1.633		4.57e-07	CSRP1,HMGCS1,IFI27,ISG15,TAGLN,THBS1	90 (7)
ACSS2	-0.204	enzyme		-1.633	bias	4.44e-05	COL1A1,DHCR24,FASN,GATM,SCARB1,SCD
CR1L	-0.235	transmembrane receptor		-1.633	bias	4.57e-07	COL15A1,COL1A1,COL1A2,COL3A1,LUM,MGP
AMBRA1	-0.256	other		-1.633		4.52e-06	COL14A1,COL15A1,COL1A1,COL3A1,COL5A2,FAP	95 (7)
PGR	-0.369	ligand-dependent nuclear receptor		-1.612		2.37e-06	CLDN5,COL12A1,COL14A1,COL1A1,COL1A2,COL5A2,CSRP1,EZR,FHL1,GLUL,GREB1,IFI27,IGFBP5,ISG15,SERPINA5,SLC7A5,STMN1	143 (16)
RBPJ	-0.228	transcription regulator		-1.59		0.0277	CLU,CYP11A1,DHCR7,FDFT1,INHA,SOX9
mir-29 (includes others)		microRNA		-1.589		5.39e-05	COL1A1,COL1A2,COL3A1,COL5A2,CTNND1,SCARB1,THBS1	136 (22)
bexarotene		chemical drug		-1.588		0.000426	APOE,CCN1,COX8A,CST3,DHRS3,DLK1,SCD,SLC7A5	96 (11)
NCOA2	-0.791	transcription regulator		-1.551		0.000471	CYP17A1,CYP51A1,EGR1,FASN,FZD1,HMGCS1,IDI1,ISG15	139 (21)
KAT2B	0.097	enzyme		-1.536	bias	1.25e-05	ALDOA,COL1A2,FASN,ISG15,LDHA,PKM	114 (18)
folic acid		chemical - endogenous mammalian		-1.528		0.000388	CLU,COL1A1,COL3A1,FZD1,IFI27,IFI6,SEM1	112 (18)
N-[N-(3,5-difluorophenacetyl-L-Ala)]-S-phenylglycine t-butyl ester		chemical - protease inhibitor		-1.516		1.06e-10	ADGRG1,DHCR24,DHCR7,FDFT1,GALNT2,HMGCS1,IDI1,INSIG1,MSMO1,NOTCH3,PTGDS,SCD,SOX9,TMEM97	109 (7)
simvastatin		chemical drug		-1.516		0.0198	APOA1,APOE,CCN1,IGFBP3,SCARB1,TIMP1
KDM8	0.345	enzyme		-1.51		2.25e-08	ALDOA,CYP11A1,DHCR24,FASN,G6PD,IGFBP3,LDHA,PKM,SOX9	132 (17)
BMP10	-0.452	growth factor		-1.508		1.02e-09	COL12A1,COL1A1,COL1A2,COL3A1,ENG,FAP,PTN,SERPINA3,SOX9,THBS1,TIMP1	91 (7)
MITF	0.181	transcription regulator		-1.495		0.000735	APOE,COL1A1,GREB1,MGP,SCARB1,SCD,SERPINF1,SORT1,SOX9
TCF7L2	0.067	transcription regulator		-1.48		0.00269	ADGRG1,CLDN11,CSRP1,CYP51A1,DHCR24,ENPP2,ERF,FTH1,GLUL,MAN1A1,SOX9
IGF1	0.395	growth factor		-1.465		2.5e-16	AKR1B1,BSG,C4A/C4B,CCDC80,CCN1,CLU,COL14A1,COL1A1,COL1A2,COL3A1,COL5A2,CYP11A1,CYP17A1,DCN,DDX5,DUSP6,EGR1,FASN,FBLN1,HSD17B3,IFI27,IGFBP3,IGFBP5,INHA,INSL3,LDHA,LHFPL6,MIF,PKM,SCD,SORT1,THBS1,YBX3	137 (25)
GATA6	-0.049	transcription regulator		-1.465		5.31e-06	C4A/C4B,CITED1,CYP11A1,CYP17A1,DCBLD2,DLK1,ENG,HSD17B3,MYLK,SCD,TAGLN	27 (3)
BMP6	0.035	growth factor		-1.46		0.000387	CYP11A1,EPHX1,INHA,SMARCA1,TAGLN,TIMP1
ADORA2A	0.444	G-protein coupled receptor		-1.433		5.37e-05	CKB,CLDN5,COL3A1,EIF5A,GPLD1,PEG3,PRKAR1A,TUBB4A
enalapril		biologic drug		-1.432		0.000139	C4A/C4B,CCN1,CLU,COL1A1,COL3A1,TIMP1	58 (7)
10E,12Z-octadecadienoic acid		chemical - endogenous mammalian		-1.421		0.0168	CITED1,FASN,IGFBP3,SCARB1,SCD
TP63	0.254	transcription regulator		-1.42		1.09e-07	CCN1,COL14A1,CTSV,DCN,DUSP6,EGR1,ENG,FASN,G6PD,HSP90AA1,IFNLR1,IGFBP3,IGHG1,ISG15,LAPTM4A,NOTCH3,SERPINF1,SLC7A5,SOX9,STMN1,TAGLN,THBS1,TMBIM6	129 (16)
cuprizone		chemical toxicant		-1.414		1.29e-06	CSRP1,DHRS1,EPHX1,FDFT1,GLUL,HMGCS1,LAMP2,PRDX6,RBP1,SERPINA3
acetaminophen		chemical drug		-1.414		0.000343	AKR1B1,CTSV,EPHX1,FTH1,GLUL,GSTA1,HMGCS1,IGFBP3,PRDX6,SERPINF1
PEAR1	0.024	other		-1.414	bias	2.43e-08	COL12A1,COL1A1,COL1A2,COL3A1,COL5A2,GPC1,TAGLN,TIMP1	67 (7)
STING1	0.101	ion channel		-1.413	bias	0.038	CALB2,IFI27,ISG15,SPANXD (includes others),THBS1
KLF6	-0.053	transcription regulator		-1.406		4.56e-05	ALDOA,BSG,COL1A1,DCBLD2,DLK1,ENG,GPC1,LDHA,NR2F1,PKM,TIMP1
DDX25	0.056	enzyme		-1.4		0.00408	FXYD1,GLUL,IGFBP3,PLCZ1,REEP6
CG (complex)		complex		-1.391		1.72e-11	C4A/C4B,CLDN11,CLU,CTSV,CYP11A1,CYP17A1,CYP51A1,DHCR7,DUSP6,EGR1,ENPP2,EPHA3,FHL1,FZD1,GAS1,GPC1,HMGCS1,HSD17B3,IGFBP3,INHA,LMCD1,NR2F1,RASD1,SCARB1,SMARCA1,TIMP1	147 (20)
INS	0.073	other		-1.388		8.54e-09	APOA1,CCDC80,CCN1,COL3A1,CYP17A1,EGR1,FASN,GAS1,IGFBP3,IGFBP5,IGKC,SCD,SOX9,THBS1	144 (25)
TNFSF11	0.568	cytokine		-1.387		0.0478	BSG,CKB,CSRP1,DUSP6,MARCKSL1,STMN1
SALL4	0.091	transcription regulator		-1.387		0.0215	CCN1,FZD1,IFI6,SLIT3,TUBA4B
SP3	-0.025	transcription regulator		-1.387		1.34e-07	COL1A1,COL1A2,CYP17A1,CYP51A1,EGR1,IGFBP3,JAM2,MYLK,PEMT,PKM,SCARB1,TAGLN,TIMP1	129 (15)
RUNX2	0.516	transcription regulator		-1.386		2.9e-05	C4A/C4B,COL1A1,COL1A2,LUM,PTGDS,SOX9,TAGLN,TIMP1	114 (20)
NR1I2	-0.356	ligand-dependent nuclear receptor		-1.385		4.45e-06	DHCR24,DHCR7,EGR1,FASN,GLUL,GSTA1,HMGCS1,INSIG1,MGP,SCARB1,SCD	156 (21)
KLF5	-0.438	transcription regulator		-1.349		0.0001	COL1A1,DHCR24,EIF5A,NR2F1,SLC7A5,TAGLN,TIMP1
cadmium		chemical toxicant		-1.342		0.000591	EPHX1,MGP,RBP1,SERPINF1,TIMP1	96 (7)
Cdc42		enzyme		-1.342		0.0011	CCN1,CTSV,HSP90AB1,LAMP2,STMN1
3,5-dihydroxyphenylglycine		chemical reagent		-1.342		0.0103	CST3,EGR1,RPL18,RPL37A,RPS19
CLOCK	0.654	transcription regulator		-1.342		0.00259	CYP51A1,FASN,IGFBP5,MGP,MSMO1,MYLK,SCD,THBS1
ZC3H11A	0.079	other		-1.342	bias	0.000164	APOE,FBLN1,JAM2,LDHA,STMN1
NFAT5	-0.058	transcription regulator		-1.342		0.00567	AKR1B1,COL1A1,COL1A2,EGR1,JAM2,MYLK	66 (7)
NFIC	-0.446	transcription regulator		-1.342		3.4e-05	ALDOA,CYP11A1,CYP17A1,HSP90AA1,LDHA,PKM,RNASE1,TIMP1
NFYA	-0.541	transcription regulator		-1.342		1.52e-05	COL1A2,EGR1,EPHX1,FASN,FTH1,PKM,SCD	89 (11)
ZC3H12A	-1.072	enzyme		-1.342		0.0316	AHDC1,ENG,FTH1,HNRNPA2B1,SLIT3
PTN	-1.215	growth factor		-1.342	bias	0.000209	DLK1,FASN,HMGCS1,SCD,SOX9	76 (12)
ezetimibe		chemical drug		-1.314		1.28e-07	COL1A1,CYP51A1,DHCR7,FDFT1,HMGCS1,IDI1,SCD	51 (7)
genistein		chemical drug		-1.306		0.00489	APOA1,CLU,COL1A1,CTSV,FCMR,NAGPA,PDCD4,POLR2A,SORT1,TAGLN	91 (19)
testosterone		chemical - endogenous mammalian		-1.302		6.88e-09	ALDOA,CLDN11,CLU,COL3A1,CTSV,CYP11A1,CYP51A1,DCN,DHCR24,EGR1,GPC1,HCN4,HSP90AB1,IGFBP3,IGFBP5,INSL3,PDE5A,SERPINA5,THBS1	157 (22)
ATF4	-0.337	transcription regulator		-1.292	bias	0.00367	APOE,FASN,IGFBP5,MT2A,PEG3,SERPINF1,SLC7A5	51 (7)
FGF7	0.28	growth factor		-1.291		0.00547	COL1A1,DDX5,FASN,SCD	112 (16)
TRPV4	0.273	ion channel		-1.287		0.00066	FASN,SCD,THBS1,TIMP1	95 (15)
KLF15	-0.398	transcription regulator		-1.286		0.00325	FASN,LUM,SCD,SERPINA3,TAGLN	46 (7)
GLI1	-0.085	transcription regulator		-1.283		0.000185	CCN1,CLU,COL1A1,DUSP6,EGR1,EZR,FHL1,GALNT2,INSIG1,MT2A,PTCH2,SCD,SOX9,TFPI,TIMP1	120 (15)
AGN194204		chemical drug		-1.276		7.47e-06	CSRP1,CST3,CYP51A1,DCN,DHCR7,FDFT1,IDI1,MAN1A1,PDCD4,SCD,TIMP1
aflatoxin B1		chemical - endogenous non-mammalian		-1.265		0.000371	COL14A1,DCN,EZR,GPLD1,GSTA1,IDI1,PRND,SORT1,SOX9,STMN1
dasatinib		chemical drug		-1.231		0.00372	CCN1,COL1A1,COL1A2,SCARB1	140 (21)
PRKCA	0.234	kinase		-1.231		0.00134	COL1A1,EGR1,FASN,IGFBP3,INSIG1,LAMP2	148 (19)
beta-estradiol		chemical - endogenous mammalian		-1.223		2.5e-23	ABLIM1,ALDOA,APOA1,APOE,BSG,C1QL2,C4A/C4B,CALM1 (includes others),CCDC80,CCN1,CITED1,CKB,CLDN11,CLDN5,CLU,COL1A1,COL1A2,COL3A1,COL5A2,CTNND1,CYP11A1,CYP17A1,CYP51A1,DCN,DHCR24,DHCR7,DUSP6,EGR1,ENPP2,ERF,EZR,FAM25A (includes others),FASN,FBLN1,FDFT1,FHL1,G6PD,GEM,GLUL,GPC1,GREB1,GSTA1,GSTA2,HMGCS1,HSD17B3,HSP90AB1,IGFBP3,IGFBP5,INHA,INSIG1,INSL3,ISG15,JAM2,LAMP2,LDHA,LMCD1,LUM,MGP,MICOS10-NBL1/NBL…	165 (24)
DPP4	0.52	peptidase		-1.223		0.00092	DHCR24,FAP,THBS1,TIMP1	114 (15)
INSULIN (family)		group		-1.212		1.31e-14	ALDOA,APOA1,APOE,COL1A1,COL1A2,COL3A1,CYP11A1,CYP17A1,DLK1,EGR1,ENPP2,FASN,FDFT1,G6PD,GPLD1,GREB1,HMGCS1,HSD17B3,HSP90AA1,IGFBP3,IGFBP5,INSIG1,LDHA,MIF,NOTCH3,PKM,PRDX6,RSPO3,SCARB1,SCD,SERPINF1,SORT1,THBS1,TIMP1	150 (23)
BHLHE40	0.485	transcription regulator		-1.211		0.0137	CTSV,CYP11A1,DCBLD2,EPHX1,FASN,JCHAIN,LDHA,SORBS2
let-7a-5p (and other miRNAs w/seed GAGGUAG)		mature microRNA		-1.205	bias	0.000108	ADGRG1,BSG,COL1A1,COL1A2,COL3A1,COL5A2,SCD,TAGLN,THBS1
clozapine		chemical drug		-1.195		0.000226	DHCR7,EGR1,FASN,HMGCS1,SCD	129 (17)
bisphenol A		chemical - endogenous mammalian		-1.195		0.000735	CCN1,CLU,COL1A1,COL1A2,CTSV,EGR1,HSP90AB1,THBS1	143 (23)
THBS2	0.462	other		-1.183		6.02e-06	ALDOA,LDHA,NOTCH3,PKM
IFNA1/IFNA13	0.369	cytokine		-1.181		0.00199	GEM,IFI27,IFI6,ISG15	99 (13)
geldanamycin		chemical drug		-1.18		0.000299	AKR1B1,BSG,CLU,ELOB,FASN,FUS,HSP90AA1,HSP90AB1,PDCD4,SMARCA1	73 (3)
curcumin		chemical drug		-1.175		3.88e-06	APOE,COL1A1,COL1A2,COL3A1,EGR1,ELOB,FTH1,GLUL,IGFBP5,MARCKSL1,MIF,PRPS2,PTN,SCARB1,SOX9	143 (20)
isotretinoin		biologic drug		-1.172		0.000707	CALB2,FASN,IGFBP3,RBP1,SERPINA3	121 (11)
butyric acid		chemical - endogenous mammalian		-1.17		1.36e-05	ADGRG1,C7,CALM1 (includes others),CLU,COL5A2,CYP11A1,DHCR24,FASN,FTH1,IGFBP3,JCHAIN,MT2A,PTGDS,SCARB1,SOX9,TIMP1	133 (24)
glucocorticoid		chemical drug		-1.169		1.32e-06	CLDN5,CLU,COL1A1,CYP11A1,FASN,FBLN1,G6PD,GLUL,GSTA1,IGFBP3,MIF,MT2A,RASD1,SERPINA3	138 (24)
CEBPA	0.139	transcription regulator		-1.156		4.28e-10	ADH1B,AKR1B1,COL1A1,COL1A2,CYP11A1,DHCR7,EPHX1,ERG,FASN,FHL1,FZD1,GAS1,IFI27,IFI6,IGFBP3,ISG15,JCHAIN,MT2A,SCD,SERPINF1,TAGLN,THBS1	154 (23)
MLX	0.379	transcription regulator		-1.154		0.00092	FASN,IGFBP3,SCD,TIMP1	16 (3)
HBEGF	0.126	growth factor		-1.151		5.12e-06	ALDOA,EGR1,GLUL,IGFBP3,LDHA,MYLK,PKM,SOX9	137 (21)
NOS2	-0.117	enzyme		-1.151		0.000358	FASN,G6PD,IGHG1,ISG15,PRDX6,SERPINA3,TIMP1,TSPYL2	107 (11)
EZH2	0.543	transcription regulator		-1.147		0.00221	CLEC3B,COL1A1,COL1A2,EGR1,EZR,FBLN1,FZD1,IGFBP3,JAM2,PKMYT1,PRDX6,PTN	110 (14)
isobutylmethylxanthine		chemical toxicant		-1.134		1.15e-07	COL1A1,COL1A2,COL3A1,CYP11A1,CYP17A1,DHRS3,EGR1,LDHA,NOTCH3,SCARB1,SCD,THBS1,TIMP1	145 (23)
FKBP10	-0.088	enzyme		-1.134	bias	1.28e-06	COL12A1,COL15A1,COL1A1,COL1A2,COL3A1,COL5A2,TIMP1
nitrofurantoin		chemical drug		-1.129		2.11e-05	APOE,C4A/C4B,CLU,CST3,CTSV,HMGCS1,IGFBP3,STMN1,TIMP1
FGF21	0.061	growth factor		-1.12		0.000888	COL1A1,COL3A1,EGR1,FASN,SCD	148 (26)
YBX1	-0.304	transcription regulator		-1.119		0.00238	COL1A1,COL1A2,CYP11A1,IGFBP3,INHA,TMBIM6	128 (24)
tetradecanoylphorbol acetate		chemical drug		-1.115		3.51e-05	CCN1,CTSV,CYP11A1,CYP17A1,DUSP6,EGR1,EIF5A,EZR,FTH1,FZD1,GEM,GSTA1,HSP90AB1,IGFBP3,IGFBP5,ISG15,ISYNA1,LDHA,MT2A,PDCD4,PKM,PRKAR1A,PTGDS,SEM1,SERPINA3,THBS1,TIMP1	142 (20)
PITX2	0.479	transcription regulator		-1.114		0.0492	COL1A2,EGR1,HCN4,LDHA
tacrolimus		chemical drug		-1.109		0.0104	ABLIM1,CALB2,COL1A1,COL3A1,EGR1,MARCKSL1,PDCD4
IL17A	0.603	cytokine		-1.109		0.0247	CCN1,COL1A1,COL3A1,GLUL,ISG15,LDHA,MT2A,SOX9,TIMP1
CD40	0.262	transmembrane receptor		-1.109		0.00296	COX8A,DUSP6,IGHG1,IGHG2,IGHG3,IGHG4,JCHAIN,LDHA,TMEM97	94 (7)
CTNNB1	-0.367	transcription regulator		-1.107		1.21e-13	CALM1 (includes others),CCN1,CLDN5,CLU,COL1A1,COL3A1,CYP11A1,CYP51A1,DLK1,DPEP1,ECRG4,EGR1,EIF5A,ENPP2,FASN,FZD1,GLUL,HMGCS1,IDI1,IGFBP5,INHA,JAM2,JCHAIN,MYLK,NOTCH3,PEG3,PKM,POLR2A,PTCH2,RPL18,RPL37A,RPS19,RSPO3,SCD,SERPINA3,SERPINA5,SOX9,TIMP1,TLE5	111 (19)
FGFR1	-0.311	kinase		-1.105		2.11e-05	COL1A1,COL3A1,EIF3C,EIF5A,ENG,MGST3,PDCD4,PRDX6,YBX3	96 (7)
TFEB	0.191	transcription regulator		-1.103		0.00497	COL1A1,CTSV,DCN,FASN,LAMP2,LAPTM4A,NAGPA,PKMYT1,SORT1,TAGLN
MAVS	0.156	other		-1.103	bias	0.035	IFI27,ISG15,SPANXD (includes others),THBS1
SOX7	0.066	transcription regulator		-1.103		0.00353	ADGRG1,COL1A1,EGFL7,ENG
EGFR	-0.872	kinase		-1.103		1e-09	COL1A1,COL3A1,COL5A2,CST3,EGR1,EIF5A,FAP,FASN,GPC1,HNRNPA2B1,IGFBP3,IGFBP5,PKM,PRKAR1A,RBBP7,SCARB1,SERPINA3,SLC7A5,SOX9,THBS1,TMEM97,TTYH3,TUBB4A,TUBB4B	122 (20)
cisplatin		chemical drug		-1.083		5.87e-07	C4A/C4B,CLU,COL1A1,CTNND1,DHRS3,DUSP6,EGR1,EPHX1,FASN,G6PD,GAS1,GSTA1,HMGCS1,HSD17B3,IFI6,IGFBP3,ISYNA1,MGP,MT2A,NOTCH3,RHOBTB2,SOX9,STMN1,TFPI,THBS1,TIMP1	140 (22)
captopril		chemical drug		-1.067		0.00624	C4A/C4B,CLU,DLK1,TIMP1
DKK1	0.127	growth factor		-1.067		0.00104	COL1A1,SOX9,TAGLN,THBS1,TIMP1	96 (11)
LIN28B	-0.199	other		-1.067		0.000459	CLDN5,CTNND1,FASN,SCD,SOX9
HUWE1	-0.489	transcription regulator		-1.067		0.0157	APOA1,FASN,INSIG1,SCD
HNRNPU	-0.698	transporter		-1.067		0.00901	APOE,CTSV,INHA,SOX9
IL1A	0.13	cytokine		-1.061		6.19e-06	C4A/C4B,CCN1,CYP11A1,CYP17A1,FTH1,HSP90AA1,HSP90AB1,IGFBP5,JAM2,LDHA,MT2A,SERPINA3,TIMP1	149 (23)
fenofibrate		chemical drug		-1.059		7.47e-06	APOA1,CLU,COL1A1,CYP11A1,CYP17A1,FASN,GLUL,GSTA3,MAN1A1,SCARB1,SCD,TIMP1	141 (24)
palmitic acid		chemical - endogenous mammalian		-1.058		9.52e-05	ALDOA,COL1A1,CTSV,EIF5A,EZR,FASN,FBLN1,FTH1,G6PD,GEM,HSP90AA1,RAD23B,SCARB1,SCD,SORT1	123 (19)
TWIST1	-0.179	transcription regulator		-1.043		3.24e-05	CLU,COL1A1,DCN,FIBIN,GPC1,IFI27,IFI6,IGFBP5,ISG15,MGST3
hydrogen peroxide		chemical - endogenous mammalian		-1.035		1.22e-13	BSG,CLU,COL1A1,COL1A2,COL3A1,CST3,CYP51A1,DHCR7,EGR1,ENG,ENPP2,ERG,EZR,FASN,FDFT1,FTH1,G6PD,GSTA1,GSTA3,IFI6,INSIG1,MIF,MSMO1,NOTCH3,PDCD4,PTN,SOX9,STMN1,TAGLN,YWHAB	125 (20)
RNF5	-0.362	enzyme		-1.035	bias	1.28e-09	COL12A1,COL14A1,COL15A1,COL1A1,COL1A2,COL3A1,COL5A2,CST3,FDFT1,PRKAR1A,STMN1
pioglitazone		chemical drug		-1.03		0.00376	APOA1,APOE,CYP17A1,EGR1,FASN,GSTA1,SCARB1	127 (23)
METTL3	0.112	enzyme		-1.029		0.012	CPZ,ESPN,ISG15,LDHA,MICOS10-NBL1/NBL1,TIMP1
SMAD7	-0.515	transcription regulator		-1.026		0.000107	COL1A1,COL1A2,COL3A1,DCN,SCD,SOX9,TAGLN,TIMP1	128 (22)
SCD	-1.518	enzyme		-1.024		6.84e-05	DHCR24,EGR1,ENG,FASN,HMGCS1,PEMT,RBP1,SCD,THBS1	130 (19)
8-bromo-cAMP		chemical reagent		-1.007		4.1e-07	APOA1,CKB,CLDN11,CLU,COL3A1,COL5A2,CYP11A1,CYP17A1,DCN,EGR1,EZR,GLUL,INHA,LAMP2,MYLK,PKMYT1,SCARB1,THBS1,TIMP1	155 (24)
ITGB1	0.297	transmembrane receptor		-1.004		0.00495	APOE,COL1A1,COL1A2,COL5A2,GAS1,THBS1	127 (21)
THZ1		chemical drug		-1	bias	4.15e-18	CCDC80,CCN1,CLU,COL12A1,COL14A1,COL1A1,COL1A2,COL3A1,ECRG4,EGR1,FBLN5,FHL1,GEM,MGP,MICOS10-NBL1/NBL1,RBP1,SERPINA3,SERPINF1,SOX9,THBS1,TIMP1	106 (9)
AZD0156		chemical drug		-1	bias	8.15e-06	CSRP1,HMGCS1,TAGLN,THBS1
ramipril		chemical drug		-1		0.000168	COL1A1,COL1A2,COL3A1,TIMP1	101 (7)
succinic acid		chemical - endogenous mammalian		-1		0.000215	CCDC80,CLEC3B,COL1A1,MAN1A1
STAT4 DIMER (complex)		complex		-1		0.000337	GSTA2,HNRNPA2B1,MIF,PDCD4
bromodeoxyuridine		chemical drug		-1	bias	0.00134	IFI27,IFI6,IGFBP3,ISG15	97 (11)
TGFB2-AS1		other		-1	bias	0.00547	LUM,MGP,SPANXD (includes others),TAGLN	47 (6)
aldesleukin		biologic drug		-1		0.00598	EIF5A,GLUL,IGKC,ITM2B
AZ-1		chemical - protease inhibitor		-1		0.00624	PRKAR1A,SCARB1,THBS1,TMEM97
RGFP966		chemical reagent		-1		0.00867	C1QL2,CLEC3B,ENPP2,LUM
zeaxanthin dipalmitate		chemical - endogenous non-mammalian		-1		0.0426	ALDOA,CCN1,EGR1,FBLN1
THBS1	1.657	other		-1		5.11e-06	COL1A1,COL1A2,COL3A1,EGR1,THBS1,TIMP1	123 (20)
SFTPA1	0.505	transporter		-1		0.00572	CCN1,COL1A1,EGR1,RASD1	99 (14)
PRKG1	0.341	kinase		-1		0.00019	COL1A1,COL3A1,TAGLN,THBS1	111 (20)
SERPINA6	0.327	other		-1		1.93e-09	APOE,CYP11A1,CYP51A1,DCN,DHCR24,DHCR7,FDFT1,FXYD1,IDI1,INSIG1,MICOS10-NBL1/NBL1,MSMO1,SCARB1,THBS1	123 (7)
ALDH1A2	0.23	enzyme		-1		0.00019	CCN1,COL1A2,COL3A1,TIMP1	103 (13)
TWF1	0.215	kinase		-1		0.00476	EGR1,HCN4,PRKAR1A,SOX9
LMNA	0.03	other		-1		0.000355	AHDC1,COL12A1,COL1A1,COL1A2,COL3A1,DCN,ECRG4,FASN,SCD,SERPINA3,TAGLN	157 (27)
NEUROG1	-0.058	transcription regulator		-1		0.00284	COL3A1,FAP,SERPINF1,THBS1
GSK3B	-0.226	kinase		-1		0.0383	CLDN5,CTNND1,ISG15,TUBB4A
FOXC1	-0.29	transcription regulator		-1		2.32e-05	CLU,COL1A1,EGR1,IFI27,IFI6,IGFBP3,ISG15,RSPO3,SOX9	113 (21)
ACSL4	-0.614	enzyme		-1		0.00253	CALB2,COL12A1,SERPINF1,TFPI
adavosertib		chemical drug		-0.987	bias	0.0167	IFI27,ISG15,SPANXD (includes others),THBS1
EGF	-0.015	growth factor		-0.987		6.53e-15	APOA1,CALB2,CCN1,CLU,COL1A1,COL1A2,COL3A1,CTSV,CYP11A1,DCN,DDX5,DUSP6,EGR1,EZR,FASN,FBLN1,GAS1,GEM,GLUL,GPR50,HMGCS1,IDI1,IGFBP3,IGFBP5,INSL3,LDHA,PDCD4,SCD,SERPINA3,SOX9,TAGLN,THBS1,TIMP1,YWHAB	142 (25)
phytohemagglutinin		chemical drug		-0.971	bias	0.000118	COL1A2,EGR1,EIF5A,ENG,ERF,GPLD1,HSP90AA1,PEMT,SERPINA5,TFPI,TIMP1
NR4A1	-0.416	ligand-dependent nuclear receptor		-0.956		8.73e-07	ALDOA,APOE,CLDN5,COL1A1,COL1A2,CTNND1,CYP17A1,FASN,G6PD,INSL3,MARCKSL1,PRPS2,PTGDS,SCD	134 (22)
SP1	0.046	transcription regulator		-0.953		5.99e-10	APOA1,APOE,BSG,CKB,COL1A1,COL1A2,CYP11A1,CYP17A1,CYP51A1,DHCR24,EGR1,ENG,EZR,FASN,IGFBP3,JAM2,MYLK,PEMT,PKM,PTN,ROBO4,SCARB1,SOX9,TAGLN,TIMP1	118 (21)
E2F1	0.181	transcription regulator		-0.943		0.0153	CALM1 (includes others),CKB,EGR1,FHL1,HMGN1,MIF,PRPS2,RHOBTB2,STMN1,THBS1,YBX3
bucladesine		chemical toxicant		-0.93		1.76e-06	APOE,CLU,CYP11A1,CYP17A1,DUSP6,EGR1,GEM,GLUL,IGFBP3,IGFBP5,PDE5A,PRKAR1A,SCARB1,SMARCA1,TIMP1	155 (23)
verteporfin		chemical drug		-0.927		0.00239	COL1A1,COL3A1,IGFBP3,SOX9	121 (15)
FOS	0.733	transcription regulator		-0.915		1.63e-07	CLU,COL1A1,CTNND1,CTSV,CYP17A1,EGR1,EZR,FASN,FTH1,GAS1,GREB1,IGFBP5,LAMP2,MT2A,PDCD4,PTGDS,RBBP7,RBP1,SCD,STMN1,TIMP1	137 (16)
poly rI:rC-RNA		biologic drug		-0.909		0.0252	DLK1,EGR1,EIF5A,EZR,GATM,GEM,IFI27,IFI6,ISG15,NOTCH3,PEG3,SCARB1,THBS1,TIMP1
YTHDF1	-0.219	other		-0.908		0.00372	LAMP2,PKM,PRDM15,SORT1
PPARA	0.047	ligand-dependent nuclear receptor		-0.895		1.89e-10	APOA1,APOE,CKB,CYP51A1,DHCR7,DHRS3,ENPP2,FASN,FBXO21,FDFT1,G6PD,GLUL,HMGCS1,HMGN1,IDI1,IGFBP3,IGFBP5,INSIG1,MGST3,MSMO1,PRDX6,RFX4,SCARB1,SCD,YWHAB	110 (19)
miR-29b-3p (and other miRNAs w/seed AGCACCA)		mature microRNA		-0.89	bias	0.000331	COL15A1,COL1A1,COL1A2,COL3A1,COL5A2,INSIG1	100 (11)
HNF4A	0.069	transcription regulator		-0.883		3.58e-07	ADH1B,AKR1B1,APOA1,APOE,C4A/C4B,CCL14,CKB,COX8A,CYP11A1,CYP51A1,DHCR24,DHRS3,DUSP6,EGR1,ENPP2,EPHX1,ERG28,FHL1,FTH1,FZD1,G6PD,GAS1,GPLD1,GSTA1,KLRF1,LAPTM4A,LDHA,MGST3,MT2A,NR2F1,PABPN1,PDCD4,PEMT,PKM,POLR2A,PTGDS,RPL18,SCARB1,SCD,SEM1,SERPINA3,SERPINA5,SOX9,TMBIM6,TUBB4A,YWHAB	112 (7)
FGF1	-0.222	growth factor		-0.875		2.74e-05	AKR1B1,APOE,CCN1,DUSP6,EGR1,FZD1,NOTCH3,THBS1	130 (21)
BMP4	0.474	growth factor		-0.872		9.56e-06	ADGRG1,CCN1,COL1A1,CYP11A1,CYP17A1,EGR1,ENG,FZD1,INHA,PKM,SCARB1,SOX9,TAGLN	118 (21)
valproic acid		chemical drug		-0.853		3.37e-06	AKR1B1,APOA1,CCN1,CYP11A1,CYP17A1,CYP51A1,DHCR7,FDFT1,GLUL,GREB1,HMGCS1,IDI1,ISYNA1,MSMO1,SCD,SEM1,THBS1	155 (26)
methotrexate		chemical drug		-0.853		0.000108	ALDOA,C7,CTSV,FASN,GSTA1,HMGCS1,IGFBP3,IGFBP5,SCD,THBS1	106 (13)
HRAS	-0.255	enzyme		-0.852		2.12e-15	CCDC80,CCN1,CLU,COL1A1,COL1A2,COL3A1,COL5A2,CSRP1,CTSV,DUSP6,EGR1,EIF3C,EPHX1,FASN,FDFT1,FHL1,FZD1,HNRNPA2B1,HSP90AA1,IGFBP3,IGFBP5,IGKC,MAN1A1,MSMO1,PDCD4,PRDX6,RBBP7,SCD,SEM1,SERPINA3,SLIT3,TAGLN,THBS1,TIMP1	138 (20)
pyrrolidine dithiocarbamate		chemical reagent		-0.849		0.0289	COL1A1,CYP17A1,SOX9,STMN1
CAT	-0.282	enzyme		-0.849		0.00239	COL1A1,TAGLN,THBS1,TIMP1	124 (21)
KRAS	0.031	enzyme		-0.847		8.86e-20	ALDOA,BSG,CCDC80,CCN1,CITED1,CLU,COL12A1,COL1A1,COL1A2,COL3A1,COL5A2,CSRP1,DPEP1,DUSP6,EGR1,EIF5A,ENG,FASN,FTH1,G6PD,GAS1,GLUL,GPC1,GSTA3,IFI6,ISG15,ITM2B,LAMP2,LDHA,LUM,MGP,MICOS10-NBL1/NBL1,MYLK,NAGPA,PEG3,PKM,PKMYT1,RBBP7,ROBO4,SCARB1,SCD,SERPINA3,SERPINF1,SLIT3,SORT1,SOX9,TAGLN,THBS1	140 (19)
PDGF-BB (complex)		complex		-0.845		2.41e-15	CALM1 (includes others),CCN1,COL12A1,COL1A1,COL1A2,COL3A1,DCBLD2,DCN,DUSP6,EGR1,FASN,FBLN5,FHL1,FZD1,GEM,GLUL,HMGCS1,MICOS10-NBL1/NBL1,RBP1,SCD,SERPINA3,TAGLN,THBS1,TIMP1,YWHAB	128 (20)
cyclophosphamide		chemical drug		-0.842		0.00455	C4A/C4B,CLU,COL3A1,SOX9,THBS1,TIMP1	136 (20)
IL27	0.079	cytokine		-0.84		0.00659	EGR1,ENG,IFI27,IFI6,IFNLR1,ISG15,SERPINF1	123 (16)
IL12 (complex)		complex		-0.83		0.0422	ISG15,MIF,PDCD4,RAD23B,TIMP1
CREB (family)		group		-0.829		0.000159	CCN1,CSRP1,CTSV,CYP17A1,CYP51A1,EGR1,EPHA3,GPR50,INHA,MIF,SOX9,STMN1	73 (6)
INHA	-1.503	growth factor		-0.817		4.82e-08	CCN1,COL1A2,COL3A1,CYP11A1,CYP17A1,CYP51A1,EPHX1,INHA,JAM2,SMARCA1	39 (4)
PLX5622		chemical drug		-0.816		0.0374	BSG,ECRG4,HSP90AB1,MIF,NSG1,SERPINF1
LAMA4	0.405	enzyme		-0.816		0.00537	COL15A1,COL3A1,COL5A2,MGST3,MYLK,THBS1
MAFB	0.146	transcription regulator		-0.816		0.000785	DLK1,FBLN5,GATM,JCHAIN,RNASE1,TAGLN
ciprofibrate		chemical drug		-0.805		0.0454	BSG,CTSV,SCARB1,SCD
JUN	0.383	transcription regulator		-0.798		1.22e-10	APOE,CALM1 (includes others),CCN1,CLU,COL1A1,COL1A2,CYP11A1,CYP17A1,DUSP6,EZR,FBLN5,FTH1,FUS,GREB1,HNRNPA2B1,IGFBP3,LAMP2,MT2A,PTGDS,SCD,SOX9,STMN1,THBS1,TIMP1	145 (19)
spironolactone		chemical drug		-0.788		5.12e-06	COL1A1,COL1A2,COL3A1,DCN,FASN,HCN4,SCD,SOX9	136 (22)
TLR4	0.401	transmembrane receptor		-0.782		0.0162	ALDOA,CCN1,DLK1,FASN,ISG15,LDHA,MIF,PKM,SCARB1
YY1	-0.444	transcription regulator		-0.78		4.79e-07	CHRDL1,CLU,COL15A1,COL1A1,EGR1,IGFBP5,JCHAIN,LDHA,NSG1,PEG3,PEMT,PKM,SCARB1,TAGLN,TIMP1	128 (24)
IGF1R	0.02	transmembrane receptor		-0.778		2.71e-08	ALDOA,CLU,COL1A1,COL3A1,CTNND1,CYP11A1,DLK1,EGR1,FASN,FTH1,IGFBP3,IGFBP5,INHA,PKM,PRKAR1A,RBBP7,RPL37A	151 (23)
ATG7	0.115	enzyme		-0.777		0.000687	APOE,COL1A1,COL1A2,PRKAR1A,SCARB1,TIMP1	135 (19)
RIGI	-0.319	enzyme		-0.764	bias	0.0109	GEM,IFI27,ISG15,SPANXD (includes others),THBS1
NME1	0.143	kinase		-0.747		0.000719	FZD1,HNRNPA2B1,PTN,TIMP1	90 (7)
MAPK9	-0.122	kinase		-0.728		3.65e-05	DLK1,EGR1,FASN,HMGCS1,MARCKSL1,MIF,RAD23B,SCD,SEM1	137 (21)
HSPA5	0.177	enzyme		-0.714		3.69e-09	CLU,COL12A1,COL1A1,COL1A2,FASN,HSP90AA1,IDI1,ISG15,PKM,SCD,SLC7A5	114 (16)
PIK3R1	-0.635	kinase		-0.714		0.00128	COL1A2,ENG,ISG15,LDHA,PKM	151 (25)
LEP	0.729	growth factor		-0.713		8.3e-11	ALDOA,APOA1,CCN1,COL1A1,COL3A1,CTSV,CYP11A1,CYP17A1,DLK1,DUSP6,EGR1,FASN,GSTA3,HSD17B3,IGFBP3,INSL3,MSMO1,NOTCH3,PEMT,SCARB1,SCD,TAGLN,THBS1,TIMP1	139 (24)
GUCY1B1	0.12	enzyme		-0.707		5.3e-07	COL3A1,DCN,ENG,FBLN5,IGFBP5,JAM2,LUM,SERPINF1
bezafibrate		chemical drug		-0.7		0.000314	APOA1,APOE,DLK1,FASN,INSIG1,SCD	131 (21)
SB-431542		chemical reagent		-0.687		4.47e-12	CNPY1,COL1A1,COL3A1,CYP17A1,DDX5,DHCR24,DHCR7,FAP,FASN,HMGCS1,HSD17B3,IDI1,LDHA,PKM,SCD,SERPINA5,TIMP1	153 (26)
triamcinolone acetonide		chemical drug		-0.686		5.08e-07	DCBLD2,EGR1,ERG,FUS,GAS1,IGFBP3,INSIG1,MT2A,SCD,SERPINA3,TSPYL2,ZFAND5	53 (5)
levodopa		chemical - endogenous mammalian		-0.671		0.00131	BANF1,C4A/C4B,CLDN5,DLK1,DUSP6,EGFL7,FBLN1,IGFBP5,LAMP2,MFSD2A,MSMO1,PDCD4,RHOBTB2,SLC44A2,SOX9
mibolerone		chemical drug		-0.662		4.91e-10	C4A/C4B,CCDC80,CLU,COL1A1,COL1A2,CYP51A1,DHRS3,FASN,FHL1,HMGCS1,IGFBP3,ISYNA1,STMN1
mir-101 (includes others)		microRNA		-0.655		7.03e-05	CLDN5,COL1A1,COL3A1,STMN1	53 (7)
IL1B	0.183	cytokine		-0.655		3.39e-09	AKR1B1,APOE,C4A/C4B,CLU,COL1A1,COL1A2,CYP11A1,DCN,DDX5,DHRS1,EGR1,ENG,ENPP2,FZD1,G6PD,GEM,GSTA1,GSTA2,IGFBP3,IGFBP5,ISG15,LDHA,MAN1A1,MARCKSL1,MIF,MT2A,MYLK,NR2F1,PTGDS,RNASE1,SCARB1,SERPINA3,SOX9,THBS1,TIMP1	133 (20)
CDKN1A	-0.84	kinase		-0.655		0.0339	CCN1,FHL1,HNRNPA2B1,SOX9,STMN1,THBS1,TUBB4A
cyclosporin A		biologic drug		-0.652		5.67e-06	ABLIM1,AKR1B1,APOE,C4A/C4B,CLU,COL1A1,EGR1,FASN,FDFT1,HSP90AA1,MIF,PDCD4,PKM,SCD,TAGLN,TIMP1	143 (24)
miR-34a-5p (and other miRNAs w/seed GGCAGUG)		mature microRNA		-0.64	bias	0.00382	ALDOA,COL1A1,FCMR,GALNT2,TAGLN,THBS1
ALPHA CATENIN (family)		group		-0.639	bias	1.68e-07	COL15A1,COL1A1,COL1A2,COL3A1,COL5A2,CTSV,ENG,EPHA3,LUM,TIMP1
benzo(a)pyrene		chemical toxicant		-0.6		4.38e-05	APOA1,CCN1,DHRS1,EPHX1,FASN,FZD1,G6PD,GPC1,GSTA1,THBS1	102 (9)
HSF1	0.642	transcription regulator		-0.592		6.68e-06	CLU,FASN,FBLN1,GREB1,HNRNPA2B1,HSP90AA1,HSP90AB1,LDHA,SCD,SLIT3,TUBB4A,UBB	99 (7)
XBP1	0.199	transcription regulator		-0.59		0.0386	APOA1,COPE,FASN,MAN1A1,SCD,TSPYL2
NTRK1	-0.269	kinase		-0.577		5.03e-06	APOE,CCN1,COL12A1,COL1A1,COL1A2,COL3A1,DUSP6,EGR1,LHFPL6,MGP,SLC7A5,SOX9,THBS1	138 (21)
gentamicin		chemical drug		-0.57		2.71e-08	C4A/C4B,CLU,CST3,CTSV,DPEP1,EGR1,ENPP2,FTH1,GATM,HSP90AA1,IGFBP3,IGFBP5,LAMP2,PTGDS,PTN,TIMP1,YBX3
aspirin		chemical drug		-0.57		5.86e-05	APOA1,APOE,ENG,FBLN5,IGFBP3,LAMP2,MT2A,SCARB1,SLC7A5,THBS1	146 (25)
MIF	-1.419	cytokine		-0.559		0.0128	COL1A1,FASN,ISG15,MIF,TIMP1
N-acetyl-L-cysteine		chemical drug		-0.558		0.0108	BSG,CCN1,COL1A1,DUSP6,EGR1,FASN,TAGLN
HTT	0.168	transcription regulator		-0.557		8.94e-12	ALDOA,APOA1,APOE,CKB,CYP51A1,DCN,DHCR7,DUSP6,ECRG4,EGR1,ENPP2,FASN,FDFT1,FHL1,GATM,GLUL,GPC1,GPLD1,HMGCS1,HSP90AB1,IGFBP5,LDHA,MAN1A1,MGP,NR2F1,POLR2A,PTGDS,SERPINA3,SERPINF1,SORT1,STMN1,TAGLN	142 (22)
BRCA1	0.498	transcription regulator		-0.555		0.0282	EGR1,ENPP2,EZR,IFI27,IFI6
NR1I3	0.342	ligand-dependent nuclear receptor		-0.555	bias	0.000496	APOA1,DHCR24,EPHX1,FASN,INSIG1,SCD
lipopolysaccharide		chemical drug		-0.543		7.72e-13	ALDOA,APOA1,APOE,CALM1 (includes others),CCN1,CLDN5,COL12A1,COL1A1,COL1A2,COL3A1,COL5A2,CSRP1,CST3,CTSV,CYP11A1,DCBLD2,DCN,DDX5,DHCR24,DHCR7,EGFL7,EGR1,ENPP2,ERF,FASN,FDFT1,FTH1,FZD1,G6PD,GAS1,GEM,GREB1,HMGCS1,HSP90AA1,IDI1,IFI27,IFI6,IGFBP3,IGFBP5,IGHG1,IGKC,INSIG1,ISG15,JCHAIN,LDHA,MARCKSL1,MIF,MSMO1,MT2A,NOTCH3,PDCD4,PKM,PRDX6,PTGDS,RPS19,SCARB1,SERPINA3,SERPINF1,SLC7A5,STMN1,TFPI,THBS1,TIMP1,…	151 (22)
paraquat		chemical toxicant		-0.519		0.000855	ADAM22,APOA1,COL1A1,GSTA3,LAMP2,TIMP1	23 (3)
trichostatin A		chemical drug		-0.515		8.31e-08	AKR1B1,APOE,CLEC3B,CLU,COL1A2,DHRS3,ENPP2,EPHA3,EPHX1,EZR,FASN,FBLN1,FTH1,G6PD,GREB1,GSTA3,HMGCS1,HNRNPA2B1,IGFBP3,IGFBP5,JCHAIN,MGST3,PKN3,PRDX6,RAD23B,STMN1,TAGLN,THBS1,TIMP1	154 (22)
GHRL	0.309	growth factor		-0.515		0.000407	CYP11A1,FASN,HSD17B3,PTN,RPL37A,SCD	140 (25)
EP300	-0.278	transcription regulator		-0.508		1.06e-05	ALDOA,CKB,COL1A1,COL1A2,COL3A1,CYP11A1,DHRS3,EGR1,EPN1,FASN,FTH1,GREB1,HSP90AB1,LDHA,PKM,RBP1	123 (23)
FOXO1	0.304	transcription regulator		-0.505		0.000245	CLDN5,COL1A1,CTSV,EGR1,ERG,FASN,FBXO21,HSP90AB1,LAMP2,SCARB1,SCD,SOX9,THBS1	115 (20)
ADIPOQ	0.381	other		-0.504		6.08e-05	APOA1,COL3A1,CYP11A1,DHRS3,DLK1,EGR1,FASN,FZD1,PDCD4,SCD,TIMP1	123 (21)
gemcitabine		chemical drug		-0.502		0.00215	EGR1,FASN,G6PD,LDHA,PKM	145 (20)
KDM1A	-0.513	enzyme		-0.496		0.0083	C4A/C4B,COL1A1,COL1A2,EPHX1,FASN,GREB1,ISG15,SCD,THBS1	133 (23)
APOE	-1.9	transporter		-0.496		3.75e-09	ADGRG1,AHDC1,APOA1,APOE,CCN1,CLU,COL1A1,CSRP1,CTSV,EGR1,ENG,GLUL,HSP90AB1,MGP,MTCH1,SCARB1,SERPINA3,SOX9,TIMP1	146 (24)
mir-155		microRNA		-0.492		0.0141	ALDOA,COL1A1,ISYNA1,PDCD4,PKM
PTP4A1	-0.884	phosphatase		-0.492		0.000751	ALDOA,COL15A1,DDX5,FASN,PKM,STMN1
dihydrotestosterone		chemical - endogenous mammalian		-0.488		3.17e-15	ALDOA,APOE,C4A/C4B,CLU,COL3A1,COL5A2,CYP11A1,CYP17A1,DCN,DDX5,DHCR24,EGR1,ERG,FASN,FTH1,GAS1,GLUL,GREB1,HMGN1,HSP90AA1,IGFBP3,IGFBP5,INSL3,LDHA,MYLK,PDCD4,RPL37A,SCD,SORT1,SOX9,TFPI,THBS1,TLE5	158 (22)
SOX9	-1.77	transcription regulator		-0.486		0.000358	COL1A1,COL3A1,DHCR24,DUSP6,MYLK,PTGDS,SOX9	107 (13)
PKA (complex)		complex		-0.478		0.000373	APOE,CYP11A1,CYP51A1,EGR1,IFI27,IFI6,SOX9	119 (19)
NFKB (complex)		complex		-0.478	bias	0.00295	APOE,CCN1,CLU,COL1A2,EGR1,FTH1,IGHG3,IGKC,ISG15,LAMP2,MYLK,SERPINA3,SLC7A5,TIMP1	148 (20)
SOX4	-0.172	transcription regulator		-0.478		0.00306	BEX3,FHL1,IGKC,LHFPL6,MARCKSL1,SORT1,TLE5
ELK1	-0.699	transcription regulator		-0.477		0.00084	EGR1,JAM2,MYLK,TAGLN,THBS1	109 (14)
FN1	0.642	other		-0.46		5.55e-06	APOE,CCN1,COL1A1,DHCR24,DLGAP4,EIF5A,MGP,PRKAR1A,SOX9,TAGLN,THBS1	124 (22)
GCN2iB		chemical drug		-0.453		2.05e-06	ALDOA,APOA1,COL3A1,FASN,LDHA,PDE5A,PKM,SCD	50 (7)
LINC01139		other		-0.447	bias	1.39e-08	ALDOA,EGR1,IGFBP3,LDHA,PKM	108 (12)
NCOR/LXR/RXR/OXYSTEROL/9 CIS RA (complex)		complex		-0.447		2.62e-06	APOE,CYP51A1,FASN,FDFT1,SCD
trichloroethylene		chemical toxicant		-0.447		0.000178	COL1A1,COL3A1,DHCR24,EGR1,IGFBP3
benzene		chemical toxicant		-0.447		0.000178	COL1A1,COL3A1,DHCR24,EGR1,IGFBP3
methapyrilene		chemical drug		-0.447		0.000277	ALDOA,APOE,CST3,CTSV,ENPP2,SCD,STMN1
methylmercury		chemical toxicant		-0.447		0.000327	COL1A1,COL3A1,DHCR24,EGR1,IGFBP3	101 (12)
CYLD-AS1		other		-0.447		0.000351	AKR1B1,EPHX1,FTH1,G6PD,PRDX6
androgen		chemical drug		-0.447		0.00124	C4A/C4B,COL12A1,CTSV,DHCR24,IGFBP5,SOX9,TLE5	95 (7)
olanzapine		chemical drug		-0.447		0.00206	COL1A2,CYP11A1,DCBLD2,HMGCS1,YBX3
EML4-ALK		fusion gene/product		-0.447		0.00215	COL3A1,COL5A2,DUSP6,EGR1,IGFBP3	36 (4)
phosphate		chemical - endogenous mammalian		-0.447		0.00338	DCN,DUSP6,EGR1,LDHA,TIMP1	86 (7)
ITGA11	0.897	other		-0.447	bias	1.69e-06	COL1A1,IDI1,INSIG1,THBS1,TIMP1
COL5A1	0.735	other		-0.447		2.25e-05	APOE,COL12A1,COL5A2,FBLN5,PKM
FLT1	0.211	kinase		-0.447		0.00099	DHCR24,EIF5A,PRKAR1A,SOX9,THBS1	50 (7)
MKNK1	0.125	kinase		-0.447	bias	0.00124	CCN1,CLU,EGR1,ISG15,MGP,TAGLN,TMBIM6
TFE3	-0.15	transcription regulator		-0.447		0.00116	CKB,FASN,INSIG1,LDHA,SCD	75 (7)
IRF4	-0.407	transcription regulator		-0.447		0.0131	EZR,FASN,GALNT2,IFI27,ISG15,SCD
let-7 (includes others)		microRNA		-0.444	bias	1.53e-05	COL1A1,COL1A2,COL3A1,COL5A2,DUSP6,ERF,GREB1,PKM,SCD,SOX9,THBS1	126 (23)
FSTL1	0.425	other		-0.44	bias	6.79e-06	COL1A1,COL1A2,FASN,PKM,SCD	135 (20)
APP	-0.677	other		-0.44		7.96e-13	ALDOA,APOE,BSG,C4A/C4B,CKB,CLDN5,CLU,CTSV,DCN,DHCR24,DHCR7,EGR1,ENG,ENPP2,FAP,FTH1,FXYD1,FZD1,GPC1,HSP90AA1,HSP90AB1,IGFBP5,LAMP2,LDHA,PDCD4,PKM,PRDX6,PTCH2,PTGDS,SCARB1,SERPINF1,SOX9,STMN1,TAGLN,TLE5,TUBB4B,YWHAB	123 (17)
U0126		chemical drug		-0.438		0.00351	COL1A1,CYP11A1,DUSP6,EGR1,ENPP2,ERG,FASN,HSP90AB1,IDI1,IGHA1,LAMP2,SOX9,THBS1	126 (19)
NCOA3	0.267	transcription regulator		-0.43		0.000367	CCDC80,CCN1,FASN,IGFBP3,LDHA,TAGLN	144 (24)
ERBB2	-0.319	kinase		-0.427		1.47e-10	CCDC80,CLEC3B,CLU,COL1A1,COL3A1,COL5A2,CYP51A1,DPEP1,DUSP6,EGR1,FASN,GLUL,GPC1,IDI1,IGFBP3,IGFBP5,JAM2,JCHAIN,LAMP2,LDHA,LUM,MAN1A1,MIF,NAGPA,NOTCH3,NR2F1,PDCD4,PEG3,POLR2A,SCARB1,SERPINA3,SLC7A5,TAGLN,THBS1,TUBB4A	135 (18)
dexamethasone		chemical drug		-0.421		3.52e-15	APOA1,APOE,BEX3,BSG,CCN1,CLDN5,CLU,COL15A1,COL1A1,COL1A2,COL3A1,CST3,CTSV,CYP11A1,CYP51A1,DCN,DHCR24,DHRS1,DLK1,EGR1,EZR,FASN,FBLN1,FCMR,FTH1,G6PD,GAS1,GEM,GLUL,GPLD1,GSTA1,IFI6,IFNLR1,IGFBP3,IGFBP5,IGKC,ISG15,KLRF1,LDHA,LMCD1,MGP,MIF,NOTCH3,PDCD4,PKMYT1,POLR2A,PRDX6,PRKAR1A,PTGDS,PTN,RASD1,SCARB1,SCD,SERPINA3,SERPINF1,SLC44A2,SORT1,SOX9,SRSF9,TAGLN,THBS1,TIMP1,TLE5,TMEM97	154 (22)
wortmannin		chemical drug		-0.419		3.77e-05	CKB,COL1A1,COL1A2,COL3A1,CYP17A1,EGR1,EZR,FASN,MT2A,SCARB1	141 (26)
heparin		chemical - endogenous mammalian		-0.418		0.00116	APOE,COL1A1,CYP11A1,IGFBP3,TFPI	126 (18)
INTERFERON ALPHA (family)		group		-0.417		0.02	COL15A1,COL1A1,COL1A2,DUSP6,ENPP2,FASN,IFI27,IFI6,IFNLR1,ISG15,MARCKSL1
TSH (complex)		complex		-0.415		0.00049	EGR1,FTH1,FZD1,IGFBP3,IGFBP5	161 (25)
FOXO4	-1.242	transcription regulator		-0.408		1.04e-07	CYP51A1,DHCR24,ERG,FASN,FDFT1,HMGCS1,IDI1,SCD,SOX9,ZFAND5	48 (6)
GPER1	0.247	G-protein coupled receptor		-0.4		5.73e-06	CCN1,EGR1,FAP,FASN,MT2A,RASD1,TAGLN	130 (25)
HGF	0.445	growth factor		-0.391		5.73e-08	ADGRG1,CALM1 (includes others),CCL14,CCN1,COL1A1,COL1A2,COL3A1,CYP17A1,DUSP6,EGR1,GEM,IGFBP3,INSIG1,ISG15,LDHA,PEMT,PKMYT1,THBS1,TIMP1,TMEM97	119 (19)
HMOX2	0.021	enzyme		-0.391		0.00393	GSTA3,LAMP2,MGP,PTGDS,SCD
HDAC1	-0.115	enzyme		-0.378		0.000907	APOA1,COL1A1,COL1A2,EGR1,GAS1,GLUL,GPC1,RBBP7,SOX9,TAGLN,TIMP1	104 (20)
MYO6	-1.004	other		-0.378		1.03e-05	COL5A2,CSRP1,DUSP6,INHA,NR2F1,SLC44A2,TAGLN
calcitriol		chemical drug		-0.364		4.32e-11	ABLIM1,AKR1B1,APOA1,CCDC80,CCN1,CLDN5,COL12A1,COL1A2,COL3A1,DCN,DHCR24,ECRG4,EGR1,FASN,FIBIN,FTH1,G6PD,GEM,IGFBP3,IGFBP5,ISG15,LDHA,LUM,MFSD2A,MTCH1,PDCD4,RNASE1,SOX9,STMN1,TFPI,THBS1	147 (22)
BCR (complex)		complex		-0.359	bias	0.00231	AHDC1,ALDOA,EGR1,FCMR,FTH1,HNRNPA2B1,IGHG1,LDHA,TMEM97	109 (19)
DIO3	0.165	enzyme		-0.351		0.021	CLDN11,CYP11A1,GREB1,HSD17B3,PTGDS
IL2	-0.212	cytokine		-0.348		7.56e-07	ALDOA,CYP51A1,DHCR24,DUSP6,ENPP2,EPHX1,FCMR,GEM,GPLD1,HMGCS1,IDI1,IFI6,INSIG1,ISG15,ITM2B,KLRF1,LDHA,MFSD2A,PDCD4,SLC7A5,STMN1,TIMP1,TMEM97	136 (17)
CNTF	0.179	cytokine		-0.342		9.94e-06	ALDOA,EGR1,ENPP2,ERG,FASN,GATM,LDHA,PKM,SCD,SERPINA3,TIMP1	111 (17)
dorsomorphin		chemical - kinase inhibitor		-0.339		0.000297	COL1A1,CYP11A1,EGR1,PDCD4,SERPINF1,SOX9	131 (21)
GNRH1	-0.306	other		-0.339		2.68e-05	CYP11A1,CYP17A1,EGR1,HSD17B3,IGFBP5,INHA	135 (22)
GW 4064		chemical toxicant		-0.336		0.00049	ADH1B,APOA1,APOE,COL1A1,SCARB1	98 (16)
NOTCH1	0.589	transcription regulator		-0.336		5.21e-06	ALDOA,CCN1,COL1A1,COL1A2,DLK1,HSP90AB1,IGFBP3,LDHA,MYLK,NOTCH3,PKM,PTGDS,TAGLN	137 (23)
OSM	0.113	cytokine		-0.334		2.44e-06	C4A/C4B,CALB2,COL1A1,COL1A2,COL3A1,CTSV,DHCR24,DHRS3,EGR1,FASN,GLUL,IGFBP3,MT2A,NOTCH3,PDCD4,RASD1,SERPINA3,TIMP1,TMBIM6	125 (21)
IMMUNOGLOBULIN (complex)		complex		-0.329		9.96e-10	ADAM22,ALDOA,APOE,BSG,C7,CLU,COL1A1,COL1A2,COL3A1,COL5A2,COX8A,CST3,DLGAP4,DUSP6,EGR1,ENG,EPN1,FAP,FASN,G6PD,GLUL,IFI27,IFI6,ISG15,JCHAIN,LDHA,MARCKSL1,MFSD2A,MGST3,PRPS2,SCD,SERPINA3,SLC7A5,SOX9,STMN1,TIMP1,TTYH3,YBX3	144 (22)
INHBA	0.5	growth factor		-0.324		0.000197	CLDN11,CYP11A1,CYP17A1,HSD17B3,INHA,MGP,SERPINA5,TAGLN,TIMP1	147 (22)
kainic acid		chemical toxicant		-0.322		0.0287	APOE,CALB2,EGR1,SOX9,TIMP1
BMPR1A	-0.3	kinase		-0.314		0.000627	COL1A1,CYP11A1,CYP17A1,HSD17B3,SOX9,TAGLN	109 (19)
EHF	0.117	transcription regulator		-0.313		0.00245	NOTCH3,PKM,SERPINA3,TFPI,TIMP1
FOXC2	-0.235	transcription regulator		-0.313		0.0101	COL1A1,PRKAR1A,RSPO3,SOX9
RIPK2	-0.15	kinase		-0.305		0.0358	FASN,ISG15,MARCKSL1,SCD
S-adenosylmethionine		chemical - endogenous mammalian		-0.293		0.000782	CCN1,COL1A1,COL1A2,FASN	115 (13)
oleic acid		chemical - endogenous mammalian		-0.278		0.00032	APOE,CLU,CYP51A1,EGR1,EIF5A,FASN,HSP90AA1,IGFBP3,SCD	126 (18)
sodium arsenite		chemical drug		-0.277		0.00075	ALDOA,EGR1,FTH1,GREB1,PKM
PRKAA1	-0.012	kinase		-0.277		0.0265	CLU,EPHA3,GSTA1,LDHA,MYLK
ERBB4	-0.116	kinase		-0.277		2.03e-05	COL3A1,COL5A2,EGR1,GPC1,IGFBP5,SERPINA3,THBS1	141 (21)
4-hydroxytamoxifen		chemical drug		-0.266		1.21e-06	CCN1,CLU,EGR1,EIF5A,IGFBP3,MICOS10-NBL1/NBL1,MT2A,NOTCH3,RASD1,RHOBTB2,TMEM97	127 (13)
ERG	1.098	transcription regulator		-0.254		0.0398	ADGRG1,DLK1,EGFL7,ERG,FHL1,FZD1,SOX9,THBS1
IFNAR1	-0.416	transmembrane receptor		-0.254		0.00268	DUSP6,FAP,HMGCS1,IDI1,IFI6,ISG15,THBS1	95 (10)
SNAI2	-0.043	transcription regulator		-0.243		0.00101	BSG,CCN1,COL1A1,DUSP6,SOX9,TAGLN	91 (19)
resiquimod		chemical drug		-0.236		0.00693	C4A/C4B,CTSV,EZR,HSP90AA1,HSP90AB1,ISG15,PKM,PRDX6,STMN1,YWHAB	96 (7)
PRDM1	0.072	transcription regulator		-0.213		0.00155	ADGRG1,ERG,FTH1,GALNT2,IFNLR1,IGHG1,JCHAIN,MT2A,SERPINA3
RXRA	-0.487	ligand-dependent nuclear receptor		-0.213		1.75e-06	ADH1B,APOA1,APOE,C4A/C4B,CLU,COL1A1,DHRS3,DLK1,ENG,EPHX1,FASN,INSIG1,MGP,PTGDS,RBP1,SCD	97 (17)
TNF	0.041	cytokine		-0.209		3.75e-17	AKR1B1,APOA1,APOE,C4A/C4B,CCDC80,CCL14,CCN1,CLDN11,CLDN5,CLU,COL15A1,COL1A1,COL1A2,COL3A1,CYP11A1,CYP17A1,DCBLD2,DCN,DDX5,DHRS3,DUSP6,EGFL7,EGR1,ENG,ENPP2,ERG,FASN,FTH1,GEM,GLUL,GSTA1,HSP90AB1,IFI27,IFI6,IGFBP3,IGFBP5,IGKC,INHA,INSIG1,ISG15,LDHA,MARCKSL1,MFSD2A,MGP,MIF,MT2A,MYLK,NSG1,PEMT,PKM,PKMYT1,RASD1,RBP1,RNASE1,SCARB1,SCD,SERPINA3,SERPINF1,SOX9,STMN1,TAGLN,TFPI,THBS1,TIMP1	134 (23)
BMP7	-0.403	growth factor		-0.201		6.29e-05	COL1A1,COL1A2,COL5A2,DLK1,FASN,GLUL,IGFBP3,IGFBP5,TAGLN,TIMP1	104 (19)
MAPK3	0.33	kinase		-0.2		0.00277	APOA1,COL3A1,EGR1,THBS1,TIMP1	128 (22)
CIP2A	-0.492	other		-0.186		5.2e-05	COL15A1,DCN,EGR1,FAP,LUM,PKM	95 (7)
IFNB1	0.414	cytokine		-0.174		0.00347	COL12A1,GAS1,HMGCS1,IDI1,IFI27,IFI6,ISG15,THBS1,TIMP1	125 (16)
EPAS1	0.248	transcription regulator		-0.161		3.92e-06	CCN1,CKB,CYP51A1,EIF5A,FASN,FHL1,HMGCS1,IGFBP3,IGFBP5,LDHA,MIF,SLC7A5,SOX9	118 (14)
N-acetylsphingosine		chemical reagent		-0.156		7.14e-05	COL1A1,COL1A2,COL3A1,GSTA1,GSTA2	129 (23)
jasminoidin		chemical drug		-0.152	bias	2.79e-05	IGFBP5,RAD23B,RBP1,TAGLN
EFNA1	0.581	other		-0.152		0.00522	DCBLD2,DUSP6,EPHA3,SOX9
estrogen		chemical drug		-0.149		5.03e-14	APOA1,APOE,CCN1,CKB,CLU,COL14A1,COL15A1,COL1A1,COL3A1,CYP11A1,CYP17A1,DPEP1,EGR1,FBLN1,FTH1,G6PD,GREB1,IGFBP5,PRDM15,PTGDS,SCARB1,SERPINA3	138 (20)
ABCA1	-0.196	transporter		-0.145		8.01e-07	APOA1,APOE,CYP51A1,FASN,FDFT1,INSIG1,SCARB1	110 (18)
nitric oxide		chemical - endogenous mammalian		-0.132		0.000746	DUSP6,EGR1,FTH1,HSP90AA1,HSP90AB1,RAD23B,THBS1	126 (21)
ascorbic acid		chemical - endogenous mammalian		-0.128		0.000472	APOA1,COL1A1,FTH1,IGFBP3,IGFBP5,MGP	117 (13)
ANGPT2	0.144	growth factor		-0.119		0.000211	COL1A1,COL1A2,COL3A1,CYP51A1,HMGCS1,HSP90AA1,MIF,PDCD4,THBS1	136 (25)
dimethyl n-oxalyl-glycine		chemical reagent		-0.113	bias	0.00162	CCN1,COL1A1,IGFBP3,IGFBP5,LDHA,PDE5A,SCARB1,SOX9	129 (18)
EIF6	-0.182	translation regulator		-0.113		8.26e-06	COL1A1,COL3A1,COL5A2,COX8A,DHCR24,FASN,HMGCS1,SCD
linoleic acid		chemical - endogenous mammalian		-0.106		0.00522	APOA1,CLU,FASN,SCD	121 (22)
thyroid hormone		chemical - endogenous mammalian		-0.104		5.14e-05	APOE,EGR1,FASN,FDFT1,G6PD,HSP90AB1,IGFBP3,INHA,PTGDS	124 (16)
AICAR		chemical - endogenous mammalian		-0.097		1.74e-05	COL1A1,COL3A1,CYP11A1,FASN,ISYNA1,PEG3,SCARB1,SCD	128 (23)
decitabine		chemical drug		-0.09		0.000285	APOE,CLDN5,CLU,COL1A1,COL1A2,COL3A1,CYP11A1,CYP17A1,DHRS3,EPHA3,EZR,HNRNPA2B1,IFI27,IGFBP3,ISG15,LUM,MGST3,PKN3,POLR2A,SCARB1,THBS1	140 (24)
CCN2	0.809	growth factor		-0.085		0.00338	COL1A1,CYP17A1,DCN,EGR1,TIMP1	113 (22)
IL11	0.291	cytokine		-0.08		0.000167	DLK1,DUSP6,EZR,IGFBP5,SERPINA3,TIMP1	91 (7)
cigarette smoke		chemical toxicant		-0.078		4.56e-05	CCN1,CKB,CLU,COL1A2,EGR1,G6PD,GSTA3,IGKC,LAMP2,SERPINA3,TIMP1	114 (15)
homocysteine		chemical - endogenous mammalian		-0.069		1.13e-07	APOA1,CLDN5,CLU,FASN,IDI1,MSMO1,PKM,SCD,TAGLN,TIMP1	139 (24)
ERK1/2 (family)		group		-0.061		8.96e-06	COL1A1,COL3A1,CTSV,CYP17A1,EGR1,EZR,FZD1,IGFBP3,JAM2,PKM,PTN,SOX9,TIMP1	109 (19)
SPHK1	0.153	kinase		-0.061		0.00187	COL1A2,EGR1,TAGLN,TIMP1	116 (20)
NOTCH2	-0.474	transcription regulator		-0.042		0.00901	COL1A1,CYP11A1,SOX9,TAGLN
MYOCD	-0.122	transcription regulator		-0.034		2.34e-05	COL1A1,COL1A2,COL3A1,FAP,HCN4,MYLK,TAGLN
CEBPB	0.044	transcription regulator		-0.032		9.43e-10	CLU,COL1A1,COL1A2,COL3A1,COL5A2,CYP11A1,CYP17A1,DCN,DDX5,DHCR7,DHRS1,FBLN1,FHL1,FZD1,GAS1,GSTA1,HSP90AA1,IGFBP3,IGKC,MGP,RBBP7,SCARB1,SCD,STMN1,THBS1	140 (20)
tretinoin		chemical drug		-0.03		1.28e-11	ABLIM1,APOE,CALM1 (includes others),CCN1,CLDN11,COL1A1,COL1A2,COL3A1,CTNND1,CYP11A1,CYP17A1,DCN,DHRS3,EGR1,EIF3C,ENPP2,EPHX1,FASN,FUS,HSD17B3,HSP90AA1,IFI27,IFI6,IGFBP3,IGFBP5,INSL3,ISG15,ITM2B,JCHAIN,LAMP2,MARCKSL1,MGP,MGST3,MT2A,NAGPA,NR2F1,PDCD4,PTGDS,RAD23B,RBP1,RNASE1,RPS19,SCD,SERPINA5,SOX9,THBS1,TIMP1,YWHAB,ZFAND5	152 (20)
SPRY2	-0.47	other		-0.025		0.00338	DUSP6,IGFBP3,ISG15,NR2F1,TFPI
trans-hydroxytamoxifen		chemical drug		0		1.02e-07	APOE,CLU,COL15A1,COL1A1,COL1A2,DCN,EGR1,FAP,GREB1,LDHA,RSPO3,SERPINF1	90 (7)
Ces2a		enzyme		0	bias	4.33e-06	COL1A1,COL1A2,FASN,SCD
flutamide		chemical drug		0		0.000252	CCN1,COL3A1,CYP11A1,CYP17A1,INSL3,SERPINA5	134 (10)
AP1 (complex)		complex		0	bias	0.000371	CALM1 (includes others),CLU,DUSP6,EZR,IGFBP3,MT2A,RSPO3,TIMP1	110 (7)
nicotinic acid		chemical - endogenous mammalian		0		0.000374	APOA1,FASN,G6PD,SCARB1	91 (11)
uranyl nitrate		chemical toxicant		0		0.000496	CSRP1,CST3,HNRNPA2B1,LAMP2,MGP,TAGLN
hydroxypropyl-beta-cyclodextrin		chemical drug		0		0.00052	APOA1,APOE,ENG,JCHAIN,SCARB1,SERPINA3	114 (11)
Ro31-8220		chemical drug		0		0.000782	COL1A1,COL1A2,EGR1,PDCD4	113 (20)
naringenin		chemical - endogenous non-mammalian		0		0.00175	COL1A1,COL3A1,FASN,SCD	111 (26)
HSP70 (family)		group		0		0.00572	COL1A1,FASN,PKM,SCD	115 (21)
CpG oligonucleotide		chemical drug		0		0.00664	EGR1,IFI27,IFI6,ISG15,SLC7A5,THBS1	126 (18)
diphenyleneiodonium		chemical reagent		0	bias	0.0068	COL1A1,EGR1,PDE5A,TIMP1	122 (23)
L-arginine		chemical - endogenous mammalian		0		0.00739	GPC1,HMGCS1,IGFBP3,TAGLN
cinnamaldehyde		chemical toxicant		0		0.00867	DUSP6,EGR1,FTH1,INSIG1	80 (7)
5-azacytidine		chemical drug		0		0.00957	COL1A1,DLK1,IFI6,SLC7A5,SOX9,THBS1	34 (5)
IL1 (family)		group		0		0.016	APOE,COL1A1,CYP17A1,DCN,EGR1,FTH1,SOX9,TIMP1
triptolide		chemical drug		0		0.0482	ENG,FBLN5,IGFBP3,POLR2A
LCN2	0.618	transporter		0		0.0129	COL1A1,FASN,MIF,SCD
LPL	0.569	enzyme		0		0.00225	APOA1,SCARB1,THBS1,TIMP1	116 (20)
RUNX1	0.478	transcription regulator		0		0.000105	ADGRG1,COL1A1,COL1A2,CYP11A1,EGFL7,ENG,FAP,IGFBP3,ISG15,SOX9,TIMP1	129 (22)
SP110	0.42	transcription regulator		0		0.00187	CCN1,CLU,FUS,IFI27,IFI6,TIMP1
NDP	0.341	growth factor		0		0.00164	CLDN5,CLU,IGFBP3,SERPINF1
CASR	0.294	G-protein coupled receptor		0		0.0358	EGR1,IGFBP3,IGFBP5,ISG15
SETD2	0.222	enzyme		0		8.7e-05	CCN1,COL1A1,COL1A2,ENG,PKM,SERPINF1	48 (7)
RASSF1	0.135	other		0		0.000212	APOE,CLU,EGR1,IGFBP3,SOX9,SPANXD (includes others)	123 (13)
CCL5	0.13	cytokine		0	bias	0.00624	DUSP6,PTGDS,THBS1,TUBB4B	80 (5)
GSN	0.124	other		0		4.16e-05	COL1A1,COL3A1,PDCD4,SOX9
SIX1	0.088	transcription regulator		0		0.00597	ABLIM1,ALDOA,CLU,MYLK,TAGLN
CD38	0.038	enzyme		0		0.000921	ALDOA,COL1A1,IGHG1,JCHAIN,PKM,SLC7A5,TMEM97
TBXT	-0.001	transcription regulator		0	bias	0.000374	COL1A1,DUSP6,MGP,SOX9
MCOLN1	-0.029	ion channel		0		0.0129	CKB,CLDN11,CSRP1,MIF
GPR151	-0.065	G-protein coupled receptor		0		2.79e-05	DCN,GPC1,IGFBP3,PKM
SMAD2	-0.105	transcription regulator		0		0.00559	COL1A2,COL3A1,CYP51A1,FDFT1,THBS1	113 (16)
NLRX1	-0.163	other		0		2.55e-05	COL1A1,COL1A2,COL3A1,COL5A2,DUSP6,EGR1,ENG,EPN1,HSP90AA1,HSP90AB1,SOX9	114 (15)
RBM5	-0.2	other		0		0.00107	HSP90AA1,INSIG1,ISG15,THBS1
TRIM24	-0.243	transcription regulator		0		0.00393	CSRP1,EIF5A,GLUL,ISG15,PRPS2
HFE	-0.244	transmembrane receptor		0		0.000971	EGR1,HMGCS1,HSP90AA1,HSP90AB1,MFSD2A,SERPINA3
HMG20A	-0.306	transcription regulator		0	bias	2e-12	CCN1,CLU,CYP51A1,DCN,DHCR7,FASN,FDFT1,HMGCS1,IGFBP3,MGP,MYLK,SLIT3,TAGLN,TIMP1
ADCYAP1	-0.318	other		0		4.12e-08	C1QL2,COL3A1,COL5A2,DNAH9,EGR1,ENPP2,GAS1,GREB1,LUM,MAN1A1,PRDX6,SCARB1,SERPINA3,SERPINF1	141 (22)
LIPA	-0.346	enzyme		0		3.47e-05	COL1A1,COL1A2,DCN,HMGCS1,PEMT,PKM
PPIF	-0.368	enzyme		0		0.0108	CSRP1,DLK1,MGP,PTN
ADORA2B	-0.374	G-protein coupled receptor		0		0.00092	COL1A2,LDHA,PDE5A,TIMP1	19 (4)
CCND1	-0.417	transcription regulator		0		0.0343	C7,COL1A1,COL5A2,DHCR24,ENPP2,MYLK,PDCD4
NUPR1	-0.541	transcription regulator		0		0.0202	ADAM22,ADGRG1,CCN1,COL1A1,COL1A2,COL3A1,DHCR24,H1-5,HNRNPA2B1,PRND
HSD17B3	-1.454	enzyme		0		1.3e-06	CYP11A1,CYP17A1,INSL3,PTGDS
carbon tetrachloride		chemical toxicant		0.003		0.000883	APOA1,APOE,COL1A1,COL1A2,COL3A1,HSP90AA1,IGFBP5,RBP1,TIMP1	135 (20)
losartan potassium		chemical drug		0.009		0.000334	COL1A1,COL1A2,COL3A1,CST3,EGR1,ENG,LDHA,TIMP1	126 (20)
HIF1A	-0.414	transcription regulator		0.04		1.47e-05	ALDOA,APOE,CCN1,COL1A2,COX8A,EIF5A,ENG,FHL1,IGFBP3,IGFBP5,LDHA,MIF,NOTCH3,PKM,SCD,SOX9,THBS1,TIMP1	142 (22)
WT1	-0.851	transcription regulator		0.047		0.000148	CTSV,EGR1,EZR,FDFT1,IDI1,INHA,ITM2B,NOTCH3,SOX9,THBS1
TGFB3	0.37	growth factor		0.05		3.22e-09	CCN1,CLDN11,COL1A1,COL1A2,COL3A1,ENG,FAP,MGP,SCD,SOX9,TAGLN,THBS1	113 (19)
SIRT6	-0.719	enzyme		0.051		0.00013	CCN1,COL1A1,COL3A1,FASN,HMGCS1,SCD,TIMP1	124 (22)
TCR (complex)		complex		0.068		0.0026	ABLIM1,ALDOA,APOE,BSG,EGR1,IFI6,ISG15,PDCD4,PRDX6,SERPINA3	115 (17)
CDH1	0.231	other		0.068		0.00936	CTNND1,IFI27,IGFBP3,SOX9
GDF2	0.544	growth factor		0.094		9.87e-06	COL1A1,DLK1,ENG,ENPP2,FASN,IGFBP5,SCD,SERPINF1,SLC7A5
Brd4		kinase		0.102	bias	6.28e-08	ALDOA,COL1A1,COL1A2,COL3A1,COL5A2,COX8A,G6PD,PKM,TAGLN,TIMP1	103 (10)
RARA	-0.042	ligand-dependent nuclear receptor		0.103		0.000148	ABLIM1,APOA1,CTNND1,DHRS3,EGR1,GREB1,INSL3,LAMP2,MGP,NR2F1,RASD1,RBP1	131 (21)
CSF2	0.107	cytokine		0.111		0.0105	BSG,C4A/C4B,DUSP6,EGR1,FAP,IFNLR1,LAMP2,LDHA,MFSD2A,STMN1,THBS1
RICTOR	0.174	other		0.114		0.0174	BSG,COX8A,EGR1,ISG15,RPL18,RPS19,SEM1
1,25-dihydroxyvitamin D		chemical drug		0.115		9.33e-05	DLK1,EGR1,ERG,GLUL,RNASE1,SLC7A5	70 (5)
FOXA1	0.079	transcription regulator		0.117		0.000101	ALDOA,EPHX1,GREB1,IGFBP3,LDHA,LHFPL6,MGP,PRDM15,SOX9,TAGLN	97 (9)
AGT	-0.14	growth factor		0.119		3.25e-19	BSG,C4A/C4B,CCDC80,CLDN5,COL12A1,COL14A1,COL15A1,COL1A1,COL1A2,COL3A1,COL5A2,CPZ,CTNND1,CYP17A1,ECRG4,EGR1,ENG,FASN,FBLN5,FBXO21,FDFT1,FHL1,FIBIN,FZD1,GSTA3,HMGCS1,IDI1,IGFBP3,IGFBP5,ISG15,LAMP2,LUM,MIF,MSMO1,NOTCH3,PRDX6,PTGDS,PTN,RNASE1,SCARB1,SERPINA3,SLIT3,SVEP1,TFPI,THBS1,TIMP1,TUBB4B,WIPF3	149 (23)
FOXA2	0.243	transcription regulator		0.124		1.76e-07	APOA1,APOE,COL15A1,COL1A1,COL1A2,DCN,DLK1,EPHX1,ESPN,IGFBP5,PKM,PTGDS,SCARB1,SCD,SERPINA5,TAGLN,THBS1,TUBB4B	110 (15)
HNF1B	0.465	transcription regulator		0.128		0.00102	CCDC80,COL5A2,FZD1,GSTA1,IGFBP3,LUM,SORT1
KDM5B	-0.094	enzyme		0.138		7.14e-05	CCL14,DHCR24,EGR1,FHL1,GREB1,INSIG1,ISG15,SOX9
miR-199a-5p (and other miRNAs w/seed CCAGUGU)		mature microRNA		0.14	bias	7.55e-05	COL1A1,DCN,IFI27,ISG15,PDCD4,TAGLN
TP73	0.436	transcription regulator		0.141		7.1e-11	CCN1,CITED1,COL1A1,COL5A2,DHRS3,EGR1,ELOB,ENG,FASN,G6PD,IGFBP3,IGFBP5,LAPTM4A,LDHA,MICOS10-NBL1/NBL1,NOTCH3,ROBO4,SERPINA3,SERPINA5,SERPINF1,STMN1,THBS1,TIMP1,YWHAB	128 (18)
doxorubicin		chemical drug		0.146		7.93e-06	C4A/C4B,CCN1,CLU,COL1A1,COL3A1,CPZ,EGR1,EIF5A,ESPN,FBLN1,FTH1,HSP90AA1,ISG15,MGST3,NOTCH3,PTGDS,RNASE1,SOX9,STMN1,TIMP1	132 (19)
carbenoxolone		chemical toxicant		0.152		0.000168	COL1A1,COL3A1,FASN,TIMP1	99 (16)
IL10	-0.327	cytokine		0.153		0.0312	COL1A1,CTSV,DCN,LAMP2,MAN1A1,SCARB1,SLC7A5,TIMP1,TUBB4B
D-fructose		chemical - endogenous mammalian		0.155		4.52e-06	COL1A1,COL3A1,FASN,SCD,THBS1,TIMP1	131 (23)
tunicamycin		chemical - endogenous non-mammalian		0.156		0.0236	CLDN5,DHCR24,DUSP6,EGR1,FASN,MFSD2A,SCD
PRMT1	-0.149	enzyme		0.157		0.000192	COL1A1,COL3A1,FTH1,HSP90AA1,LDHA,MT2A,PKM	130 (16)
PRL	-0.265	cytokine		0.159		3.96e-11	CLDN5,CLU,COL1A1,COL1A2,COL3A1,CST3,CTSV,CYP11A1,DCN,EGR1,IFI6,IGFBP3,IGFBP5,ISG15,MGP,MICOS10-NBL1/NBL1,RASD1,SCARB1,SERPINA3,TIMP1	150 (22)
PI3K (complex)		complex		0.168		1.86e-05	COL1A1,FBLN5,G6PD,GSTA1,INHA,MT2A,PDCD4,RFX4,SOX9,STMN1,TAGLN,THBS1	147 (27)
SPP1	0.227	cytokine		0.168		0.00242	COL1A1,COL1A2,DHCR7,IGKC,INSIG1,SERPINF1,SOX9,TIMP1	133 (20)
ursolic acid		chemical drug		0.186		3.97e-05	AKR1B1,CLDN11,EIF3C,FASN,HMGCS1,PDCD4,TUBB4A
fatty acid		chemical - endogenous mammalian		0.189		0.0334	APOA1,CCN1,FASN,SCD
quercetin		chemical drug		0.19		0.000514	COL1A1,CYP11A1,EGR1,FASN,FZD1,GALNT2,GSTA1,ISG15,SOX9	125 (21)
zinc		chemical drug		0.191		1.63e-05	BEX3,COL1A1,GPLD1,IDI1,MGP,MT2A,SCD
SB203580		chemical drug		0.194		1.74e-05	C4A/C4B,CLDN5,COL1A1,COL1A2,COL3A1,CYP51A1,EGR1,FDFT1,IFI27,IGFBP3,ISG15,PTGDS,RFX4,TAGLN,THBS1,TIMP1	122 (20)
BRD4	-0.413	kinase		0.2	bias	0.0341	ABLIM1,COL1A1,COL1A2,THBS1,TIMP1
IL13	-0.187	cytokine		0.207		0.000147	COL1A1,COL1A2,COL3A1,CTSV,DHCR24,EGR1,ENPP2,EZR,G6PD,MSMO1,SERPINF1,SORT1,THBS1,TIMP1	124 (20)
RELA	0.187	transcription regulator		0.21		2.36e-05	APOE,COL1A1,COL1A2,CYP17A1,EGR1,GSTA1,GSTA2,IGHG1,IGKC,ISG15,LUM,MIF,PKM,PRDX6,PTGDS,SOX9	129 (20)
KITLG	-0.279	growth factor		0.218		0.000735	CLU,DHCR24,EGR1,FTH1,IGFBP3,PDCD4,PKM,RBBP7,SLC44A2	92 (7)
lithium chloride		chemical drug		0.226		6.79e-09	BSG,CTNND1,CYP51A1,DCN,DLK1,HMGCS1,IDI1,MT2A,MYLK,NOTCH3,SOX9,TAGLN	61 (7)
tamoxifen		chemical drug		0.229		4.09e-11	CCDC80,CCN1,CLU,COL1A1,COL1A2,DLK1,EPHX1,FASN,GREB1,GSTA1,HMGCS1,HSP90AB1,IGFBP3,MIF,PEMT,PKM,SCD,SERPINA3,SLC7A5,SOX9,TAGLN	143 (24)
miR-21-5p (and other miRNAs w/seed AGCUUAU)		mature microRNA		0.229	bias	0.00833	COL1A1,FTH1,PDCD4,TAGLN	105 (12)
NR3C1	0.337	ligand-dependent nuclear receptor		0.235		7.09e-09	APOE,C4A/C4B,CCN1,CLDN5,COL1A1,COL1A2,COL3A1,CYP11A1,DDX5,EGR1,FASN,G6PD,GAS1,GEM,GLUL,GSTA1,HSD17B3,HSP90AB1,IFI6,ISG15,MFSD2A,MT2A,PDCD4,PRKAR1A,RASD1,SCARB1,THBS1,TIMP1	160 (19)
G PROTEIN ALPHA I (family)		group		0.243	bias	6.05e-05	C4A/C4B,CCN1,GEM,ISG15,THBS1,TIMP1	98 (11)
SB 216763		chemical drug		0.246		0.000105	CCN1,FASN,MYLK,SCD,TAGLN	126 (20)
vancomycin		biologic drug		0.251		2.99e-05	C4A/C4B,CLU,COL3A1,CST3,FTH1,IGFBP5,LAMP2,PTGDS,SCD,TIMP1
IL4	-0.075	cytokine		0.255		3.09e-07	ABLIM1,APOE,BANF1,CITED1,CKB,CLDN5,COL1A1,COL1A2,COL3A1,EPHX1,FASN,GATM,GPC1,GPLD1,IFI6,IFNLR1,IGHG1,IGHG2,IGHG3,IGHG4,ISG15,JCHAIN,LAMP2,LDHA,MFSD2A,PKM,REEP6,RPS19,SCARB1,SLC7A5,TIMP1,UBR4	125 (18)
PRNP	-0.284	other		0.269		0.00052	APOE,EGR1,LAMP2,LDHA,PRND,SOX9	120 (15)
baicalin		chemical - endogenous non-mammalian		0.277		5.11e-06	COL1A1,IGFBP5,MIF,RAD23B,RBP1,TAGLN	81 (12)
plicamycin		chemical drug		0.277		0.00439	COL1A1,COL1A2,FASN,MIF,TIMP1	95 (12)
FOXO3	-0.126	transcription regulator		0.277		0.00871	ALDOA,CCN1,CTSV,EGR1,ERG,FASN,GLUL,LDHA,SOX9	127 (19)
CREBBP	-0.254	transcription regulator		0.277		0.000497	CCN1,CKB,COL1A2,CYP11A1,DHRS3,EGR1,EPN1,HMGCS1,INHA,ISG15,SERPINA3,TAGLN	141 (23)
VHL	-0.851	transcription regulator		0.277		8.66e-06	ADGRG1,C4A/C4B,COL1A1,COL1A2,FTH1,HNRNPA2B1,ISG15,LDHA,MIF,TAGLN	116 (18)
MAPK8	0.041	kinase		0.282		9.81e-07	APOA1,APOE,COL1A1,CYP11A1,DUSP6,EGR1,FTH1,FUS,HMGCS1,MIF,RBP1	145 (22)
GNRH (family)		group		0.303		0.000414	EGR1,IGFBP3,IGFBP5,INHA	134 (21)
ESR2	0.389	ligand-dependent nuclear receptor		0.308		4.35e-17	ABLIM1,APOE,BANF1,CCN1,CLDN11,CLU,COL1A1,COL1A2,CYP11A1,CYP17A1,DHCR24,DHCR7,EGR1,ENPP2,EPHA3,FAM25A (includes others),FASN,FBLN1,FBLN5,FHL1,FZD1,GREB1,HMGCS1,HSD17B3,IDI1,IGFBP3,IGFBP5,INSIG1,MGP,MICOS10-NBL1/NBL1,MYLK,PTGDS,SCARB1,SCD,SLIT3,STMN1,THBS1,TIMP1,TLE5	157 (25)
PIN1	-0.062	enzyme		0.313		0.0068	COL3A1,FASN,NOTCH3,TIMP1	133 (23)
BMP2	0.757	growth factor		0.314		5.66e-05	BSG,COL1A1,COL1A2,CYP17A1,FZD1,IGFBP3,IGFBP5,SOX9,TAGLN,TIMP1	134 (25)
IL33	0.25	cytokine		0.314		0.047	ALDOA,APOE,C1QL2,COL3A1,MIF,MYLK,SCARB1,TIMP1
PTH	-0.07	other		0.315		0.0016	COL1A1,COL1A2,IGFBP3,IGFBP5,MGP,SORT1,SOX9	100 (21)
RAF1	-0.216	kinase		0.315	bias	0.000881	DCBLD2,DHRS3,DUSP6,EGR1,HNRNPA2B1,IGFBP3,LDHA,TIMP1	133 (18)
P38 MAPK (family)		group		0.32		0.00318	CLDN5,COL3A1,EGR1,IGFBP5,JAM2,MIF,NOTCH3,RBP1,THBS1,TIMP1	122 (22)
streptozocin		chemical drug		0.322		0.0461	CLU,COL12A1,COL1A1,COL3A1,FASN,ROBO4,SCD
fluticasone propionate		chemical drug		0.333		2.92e-05	DCN,FBLN5,IFI27,MT2A,RNASE1,SERPINF1,TFPI,THBS1,TIMP1
PAX3-FOXO1		fusion gene/product		0.333		0.00765	AKR1B1,BANF1,BSG,CCN1,FDFT1,HSP90AA1,IGFBP5,SLC7A5,TUBB4B
NR3C2	0.221	ligand-dependent nuclear receptor		0.342		0.00208	APOE,COL1A1,COL3A1,EGR1,GAS1,PTGDS,SERPINA3	128 (16)
filgrastim		biologic drug		0.346		0.00239	BEX3,CLU,CST3,FCMR,IFI6,IGKC,ISG15,KLRF1,LDHA,SORT1,TLE5
ALDH2	-0.161	enzyme		0.351		7.9e-05	CLDN5,COL1A1,CTNND1,GSTA3,SLC7A5	6 (2)
NFKBIA	-0.111	transcription regulator		0.355		2.2e-05	APOA1,CLU,COL1A2,COL3A1,COL5A2,DCN,DUSP6,ENPP2,IFI6,ISG15,MGP,NOTCH3,RBP1,SOX9,TIMP1	132 (20)
docosahexaenoic acid		chemical drug		0.362		0.000289	APOE,COL1A1,FASN,LDHA,PDE5A,SCD,THBS1,TIMP1	151 (25)
NANOG		transcription regulator		0.371		0.0215	COL3A1,DCN,EGR1,FUS,PDCD4
amlexanox		chemical drug		0.378		2.2e-06	CLEC3B,DCN,DPEP1,EPHA3,GSTA3,IGFBP5,SERPINF1
mir-122 (includes others)		microRNA		0.378		5.08e-05	ALDOA,CSRP1,FDFT1,G6PD,HMGCS1,INSIG1,PKM	93 (6)
ESTROGEN RECEPTOR (family)		group		0.378		0.000625	CALB2,COL12A1,EGR1,GREB1,HSP90AA1,MAN1A1,MGP,NOTCH3,TIMP1	108 (16)
TYA-018		chemical reagent		0.378		0.00268	CLU,DCN,FHL1,GSTA3,LDHA,TAGLN,TUBB4B
HDAC2	0.279	transcription regulator		0.378		0.000133	APOA1,COL1A1,COL1A2,EGR1,RBBP7,RNASE1,SOX9,TAGLN	141 (20)
LDB1	-0.399	transcription regulator		0.378		0.0295	DLK1,ENG,FBLN1,FTH1,LMCD1,NOTCH3,SERPINF1
FGF2	0.376	growth factor		0.381		2.3e-09	AKR1B1,CCN1,COL1A1,COL1A2,COL3A1,CYP11A1,DCN,DUSP6,EGR1,ENPP2,FTH1,IGFBP3,IGFBP5,MGP,MIF,SCD,SOX9,TAGLN,TFPI,THBS1,TIMP1,YWHAB	138 (23)
CHUK	-0.081	kinase		0.381		0.000155	CLU,DCN,DUSP6,ENPP2,HSP90AA1,ISG15,ITM2B,MGP,RBP1	127 (14)
staurosporine		chemical drug		0.391		0.00101	COL1A1,COL1A2,CYP11A1,IGFBP5,ISG15,SERPINA3	129 (20)
berberine		chemical drug		0.391		0.00156	BSG,CLDN5,MYLK,SCARB1,SCD,TIMP1	113 (15)
memantine		chemical drug		0.391		0.00408	ADAM22,CLDN5,CTNND1,GLUL,HSP90AB1
SP600125		chemical drug		0.399		0.000516	APOA1,APOE,CCN1,COL1A1,CYP51A1,EGR1,FASN,ISG15,PTGDS,SCD,THBS1	141 (26)
EGR1	1.383	transcription regulator		0.415		0.000487	APOA1,CLU,COL1A1,COL1A2,CYP17A1,EGR1,THBS1,TIMP1	147 (25)
IL5	0.127	cytokine		0.422	bias	0.000334	ALDOA,DUSP6,EGR1,IDI1,IGHG1,JCHAIN,LUM,PKM,SLC7A5,TMEM97
LDL (complex)		complex		0.428		0.00013	APOE,CYP11A1,DHCR24,EGR1,FASN,FDFT1,IGFBP3,INSIG1,ISG15,LDHA,SCARB1,TAGLN	128 (22)
ESR1	0.05	ligand-dependent nuclear receptor		0.439		2.41e-14	ABLIM1,APOA1,APOE,C1QL2,CCN1,CKB,COL5A2,COPE,CYP11A1,CYP17A1,DCBLD2,DHCR24,DHCR7,EGFL7,EGR1,EIF5A,ENPP2,FAP,FASN,FBLN1,FHL1,G6PD,GEM,GREB1,HSD17B3,HSP90AA1,IFI27,IFI6,IGFBP3,IGFBP5,INSL3,MAN1A1,MICOS10-NBL1/NBL1,NOTCH3,PDCD4,PRKAR1A,PTCH2,PTGDS,SCARB1,SCD,SLC44A2,SLC7A5,SOX9,TAGLN,TLE5,TMEM97,TSPYL2	143 (20)
bromobenzene		chemical toxicant		0.447		4.09e-05	CTSV,FDFT1,HMGCS1,HSP90AA1,MSMO1,TIMP1
crizotinib		chemical drug		0.447		0.000244	COL3A1,COL5A2,FASN,LDHA,SCD	158 (25)
E. coli serotype 0127B8 lipopolysaccharide		chemical - endogenous non-mammalian		0.447		0.026	CALB2,FZD1,GLUL,NOTCH3,SLC7A5
PDLIM2	0.072	other		0.447		0.00164	ENPP2,IGFBP3,NR2F1,OBSL1,TAGLN
GRIN1	0.027	ion channel		0.447		0.000304	COL1A1,DCN,EPHA3,IGFBP3,LUM
ROR1	-0.122	kinase		0.447		7.14e-05	BANF1,CCN1,LHFPL6,STMN1,THBS1	52 (4)
SMARCB1	-0.141	transcription regulator		0.447		0.0145	C4A/C4B,COL14A1,COL1A1,COL5A2,PTN,SOX9
WBP2	-0.55	transcription regulator		0.447		0.00817	EGR1,FCMR,FHL1,ISYNA1,TAGLN
CREB1	0.299	transcription regulator		0.458		1.82e-06	APOE,CALB2,CCN1,COX8A,CYP11A1,CYP51A1,EGR1,FASN,GEM,HMGCS1,IDI1,INHA,MARCKSL1,MFSD2A,MSMO1,POLR2A,RFX4,SCD,STMN1	108 (20)
TGFB1	-0.591	growth factor		0.458		2.56e-21	ALDOA,APOE,BSG,CALB2,CALM1 (includes others),CCN1,CLU,COL12A1,COL1A1,COL1A2,COL3A1,CSRP1,CST3,CTNND1,CYP11A1,CYP17A1,CYP51A1,DCN,DDX5,DHCR24,EGR1,ENG,ERF,FAP,FASN,FBLN5,FHL1,FTH1,FUS,FZD1,GAS1,GATM,GEM,GLUL,HMGCS1,HSD17B3,HSP90AA1,IDI1,IFI27,IGFBP3,IGFBP5,INHA,INSIG1,ISG15,LAMP2,LDHA,MGP,MSMO1,MYLK,NOTCH3,NR2F1,PDCD4,PKM,PTGDS,RSPO3,SCARB1,SCD,SERPINA3,SERPINF1,SLC7A5,SLIT3,SOX9,SVEP1,TAGLN,TFPI,…	164 (25)
PARP1	-0.308	enzyme		0.471		0.01	COL1A1,COL3A1,FASN,NOTCH3,TIMP1
medroxyprogesterone acetate		chemical drug		0.473		0.000163	CCN1,CKB,COL3A1,COL5A2,DCN,ENPP2,EZR,FASN,GLUL,LAMP2,MYLK,PKMYT1,SCD,THBS1	144 (22)
NFKB2	-0.118	transcription regulator		0.478		0.00109	AKR1B1,ENPP2,FAP,IGFBP5,JCHAIN,LMCD1,MARCKSL1
IL6R	-0.242	transmembrane receptor		0.484		0.00164	COL1A1,COL1A2,IGFBP5,SERPINA3,TIMP1	117 (20)
aldosterone		chemical - endogenous mammalian		0.485		0.000104	COL1A1,COL1A2,COL3A1,DCN,EGR1,PTGDS,SOX9,TIMP1,YWHAB	121 (20)
SSTR2	-0.233	G-protein coupled receptor		0.485		8.52e-05	CCN1,COL12A1,GEM,MT2A,SERPINA3,SOX9,THBS1
Am 580		chemical reagent		0.493		2.83e-08	CYP51A1,FASN,FDFT1,HMGCS1,PDCD4,SCD,SOX9,TIMP1	49 (7)
NOTCH3	1.111	transcription regulator		0.499		2.43e-08	COL14A1,COL15A1,COL1A2,COL3A1,COX8A,CST3,DCN,MYLK,NOTCH3,RPL37A,TAGLN,THBS1	63 (7)
thioacetamide		chemical toxicant		0.503		1.04e-06	C4A/C4B,CKB,CLU,COL1A1,COL1A2,COL3A1,EPHX1,FBLN5,GATM,IGFBP3,PKM,TAGLN,TIMP1	138 (18)
NR0B2	0.002	ligand-dependent nuclear receptor		0.508		3.31e-07	APOA1,COL1A1,COL1A2,CYP11A1,CYP51A1,EGR1,FASN,ISG15,SCARB1,SCD,TIMP1	148 (24)
MYD88	0.172	other		0.517	bias	0.00437	CCN1,EGR1,HSP90AB1,IGFBP5,IGHG1,ISG15,SCARB1,SOX9,TIMP1	131 (19)
SMAD3	-0.155	transcription regulator		0.518		4.59e-10	APOA1,CHRDL1,CLDN11,COL1A1,COL1A2,COL3A1,CYP11A1,CYP51A1,EGR1,ENG,FASN,FDFT1,INHA,JAM2,LUM,SCD,TAGLN,THBS1,TIMP1	107 (18)
MAPK14	0.099	kinase		0.522		0.00426	COL1A1,CYP51A1,DUSP6,FASN,SOX9,TAGLN,TIMP1	104 (15)
cycloheximide		chemical reagent		0.525		2.72e-08	ALDOA,APOA1,BEX3,CCN1,COL1A1,COL1A2,CYP11A1,EGR1,ERG,GREB1,IGFBP5,LDHA,PTGDS,RHOBTB2,SCARB1,SCD,THBS1,TIMP1	146 (24)
PIAS1	-0.031	transcription regulator		0.529		0.000667	CYP11A1,CYP17A1,FASN,SCD,TAGLN	113 (16)
MAP2K1	-0.147	kinase		0.543		3.17e-08	ADGRG1,APOE,CCN1,COL1A1,COL1A2,COL3A1,CYP11A1,CYP17A1,DUSP6,EGR1,FASN,SCARB1,SOX9,THBS1	132 (19)
mifepristone		chemical drug		0.545		5.77e-07	APOE,CLEC3B,CLU,COL15A1,COL5A2,CTNND1,EGR1,FDFT1,FTH1,IGFBP3,JAM2,PTN,SCARB1,TFPI,TIMP1	143 (23)
LIN28A	0.103	other		0.552		3.36e-09	CCN1,COL1A1,COL1A2,COL5A2,FASN,FUS,SCD,SOX9,TAGLN	67 (11)
E2F3	0.15	transcription regulator		0.555		0.0316	CTNND1,FBLN5,JAM2,PTN,THBS1
TIA1	-0.206	other		0.555		0.00084	CALM1 (includes others),ENG,ENPP2,TAGLN,TIMP1
FGFR3	-0.243	kinase		0.555		7.14e-05	CLDN5,COL1A1,COL3A1,DUSP6,SOX9	65 (7)
cholic acid		chemical - endogenous mammalian		0.563		7.1e-07	APOA1,DHCR7,EPHX1,FDFT1,IGFBP5,RAD23B,RBP1,TAGLN
PPARD	-0.471	ligand-dependent nuclear receptor		0.571		7.77e-07	APOA1,APOE,DHCR7,EGR1,FAM241B,FASN,HMGCS1,LDHA,MFSD2A,PKM,RBP1,SCARB1,SCD,THBS1	135 (18)
DICER1	-0.082	enzyme		0.577		0.000834	CCN1,DHCR24,EGR1,ENG,EPHA3,HSP90AB1,LHFPL6,MT2A,PDCD4,SERPINF1,THBS1	91 (7)
corticosterone		chemical - endogenous mammalian		0.594		4.21e-07	CLDN5,COL1A1,COL1A2,COL3A1,CYP11A1,FASN,GLUL,MFSD2A,SCARB1,SCD,TIMP1	148 (25)
NCOR2	-0.474	transcription regulator		0.594		0.0172	COL1A1,FASN,MEP1A,SCD
SFRP1	-0.15	transmembrane receptor		0.6		0.000138	COL1A1,ERG,FASN,SCD,SOX9	127 (20)
galactose		chemical - endogenous mammalian		0.626	bias	5.7e-06	CSRP1,FASN,HMGCS1,TAGLN,THBS1	51 (7)
miR-1-3p (and other miRNAs w/seed GGAAUGU)		mature microRNA		0.629	bias	0.00215	CSRP1,DDX5,G6PD,NOTCH3,PDCD4,SRSF9,THBS1
GNAS	-0.074	enzyme		0.632		7.17e-06	CCN1,DEFB119,FASN,GEM,INHA,PRDX6,PTCH2,RASD1,SCD,THBS1	132 (20)
SOX2	-1.176	transcription regulator		0.632		0.0219	CALB2,CITED1,CLDN11,COL1A1,GREB1,LAMP2,LMCD1,MFSD2A,NOTCH3,PEG3
miR-145-5p (and other miRNAs w/seed UCCAGUU)		mature microRNA		0.633	bias	0.000266	CYP11A1,HSD17B3,LAMP2,ROBO4,SOX9,TAGLN
IKBKG	0.317	kinase		0.634		0.0018	CLU,DCN,DUSP6,ENPP2,ISG15,MGP	127 (16)
H-7		chemical - kinase inhibitor		0.651		0.000503	COL1A1,COL1A2,EGR1,ISG15	136 (22)
isoproterenol		chemical drug		0.651		0.0225	COL1A1,COL3A1,DHRS3,SCD,TIMP1
dalfampridine		chemical drug		0.655		0.00476	CCN1,DUSP6,EGR1,PKM	46 (7)
GLI3	0.147	transcription regulator		0.655		0.0194	COL1A1,EGR1,SOX9,STMN1
LCAT	-0.031	enzyme		0.655		5.95e-05	APOA1,APOE,CLU,SCARB1
melatonin		chemical - endogenous mammalian		0.664		0.00791	COL1A1,CYP11A1,FASN,IGFBP3,LDHA,SOX9	140 (25)
F2	0.258	peptidase		0.669	bias	3.16e-07	AKR1B1,BSG,CCN1,CLU,COL1A1,EGR1,FHL1,HSP90AA1,IGFBP5,LAMP2,LMCD1,MIF,TFPI,THBS1	137 (20)
IGF2BP1	0.373	translation regulator		0.671		5.54e-08	COL14A1,COL1A1,COL1A2,DHCR7,FUS,G6PD,HMGCS1,HNRNPA2B1,INSIG1,LDHA,LUM,MIF,SOX9,TMEM97,YWHAB
epigallocatechin-gallate		chemical drug		0.681		4.23e-05	CALM1 (includes others),CCN1,CLDN5,EGR1,ERF,FASN,HSP90AA1,ISG15,PTN,SCD,TIMP1,UBB,YWHAB	127 (19)
FGF19	0.376	growth factor		0.689		1.15e-07	APOE,CYP17A1,EGR1,FASN,PEG3,PTGDS,SCARB1,SCD,SERPINA3	115 (13)
GH1	0.614	growth factor		0.692		0.00523	CLU,EGR1,FASN,IGFBP3,RAD23B	147 (23)
tetrabromobisphenol A		chemical toxicant		0.707	bias	4.4e-08	COL12A1,COL15A1,COL1A1,COL1A2,COL3A1,ENG,THBS1,TIMP1	107 (16)
metformin		chemical drug		0.709		3.03e-06	ALDOA,COL3A1,CYP11A1,FASN,FTH1,HMGCS1,HSP90AA1,INSIG1,JCHAIN,PKM,SCARB1,SERPINF1,SLC7A5,SORT1,THBS1	137 (23)
bleomycin		biologic drug		0.711		2.52e-06	APOE,CLU,COL1A1,COL1A2,COL3A1,DCN,FAP,FZD1,HSP90AA1,JCHAIN,MIF,RASD1,THBS1,TIMP1	134 (21)
levothyroxine		chemical - endogenous mammalian		0.714		0.000794	APOE,FASN,GSTA1,IGFBP3,OPN1SW	30 (4)
TGF BETA (family)		group		0.727		1.28e-07	ALDOA,CCN1,CLU,COL12A1,COL1A1,COL1A2,COL3A1,DCN,ENG,HSP90AA1,IGFBP3,IGFBP5,LDHA,LMCD1,MIF,SLIT3,TAGLN,THBS1,TIMP1	143 (21)
ACTIVIN (family)		group		0.728		0.000445	CCN1,CLEC3B,COL1A1,ENG,ENPP2,INHA,MGP,NOTCH3,THBS1	100 (13)
PKM	-1.078	kinase		0.746		8.33e-07	ALDOA,APOE,CLU,COL1A2,EGR1,FASN,FTH1,LDHA,PKM	143 (25)
CEBPD	0.2	transcription regulator		0.75		0.00701	CLU,COL1A1,COL1A2,CTSV,IGFBP5	131 (19)
IRS1	0.232	enzyme		0.761		0.000388	COL3A1,DLK1,EGR1,FASN,FHL1,NR2F1,TAGLN	130 (23)
APC	0.023	enzyme		0.762		2.26e-05	CLU,COL12A1,CTNND1,DNAH9,GLUL,IGFBP5,MEP1A,SOX9,THBS1,TIMP1
MAP3K14	-0.081	kinase		0.762		0.0101	COL1A1,COL1A2,COL3A1,FASN
IGG (complex)		complex		0.777		0.000141	ADGRG1,APOE,CLDN5,COL1A1,COL3A1,DHCR7,EGR1,EZR,ISG15,NOTCH3,SERPINF1,THBS1	128 (19)
NR1H4	0.107	ligand-dependent nuclear receptor		0.805		1.9e-11	ADH1B,APOA1,APOE,CCL14,CCN1,COL14A1,COL15A1,COL1A1,COL1A2,COL3A1,COL5A2,FASN,FBLN5,GSTA3,LDHA,SCARB1,SCD,TIMP1	136 (24)
THRB	-0.06	ligand-dependent nuclear receptor		0.808		0.000533	APOA1,DCN,DHCR24,ENG,FASN,FZD1,HCN4,IGFBP3,OPN1SW,PTGDS	104 (15)
mirdametinib		chemical drug		0.816		0.000855	AKR1B1,CKB,COL14A1,COL15A1,FBLN5,PKM
raloxifene		chemical drug		0.816		0.00105	CLU,ENG,ENPP2,GREB1,LUM,MIF,TIMP1
ibrutinib		chemical drug		0.816		0.00271	ALDOA,CLDN11,DHRS3,JCHAIN,LDHA,TMEM97
Tcf7		transcription regulator		0.816		0.0382	DHCR24,ENPP2,EPHX1,GEM,JAM2,MBNL3,MSMO1
VDR	0.467	transcription regulator		0.816		0.0155	COL1A1,EGR1,FASN,IGFBP3,IGFBP5,ISG15,SCD
TBX3	0.417	transcription regulator		0.816		0.0151	DCN,EGR1,HCN4,MYLK,SERPINF1,STMN1
SNAI1	0.002	transcription regulator		0.816		0.00102	CCN1,CLDN11,COL1A1,COL1A2,ESPN,FASN,INHA	124 (20)
TSPO	-0.117	transmembrane receptor		0.816		2.92e-05	DHCR7,HMGCS1,IDI1,ISG15,MSMO1,PTGDS	51 (7)
N-nitro-L-arginine methyl ester		chemical drug		0.83		0.0138	COL1A2,COL3A1,INSIG1,TIMP1
SORL1	-0.73	transporter		0.832		8.14e-09	APOE,COL1A1,COL1A2,COL3A1,COL5A2,DCN,ENG,FAP,FBLN1,HSP90AB1,RSPO3,SCARB1,TFPI	143 (20)
CDKN2A	0.394	transcription regulator		0.853		0.00728	COL1A1,DDX5,EGR1,FASN,GLUL,IGFBP5,PEG3,RBBP7,TMEM97	126 (22)
paclitaxel		chemical drug		0.896		0.00152	CLU,DUSP6,EGR1,ENPP2,HSP90AB1,IGFBP3,IGHA1,STMN1,TFPI,THBS1	131 (18)
DUSP1	0.681	phosphatase		0.896		0.00405	COL3A1,CYP17A1,DUSP6,EGR1,ISG15,LUM	121 (22)
PTGS2	0.009	enzyme		0.896		0.00146	CLU,CST3,DLK1,EGR1,EZR,IGFBP3,RPS19,SCARB1	142 (21)
IL21	-0.126	cytokine		0.896		0.0063	BSG,EGR1,IGHG1,IGHG2,IGHG3,ISG15	128 (16)
ELAVL1	-0.36	other		0.896		0.00965	CALM1 (includes others),CCN1,CYP51A1,DCN,FASN,JCHAIN,PDCD4,SOX9	31 (5)
IL6	-0.043	cytokine		0.9		0.000944	APOA1,APOE,CLU,COL1A1,COL3A1,CST3,DCN,DUSP6,EGR1,ENPP2,GSTA1,IGFBP3,IGFBP5,JCHAIN,MT2A,SERPINA3,THBS1,TIMP1	146 (21)
TRIM28	-0.411	transcription regulator		0.905		3.97e-07	APOA1,CITED1,CLDN11,CYP11A1,EGR1,GREB1,GSTA3,HSD17B3,POLR2A,PTGDS,SOX9
STAT3	-0.197	transcription regulator		0.914		0.000247	COL1A1,COL1A2,COL3A1,EGR1,ENPP2,FASN,FZD1,GALNT2,IFI27,IFI6,IGFBP5,ISG15,LDHA,NOTCH3,PTN,SERPINA3,TAGLN,THBS1,TIMP1	149 (25)
sphingosine-1-phosphate		chemical - endogenous mammalian		0.923		0.000598	COL3A1,EGR1,ENPP2,NOTCH3,TAGLN,THBS1,TIMP1	135 (22)
actinomycin D		biologic drug		0.927		0.00703	APOA1,CCN1,COL1A2,FASN,FTH1,GSTA1,IGFBP5	146 (26)
ETV6-RUNX1		fusion gene/product		0.94		0.00246	ABLIM1,ENG,FTH1,GREB1,IFI6,ISG15,MYLK,SORBS2,STMN1
NRAS	-0.008	enzyme		0.956		0.000197	COL1A2,DUSP6,EGR1,EPHX1,FHL1,ISG15,JCHAIN,MGP,NSG1	108 (7)
CD40LG	-0.177	cytokine		0.958		0.000345	CLU,EGR1,HSP90AA1,IFI6,IGHG1,IGHG3,ISG15,MARCKSL1,MIF,MT2A,PKMYT1,YBX3	136 (18)
bisindolylmaleimide I		chemical drug		0.97		0.000751	APOA1,CLU,EGR1,HSP90AB1,PDCD4,PTGDS	124 (20)
IKBKB	0.031	kinase		0.993		0.000136	CLU,COL1A1,COL3A1,DCN,DUSP6,EGR1,ENPP2,FASN,ISG15,MGP,RBP1	131 (16)
ID1	0.347	transcription regulator		0.995		0.00701	EGR1,GATM,IGFBP3,SCD,THBS1	147 (22)
TAFAZZIN	0.317	enzyme		0.996		2.81e-10	C7,CCN1,COL1A1,COL5A2,DCN,ENPP2,G6PD,HSP90AA1,IGFBP5,IGKC,LDHA,LUM,PDCD4,PKM,SORBS2,SOX9,TAGLN,THBS1,TIMP1	101 (13)
D-glucose		chemical - endogenous mammalian		0.999		2.97e-10	AKR1B1,ALDOA,CLU,COL1A1,COL1A2,COL3A1,CTSV,DCN,EGR1,EIF5A,ENPP2,FASN,G6PD,GALNT2,GAS1,GLUL,GPLD1,LDHA,MIF,PDCD4,PKM,PRDX6,PTGDS,SCD,SOX9,TAGLN,THBS1,TIMP1,TUBB4A	142 (22)
CALCINEURIN A (family)		group		1		0.000242	COL1A1,COL1A2,COL3A1,TIMP1	85 (12)
colistin		biologic drug		1		0.00325	CST3,FTH1,IGFBP5,LAMP2,PTGDS
STAT5A/B (family)		group		1		0.0304	CLU,FCMR,IDI1,RBP1
CD44	0.62	other		1		3.57e-06	ALDOA,CLU,COL1A1,COL3A1,COL5A2,FASN,HSP90AB1,MBNL3,MTCH1,PDCD4,PKM,THBS1	135 (23)
RGS2	0.415	enzyme		1		0.0125	EPN1,IGFBP3,MFSD2A,SCARB1
PAK2	0.369	kinase		1		0.000414	CKB,IGFBP3,IGFBP5,TAGLN
CPT1B	0.359	enzyme		1		0.0451	FASN,INSIG1,PRKAR1A,SCARB1,SCD
RARG	0.356	ligand-dependent nuclear receptor		1		0.000212	APOA1,DHRS3,EGR1,GREB1,INSL3,NR2F1
DNMT1	0.233	enzyme		1		0.0444	AHDC1,CYP11A1,ISYNA1,PTN,SEC31B
SLC6A4	0.228	transporter		1		0.000719	COL1A1,GALNT2,OPN1SW,SLC7A5
STX18	0.06	transporter		1	bias	0.0199	FBLN1,MT2A,SLIT3,TAGLN
NSUN6	0.036	enzyme		1	bias	0.000414	CCN1,LHFPL6,STMN1,THBS1
CST5	0.026	other		1		0.000977	ABLIM1,COL12A1,EZR,FHL1,HNRNPA2B1,NR2F1,PABPN1,RBP1,SRSF9
SLC40A1	-0.183	transporter		1		0.0436	FBLN5,FTH1,FZD1,THBS1
AREG	-0.29	growth factor		1		0.0147	BSG,EGR1,IFI6,SOX9
tetrachlorodibenzodioxin		chemical toxicant		1.005		0.000334	AKR1B1,CCN1,CTSV,CYP11A1,CYP17A1,DUSP6,GAS1,GLUL,GSTA1,MGP,MICOS10-NBL1/NBL1,SLC7A5,STMN1,THBS1	144 (24)
MEK (family)		group		1.013		0.00126	APOE,CLU,COL1A2,DUSP6,EGR1,FASN,GPC1,NAGPA,THBS1,TTYH3	135 (22)
ERBB3	0.282	kinase		1.015		9.6e-08	CCN1,CLU,COL1A1,EGR1,EZR,IGFBP5,LHFPL6,SERPINA3,STMN1,THBS1	132 (19)
TRIB1	0.324	kinase		1.029		0.00187	COX8A,ERG,FASN,SCD	66 (7)
chenodeoxycholic acid		chemical - endogenous mammalian		1.035		3.55e-06	ADH1B,APOA1,APOE,COL1A1,EGR1,FASN,LDHA,PKM	125 (17)
LY294002		chemical drug		1.036		3.15e-11	APOE,BSG,CCN1,COL1A1,COL1A2,CST3,CYP11A1,DHCR24,DUSP6,EGR1,FASN,FDFT1,FTH1,GEM,HMGCS1,HSP90AB1,IDI1,IGFBP3,IGFBP5,INHA,MT2A,PTN,SCARB1,SCD,TAGLN,THBS1	129 (24)
PD98059		chemical - kinase inhibitor		1.052		1.31e-09	ALDOA,APOA1,CLU,COL1A1,COL1A2,COL3A1,CYP17A1,DCBLD2,DHRS3,DUSP6,EGR1,ENG,FASN,FTH1,HNRNPA2B1,IGFBP3,INSIG1,LAMP2,LDHA,MIF,SCARB1,TAGLN,THBS1,TIMP1	120 (19)
IKZF1	0.304	transcription regulator		1.054		0.0189	CTNND1,G6PD,IFI27,IFI6,LHFPL6,NOTCH3,SOX9
ARID1A	0.052	transcription regulator		1.056		2.16e-13	C4A/C4B,CCDC80,CITED1,CKB,CLU,COL12A1,COL1A1,COL1A2,CSRP1,EGR1,ENG,EZR,FBLN1,FHL1,FZD1,GAS1,GEM,GREB1,IGFBP3,MGP,MYLK,PKM,SERPINF1,SOX9,TAGLN,TFPI,THBS1	137 (25)
phenylephrine		chemical drug		1.067		0.0129	COL3A1,EGR1,FHL1,GSTA1
HOXA10	0.533	transcription regulator		1.08		8.37e-14	APOE,CLDN5,COL15A1,COL3A1,CTSV,ENPP2,ERG,FZD1,GSTA3,HSP90AA1,IGFBP3,IGFBP5,MICOS10-NBL1/NBL1,MYLK,PEG3,RBP1,RPL37A,SCD
resatorvid		chemical drug		1.084		0.000782	ALDOA,LDHA,PKM,SCARB1
LMO2	0.568	transcription regulator		1.087		0.00158	ADGRG1,DLK1,ENG,ERG,FBLN1,FTH1,LMCD1,NOTCH3,SERPINF1
mevalonic acid		chemical - endogenous mammalian		1.091		0.000552	APOA1,FASN,MSMO1,SCARB1	21 (3)
dimethylnitrosamine		chemical toxicant		1.109		7.14e-05	COL1A1,COL1A2,COL3A1,IGFBP5,TIMP1	130 (13)
leukotriene D4		chemical - endogenous mammalian		1.109	bias	0.00153	CCN1,CITED1,EGR1,GEM	68 (7)
ILF3	-0.681	transcription regulator		1.114		0.012	COL14A1,DHCR7,ISG15,SCD
bicuculline		chemical - endogenous non-mammalian		1.118		0.000209	CCN1,DUSP6,EGR1,PDCD4,PKM
PRKCD	-0.502	kinase		1.118		0.00197	COL1A1,COL1A2,DUSP6,FZD1,GEM,JCHAIN,PDCD4	97 (12)
SMARCA4	0.083	transcription regulator		1.119		0.000173	ADGRG1,APOA1,CALB2,COL1A1,DUSP6,EGR1,IFI27,IGFBP3,IGFBP5,IGHG1,LUM,MGP,MYLK,PKM,RBP1,SPANXD (includes others),TAGLN	108 (15)
CXCL12	0.725	cytokine		1.124		0.0154	COL1A1,COL3A1,EGR1,IFI27,THBS1,TIMP1
WNT1	-0.155	cytokine		1.129		8.61e-09	CALB2,CCDC80,COL3A1,EGR1,EIF3C,EIF5A,ENPP2,FASN,GAS1,NOTCH3,PDCD4,RNASE1	115 (14)
taurocholic acid		chemical - endogenous mammalian		1.131		0.0152	ADGRG1,APOA1,CCN1,EGR1
PRKCE	0.312	kinase		1.131		0.00652	CCN1,EGR1,HSP90AB1,PDCD4	52 (9)
MAP3K1	0.008	kinase		1.131		0.00212	COL3A1,EGR1,THBS1,TIMP1	122 (20)
HAVCR1	-0.111	other		1.131		0.0167	CCN1,IFI27,IFI6,SMARCA1
VEGF (family)		group		1.134		2e-06	ADGRG1,CALM1 (includes others),CCL14,CCN1,DCBLD2,DUSP6,EGR1,ENPP2,GEM,IGFBP3,INSIG1,JAM2,MGP,MIF,PABPN1,PEMT,PKMYT1,TIMP1	99 (15)
VEGFA	-0.615	growth factor		1.153		3.85e-05	CCL14,CCN1,CLDN5,COL1A1,COX8A,CST3,CTSV,EGR1,IGFBP5,MYLK,THBS1,TIMP1	120 (19)
mir-146 (includes others)		microRNA		1.154		0.0205	ALDOA,IDI1,ISG15,PKM
HOXA9	-0.223	transcription regulator		1.154		0.026	ADGRG1,ERG,FZD1,PABPN1,RPL37A
prostaglandin E2		chemical - endogenous mammalian		1.167		0.0147	COL1A1,DCN,EGR1,FASN,IGFBP5,IGHG1,SCARB1,SOX9,THBS1
Map3k7		kinase		1.172		0.000556	FASN,GAS1,ISG15,SCD,SOX9	50 (8)
CXCL8	0.247	cytokine		1.177		0.0261	COL12A1,COL1A1,COL1A2,COL3A1
PTK2	-0.099	kinase		1.188		0.00043	CCN1,COL1A1,COL1A2,THBS1,TIMP1	118 (21)
NPC1	-0.024	transporter		1.192		1.65e-05	APOE,CYP51A1,EGR1,FTH1,HMGCS1,IDI1,ISG15,LAMP2,SCD	86 (8)
JQ1		chemical reagent		1.195		0.0347	DHCR24,DHCR7,ERG,FDFT1,ISG15
AKT (family)		group		1.201		3.11e-05	COL3A1,DHCR24,FASN,GPC1,MT2A,PTN,RASD1,RPS19,SCARB1,SCD,SLC7A5,SOX9,THBS1,TTYH3	130 (17)
trinitrobenzenesulfonic acid		chemical reagent		1.219		2.34e-05	COL1A1,COL1A2,COL3A1,CYP11A1,LUM,PTGDS,TIMP1	78 (10)
PDX1	-0.392	transcription regulator		1.219		1.82e-06	AKR1B1,CKB,COL1A1,COL3A1,DLK1,DUSP6,EGR1,IGFBP3,INSIG1,MAN1A1,SLIT3	105 (13)
TP53	-0.396	transcription regulator		1.236		1.85e-17	AKR1B1,ALDOA,APOA1,APOE,CCDC80,CCN1,CKB,CLU,COL14A1,COL1A1,COL1A2,COL3A1,COL5A2,CSRP1,CYP51A1,DCN,DDX5,DHCR24,DHCR7,DPEP1,DUSP6,EGR1,ENG,ENPP2,EPHX1,ERF,EZR,FASN,FDFT1,FHL1,FTH1,G6PD,GAS1,GATM,GLUL,HMGCS1,HNRNPA2B1,HSP90AA1,HSP90AB1,IGFBP3,IGFBP5,ISG15,LAMP2,LAPTM4A,LDHA,NOTCH3,NR2F1,PEG3,PKM,PRDX6,PTCH2,PTGDS,PTN,RBBP7,RPS19,SCD,SERPINA3,SLC7A5,STMN1,THBS1,TIMP1,TMEM97,TUBB4A,TUBB4B	133 (21)
SPARC	-0.397	other		1.253		0.0197	COL1A1,COL1A2,HSP90AA1,ISG15,SOX9
EDN1	0.186	cytokine		1.26		3.89e-06	CCN1,COL1A2,CST3,CTNND1,CYP11A1,EGR1,EZR,HCN4,MARCKSL1,THBS1,TIMP1	134 (23)
dextran sulfate		chemical drug		1.264		0.00118	C4A/C4B,CLDN5,ENG,ENPP2,ISG15,MYLK,PTN,SORT1,STMN1,THBS1	124 (18)
arsenic trioxide		chemical drug		1.269		2.55e-05	CST3,CYP51A1,DHCR24,DHCR7,FASN,FDFT1,FTH1,HMGCS1,HSP90AB1,IDI1,MSMO1,MT2A,SCD	127 (20)
BDNF	0.214	growth factor		1.287		0.00118	CALB2,CCN1,DUSP6,EGR1,GLUL,RPL37A,SCARB1,TAGLN,THBS1,TMBIM6	117 (21)
1,4-bis[2-(3,5-dichloropyridyloxy)]benzene		chemical toxicant		1.29		0.0235	APOA1,FASN,INSIG1,SCD
mir-1 (includes others)		microRNA		1.342	bias	0.000242	FASN,HCN4,MYLK,NOTCH3,PDCD4,SOX9,SRSF9
metronidazole		chemical drug		1.342		0.000855	COL3A1,CST3,FTH1,IGFBP5,LAMP2,PTGDS
RETNLB	0.336	other		1.342	bias	0.000888	COL1A1,COL1A2,FAP,FZD1,TIMP1
GNA12	-0.052	enzyme		1.342		0.000794	EZR,G6PD,GSTA1,GSTA3,TAGLN	70 (7)
CBS/LOC102724560	-0.429	enzyme		1.342		0.000938	APOA1,CLDN5,LGI4,RSPO3,SCARB1
SEMA7A	-0.666	transmembrane receptor		1.342	bias	3.76e-07	COL1A1,COL1A2,COL3A1,EGR1,FASN,TIMP1	85 (9)
TGFB2	0.067	growth factor		1.347		9.59e-10	COL1A1,COL1A2,COL3A1,EGR1,GAS1,JAM2,MEP1A,MIF,NOTCH3,SCD,SLC7A5,TAGLN,THBS1,TIMP1,TUBB4B	108 (19)
NPPB	0.492	other		1.348		4.45e-10	COL1A1,COL3A1,FDFT1,GSTA3,HMGCS1,IDI1,MSMO1,SCARB1	89 (7)
lysophosphatidic acid		chemical - other		1.35		0.00289	CCN1,EGR1,ENPP2,SCARB1,TAGLN	126 (23)
JAG1	0.331	growth factor		1.36		0.000591	COL1A1,CYP11A1,DUSP6,IGFBP3,TAGLN	61 (12)
kanamycin A		chemical drug		1.387		0.00052	CST3,FTH1,IGFBP5,LAMP2,PTGDS,SORT1
nicotine		chemical drug		1.387		0.0242	ALDOA,COL1A1,COL3A1,EGR1,FASN,SERPINF1
IRF2BP2	0.234	transcription regulator		1.387	bias	0.00723	APOA1,C4A/C4B,JCHAIN,SERPINA3,TIMP1
TFRC	-0.046	transporter		1.387		0.00918	ADGRG1,COL1A1,FTH1,LDHA,PTN
BCL6	-0.298	transcription regulator		1.387		0.00659	COL1A1,DUSP6,FTH1,MGP,PDCD4,SOX9,TIMP1	123 (12)
CTBP1	-0.366	enzyme		1.387		1.38e-05	CLDN11,COL1A2,DHCR7,ENPP2,TAGLN,THBS1	31 (4)
IMMT	-0.37	other		1.387		0.000244	FASN,IGFBP3,ISG15,MIF,SCD
MAPK1	-0.559	kinase		1.4		0.0272	APOE,CCDC80,DCN,EGR1,FCMR,IFI27,IFI6,ISG15
CREBZF	0.284	transcription regulator		1.406	bias	1.29e-05	CYP11A1,CYP17A1,FASN,HSD17B3,INSIG1	83 (7)
OGA	-0.17	enzyme		1.414		7.31e-08	ABLIM1,APOE,DHCR7,DPEP1,FBLN1,FDFT1,G6PD,GAS1,GLUL,HMGCS1,HSP90AB1,IGFBP3,IGFBP5,MSMO1,PTGDS,SOX9,THBS1,TIMP1	115 (11)
CSF3	0.032	cytokine		1.432		0.017	CST3,DUSP6,EGR1,ENPP2,FUS,TAGLN
VCAN	0.682	other		1.437		4.01e-09	APOE,C4A/C4B,CLU,DCN,ENPP2,FBLN5,IFI6,MIF,NOTCH3,RBP1,SORT1,TIMP1,YBX3	77 (10)
NOTCH (family)		group		1.446		0.0118	ABLIM1,GATM,MYLK,NOTCH3,TAGLN
YAP1	-0.064	transcription regulator		1.446		7.18e-08	CCDC80,CCN1,COL1A1,COL3A1,CYP11A1,DCN,EGR1,FASN,GREB1,HMGCS1,IFI27,IFI6,LDHA,PKM,RPL18,RPL37A,RPS19,SOX9,TAGLN,THBS1,TIMP1	119 (19)
5-N-ethylcarboxamido adenosine		chemical reagent		1.455		0.00408	COL1A2,EGR1,FZD1,PDE5A,THBS1	91 (10)
NFKB1	0.206	transcription regulator		1.467		5.64e-05	AKR1B1,APOE,CCN1,COL1A1,COL1A2,EGR1,ENPP2,IGFBP3,IGHG1,IGKC,ISG15,SOX9	134 (20)
ISG15	-0.862	other		1.47		9.04e-09	COL12A1,COL14A1,COL15A1,COL1A1,COL1A2,COL5A2,IFI6,TIMP1
VGLL3	0.108	other		1.474		1.69e-06	COL12A1,COL1A1,COL1A2,SOX9,THBS1
mir-223		microRNA		1.516		0.0134	C7,HMGCS1,MSMO1,SCARB1,STMN1
CYP19A1	-0.228	enzyme		1.536		0.000572	CYP17A1,FASN,HSD17B3,SCARB1,SOX9,TIMP1	105 (17)
NRG1	0.158	growth factor		1.558		0.000219	CCN1,COL1A1,DUSP6,EGR1,IDI1,INSL3,LHFPL6,PDCD4,STMN1,THBS1	122 (20)
diethylstilbestrol		chemical drug		1.571		3.1e-08	CLU,COL1A1,CYP17A1,DCN,DUSP6,EGR1,FBLN1,GREB1,GSTA1,HSP90AB1,IGFBP3,INHA,INSL3,JCHAIN,LUM,MGP	146 (24)
fulvestrant		chemical drug		1.604		2.81e-06	APOA1,CCDC80,CCN1,CYP11A1,CYP17A1,DHCR24,EGR1,G6PD,GREB1,IGFBP5,PDCD4,SLC7A5,STMN1	124 (21)
miR-122-5p (miRNAs w/seed GGAGUGU)		mature microRNA		1.604	bias	8.11e-05	ALDOA,FDFT1,HMGCS1,MEP1A,PKM,TTYH3
OVOL2	-0.067	transcription regulator		1.626	bias	8.71e-05	ALDOA,LDHA,NR2F1,PKM,TUBB4A
epicatechin		chemical drug		1.633		0.000349	COL15A1,COL1A1,COL1A2,COL3A1,COL5A2,SVEP1
ST1926		chemical drug		1.633	bias	0.0036	AKR1B1,EIF5A,HSP90AA1,ITM2B,ROBO4,SEM1
PROM1	-0.003	other		1.633		1.24e-08	DHCR24,DHCR7,HMGCS1,IDI1,INSIG1,PKM	52 (7)
TGFBR1	0.55	kinase		1.664		0.000893	CLDN5,COL1A1,COL1A2,FBLN5,GAS1,TAGLN	95 (19)
RARB	0.131	ligand-dependent nuclear receptor		1.664		0.00044	APOA1,DHRS3,EGR1,EZR,IFI27,IGFBP3,INSL3,NR2F1	113 (17)
COPS5	-0.574	transcription regulator		1.664		0.0237	COL1A1,MT2A,POLR2A,RPL18,SLC7A5,STMN1
ASAH1	0.049	enzyme		1.673		9.17e-08	CLDN11,COL1A2,CYP11A1,CYP17A1,SCARB1,SOX9,TAGLN	77 (8)
STAT6	-0.292	transcription regulator		1.689		0.000519	ABLIM1,APOE,COL1A1,COL1A2,COL3A1,EGR1,EPHX1,FASN,GATM,IGHG1,ISG15,SERPINF1,TIMP1	131 (18)
sirolimus		chemical drug		1.697		1.65e-08	COL1A1,COL1A2,EGR1,FASN,FTH1,FUS,G6PD,HSP90AA1,HSP90AB1,IDI1,IGFBP5,ISG15,LDHA,PDCD4,PKM,PRKAR1A,RPL18,RPL37A,RPS19,SCD,SLC7A5,SOX9,STMN1,TIMP1	127 (19)
JNK (family)		group		1.709		0.017	COL1A1,COL3A1,EGR1,JAM2,RBP1,TIMP1
cholesterol		chemical - endogenous mammalian		1.71		1.71e-10	APOE,BSG,COL1A1,COL3A1,DHCR7,EPHX1,FASN,FDFT1,HMGCS1,IDI1,INSIG1,MSMO1,SCARB1,SCD,SLC7A5,THBS1,TIMP1	114 (15)
PKC (family)		group		1.71		0.000961	APOA1,CCN1,COL1A1,COL3A1,EGR1,GSTA2,SCARB1,TAGLN	115 (21)
WNT3A	0.382	cytokine		1.714		2.25e-07	CCDC80,CCN1,COL1A1,COL1A2,DCN,DLK1,ECRG4,ENG,FCMR,FZD1,GAS1,IGFBP5,JAM2,RSPO3,SOX9,THBS1	116 (21)
resveratrol		chemical drug		1.722		0.00101	BSG,CYP11A1,CYP17A1,EGR1,FASN,GSTA1,IGFBP3,ISG15,PDCD4,PKM	152 (23)
APOA1	-2.495	transporter		1.723		0.00225	APOA1,APOE,INSIG1,SCARB1	116 (20)
ERK (family)		group		1.73		0.000499	CLU,COL1A1,COL3A1,EGR1,MYLK,NOTCH3,SORT1,THBS1,TIMP1	120 (20)
LIF	0.707	cytokine		1.732		0.00121	CYP11A1,CYP17A1,EGR1,ENPP2,GLUL,JAM2,SERPINA3,TIMP1	124 (21)
F2R	-0.478	G-protein coupled receptor		1.744		0.000367	CCN1,EGR1,MIF,TAGLN,TFPI,THBS1	110 (22)
ZEB1	0.262	transcription regulator		1.751		0.000167	CCN1,COL1A1,COL1A2,COL3A1,FASN,PKM,THBS1	126 (22)
GROWTH HORMONE (family)		group		1.821		7.59e-08	AKR1B1,APOE,CLU,COL1A1,COL3A1,DLK1,EGR1,FASN,FTH1,G6PD,GSTA1,IGFBP3,IGFBP5,SCARB1	147 (24)
PML	-0.349	transcription regulator		1.854		2.21e-05	APOA1,APOE,FASN,HMGCS1,IDI1,IFI27,ISG15,SCD,STMN1	119 (18)
SRF	-0.04	transcription regulator		1.866		0.00285	CLDN5,CSRP1,DHCR24,EGR1,EZR,FHL1,LMCD1,MYLK,TAGLN,TUBB4B	39 (6)
HDL/CHOLESTEROL (complex)		complex		1.89		5.35e-08	CYP51A1,DHCR7,EGR1,FDFT1,HMGCS1,IDI1,MSMO1
T-5224		chemical reagent		1.89		0.000117	CYP51A1,DUSP6,EGR1,HMGCS1,LMCD1,RASD1,SMARCA1
ELOVL3	-0.112	enzyme		1.89		3.62e-06	COL1A2,COL3A1,FDFT1,IDI1,LUM,MSMO1,TIMP1
PSEN1	-0.195	peptidase		1.89		1.2e-06	ALDOA,APOE,BSG,CKB,COX8A,CYP51A1,EGR1,ENPP2,FDFT1,HSP90AA1,PKM,PRDX6,SCARB1,SCD,STMN1,TUBB4B	123 (20)
cantharidin		chemical drug		1.897		0.00345	ADH1B,APOA1,CYP51A1,DDX5,DHCR24,EGR1,ERG,FASN,IGFBP3,MSMO1,SCD	84 (7)
TEAD1	0.109	transcription regulator		1.913	bias	0.000169	CCN1,COL3A1,COL5A2,FIBIN,GLUL,IGFBP5,TAGLN,THBS1	38 (4)
FMR1	-0.215	translation regulator		1.937		0.00603	ALDOA,COL5A2,DUSP6,GLUL,RPL18,RPL37A,RPS19
mir-8 (includes others)		microRNA		1.948		0.137	APOA1,FTH1,SOX9,YWHAB
BACH1	-0.386	transcription regulator		1.949		0.00411	CALM1 (includes others),FTH1,GSTA1,SCD	44 (3)
3-deazaneplanocin		chemical drug		1.964		0.00432	C1QL2,CLDN11,IGFBP3,SOX9
norepinephrine		chemical - endogenous mammalian		1.964		0.0806	COL1A2,EGR1,FTH1,GEM
NCOR1	0.03	transcription regulator		1.964		3.22e-05	COX8A,CYP17A1,FASN,ISG15,MEP1A,PTGDS,SCD,SERPINF1	93 (6)
IFT88	-0.031	other		1.977		0.0116	COL1A2,CYP51A1,HMGCS1,IDI1
mir-27 (includes others)		microRNA		1.98		0.00833	CLDN5,COL1A1,FASN,PKMYT1
CTF1	0.225	cytokine		1.98		1.1e-06	ENPP2,FASN,MYLK,SERPINA3,TAGLN,TIMP1	123 (15)
RORC	0.113	ligand-dependent nuclear receptor		1.98		1.42e-05	ALDOA,COL1A2,COL3A1,DHCR24,FDFT1,HSD17B3,LDHA,MGST3,PKM,SLC7A5	110 (11)
SPNS2	0.504	transporter		1.982	bias	0.000215	ALDOA,MIF,PKM,PRDX6
PDGFB	0.448	growth factor		1.985		3.9e-07	COL1A1,COL1A2,COL3A1,EGR1,NOTCH3,SERPINF1,THBS1,TIMP1	121 (20)
5-fluorouracil		chemical drug		1.989		1.45e-06	ALDOA,CLU,COL1A2,COX8A,EGR1,EIF3C,ELOB,HNRNPA2B1,HSP90AB1,LDHA,MIF,PKM,RPL18,THBS1,TSPYL2,YBX3	65 (9)
TCF12	-0.424	transcription regulator		1.997		0.0492	ERG,GLUL,LDHA,NOTCH3
3-deoxy-2-octulosonic acid(2)-lipid A		chemical - endogenous non-mammalian	Activated	2		2.25e-05	DHCR24,DHCR7,FDFT1,HMGCS1
cyanocobalamin		chemical - endogenous mammalian	Activated	2		0.000719	FASN,FZD1,HMGCS1,SCD
SMAD2/3/SMAD4 (complex)		complex	Activated	2		0.000782	COL1A1,COL1A2,IGFBP3,IGFBP5	39 (6)
APH-1 (family)		group	Activated	2		0.00175	APOE,CTSV,RPL37A,RPS19
TMPRSS2-ERG		fusion gene/product	Activated	2		0.0297	CALB2,DHRS3,FAP,THBS1
HOXD3	0.319	transcription regulator	Activated	2		3.42e-05	COL1A1,IGFBP3,TAGLN,THBS1
RC3H1	0.004	enzyme	Activated	2		0.00453	IFI27,IFI6,ISG15,MT2A	118 (12)
LEPR	-0.005	transmembrane receptor	Activated	2		0.00261	APOA1,APOE,COL1A1,FASN,IGFBP3,SCARB1,TIMP1	139 (27)
IL1RN	-0.071	cytokine	Activated	2		0.0334	IFI27,IFI6,IGFBP5,TIMP1
TRAPPC1	-0.194	other	Activated	2		0.00936	HSP90AA1,HSP90AB1,RAD23B,SEC31B
SUCNR1	-0.324	G-protein coupled receptor	Activated	2		4.99e-05	COL1A1,COL1A2,COL3A1,COL5A2
MBOAT7	-0.655	enzyme	Activated	2	bias	2.03e-06	DHCR24,FASN,HMGCS1,SCD	59 (5)
BANF1	-1.12	other	Activated	2	bias	0.00411	IFI27,IFI6,ISG15,TIMP1
NPM1	-0.273	transcription regulator	Activated	2.121	bias	0.000176	CCN1,COL12A1,EGFL7,EGR1,FTH1,GEM,IGFBP3,IGFBP5	88 (7)
tanespimycin		chemical drug	Activated	2.132		4.21e-06	CALM1 (includes others),FASN,FDFT1,HMGCS1,HNRNPA2B1,HSP90AB1,LDHA,MIF,SCD	112 (14)
BACE1	0.529	peptidase	Activated	2.177		4.67e-05	CLU,CTSV,ITM2B,LAMP2,SERPINA3
INSIG2	-0.003	other	Activated	2.183		4.46e-07	FASN,FDFT1,G6PD,INSIG1,SCD	86 (8)
F3	-0.426	transmembrane receptor	Activated	2.183		0.0271	CCN1,CLEC3B,DUSP6,EGR1,ISG15
GRIN2A	-0.303	ion channel	Activated	2.186		0.00142	APOE,DHCR7,FASN,HMGCS1,IDI1	87 (7)
sulindac sulfide		chemical drug	Activated	2.193		0.000591	EGR1,INSIG1,LDHA,MSMO1,THBS1	87 (7)
WWTR1	0.097	transcription regulator	Activated	2.213		0.00328	CCN1,COL1A1,CYP11A1,CYP17A1,FASN,SOX9	42 (5)
TCF3	-0.146	transcription regulator	Activated	2.215		0.0155	COL1A1,CTSV,CYP11A1,GLUL,GPLD1,LDHA,MSMO1,NOTCH3,SLC7A5
fatostatin		chemical reagent	Activated	2.219		1.69e-06	CTSV,CYP51A1,DHCR7,FASN,HMGCS1
deoxycholate		chemical - endogenous mammalian	Activated	2.219		0.000667	CCN1,EGR1,GLUL,LDHA,PKM	105 (14)
GW9662		chemical reagent	Activated	2.219		0.00455	ALDOA,FASN,G6PD,INSIG1,LDHA	57 (7)
COLQ	0.337	other	Activated	2.219		0.000402	COL5A2,DCN,FBLN5,GPC1,TIMP1
ADRB (family)		group	Activated	2.236		0.00972	CYP51A1,GSTA3,HMGCS1,INSIG1,MSMO1
GnRH analog		biologic drug	Activated	2.236		0.185	FBLN5,HSP90AB1,IFI27,TMBIM6,UBR4
CLDN7	0.112	other	Activated	2.236		0.00541	ABLIM1,APOE,IFI6,MT2A,PKMYT1
CDK19	-0.008	kinase	Activated	2.236		0.000893	CLU,DHCR7,EPHX1,FDFT1,HMGCS1,TSPYL2
MRTFA	-0.045	transcription regulator	Activated	2.237		3.59e-11	ABLIM1,ALDOA,CCN1,COL1A1,COL3A1,COL5A2,DHCR24,EGR1,EZR,FHL1,FIBIN,GAS1,MYLK,SCARB1,SLIT3,TAGLN,THBS1	68 (11)
INSIG1	-1.162	other	Activated	2.305		4.86e-10	APOE,CYP51A1,DHCR24,DHCR7,DLK1,FASN,FDFT1,G6PD,HMGCS1,IDI1,SCARB1,SCD	107 (11)
CD 437		chemical drug	Activated	2.333		0.000108	AKR1B1,ALDOA,BANF1,EIF5A,FTH1,HSP90AA1,ITM2B,ROBO4,SEM1
IL10RA	0.072	transmembrane receptor	Activated	2.333		0.00231	CCN1,COL14A1,DCN,DPEP1,FHL1,HMCN1,LUM,MEP1A,SORBS2
MFSD2A	-1.333	transporter	Activated	2.345	bias	1.95e-11	COL15A1,COL1A1,CYP51A1,DHCR7,FASN,FDFT1,IDI1,INSIG1,SCD	75 (7)
POR	-0.471	enzyme	Activated	2.376		3.31e-09	CYP17A1,CYP51A1,DHCR24,DHCR7,FDFT1,GREB1,GSTA3,HMGCS1,IDI1,INSIG1,MSMO1,SCD,SERPINA3,TMEM97
SMAD4	-0.369	transcription regulator	Activated	2.388		3.69e-05	APOA1,COL1A1,COL1A2,CYP17A1,ENG,FAP,HMCN1,JAM2,NOTCH3,PKM,SCD,THBS1,TIMP1	113 (19)
Ca2+		chemical - endogenous mammalian	Activated	2.397		0.00221	CCN1,COL1A1,CSRP1,EGR1,FASN,MGP,PRDX6,SCARB1,TAGLN	110 (18)
25-hydroxycholesterol		chemical reagent	Activated	2.404		6.25e-06	FASN,FDFT1,HMGCS1,INSIG1,MSMO1,SCARB1,SCD	93 (14)
NR0B1	-0.415	ligand-dependent nuclear receptor	Activated	2.414		8.14e-06	CYP11A1,CYP17A1,FASN,INSL3,SCARB1,SOX9	137 (15)
FLCN	-0.422	other	Activated	2.414		0.00139	ADGRG1,ALDOA,CKB,ENG,LAMP2,LDHA	92 (9)
TXNIP	0.052	other	Activated	2.421		4.09e-05	ALDOA,COL1A2,DHCR7,FASN,G6PD,LDHA	113 (11)
arachidonic acid		chemical - endogenous mammalian	Activated	2.423		0.00045	CLU,COL1A2,EGR1,FASN,G6PD,SCD	145 (23)
N-COR (family)		group	Activated	2.431	bias	7.72e-07	ALDOA,DHRS3,FASN,FZD1,G6PD,IGFBP3,LDHA,PKM,SCD	144 (21)
LMNB1	0.277	other	Activated	2.433		9.83e-08	CYP51A1,DHCR7,FASN,HMGCS1,MGP,MSMO1,SCD,SLIT3
CLIC4	-0.236	ion channel	Activated	2.433		8.14e-06	APOE,CST3,DCN,FBLN5,HMCN1,TMEM97	84 (7)
NORAD		other	Activated	2.449		2.68e-06	CCN1,IGFBP3,LMCD1,SLIT3,TAGLN,THBS1
budesonide		chemical drug	Activated	2.449		0.0692	ABLIM1,IGFBP3,MSMO1,PTN,TFPI,ZFAND5
MAGI1	0.794	enzyme	Activated	2.449		0.00246	ABLIM1,FDFT1,GREB1,INSIG1,LDHA,SERPINA5
PTEN	0.247	phosphatase	Activated	2.545		1.18e-09	COL14A1,COL15A1,COL1A1,COL3A1,COL5A2,COX8A,CSRP1,CTSV,DHCR7,FAP,FASN,FDFT1,FTH1,GPLD1,HMGCS1,HMGN1,IDI1,IGFBP3,IGFBP5,ISG15,LAMP2,MT2A,PDCD4,PKM,PTN,SCD,THBS1,TIMP1	148 (21)
torin1		chemical reagent	Activated	2.63	bias	1.09e-05	ALDOA,CLDN11,COX8A,FASN,LDHA,PKM,RPL18,RPL37A,RPS19,TAGLN	44 (7)
TGFBR2	0.686	kinase	Activated	2.638		3.75e-11	CITED1,CKB,CLU,COL1A1,COL1A2,COL3A1,EGR1,FASN,GATM,GPC1,GPLD1,HSD17B3,LDHA,MFSD2A,PKM,PTGDS,REEP6,SLC7A5,SVEP1,TAGLN,THBS1,TIMP1	132 (20)
TEAD3	0.377	transcription regulator	Activated	2.646	bias	4.21e-07	CCN1,COL3A1,COL5A2,FIBIN,IGFBP5,TAGLN,THBS1
TEAD2	0.031	transcription regulator	Activated	2.646	bias	3.67e-07	CCN1,COL3A1,COL5A2,FIBIN,IGFBP5,TAGLN,THBS1	57 (7)
MRTFB	0.299	transcription regulator	Activated	2.807		6.51e-11	ABLIM1,CCN1,COL1A1,COL3A1,COL5A2,DHCR24,EGR1,EZR,FHL1,FIBIN,GAS1,IGFBP5,SCARB1,SLIT3,TAGLN,THBS1	65 (9)
TEAD4	0.115	transcription regulator	Activated	2.813		1.46e-05	CCN1,COL3A1,COL5A2,FIBIN,IGFBP5,NOTCH3,TAGLN,THBS1	67 (7)
l-asparaginase		biologic drug	Activated	2.828		1.14e-05	CYP51A1,DHCR7,FASN,HMGCS1,IDI1,INSIG1,MSMO1,PKMYT1
laduviglusib		chemical drug	Activated	2.937		5.61e-08	CITED1,CYP51A1,DHCR7,DHRS3,FDFT1,HMGCS1,IDI1,MSMO1,NOTCH3
CCR2	0.054	G-protein coupled receptor	Activated	2.961		9.67e-07	COL12A1,COL14A1,COL1A1,COL1A2,DCN,FBLN1,LUM,THBS1,TIMP1	132 (20)
mir-21 (includes others)		microRNA	Activated	3.055		0.00194	CLU,COL1A1,COL3A1,HNRNPA2B1,IGHG1,LAMP2,PDCD4,STMN1,TMEM97,YWHAB	65 (7)
HMGA1	-0.378	transcription regulator	Activated	3.162		9.95e-06	CCN1,CITED1,COL1A1,COL1A2,DHCR7,EGR1,IDI1,IGFBP3,INSIG1,TAGLN	140 (23)
GABA		chemical - endogenous mammalian	Activated	3.207	bias	4.12e-05	APOE,DDX5,DHCR24,FASN,FZD1,LAPTM4A,LDHA,PABPN1,PRDX6,PRKAR1A,RPL18,RPL37A,SRSF9,YWHAB
Pick1		other				4.23e-15	AKR1B1,APOE,CLU,CYP11A1,CYP17A1,DHCR24,DHCR7,EGR1,EZR,G6PD,IGFBP3,INHA,INSL3,MTCH1,RBP1,SCARB1,SERPINA3,SIN3B,SOX9,TIMP1
PC-SPES		chemical drug				1.28e-09	CLU,COL1A1,FDFT1,GSTA2,HSP90AA1,IFI27,MTCH1,PRDX6,SCARB1,SOX9,TUBA4B
chloropromazine		chemical drug				4.3e-09	DHCR7,FDFT1,HMGCS1,IDI1,MSMO1,SCD,SERPINA3,TAGLN	16 (2)
halofuginone		chemical drug				1.58e-08	C4A/C4B,CKB,COL1A1,COL1A2,EGR1,EPHX1,FBLN5,GATM,IGFBP3,PKM,TAGLN,TIMP1	127 (18)
beta-galactosidase		group				1e-07	ABLIM1,COL3A1,COL5A2,EZR,GAS1,SLIT3
avasimibe		chemical drug				3.76e-07	CCN1,CLU,CYP51A1,FDFT1,RPL37A,SCD
cardiotoxin		chemical - other				4.75e-07	COL1A1,COL1A2,CTSV,DCN,EZR,G6PD,HSP90AA1,IGFBP3,PEG3,PTN,SERPINF1,THBS1,TIMP1
Mamld1		other				7.15e-06	CYP11A1,CYP17A1,INSL3
ROCK (family)		group				9.09e-06	COL1A1,COL3A1,SORT1,SOX9,TAGLN,THBS1	95 (23)
sterol		chemical - endogenous mammalian				9.45e-06	DHCR7,FASN,FDFT1,MSMO1,SCARB1	101 (12)
Gm35986		other				1.42e-05	FDFT1,HMGCS1,IDI1
jasplakinolide		chemical - endogenous non-mammalian				2.47e-05	CCN1,SOX9,TAGLN	93 (13)
n-nitrosomethylbenzylamine		chemical toxicant				3.58e-05	DDX5,GSTA1,GSTA3,HSP90AA1,LAMP2,MGST3,PRKAR1A,RAD23B
XMU-MP-1		chemical drug				3.92e-05	GREB1,HMGCS1,PKM	55 (7)
ST-4 SEC2 mutant superantigen		chemical reagent				5.85e-05	FASN,INSIG1,SCD	93 (10)
PRO-INFLAMMATORY CYTOKINE (family)		group				7.02e-05	AKR1B1,APOE,CLU,GLUL,GSTA1,TIMP1	85 (7)
1alpha,20-dihydroxyvitamin D3		chemical - endogenous mammalian				8.1e-05	COL1A2,COL3A1
(20S,23)-dihydroxyvitamin D3		chemical - endogenous mammalian				8.1e-05	COL1A2,COL3A1
1R,20,23-trihydroxyvitamin D3		chemical - endogenous mammalian				8.1e-05	COL1A2,COL3A1
20S-hydroxyvitamin-d3		chemical - endogenous mammalian				8.1e-05	COL1A2,COL3A1
PX-866		chemical drug				8.1e-05	SORT1,SOX9
NF-Y (complex)		complex				9.99e-05	APOA1,COL1A1,EPHX1,FASN,FTH1,PKM
Nedd4		enzyme				0.000113	CYP11A1,SOX9,THBS1
sesame oil		chemical reagent				0.000113	EGR1,PTN,TIMP1	75 (10)
amodiaquine		chemical drug				0.000113	CYP11A1,CYP17A1,FASN
2,2-bis(4-hydroxyphenyl)-1,1,1-trichloroethane		chemical - endogenous mammalian				0.000113	CLU,CYP11A1,IGFBP5	126 (13)
AC261066		chemical reagent				0.00015	COL1A1,COL3A1,FASN
Pcnt		other				0.00015	CCN1,HSP90AA1,HSP90AB1	68 (3)
trientine		chemical drug				0.00015	COL3A1,IGFBP3,IGFBP5
tributyltin		chemical reagent				0.000167	COL1A1,COL1A2,COL3A1,DCN,HSP90AA1,LDHA,THBS1	86 (7)
carvedilol		chemical drug				0.00019	COL1A1,COL3A1,FASN,TFPI	146 (23)
tolylfluanid		chemical toxicant				0.000242	FASN,SCD
TSIX		other				0.000242	COL1A1,COL1A2
S-adenosylhomocysteine		chemical - endogenous mammalian				0.000242	COL1A1,COL1A2
ethylene dimethanesulfonate		chemical reagent				0.000304	CYP11A1,CYP17A1,PTGDS
estradiol valerate		chemical drug				0.000449	INHA,THBS1,TUBB4A
allyl sulfide		chemical drug				0.000449	COL1A2,EPHX1,GSTA3
hexarelin		chemical toxicant				0.000449	FASN,INSIG1,TIMP1	87 (12)
methylnitrosourea		chemical toxicant				0.000457	CLU,EGR1,FASN,SOX9	78 (7)
4beta-hydroxycholesterol		chemical - endogenous mammalian				0.00048	FASN,SCD
Cmtm2a		transcription regulator				0.00048	CYP11A1,CYP17A1
FAM83A-AS1		other				0.00048	LDHA,PKM
Yap1		transcription regulator				0.00048	NOTCH3,TAGLN	12 (2)
dexpramipexole		chemical drug				0.00048	LDHA,PKM
17,18-epoxy-5,8,11,14-eicosatetraenoic acid		chemical - endogenous mammalian				0.00048	COL1A1,TAGLN
TUBA1B-AS1		other				0.00048	FASN,SCD
PDGFRbeta-recognizing cyclic peptide		chemical reagent				0.00048	COL1A1,COL1A2
bumetanide		chemical drug				0.00048	COL1A1,COL3A1	64 (7)
artepillin C		chemical reagent				0.000535	FASN,HMGCS1,SCD	125 (15)
ghrelin		biologic drug				0.000535	EGR1,FASN,SCD	64 (7)
mevastatin		chemical drug				0.000535	APOE,DHCR7,MSMO1
black raspberry extract		chemical drug				0.000599	CTNND1,DDX5,HSP90AA1,LAMP2,PRKAR1A,RAD23B
MHC II (family)		group				0.000604	DDX5,FTH1,IGKC,JCHAIN
RXR (family)		group				0.000627	APOE,DLK1,GSTA1,INSIG1,MGP,SERPINF1	7 (2)
superoxide		chemical - endogenous mammalian				0.000631	CLU,MARCKSL1,TIMP1	78 (9)
polyunsaturated fatty acids		chemical - endogenous non-mammalian				0.000631	FASN,G6PD,SCD	102 (12)
COLLAGEN(S) (complex)		complex				0.000719	C4A/C4B,CCN1,LAMP2,THBS1
mir-196 (includes others)		microRNA				0.000738	COL1A1,COL3A1,ERG
dimyristoylphosphatidic acid		chemical - endogenous mammalian				0.000796	CYP11A1,CYP17A1
SIRT (family)		group				0.000796	FASN,SCD
miR-345-3p inhibitor		chemical reagent				0.000796	FASN,SCD
vinclozolin		chemical reagent				0.000796	CYP11A1,CYP17A1
angustibalin		chemical - endogenous non-mammalian				0.000796	COL1A1,COL1A2
acetaldehyde		chemical - endogenous mammalian				0.000855	COL1A1,COL1A2,TIMP1	70 (10)
branched chain amino acids		chemical drug				0.000983	COL1A2,COL3A1,TIMP1
SREBP (family)		group				0.000983	FASN,G6PD,IDI1
MIRLET7 (family)		group				0.000983	COL1A1,COL1A2,COL5A2	109 (7)
3-aminobenzamide		chemical toxicant				0.000983	COL1A1,COL3A1,TIMP1	46 (7)
ETS (family)		group				0.00112	EGR1,ENG,TIMP1
ACTB		other				0.00112	IFI6,MYLK,STMN1
fibric acid derivative		chemical drug				0.00112	APOA1,FASN,SCD	73 (7)
NQO1-DT		other				0.00119	HMGCS1,IDI1
TAK-448		chemical reagent				0.00119	FASN,TIMP1
Irs3		other				0.00119	EGR1,FASN	118 (10)
NU 7442		chemical drug				0.00119	COL1A1,EGR1	44 (7)
Fructus xanthii aqueous extract		chemical - endogenous non-mammalian				0.00119	FASN,SCD
tofogliflozin		chemical drug				0.00119	FASN,SCD
dec-RRLL-cmk		chemical reagent				0.00119	COL1A2,HMGCS1
eprosartan		chemical drug				0.00119	COL1A1,COL3A1
juglone		chemical toxicant				0.00119	EGR1,FASN	115 (13)
HISTONE H3 (family)		group				0.00125	COL1A2,EGR1,FASN,G6PD,IFI6,IGFBP3,INHA,OPN1SW,POLR2A,SCARB1,SCD,TAGLN,UBB	139 (24)
wood smoke particle		chemical reagent				0.00128	EGR1,MT2A,TAGLN
beta-naphthoflavone		chemical toxicant				0.00134	APOE,CCN1,FTH1,GSTA1	37 (3)
alvespimycin		chemical drug				0.00144	FASN,FDFT1,SCD
TCF (family)		group				0.00149	DPEP1,EGR1,SERPINA3,SERPINA5,SOX9	92 (7)
histidinol		chemical - endogenous mammalian				0.00165	EGR1,SLC7A5
cosyntropin		biologic drug				0.00165	CYP11A1,DHCR24
HOXC-AS3		other				0.00165	LDHA,PKM
GSK343		chemical reagent				0.00165	GALNT2,ISG15
zimelidine		chemical drug				0.00165	SERPINA3,TAGLN
clonazepam		chemical drug				0.00165	EPHX1,GSTA1
GLP-1 (7-36) amide		biologic drug				0.00165	FASN,SCD	63 (11)
PKA CATALYTIC SUBUNIT (family)		group				0.00181	CYP11A1,CYP17A1,INHA	104 (12)
dibutyl phthalate		chemical toxicant				0.00201	CYP11A1,CYP17A1,SCARB1	135 (14)
FXR/RXRα/FXR LIGAND/RETINOIC ACID (complex)		complex				0.00201	APOE,FASN,SCARB1
linolenic acid		chemical - endogenous mammalian				0.00201	CLU,COL1A1,FASN	50 (7)
DL-fructose		chemical - endogenous mammalian				0.00212	EIF5A,FASN,SCD,TIMP1	47 (7)
24(S),25-epoxycholesterol		chemical - endogenous mammalian				0.00219	APOE,MSMO1
handle region peptide HRP		chemical reagent				0.00219	COL1A1,TIMP1	46 (7)
methoxychlor		chemical toxicant				0.00219	G6PD,HSP90AB1
8-(4-sulfophenyl)theophylline		chemical reagent				0.00219	THBS1,TIMP1	83 (7)
COLLAGEN TYPE VI (complex)		complex				0.00219	COL1A1,TIMP1
shikonin		chemical drug				0.00223	FASN,PKM,TIMP1	106 (15)
miR-335-3p (miRNAs w/seed UUUUCAU)		mature microRNA				0.00223	COL1A1,COL1A2,COL5A2
miR-143-3p (and other miRNAs w/seed GAGAUGA)		mature microRNA				0.00223	IGFBP5,SOX9,TAGLN
CH-223191		chemical reagent				0.00223	COL1A1,COL1A2,COL3A1	64 (7)
imipramine		chemical drug				0.00223	EGR1,SERPINA3,TAGLN	71 (6)
ML323		chemical reagent				0.00223	CCN1,FASN,SCD
P70 S6K (family)		group				0.00246	FASN,PDCD4,SCD
6-formylindolo[3,2-b]carbazole		chemical reagent				0.00246	COL1A1,COL1A2,COL3A1	115 (20)
PD 123319		chemical drug				0.00246	COL1A1,FASN,TIMP1	113 (11)
SMAD2/3 (family)		group				0.00266	APOA1,FAP,HMCN1,JAM2,TAGLN
NUCLEAR FACTOR 1 (family)		group				0.0027	ALDOA,COL1A1,SERPINA3
ketoconazole		chemical drug				0.0027	FASN,GSTA1,GSTA2	64 (7)
SF-3-030		chemical reagent				0.0028	COL1A1,COL3A1	83 (7)
L-TYPE CALCIUM CHANNEL (complex)		complex				0.0028	APOE,EGR1	61 (6)
Mir503hg		other				0.0028	FASN,SCD
Mup1 (includes others)		other				0.0028	FASN,SCD
19,20-epoxydocosapentaenoic acid		chemical - endogenous mammalian				0.0028	COL1A1,TAGLN
manassantin B		chemical - endogenous non-mammalian				0.0028	FASN,SCD	48 (7)
MK2 inhibitory peptide		biologic drug				0.0028	COL1A2,COL3A1
GW501516		chemical drug				0.00289	FASN,IGFBP3,IGFBP5,SCD,THBS1	126 (22)
MAC (complex)		complex				0.00296	EGR1,SOX9,THBS1	127 (20)
7-ketocholesterol		chemical - endogenous mammalian				0.00296	EGR1,ENG,SCARB1
lactic acid		chemical - endogenous mammalian				0.00298	BSG,CLU,COL3A1,FBLN1,IGFBP5,LDHA,SOX9	112 (15)
phenethyl isothiocyanate		chemical drug				0.003	DDX5,GSTA1,GSTA3,HSP90AA1,MGST3	45 (4)
TAS4464		chemical drug				0.00324	EGR1,SLC7A5,TIMP1
HXL131		chemical reagent				0.00348	CCN1,TIMP1
mir-335		microRNA				0.00348	ALDOA,PKM
A939572		chemical reagent				0.00348	RBP1,SCD
maraviroc		chemical drug				0.00348	COL1A1,COL1A2
calmidazolium		chemical drug				0.00348	EGR1,SOX9	94 (10)
ursodeoxycholic acid		chemical - endogenous mammalian				0.00372	COL1A1,COL1A2,FASN,TIMP1	134 (27)
RAR (family)		group				0.00383	EGR1,MGP,SERPINF1	7 (2)
deoxycorticosterone acetate/potassium chloride/sodium chloride		chemical reagent				0.00383	COL1A1,ISG15,PDE5A
miR-450a-5p (and other miRNAs w/seed UUUGCGA)		mature microRNA				0.00415	COL1A2,COL3A1,COL5A2
AR7		chemical reagent				0.00422	HSP90AB1,LAMP2
IP7e		chemical reagent				0.00422	APOE,COL1A1
Ncoa6		transcription regulator				0.00422	FASN,SCD	106 (17)
KMUP-1		chemical reagent				0.00422	APOA1,SCARB1
carmustine		chemical drug				0.00422	HSP90AA1,HSP90AB1
propylthiouracil		chemical drug				0.00426	DLK1,EPHA3,G6PD,GLUL,MGST3,RBP1,TLE5
butylated hydroxyanisol		chemical toxicant				0.00449	GSTA1,GSTA3,SCARB1	44 (4)
arsenite		chemical toxicant				0.00455	DHRS1,EGR1,FZD1,GPC1,THBS1	129 (16)
TEAD (family)		group				0.00484	CCN1,IFNLR1,ISG15
apomorphine		chemical drug				0.00484	EGR1,ERF,PTN	65 (7)
BBP-398		chemical drug				0.00504	DUSP6,EGR1
beraprost		chemical drug				0.00504	COL1A1,COL3A1
2-pentadecyl-2-oxazoline		chemical reagent				0.00504	CLDN5,SORT1
chlorcyclizine		chemical drug				0.00504	SERPINA3,TAGLN
Meg3		other				0.00504	LDHA,PKM
GYY 4137		chemical reagent				0.00504	CCN1,ENG
MTORC2 (complex)		complex				0.00504	FASN,ISG15
beauvericin		chemical reagent				0.00504	COL1A1,COL3A1	53 (7)
LINC02574		other				0.00504	IFI6,ISG15	44 (7)
sphingomyelin		chemical - endogenous mammalian				0.00504	FASN,SCD
beta-cyclodextrin		chemical - endogenous non-mammalian				0.00504	FASN,SCARB1	63 (7)
STAT3 inhibitor VI		chemical reagent				0.00521	COL3A1,ENPP2,SOX9
sucrose		chemical - endogenous mammalian				0.00521	APOE,FASN,SCD
potassium chloride		chemical drug				0.00559	COL1A1,COL3A1,EGR1,IGFBP5,PDCD4	135 (26)
ethionine		chemical toxicant				0.0056	C4A/C4B,CLU,TIMP1
MMP (family)		group				0.00592	CLDN5,JAM2
LXR/LXR LIGAND/RXRA/RETINOIC ACID (complex)		complex				0.00592	APOE,SCARB1
perhexiline		chemical drug				0.00592	SERPINA3,TAGLN
ditiocarb		chemical drug				0.00592	GSTA1,TAGLN
GW-788388		chemical reagent				0.00592	COL1A1,COL3A1	46 (7)
tetrathiomolybdate		chemical drug				0.00592	COL1A1,TIMP1
clofibric acid		chemical drug				0.00592	CYP11A1,SCD	77 (7)
RUNX1-RUNX1T1		fusion gene/product				0.00597	CALM1 (includes others),DUSP6,LHFPL6,MT2A,RPL37A
HIF1 (complex)		complex				0.00598	ALDOA,INHA,LDHA,PKM
PPARA:RXRA Coactivator		complex				0.006	APOA1,FDFT1,HMGCS1
CL 316243		chemical drug				0.006	CKB,FASN,SCD
arginine		chemical - endogenous mammalian				0.00642	EGR1,SCD,SLC7A5
carbamylcholine		chemical drug				0.00642	APOE,EGR1,GEM	137 (20)
betulinic acid		chemical drug				0.00642	FASN,PKM,TIMP1	106 (14)
ribavirin		chemical drug				0.00642	IFI27,IFI6,ISG15	125 (16)
FL3		chemical reagent				0.00686	FASN,LDHA,YBX3
5'-methylthioadenosine		chemical - endogenous mammalian				0.00686	COL1A1,COL1A2	90 (7)
linseed oil		chemical reagent				0.00686	FASN,SCD
5A apoA-I mimetic peptide		chemical reagent				0.00686	COL1A1,COL3A1
antide		chemical reagent				0.00686	CYP17A1,HSD17B3
adefovir dipivoxil		chemical drug				0.00686	COL1A1,TIMP1	90 (7)
GROWTH FACTOR (family)		group				0.00686	CLU,GLUL
PXR/RXRA/PXR LIGAND/RETINOIC ACID (complex)		complex				0.00731	GSTA1,GSTA2,SCD
3,4,5,3',4'-pentachlorobiphenyl		chemical toxicant				0.00739	CLDN5,COL1A1,IGFBP3,NR2F1
thymoquinone		chemical drug				0.00778	COL1A1,COL3A1,PKM	58 (7)
ibuprofen		chemical drug				0.00778	COL12A1,DCN,SERPINA3
RSL3		chemical reagent				0.00778	FBLN1,G6PD,WIPF3
columbamine		chemical - endogenous non-mammalian				0.00778	CCN1,MICOS10-NBL1/NBL1,RSPO3
orotic acid		chemical - endogenous mammalian				0.00787	FASN,SCD	59 (5)
sorbitol		chemical - endogenous mammalian				0.00787	AKR1B1,CCN1
ZFAS1		other				0.00787	FASN,SCD
HIF (complex)		complex				0.00787	CKB,LDHA
sea cucumber body wall meal		chemical reagent				0.00787	FASN,SCARB1
stallimycin		biologic drug				0.00827	IFI27,IFI6,ISG15	97 (11)
dehydroisoandrosterone		chemical - endogenous mammalian				0.00867	CYP17A1,HSP90AB1,PRDX6,SCD
YAP/TAZ (family)		group				0.00877	CCN1,IFNLR1,ISG15	3 (2)
lipid		chemical - endogenous mammalian				0.00877	APOA1,CLU,DHCR7
cyclopamine		chemical reagent				0.00877	CYP11A1,INSL3,SOX9
semaxinib		chemical drug				0.00892	ALDOA,EGR1,FHL1,PDCD4,THBS1	106 (7)
NOS (family)		group				0.00895	EGR1,TIMP1	64 (7)
mir-194 (includes others)		microRNA				0.00895	SLC7A5,THBS1
vatalanib		chemical drug				0.00895	COL1A1,TIMP1	64 (8)
2-acetylaminofluorene		chemical toxicant				0.00895	DLK1,NOTCH3
farnesyl pyrophosphate		chemical - endogenous mammalian				0.00895	FASN,SCARB1	77 (7)
caffeic acid		chemical drug				0.00895	AKR1B1,FASN
mannose		chemical - endogenous mammalian				0.00895	FASN,THBS1
24-hydroxycholesterol		chemical - endogenous mammalian				0.00895	APOE,HMGCS1
1,2-dilauroylphosphatidic acid		chemical - endogenous mammalian				0.00902	CYP17A1
benzyl 2-acetamido-2-deoxy-alpha-D-galactopyranoside		chemical reagent				0.00902	THBS1
ADRA2 (family)		group				0.00902	EGR1	19 (3)
Rp-8-CPT-cAMPS		chemical - kinase inhibitor				0.00902	SCARB1
endocannabinoid		chemical - endogenous mammalian				0.00902	APOA1
H4C1-6/8-9/11-16 (family)		group				0.00902	SCD
indolium 1		chemical reagent				0.00902	EPHA3
GGT (family)		group				0.00902	SLC7A5
BYK204165		chemical reagent				0.00902	NOTCH3
ethylphenylhydantoin		chemical - endogenous mammalian				0.00902	GSTA1
SREBP1A,1C:NF-Y:SP1:FASN gene		complex				0.00902	FASN
SREBP1A,1C:SCD gene		complex				0.00902	SCD
NOTCH3 mRNA:miR-150 RISC		complex				0.00902	NOTCH3
NOTCH3 mRNA:miR-206 RISC		complex				0.00902	NOTCH3
SREBP1A,2:NF-Y:SP1:DHCR7 gene		complex				0.00902	DHCR7
SREBP1A,1C,2:NF-Y:HMGCS1 gene		complex				0.00902	HMGCS1
SREBP1A,2:NF-Y:SP1:CYP51A1 gene		complex				0.00902	CYP51A1
SREBP1A,1C,2:NF-Y:SP1:FDFT1 gene		complex				0.00902	FDFT1
SREBP1A,2:NF-Y:SP1:IDI1 gene		complex				0.00902	IDI1
MTF1 dimer:12Zn2+:CSRP1 gene		complex				0.00902	CSRP1
DEK:TFAP2A homodimer:APOE gene		complex				0.00902	APOE
RUNX1:CBFB:FOXP3:RSPO3 gene		complex				0.00902	RSPO3
RUNX1:CBFB:CLDN5 gene		complex				0.00902	CLDN5
RUNX2:RB1:COL1A1 gene		complex				0.00902	COL1A1
NOTCH1 coactivator complex:NOTCH3 gene		complex				0.00902	NOTCH3
ELF3:NOTCH3 gene		complex				0.00902	NOTCH3
NRIP1:NR1H2,3:RXR:NR1H2,3 ligand:FASN gene		complex				0.00902	FASN
NRIP1:NR1H2,3:RXR:NR1H2,3 ligand:SCD gene		complex				0.00902	SCD
NR1H2,3:RXR:NR1H2,3 ligand:APOE gene		complex				0.00902	APOE
ERBB4s80:APOE gene		complex				0.00902	APOE
ERBB4s80:STMN1 gene		complex				0.00902	STMN1
EGR1 gene:CREB:SRF		complex				0.00902	EGR1
EGR1 gene:EGR1		complex				0.00902	EGR1
EGR1 gene:EGR1:NAB1,NAB2		complex				0.00902	EGR1
CYP51A1 gene:EGR2:SREBF2 dimer		complex				0.00902	CYP51A1
SOX9:NR5A1:SOX9 gene		complex				0.00902	SOX9
SRY:NR5A1:SOX9 gene		complex				0.00902	SOX9
SOX9:PTGDS gene		complex				0.00902	PTGDS
DMRT1:SOX9 gene		complex				0.00902	SOX9
SMAD3:SMAD3:SMAD4:SP1:EP300:COL1A2 gene		complex				0.00902	COL1A2
SMAD3:SMAD3:SMAD4:YBX1:COL1A2 gene		complex				0.00902	COL1A2
(NPAS4:ARNTL,NPAS4:ARNT,NPAS4:ARNT2):GEM gene		complex				0.00902	GEM
DNAJ (family)		group				0.00902	ENPP2
GREB1 gene:nucleosome:ESR1:ESTG:ZNF217:NCOA3:NR5A2		complex				0.00902	GREB1
avobenzone		chemical drug				0.00902	COL1A1
3-tert-butyl-4-hydroxyanisole		chemical reagent				0.00902	EPHX1
DIO3OS		other				0.00902	LDHA
A830082K12Rik		other				0.00902	NR2F1
hispidulin		chemical drug				0.00902	EGR1
allobarbital		chemical drug				0.00902	GSTA1
LINC01132		other				0.00902	SOX9
miR-377-5p (and other miRNAs w/seed GAGGUUG)		mature microRNA				0.00902	PRDX6
LINC		complex				0.00902	EGR1
Hmgn2 (includes others)		other				0.00902	SOX9
Ang2		enzyme				0.00902	COL1A1
CML advanced glycation end products		chemical reagent				0.00902	EGR1
MAP kinase kinase inhibitor		chemical drug				0.00902	SOX9
ravoxertinib		chemical drug				0.00902	SOX9
fumaric acid		chemical - endogenous mammalian				0.00902	FTH1
alpha-ketobutyric acid		chemical - endogenous mammalian				0.00902	LDHA
18:1 phosphatidic acid		chemical - endogenous mammalian				0.00902	ISYNA1
BMS-275183		chemical drug				0.00902	THBS1
cyclothiazide		chemical drug				0.00902	EGR1
pegademase bovine		biologic drug				0.00902	PDE5A
PHA-408		chemical drug				0.00902	ENG
barbital		chemical drug				0.00902	GSTA1
isosafrole		chemical toxicant				0.00902	GSTA1
rhapontin		chemical - endogenous non-mammalian				0.00902	FASN
SCAT8		other				0.00902	SCARB1
CIC-DUX4		fusion gene/product				0.00902	DUSP6
TAK715		chemical drug				0.00902	NR2F1
takinib		chemical drug				0.00902	MIF
cevimeline		chemical drug				0.00902	HNRNPA2B1
sodium trisulfide		chemical reagent				0.00902	CCN1
isocitric acid		chemical - endogenous mammalian				0.00902	FTH1
4-hydroxymercuribenzoate		chemical - protease inhibitor				0.00902	COL1A1
glucuronic acid		chemical - endogenous mammalian				0.00902	SOX9
hydrocortisone phosphate		chemical drug				0.00902	APOE
ferric citrate		chemical drug				0.00902	FTH1
lysophosphatidylinositol		chemical - endogenous mammalian				0.0093	GLUL,INSIG1,LDHA
n-3 fatty acids		chemical drug				0.0093	FASN,PEMT,SCD	94 (7)
ritonavir		chemical drug				0.00945	DHCR7,FDFT1,IDI1,MSMO1,SCD	23 (5)
XAV939		chemical reagent				0.00984	COL1A1,CSRP1,SORT1
2-bromoethylamine		chemical reagent				0.00984	C4A/C4B,CLU,TIMP1
Srgn		other				0.00984	FCMR,JCHAIN,THBS1
4-methylnitrosoamino-1-(3-pyridinyl)-1-butanone		chemical toxicant				0.00984	APOA1,FASN,SOX9	25 (4)
K+		chemical - endogenous mammalian				0.00984	CYP11A1,CYP17A1,EGR1	139 (24)
triclosan		chemical drug				0.0101	COL1A1,TIMP1
CGB3 (includes others)		other				0.0101	CYP11A1,DUSP6
miR-217-5p (and other miRNAs w/seed ACUGCAU)		mature microRNA				0.0101	FASN,SCD
4-methyl umbelliferone-8-carbaldehyde		chemical reagent				0.0101	COL1A1,COL1A2
amlodipine		chemical drug				0.0101	COL1A1,IGFBP5
bombesin		chemical - endogenous mammalian				0.0101	GREB1,IGFBP3
glutamyl-Se-methylselenocysteine		chemical - endogenous mammalian				0.0101	CLU,EGR1
oxysterol		chemical - endogenous mammalian				0.0101	APOE,TIMP1
SOS (family)		group				0.0103	CTNND1,CYP17A1,IGFBP5,RBP1,SCD,STMN1
MK2206		chemical drug				0.0104	FASN,GREB1,LDHA
(Z,E)-5-(4-ethylbenzylidine)-2-thioxothiazolidin-4-one		chemical reagent				0.0113	COL1A1,HSP90AA1
Ren2		peptidase				0.0113	COL3A1,TIMP1
miR-196a-5p (and other miRNAs w/seed AGGUAGU)		mature microRNA				0.0113	COL1A1,COL3A1
1-(carboxymethylthio)tetradecane		chemical drug				0.0113	APOA1,SCD
perfluorodecanoic acid		chemical toxicant				0.0113	FASN,SCD
tanshinone II		chemical - endogenous non-mammalian				0.0116	FTH1,MIF,SCARB1
RAR/RXR/RETINOIC ACID (complex)		complex				0.0116	DLK1,IGFBP3,RBP1
mir-148 (includes others)		microRNA				0.0116	COL1A1,EGR1,PKM
CCAT1		other				0.0125	LDHA,PKM
(-)-arctigenin		chemical reagent				0.0125	MYLK,SCD
MIR101 (family)		group				0.0125	CLDN5,STMN1
ponesimod		chemical drug				0.0125	MT2A,THBS1
hydroquinone		chemical - endogenous mammalian				0.0125	GSTA1,LDHA
leuprolide		biologic drug				0.0125	EGR1,TIMP1
riboflavin		chemical - endogenous mammalian				0.0125	FZD1,TIMP1
CpdX		chemical reagent				0.0125	FASN,SCD
acadesine		chemical drug				0.0125	EGR1,FASN
candesartan		chemical drug				0.0128	COL1A2,COL3A1,ENG
methylphenidate		chemical drug				0.0128	AKR1B1,DHRS1,EGR1
oblimersen		biologic drug				0.0135	IFI27,IFI6,ISG15
2,3-bis(4-hydroxyphenyl)-propionitrile		chemical reagent				0.0135	FDFT1,HMGCS1,SLIT3
salirasib		chemical drug				0.0135	COL5A2,LDHA,PKM
mannitol		chemical - endogenous mammalian				0.0138	AKR1B1,COL1A1
T 0070907		chemical reagent				0.0138	COL1A1,COL1A2
ethoxyquin		chemical toxicant				0.0138	FTH1,GSTA3
pyruvic acid		chemical - endogenous mammalian				0.0138	ALDOA,SOX9
thioridazine		chemical drug				0.0138	SERPINA3,TAGLN
platelet activating factor		chemical - endogenous mammalian				0.0141	EGR1,THBS1,TIMP1
doxycycline		chemical drug				0.0142	COL3A1,JCHAIN,SLC7A5,TIMP1
hexachlorobenzene		chemical toxicant				0.0148	C4A/C4B,CLU,TIMP1
mir-183		microRNA				0.0148	EGR1,IFI6,ISG15
3-methylcholanthrene		chemical toxicant				0.0148	CCN1,GSTA1,GSTA3
tert-butyl-hydroquinone		chemical reagent				0.0152	FTH1,G6PD,GSTA1,GSTA3
DT-061		chemical reagent				0.0152	FASN,RPS19
COLLAGEN TYPE IV (complex)		complex				0.0152	TAGLN,THBS1
linalool		chemical - endogenous non-mammalian				0.0152	APOA1,DHCR7
Pln		other				0.0155	ALDOA,APOA1,EZR
di(2-ethylhexyl) phthalate		chemical toxicant				0.0155	BSG,CYP17A1,EGR1
lithium		chemical drug				0.0157	EGR1,IFI27,ISG15,ISYNA1
acyline		biologic drug				0.0162	CYP11A1,EGR1,RPS19,SCARB1
pentylenetetrazol		chemical drug				0.0166	FTH1,TIMP1
sertraline		chemical drug				0.0166	PDCD4,SLC7A5
V-PYRRO/NO		chemical reagent				0.0166	EGR1,THBS1
mezerein		chemical - endogenous non-mammalian				0.0166	IFI6,INSIG1
selenomethylselenocysteine		chemical - endogenous mammalian				0.0166	CLU,EGR1
ML385		chemical reagent				0.0166	FASN,SCD
obeticholic acid		chemical drug				0.017	APOA1,COL1A1,TIMP1
phenylbutazone		chemical drug				0.017	C4A/C4B,CLU,TIMP1
IL1R (family)		group				0.0178	COL3A1,IGFBP3,TIMP1
GAPDH		enzyme				0.0178	GEM,IFI6,MEP1A
bafilomycin A1		chemical drug				0.0178	HSP90AA1,HSP90AB1,LAMP2
valsartan		chemical drug				0.0178	COL1A1,ENG,TIMP1
8-bromo-cyclic ADP-ribose		chemical reagent				0.018	COL1A1
4-aminopyrazolo(3,4-d)pyrimidine		chemical reagent				0.018	APOE
AJ5012		chemical reagent				0.018	FASN
B7-33		chemical reagent				0.018	TIMP1
KJ-Pyr-9		chemical reagent				0.018	COL1A1
methyl pyruvate		chemical reagent				0.018	BSG
2,2,2-trichloroethanol		chemical toxicant				0.018	TIMP1
VEGF RECEPTOR (family)		group				0.018	COL1A1
PDGFRA/PDGFRB (complex)		complex				0.018	TIMP1
2,3',4,4',5-pentachlorobiphenyl		chemical toxicant				0.018	CLDN5
rutaecarpine		chemical - endogenous non-mammalian				0.018	SCARB1
SLV320		chemical drug				0.018	COL1A1
masitinib		chemical drug				0.018	DHCR24
clusterin antisense oligonucleotide		biologic drug				0.018	CLU
CTS-1027		chemical drug				0.018	COL1A1
HUMANIN (family)		group				0.018	THBS1
lynestrenol		chemical drug				0.018	APOE
LINC01186		other				0.018	IGFBP3
crenolanib		chemical drug				0.018	COL1A1
3-(p-methoxy)phenyl-1,4-benzoxazine		chemical reagent				0.018	COL1A1
Gk		kinase				0.018	SCD
1,5-bis-(dihexyl-N-nitrosoamino)-2,4-dinitrobenzene		chemical reagent				0.018	PDE5A
palytoxin		chemical toxicant				0.018	DUSP6
abaloparatide		biologic drug				0.018	COL1A1
PSB-1115		chemical reagent				0.018	PDE5A
PF 956980		chemical reagent				0.018	SORT1
arachidonyl-2-chloroethylamide		chemical reagent				0.018	EGR1
tilorone		chemical drug				0.018	COL3A1
vitamin K1		chemical - endogenous mammalian				0.018	MGP
4-(octyloxy)phenol		chemical reagent				0.018	CYP11A1
4-(heptyloxy)phenol		chemical reagent				0.018	CYP11A1
AGI-1095		chemical reagent				0.018	EGR1
ZBTB16-RARA		fusion gene/product				0.018	DUSP6
EWSR1-WT1		fusion gene/product				0.018	EGR1
fascaplysin		chemical drug				0.018	PTN
S63845		chemical reagent				0.018	ISG15
AL589182.3		other				0.018	NOTCH3
ropinirole		chemical drug				0.018	EGR1
cyclosporin H		chemical reagent				0.018	EGR1
3-O-methylglucose		chemical reagent				0.018	AKR1B1
22-hydroxycholesterol		chemical - endogenous mammalian				0.018	APOE
A-769662		chemical reagent				0.0181	FASN,SCARB1
tung tree oil		chemical - endogenous non-mammalian				0.0181	GEM,INSIG1
PDE4 (family)		group				0.0181	COL1A1,CYP51A1
MIR200 (family)		group				0.0181	COL1A1,COL3A1
silicon dioxide		chemical drug				0.0181	CST3,EGR1
9Z,11E-octadecadienoic acid		chemical - endogenous mammalian				0.0181	FASN,THBS1
trametinib		chemical drug				0.0183	EPHA3,FATE1,ISG15,SOX9
dexmedetomidine		chemical drug				0.0185	COL1A1,COL1A2,HSP90AA1
paricalcitol		chemical drug				0.0185	COL3A1,TFPI,TIMP1
N-ethyl-N-nitrosourea		chemical toxicant				0.0193	HSP90AA1,ISG15,TIMP1
bosentan		chemical drug				0.0196	COL1A2,EZR
dexamethasone phosphate		chemical drug				0.0196	SOX9,THBS1
PKG (family)		group				0.0196	EGR1,SOX9
sitagliptin		chemical drug				0.0196	COL3A1,DHCR24
oleoyl-estrone		chemical drug				0.0196	FASN,G6PD
Cdkn1c		other				0.0196	EGR1,LGI4
cafestol		chemical - endogenous non-mammalian				0.0196	APOA1,CYP17A1
HOTAIR		other				0.0202	COL1A1,GREB1,JAM2
miR-27a-3p (and other miRNAs w/seed UCACAGU)		mature microRNA				0.0202	CLDN5,FASN,PKMYT1
gentamicin C		chemical drug				0.0202	C4A/C4B,CLU,TIMP1
Sn50 peptide		chemical toxicant				0.0202	APOE,MIF,PTGDS
mir-34 (includes others)		microRNA				0.0205	COL1A1,PKM,STMN1,TUBB4B
lomustine		chemical drug				0.021	C4A/C4B,CLU,TIMP1
2-aminopurine		chemical reagent				0.0212	IFI6,ISG15
STAT1/3/5 DIMER (complex)		complex				0.0212	MT2A,TIMP1
RELAXIN (family)		group				0.0212	HCN4,TIMP1
Nppb		other				0.0212	COL1A1,PRKAR1A
ochratoxin A		chemical toxicant				0.0212	COL3A1,TIMP1
vanillin		chemical - endogenous non-mammalian				0.0212	DUSP6,INSIG1
amitriptyline		chemical drug				0.0212	SERPINA3,TAGLN
SB 290157		chemical reagent				0.0212	TAGLN,THBS1
clodronic acid		chemical drug				0.0219	APOE,CTSV,IGFBP5
vitamin E		chemical drug				0.0227	APOA1,EGR1,SCARB1
dactolisib		chemical drug				0.0227	IGFBP3,LDHA,PKM
advanced glycation end-products		chemical - endogenous mammalian				0.0227	BSG,CLDN5,SERPINF1
tert-butyl hydroperoxide		chemical toxicant				0.0228	CLU,SOX9
CDN1163		chemical reagent				0.0228	FASN,SCD
immethridine		chemical reagent				0.0228	C4A/C4B,SERPINA3
RAF (family)		group				0.0236	DUSP6,EGR1,TAGLN
apigenin		chemical - endogenous non-mammalian				0.0242	CYP17A1,HSP90AA1,NR2F1,TAGLN
ginsenoside Rb1		chemical - endogenous non-mammalian				0.0245	FASN,SCD
1-palmitoyl-2-arachidonyl-sn-glycero-3-phosphorylcholine		chemical - endogenous mammalian				0.0245	CLU,EGR1
SMAD (complex)		complex				0.0245	COL1A1,COL1A2
erastin		chemical drug				0.0245	FTH1,LAMP2
ferric ammonium citrate		chemical drug				0.0245	COL1A1,FTH1
diazoxide		chemical drug				0.0245	EGR1,FASN
calphostin C		chemical drug				0.0246	CLU,CYP17A1,SCARB1
fenamic acid		chemical reagent				0.0246	C4A/C4B,CLU,TIMP1
triamterene		chemical drug				0.0246	C4A/C4B,CLU,TIMP1
caffeine		chemical drug				0.0255	EGR1,FASN,THBS1
SIS3		chemical reagent				0.0263	COL1A1,COL3A1
mir-143		microRNA				0.0263	COL3A1,TAGLN
Saa3		other				0.0263	APOA1,COL1A1
coomassie brilliant blue G-250		chemical drug				0.0263	COL1A1,TIMP1
arotinoid acid		chemical toxicant				0.0263	SCD,SOX9
PDGF receptor tyrosine kinase inhibitor IV		chemical drug				0.0268	COL1A2
glycerophosphoric acid		chemical - endogenous mammalian				0.0268	LAMP2
7alpha-hydroxycholesterol		chemical - endogenous mammalian				0.0268	HMGCS1
moxestrol		chemical toxicant				0.0268	PEMT
pregnenolone sulfate		chemical - endogenous mammalian				0.0268	EGR1
HS-243		chemical - kinase inhibitor				0.0268	MIF
mepazine		chemical drug				0.0268	LAMP2
GGTASE I (complex)		complex				0.0268	CCN1
dibenzo[a,l]pyrene diol-epoxide		chemical - endogenous mammalian				0.0268	CTNND1
miR-215-5p inhibitor		chemical reagent				0.0268	FASN
Marlboro Red cigarette smoke extract		chemical toxicant				0.0268	GSTA3
benfotiamine		chemical drug				0.0268	AKR1B1
G PROTEIN BETA GAMMA CORE (complex)		complex				0.0268	CCN1
9,13-di-cis-retinoic acid		chemical - endogenous mammalian				0.0268	COL1A2
FASCIN (family)		group				0.0268	CCN1
LINC00242		other				0.0268	G6PD
RPS6KA (family)		group				0.0268	COL1A2
RIBOSOME 80S (complex)		complex				0.0268	EGR1
MIR503HG		other				0.0268	FASN
TRK RECEPTOR (family)		group				0.0268	DUSP6
methylamphotericin B		chemical drug				0.0268	TIMP1
GELATINASE (family)		group				0.0268	CLDN5
LY 518674		chemical drug				0.0268	APOA1
Sik2		kinase				0.0268	CYP11A1
GTx-560		chemical reagent				0.0268	FASN
Irs4		other				0.0268	EGR1
NEAT1_2		other				0.0268	PKM
PNU-74654		chemical reagent				0.0268	SOX9
polyhydroxyethyl methacrylate		chemical reagent				0.0268	EZR
RX-821002		chemical reagent				0.0268	EGR1
cibacron blue F 3GA		chemical reagent				0.0268	THBS1
natamycin		chemical drug				0.0268	TIMP1
Ro 5-3335		chemical reagent				0.0268	FAP
etodolac		chemical drug				0.0268	THBS1
lanthanum chloride		chemical reagent				0.0268	MGP
potassium cyanide		chemical reagent				0.0268	TIMP1
COREST (complex)		complex				0.0268	JAM2
arjunolic acid		chemical - endogenous non-mammalian				0.0268	COL3A1
GSK2656157		chemical drug				0.0268	DUSP6
REC2923		chemical reagent				0.0268	LDHA
thiamine		chemical - endogenous mammalian				0.0268	AKR1B1
Ala-Tyr-Pro-Gly-Lys-Phe-NH2		chemical reagent				0.0268	EGR1
interferon beta-1b		biologic drug				0.0268	BSG
NSOP00313		chemical reagent				0.0268	COL1A1
2-amino-3-phosphonopropionic acid		chemical - endogenous mammalian				0.0268	EGR1
raffinose		chemical - endogenous mammalian				0.0268	AKR1B1
desogestrel		chemical drug				0.0268	INHA
methylselenic acid		chemical reagent				0.0272	CLU,DHCR24,EPHX1,PEG3,SCD,TUBB4B
Wy 40905		chemical reagent				0.0274	EGR1,PTGDS,RASD1
clopidogrel		chemical drug				0.0274	COL1A1,DHRS3,NR2F1
JUN/JUNB/JUND (family)		group				0.028	CCN1,PDCD4
4933425B07Rik		other				0.028	FBLN1,GATM
dapagliflozin		chemical drug				0.028	COL3A1,ISG15
ethidium		chemical drug				0.028	CCN1,TIMP1
miR-9-5p (and other miRNAs w/seed CUUUGGU)		mature microRNA				0.0284	COL1A1,HSP90AA1,PKM
JINK1/2 (family)		group				0.0299	FASN,SCD
chrysotile asbestos		chemical toxicant				0.0299	JCHAIN,TIMP1
carbohydrate		chemical - endogenous mammalian				0.0299	FASN,SCD
bilirubin		chemical - endogenous mammalian				0.0299	GSTA1,GSTA2
GSK2816126		chemical drug				0.0304	DLK1,GPC1,KIAA1210
corticosteroid		chemical drug				0.0315	CALM1 (includes others),CST3,INHA
deoxycorticosterone acetate		chemical drug				0.0317	COL1A1,COL3A1
CASPASE (family)		group				0.0317	GLUL,THBS1
tofacitinib		chemical drug				0.0317	COL3A1,ISG15
MAK683		chemical drug				0.0317	IGFBP3,IGFBP5
YM-58483		chemical reagent				0.0317	COL1A1,RPS19
glyoxylic acid		chemical - endogenous mammalian				0.0317	C4A/C4B,ISG15
NUP98-HOXA9		fusion gene/product				0.0317	IGHG1,SORBS2
arsenic		chemical toxicant				0.0317	FTH1,HSP90AA1
rebemadlin		chemical reagent				0.0326	HSP90AA1,HSP90AB1,PEG3,THBS1
sodium chloride		chemical - endogenous mammalian				0.0326	AKR1B1,COL1A1,COL3A1,EGR1
silibinin		chemical drug				0.0336	EGR1,IGFBP3,LDHA
HISTONE H2A (family)		group				0.0337	EGR1,IGFBP5
trastuzumab		biologic drug				0.0337	ISG15,PDCD4
AZD8055		chemical drug				0.0337	COL1A2,CYP17A1
pirfenidone		chemical drug				0.0337	COL1A1,COL3A1
ceramide		chemical - endogenous mammalian				0.0337	COL1A1,GSTA1
glutamine		chemical - endogenous mammalian				0.035	BSG,CCN1,COL1A1,TUBB4A
cloprostenol		chemical drug				0.0356	TIMP1
ML221		chemical reagent				0.0356	TAGLN
5-deoxy-rutaecarpine		chemical reagent				0.0356	SCARB1
anti-miR-202-3p inhibitor		chemical reagent				0.0356	CLDN5
heat-not-burn cigarette smoke extract		chemical toxicant				0.0356	GSTA3
BC-11		chemical reagent				0.0356	COL3A1
TDI-011536		chemical drug				0.0356	CCN1
SHP (family)		group				0.0356	EGR1
PEPCK (family)		group				0.0356	CYP11A1
NOTCH3 coactivator		complex				0.0356	NOTCH3
TGF BETA RECEPTOR (complex)		complex				0.0356	CLDN11
I3MT-3		chemical reagent				0.0356	CCN1
foretinib		chemical drug				0.0356	G6PD
Bc1		translation regulator				0.0356	TAGLN
riociguat		chemical drug				0.0356	TIMP1
miR-5586-5p (miRNAs w/seed AUCCAGC)		mature microRNA				0.0356	LDHA
POLR1HASP		other				0.0356	HSP90AA1
Neat1		other				0.0356	LDHA
2-[[4-[(e)-styryl]phenoxy]methyl]oxirane		chemical reagent				0.0356	APOE
Mt3		other				0.0356	MT2A
HIF1A-AS3		other				0.0356	LDHA
APTO-253		chemical drug				0.0356	COL1A2
farnesyltransferase inhibitor		chemical drug				0.0356	COL1A2
KYP-2047		chemical reagent				0.0356	LAMP2
aloin		chemical reagent				0.0356	HSP90AA1
p38 MAP kinase inhibitor		chemical drug				0.0356	COL1A1
SRT2183		chemical reagent				0.0356	FASN
iopanoic acid		chemical drug				0.0356	G6PD
CGS9343B		chemical reagent				0.0356	CCN1
stilbene		chemical reagent				0.0356	ISG15
pyridoxal phosphate		chemical - endogenous mammalian				0.0356	COL1A1
nevirapine		chemical drug				0.0356	APOA1
cilazapril		chemical drug				0.0356	COL3A1
methylpiperidinyl-3b-hydroxycholenamide		chemical reagent				0.0356	DHCR24
PT2399		chemical reagent				0.0356	COL3A1
SGC-CBP30		chemical reagent				0.0356	GREB1
V-9302		chemical reagent				0.0356	CCN1
vapreotide		biologic drug				0.0356	THBS1
DUX4-IGH		fusion gene/product				0.0356	ERG
yohimbine		chemical drug				0.0356	EGR1
tyrphostin AG 18		chemical drug				0.0356	TAGLN
gemcabene		chemical drug				0.0356	APOE
CH6953755		chemical drug				0.0356	CCN1
4alpha-phorbol 12,13-didecanoate		chemical reagent				0.0356	SOX9
ecdysterone		chemical - endogenous mammalian				0.0356	COL1A1
cholesterol ester		chemical - endogenous mammalian				0.0356	SCARB1
D-galactose		chemical - endogenous mammalian				0.0356	AKR1B1,COL1A1
fluoromethyl 2,2-difluoro-1-(trifluoromethyl)vinyl ether		chemical toxicant				0.0356	CLU,TIMP1
grape seed extract		chemical drug				0.0356	CKB,SCD
mir-126 (includes others)		microRNA				0.0356	DLK1,EGFL7
imipramine blue		chemical drug				0.0356	SOX9,STMN1
ellagic acid		chemical - endogenous non-mammalian				0.0356	AKR1B1,SCARB1
oltipraz		chemical drug				0.0356	FTH1,GSTA1
irbesartan		chemical drug				0.0356	FHL1,SERPINF1
sodium tungstate		chemical drug				0.0356	APOA1,CKB
sorafenib		chemical drug				0.0358	COL1A1,LDHA,SCD
nifedipine		chemical drug				0.0358	CYP11A1,CYP17A1,IGFBP5
estradiol benzoate		chemical drug				0.037	CYP11A1,CYP17A1,HSD17B3
rottlerin		chemical drug				0.037	COL1A1,COL3A1,PDCD4
N-Ac-Leu-Leu-norleucinal		chemical - protease inhibitor				0.037	LAMP2,SCARB1,STMN1
monocrotaline		chemical toxicant				0.037	FHL1,HSP90AB1,NOTCH3
VE-821		chemical reagent				0.0376	GPR50,IFI6
bardoxolone		chemical drug				0.0376	EPHX1,FTH1
napabucasin		chemical drug				0.0381	ENG,FASN,SCD
vitamin D		chemical drug				0.0381	CCN1,IFI27,MGP
tetrodotoxin		chemical drug				0.0391	DCN,EGR1,INSIG1,LUM
fluoride		chemical - endogenous mammalian				0.0393	HNRNPA2B1,TUBB4A,TUBB4B
(+)-MK-801		chemical drug				0.0393	ALDOA,EGR1,TIMP1
GATA2-AS1		other				0.0397	ERG,LDHA
diphtheria toxin		chemical - endogenous non-mammalian				0.04	COL12A1,COL1A2,COL3A1,DUSP6
epinephrine		chemical - endogenous mammalian				0.0417	DLK1,FTH1,HSP90AA1
Silc1		other				0.0418	COL1A1,TIMP1
trabectedin		chemical drug				0.0418	COL1A1,G6PD
calyculin A		chemical toxicant				0.0418	COL5A2,EGR1
fluoxetine		chemical drug				0.043	EGR1,SERPINA3,TAGLN
amphetamine		chemical drug				0.043	EGR1,EZR,FAP
AP2 (family)		group				0.0439	MT2A,PTGDS
xanthohumol		chemical drug				0.0439	FASN,SCD
amiodarone		chemical drug				0.0439	SCD,TAGLN
nafenopin		chemical drug				0.0439	CYP17A1,HSP90AB1
methyl-beta-cyclodextrin		chemical drug				0.0439	FDFT1,SCARB1
darusentan		chemical drug				0.0443	COL3A1
ILX-23-7553		chemical drug				0.0443	CLU
globotriaosylceramide		chemical - endogenous mammalian				0.0443	LAMP2
ADENOSINE RECEPTOR (family)		group				0.0443	CLDN5
VBIT-4		chemical reagent				0.0443	ISG15
monooleylphosphatidic acid		chemical - endogenous mammalian				0.0443	ENPP2
styrene		chemical toxicant				0.0443	EGR1
isothiocyanate		chemical - other				0.0443	GSTA1
pyroxamide		chemical drug				0.0443	ADH1B
tanshinone I		chemical - endogenous non-mammalian				0.0443	FASN
sulfadimethoxine		chemical toxicant				0.0443	GSTA1
LINC00689		other				0.0443	CCN1
SGC (complex)		complex				0.0443	EGR1
CARMN		other				0.0443	TAGLN
WAY 200070		chemical drug				0.0443	COL3A1
AP1 (family)		group				0.0443	SLC7A5
glucuronyl glucosamine glycan sulfate		chemical drug				0.0443	COL3A1
7S NGF (complex)		complex				0.0443	CLU
AZD1480		chemical drug				0.0443	SLC7A5
MIR3936HG		other				0.0443	STMN1
HU-210		chemical reagent				0.0443	FASN
miR-708-5p (and other miRNAs w/seed AGGAGCU)		mature microRNA				0.0443	LDHA
MIR4269		microRNA				0.0443	CCN1
IFN TYPE I RECEPTOR (complex)		complex				0.0443	COL1A2
LNCAROD		other				0.0443	ISG15
RP11_770J14		other				0.0443	ISG15
PMX 205		chemical reagent				0.0443	THBS1
TNKS/TNKS2 (family)		group				0.0443	CCN1
PF-8380		chemical reagent				0.0443	ENPP2
LY379196		chemical drug				0.0443	EGR1
triiodothyronine, reverse		chemical - endogenous mammalian				0.0443	EGR1
pegintron		biologic drug				0.0443	ISG15
H-8		chemical toxicant				0.0443	PRKAR1A
3-hydroxymorphinan		chemical - endogenous mammalian				0.0443	SORT1
MIR143-145a		group				0.0443	TAGLN
tyrphostin 25		chemical drug				0.0443	COL1A1
dideoxyadenosine		chemical toxicant				0.0443	COL1A2
YKL-05-099		chemical drug				0.0443	CYP11A1
aprepitant		chemical drug				0.0461	EGR1,IGFBP3
dicarbethoxydihydrocollidine		chemical toxicant				0.0461	FASN,SCD
steroid		chemical - endogenous mammalian				0.0461	CCN1,TIMP1
PD173074		chemical reagent				0.0467	ADGRG1,CYP11A1,DUSP6
mir-15 (includes others)		microRNA				0.0481	FASN,ISG15,TIMP1
HISTONE H4 (family)		group				0.0482	FASN,G6PD,GAS1,TAGLN
NVP-TAE684		chemical drug				0.0483	COL3A1,COL5A2
stearic acid		chemical - endogenous mammalian				0.0483	CLU,SCD
22(R)-hydroxycholesterol		chemical - endogenous mammalian				0.0483	APOE,FASN
CCN1	1.788	other				0.00122	CCN1,COL1A1,COL1A2,MIF,TIMP1	126 (21)
FHL1	1.56	other				8.1e-05	CYP11A1,INHA	55 (7)
IGFBP5	1.119	other				0.00642	COL1A1,EGR1,TAGLN	75 (15)
IL20	1.028	cytokine				0.0439	APOA1,GSTA1
SGMS2	1.02	enzyme				0.018	APOA1
MSTN	1.012	growth factor				0.00405	CALB2,CTSV,HMCN1,IGFBP3,IGFBP5,SLC7A5
DCN	1.006	other				0.0135	COL1A2,ENG,THBS1
PTCRA	1	other				0.0268	NOTCH3
CDKN3	0.876	phosphatase				0.0028	DLK1,PEG3
GCK	0.858	kinase				0.0337	FASN,SCD
IL3	0.855	cytokine				0.00462	EGR1,FASN,FUS,HNRNPA2B1,JCHAIN,RPS19,SERPINA3,SLC7A5,ZFAND5
OLFM2	0.831	other				0.0356	TAGLN
HSPG2	0.803	enzyme				0.0418	HSP90AA1,PEG3
NFYC	0.781	transcription regulator				0.0163	COL1A1,COL1A2,YBX3
EFEMP1	0.778	enzyme				0.0376	C4A/C4B,FBLN5
GYS2	0.762	enzyme				0.0443	FASN
HOXA11	0.743	transcription regulator				0.000855	COL1A1,CTSV,ERF
IL21R	0.743	transmembrane receptor				0.0181	IGHG1,IGKC
LYL1	0.74	transcription regulator				0.00128	ADGRG1,EGR1,ERG	10 (2)
TNFRSF13C	0.739	transmembrane receptor				0.0181	FASN,SCD
AEBP1	0.737	peptidase				0.00348	APOE,COL1A2	95 (9)
L2HGDH	0.737	enzyme				0.0228	LDHA,SLC7A5
WNT5B	0.697	other				0.0101	COL1A1,SLC7A5
CTHRC1	0.693	other				0.0268	COL1A1
GDF9	0.686	growth factor				0.00521	CYP11A1,CYP17A1,INHA	40 (3)
BMX	0.686	kinase				0.00686	COL3A1,TIMP1	107 (14)
CPXM1	0.683	peptidase				0.00165	COL14A1,COL15A1
FGF4	0.676	growth factor				0.0212	HMGCS1,SCD
PADI2	0.673	enzyme				0.0263	COL1A1,HMGN1
HOXA7	0.671	transcription regulator				0.028	ADGRG1,ERG
ENTPD5	0.67	enzyme				0.000796	COL1A1,COL1A2
KCNE3	0.668	ion channel				0.0246	DUSP6,ERG28,JCHAIN
GH2	0.662	other				0.0356	IGFBP3
FGF9	0.652	growth factor				0.0356	CYP11A1,SOX9
CASP1	0.649	peptidase				0.00877	COL1A1,FASN,SCD	107 (14)
PDZK1	0.643	other				0.0028	DHCR24,SCARB1
ARG1	0.636	enzyme				0.0128	AKR1B1,COL1A1,GLUL
CHRM1	0.633	G-protein coupled receptor				0.000194	CCN1,EGR1,HNRNPA2B1	74 (11)
RARRES2	0.633	transmembrane receptor				0.0263	CYP11A1,FASN
SCN1B	0.628	ion channel				0.0028	COL1A1,COL1A2
SMAD1	0.627	transcription regulator				0.00984	COL1A1,COL1A2,SOX9	98 (17)
NELFA	0.615	other				0.0166	BSG,POLR2A
PAX7	0.615	transcription regulator				0.0284	HMGN1,PEG3,RAD23B
ADRA1B	0.611	G-protein coupled receptor				0.0093	COL3A1,CTSV,EGR1	121 (16)
AGMAT	0.611	enzyme				0.028	AKR1B1,GLUL
MECOM	0.607	transcription regulator				0.0356	DCN,SOX9
DNAAF6	0.598	other				0.0268	DNAH9
TLL1	0.584	peptidase				0.00902	IGFBP3
LRRC4	0.575	other				0.0268	STMN1
PPP1R3A	0.573	phosphatase				0.00902	THBS1
TFAP2D	0.572	transcription regulator				0.00902	MT2A
UCP2	0.568	transporter				0.0027	FASN,PKM,SCD	132 (20)
GUSB	0.568	enzyme				0.0028	CCN1,CTSV
USP6	0.566	peptidase				0.0443	BSG
SYNJ1	0.557	phosphatase				0.0356	LAMP2
LOXL1	0.553	enzyme				0.0113	COL1A1,TIMP1
PTX3	0.55	other				0.00642	COL1A1,COL1A2,COL3A1	101 (11)
CASP7	0.547	peptidase				0.0443	ISG15
IRF5	0.538	transcription regulator				0.0455	COL1A1,COL3A1,ISG15
JUND	0.537	transcription regulator				0.0405	CLU,FTH1,TIMP1
ISLR	0.537	other				0.0483	CCN1,FZD1
ELOA	0.535	transcription regulator				0.0443	RBP1
PNO1	0.529	other				0.0228	NOTCH3,NSG1
LIPE	0.514	enzyme				0.00246	COL1A1,COL1A2,EGR1,FASN,SCARB1,SCD	142 (22)
CYP4V2	0.513	enzyme				0.0356	LAMP2
PLN	0.499	transporter				0.021	ALDOA,APOA1,EZR
DUSP4	0.491	phosphatase				0.0125	CYP11A1,HSP90AB1
ENPP7	0.488	enzyme				0.0356	ENPP2
SELENOP	0.481	other				0.0443	SOX9
TXNDC5	0.48	enzyme				0.000449	HSP90AA1,PRDX6,SERPINA3
HSD17B13	0.476	enzyme				0.0268	FASN
IKZF3	0.471	transcription regulator				0.0264	IFI27,IFI6,SOX9
P2RY12	0.468	G-protein coupled receptor				0.0443	COL1A1
TWIST2	0.465	transcription regulator				0.00984	DUSP6,FBLN5,MGST3
MARCHF6	0.464	enzyme				0.0268	MSMO1
CDX2	0.463	transcription regulator				0.0225	CLU,EZR,LAMP2,MEP1A,SOX9
POSTN	0.461	other				0.0104	DLK1,EGR1,PTN
ADRA1D	0.457	G-protein coupled receptor				0.0093	COL3A1,CTSV,EGR1	64 (7)
CDK1	0.442	kinase				0.028	H1-5,TIMP1
COL2A1	0.441	other				0.0152	COL1A1,COL3A1
EN1	0.439	transcription regulator				0.0101	COL1A1,COL1A2
SLC39A13	0.434	transporter				0.0356	COL1A1
NR1D1	0.432	ligand-dependent nuclear receptor				0.006	CTSV,EGR1,FASN
STK26	0.43	kinase				0.00223	COL3A1,COL5A2,TIMP1	59 (7)
ROCK1	0.428	kinase				0.0397	COL1A1,COL3A1
APOA2	0.424	transporter				0.00504	APOA1,SCARB1	16 (3)
LGALS7/LGALS7B	0.423	other				0.00422	COL1A2,EGR1
CCNC	0.417	other				0.0245	FASN,SCD
CYP7A1	0.41	enzyme				0.00128	FASN,FDFT1,TIMP1	51 (9)
SULT1E1	0.408	enzyme				0.00144	CYP17A1,FASN,SCARB1	84 (11)
RGS7	0.408	enzyme				0.0268	COL1A1
ALCAM	0.407	other				0.00592	CLDN5,CTNND1
LRRFIP2	0.405	other				0.00128	AKR1B1,COL12A1,COL5A2,LUM,SLC7A5
HRH3	0.405	G-protein coupled receptor				0.00686	CITED1,IGHG1,SERPINA3
BCOR	0.405	transcription regulator				0.0122	GAS1,IGFBP5,ISG15
CD180	0.404	other				0.00895	COL1A1,COL1A2
FMO3	0.4	enzyme				0.0113	FASN,SCD
CD36	0.399	transmembrane receptor				0.0162	APOA1,COL1A1,FASN,SCD
ITGAM	0.399	transmembrane receptor				0.0397	APOE,TIMP1
GAST	0.399	other				0.0455	EGR1,MYLK,RPS19
MAT1A	0.398	enzyme				0.00162	APOA1,EGR1,PRDX6
RALGAPA1	0.391	other				0.00048	COL1A1,COL3A1
ASCL2	0.386	transcription regulator				0.0028	DPEP1,EGR1
PCOLCE2	0.386	other				0.00902	SCARB1
NRXN1	0.381	transmembrane receptor				0.000215	FBLN5,MGP,SOX9,THBS1
PRDM16	0.38	transcription regulator				0.011	CCN1,COL3A1,DCN
MAFA	0.379	transcription regulator				0.000439	DLK1,ENG,IGFBP3,IGFBP5,JCHAIN,MIF,MYLK
IDH2	0.377	enzyme				0.000126	EGR1,FTH1,G6PD,LDHA,PKM
SPRR3	0.377	other				0.0356	COL1A1
ACVRL1	0.377	kinase				0.0418	ENG,TAGLN
GLS	0.375	enzyme				0.0443	COL1A1
KLB	0.373	enzyme				0.00422	EGR1,HMGCS1
PTPRD	0.367	phosphatase				0.0443	TAGLN
KLF9	0.365	transcription regulator				0.0152	CALB2,COL1A1
SLC9A9	0.365	transporter				0.018	FTH1
ALB	0.362	transporter				0.017	COL1A1,IGHG1,SCD
MKX	0.361	transcription regulator				1.3e-06	COL1A1,COL1A2,COL3A1,SOX9
HOXA4	0.361	transcription regulator				0.00787	CCN1,TAGLN	65 (10)
AGTR2	0.358	G-protein coupled receptor				0.0337	COL3A1,FASN
TFAP2A	0.357	transcription regulator				0.002	APOE,CYP11A1,DCBLD2,GEM,MT2A,TIMP1
ONECUT1	0.355	transcription regulator				0.0147	ADH1B,CYP51A1,FASN,HNRNPA2B1,MGST3,SCD,TMBIM6
FOXF1	0.352	transcription regulator				0.0461	MYLK,THBS1
CYB561A3	0.346	enzyme				0.0113	FTH1,MT2A
NFYB	0.344	transcription regulator				0.00341	COL1A1,COL1A2,EIF3C,GALNT2,SCARB1,SLIT3,TMBIM6,YBX3
FZD8	0.341	G-protein coupled receptor				0.0113	COL1A1,IGFBP5
FSHB	0.339	other				0.0181	CLDN11,INHA
SIX5	0.339	transcription regulator				0.0212	IGFBP5,PTN
SOX3	0.338	transcription regulator				0.00598	CITED1,GREB1,PEG3,SOX9
UCN2	0.335	other				0.0101	CYP11A1,CYP17A1
ULK4	0.335	kinase				0.0152	DNAH9,TUBB4A
NEU3	0.335	enzyme				0.0212	C4A/C4B,EGR1
FEV	0.334	transcription regulator				0.0442	CITED1,JAM2,SOX9
SLC17A7	0.332	transporter				0.00348	CLDN5,SLC7A5
NGFR	0.33	transmembrane receptor				0.0483	DHCR7,SORT1
RAC2	0.324	enzyme				0.00124	ALDOA,LDHA,MIF,PKM
S100A4	0.323	other				0.00984	COL1A1,THBS1,TIMP1	120 (22)
LLGL2	0.322	other				0.00246	CCN1,LHFPL6,STMN1
PDK1	0.32	kinase				0.0274	LDHA,PRDM15,SLC44A2
USP29	0.319	peptidase				0.00219	LDHA,PKM	88 (7)
EGLN3	0.317	enzyme				0.00324	FASN,LDHA,SCD	112 (15)
C5AR1	0.304	G-protein coupled receptor				0.0284	COL1A1,COL1A2,DCN
MDC1	0.301	other				0.018	CLU
HOXC8	0.299	transcription regulator				0.00383	GAS1,SERPINF1,TAGLN
RNF139	0.298	enzyme				0.00048	FASN,FDFT1	71 (6)
PIK3CA	0.296	kinase				0.00042	CCDC80,COL1A2,COL3A1,FASN,GAS1,HSP90AB1,LUM,ROBO4,SLIT3
COL6A2	0.293	other				0.000242	COL1A1,TIMP1
CARM1	0.292	enzyme				0.00778	CKB,FTH1,HSP90AA1	33 (5)
ZNF282	0.291	transcription regulator				0.0356	GREB1
DMRT1	0.289	transcription regulator				0.0116	CLDN11,DHCR7,GSTA3,IGFBP3
ARID5B	0.285	transcription regulator				0.0356	TAGLN
LILRB3	0.282	transmembrane receptor				0.00348	FASN,IDI1
BMP1	0.279	peptidase				0.000242	DCN,IGFBP3	69 (7)
COL6A3	0.279	other				0.00048	COL1A1,TIMP1
GCKR	0.276	other				0.00686	INSIG1,MSMO1
IBSP	0.276	other				0.0356	THBS1
MDM2	0.275	enzyme				0.0152	DDX5,NSG1,THBS1,TIMP1
ELOVL2	0.273	enzyme				8.3e-05	EGR1,FASN,SCD
LPXN	0.272	transcription regulator				0.0356	TAGLN
CD209	0.269	other				0.00787	CLDN5,JAM2
OSMR	0.268	transmembrane receptor				0.0193	FASN,SCD,TIMP1
TMPRSS2	0.266	peptidase				0.00902	ERG
USP35	0.266	peptidase				0.0356	GREB1
BAZ1A	0.265	other				0.018	IGFBP3
TRAF3IP2	0.265	enzyme				0.0304	COL1A1,COL3A1,ISG15
LIPC	0.263	enzyme				0.00422	APOA1,SCARB1
PLCG2	0.263	enzyme				0.0393	APOE,CTSV,ISG15
GPD1L	0.261	enzyme				0.0268	LDHA
SLC39A8	0.26	transporter				0.0263	COL15A1,FTH1
PTPRM	0.259	phosphatase				0.00902	CTNND1
ABCC2	0.258	transporter				0.0268	GSTA1
EIF2B5	0.257	translation regulator				3.08e-07	APOE,COL1A1,COL1A2,SCD,SERPINA3,TAGLN	114 (11)
ABRA	0.257	other				0.0356	TAGLN
RAB37	0.256	enzyme				0.018	TIMP1
HYAL1	0.255	enzyme				0.0116	SOX9,SPANXD (includes others),TAGLN
IL17RA	0.255	transmembrane receptor				0.0483	APOE,TIMP1
FBXO45	0.253	other				0.0268	ISG15
PRKDC	0.25	kinase				2.33e-06	APOE,COL1A1,EGR1,FASN,GREB1,LDHA	119 (12)
OTC	0.25	enzyme				0.018	GLUL
ADIPOR1	0.246	transmembrane receptor				0.0481	APOE,OPN1SW,REEP6
DUSP9	0.245	phosphatase				0.00219	COL1A1,COL3A1	58 (7)
ATXN7	0.244	other				0.0113	IGFBP5,OPN1SW
CCDC3	0.239	other				0.00165	FASN,SOX9
PAPPA	0.236	peptidase				0.00119	IGFBP5,SCARB1
PIK3C3	0.236	kinase				0.0027	FASN,SCARB1,SCD	37 (6)
MIEF2	0.235	other				0.000113	FASN,HMGCS1,SCD
TDG	0.227	enzyme				0.00219	BSG,RBP1
CETP	0.227	enzyme				0.0212	APOA1,APOE
EDNRA	0.226	transmembrane receptor				0.000304	COL1A1,COL3A1,TIMP1	48 (7)
COL7A1	0.223	other				0.0268	THBS1
ATM	0.218	kinase				0.0405	CLU,HSP90AA1,HSP90AB1
RIPK3	0.218	kinase				0.0439	COL1A1,COL3A1
DSG3	0.214	other				0.00296	COL3A1,COL5A2,THBS1	53 (7)
JAG2	0.213	growth factor				0.0483	MIF,NOTCH3
PLA2G3	0.21	enzyme				0.00219	ENPP2,PTGDS
RNF31	0.208	enzyme				0.0294	APOA1,GREB1,SCARB1
TERT	0.207	enzyme				0.0387	COL5A2,DUSP6,IFI27,ISG15,TIMP1
TRAM2	0.206	other				0.018	COL1A1
ABLIM3	0.201	other				0.00902	TAGLN
USP38	0.2	peptidase				0.0125	LDHA,TIMP1
MSH2	0.199	enzyme				0.0028	IGHG1,IGKC
CHRM3	0.196	G-protein coupled receptor				0.00504	CCN1,EGR1	67 (7)
ADAMTS16	0.196	other				0.00902	IFI27
FOSL1	0.195	transcription regulator				0.0311	CCN1,EGR1,MT2A,THBS1
SRD5A1	0.193	enzyme				0.0228	CYP11A1,FASN
NT5E	0.191	phosphatase				0.00144	COL1A1,COL3A1,TIMP1	115 (16)
MDK	0.191	growth factor				0.0483	PTN,TAGLN
COL11A1	0.189	other				0.0443	FAP
NREP	0.188	other				0.00895	COL3A1,TAGLN
STEAP3	0.187	transporter				0.0148	COL1A1,COL3A1,SORBS2
HCAR1	0.184	G-protein coupled receptor				0.00128	BSG,COL1A1,LDHA
HOXD10	0.182	transcription regulator				0.0284	EZR,TFPI,TIMP1
AMELX	0.182	growth factor				0.0356	SOX9
ABLIM2	0.179	other				0.00902	TAGLN
EGR4	0.178	transcription regulator				0.00219	CYP17A1,EGR1
HOXB8	0.175	transcription regulator				0.00048	MYLK,TAGLN
AKAP11	0.175	other				0.0443	PRKAR1A
MFN1	0.173	enzyme				0.000194	ALDOA,LDHA,PKM	64 (7)
NELFCD	0.173	other				0.0101	BSG,POLR2A
PRKCB	0.173	kinase				0.0246	COL1A2,EGR1,FASN
WNT4	0.172	cytokine				0.000178	COL1A1,CYP17A1,DLK1,GAS1,NR2F1
FGF10	0.171	growth factor				0.0135	CYP51A1,SCD,SOX9
TRERF1	0.17	transcription regulator				0.0268	CYP11A1
CA9	0.17	enzyme				0.0418	ALDOA,LDHA
NFATC4	0.158	transcription regulator				0.0317	COL1A1,COL3A1
C1QL4	0.158	other				0.0443	HSD17B3
CHADL	0.157	other				0.028	IGFBP3,SOX9
ITGB6	0.155	other				0.000449	COL1A1,COL1A2,COL3A1	106 (13)
POLDIP3	0.152	other				0.018	ISG15
EXO1	0.152	enzyme				0.0443	ISG15
MLKL	0.15	kinase				0.00422	COL1A1,COL3A1
IGSF11	0.15	other				0.0356	CLDN11
CHI3L1	0.15	enzyme				0.0494	COL1A1,IGFBP5,LDHA
CHRM2	0.149	G-protein coupled receptor				0.00902	EGR1
EFNA5	0.144	kinase				0.0116	DCBLD2,DUSP6,SOX9
MLST8	0.144	other				0.0268	ISG15
COL6A1	0.143	other				0.0101	ALDOA,FASN
PIAS3	0.138	transcription regulator				0.00686	FTH1,SERPINA3
RNF43	0.136	enzyme				0.0268	GLUL
ADTRP	0.135	enzyme				0.00902	TFPI
PCSK9	0.132	peptidase				0.000432	C4A/C4B,DCN,IGFBP5,ISG15,MARCKSL1,MGP,MIF,MYLK,RNASE1
ACO1	0.132	enzyme				0.00592	FTH1,IGFBP3
AGXT	0.132	enzyme				0.018	COL3A1
COP1	0.132	enzyme				0.0347	APOE,FTH1,GREB1
ELK3	0.126	transcription regulator				0.000535	CLDN5,CTNND1,EGR1
ADA	0.126	enzyme				0.00201	COL1A2,PDE5A,TIMP1	18 (4)
NCOA1	0.126	transcription regulator				0.0131	ADAM22,ALDOA,CYP11A1,CYP17A1,EGR1
JUNB	0.125	transcription regulator				0.000112	CLU,COL1A1,COL1A2,FASN,FBLN5,FTH1,SCD,TIMP1	140 (20)
SPOP	0.122	other				0.0319	DHCR24,DHCR7,FDFT1,MIF
AIF1	0.12	other				0.00686	COL1A1,COL3A1	98 (11)
RETN	0.12	other				0.0193	APOA1,FASN,SCD
MPZ	0.12	other				0.0196	FDFT1,HMGCS1
GLIS1	0.116	transcription regulator				0.00415	COL1A2,FBLN1,FBLN5
NHERF2	0.115	transporter				0.0356	SCARB1
FOXL2	0.114	transcription regulator				0.00116	CLU,CYP17A1,HMCN1,RSPO3,SOX9
ZNF513	0.114	transcription regulator				0.0443	COL1A1
APOB	0.112	transporter				0.000271	APOE,FASN,SCARB1,SCD	87 (12)
LY86	0.111	other				0.00504	COL1A1,COL1A2
NUBP1	0.11	other				0.018	FTH1
DMPK	0.109	kinase				0.018	FXYD1
CHD1L	0.105	enzyme				0.000242	HNRNPA2B1,MYLK
EFNA2	0.103	kinase				0.0155	DCBLD2,DUSP6,SOX9
CREM	0.102	transcription regulator				1.65e-05	APOE,COL3A1,CYP51A1,EGR1,HMGCS1,IDI1,INHA,MSMO1,THBS1	118 (23)
CCM2	0.099	other				0.0196	RBP1,TAGLN
WWP2	0.098	enzyme				0.0166	POLR2A,TAGLN
MYO1B	0.095	other				0.000113	ALDOA,LDHA,PKM	88 (7)
GKN1	0.095	growth factor				0.00902	SOX9
RHO	0.095	G-protein coupled receptor				0.0122	COL1A2,DCBLD2,DDX5,FBLN1,FXYD1,STMN1
FDX2	0.095	transporter				0.0356	FTH1
AFM	0.094	transporter				0.018	APOE
MYL9	0.094	other				0.0443	CCN1
AGK	0.093	kinase				0.0101	COL1A2,COL3A1
CREB3L1	0.093	transcription regulator				0.0152	COL1A1,COL1A2
SGMS1	0.091	enzyme				0.0443	SCARB1
CTSB	0.09	peptidase				0.0317	COL1A1,CTSV
RGCC	0.088	other				0.00787	FASN,SCD	46 (7)
SKIC2	0.084	enzyme				0.00778	ALDOA,LDHA,SLC7A5
ZFP57	0.076	transcription regulator				0.00422	DLK1,PEG3
PKNOX2	0.072	transcription regulator				0.0138	EGR1,IGFBP5
FDX1	0.072	transporter				0.0263	EGR1,TUBB4A
FTMT	0.072	enzyme				0.0268	FTH1
FAR1	0.071	enzyme				0.000738	IGFBP3,SERPINA3,TIMP1
CD82	0.068	other				0.00219	DCN,TIMP1
FBXO25	0.068	enzyme				0.018	EGR1
ARRB1	0.066	transcription regulator				0.000552	COL1A1,EGR1,FASN,SCARB1	144 (23)
CENPN	0.066	other				0.0028	LDHA,PKM
PDCD1	0.066	transmembrane receptor				0.0294	KLRF1,SCARB1,SLC7A5
CYB5R4	0.065	enzyme				0.0138	FASN,SCD
PRMT6	0.063	enzyme				5.85e-05	CTNND1,GREB1,THBS1
CH25H	0.058	enzyme				0.0152	FDFT1,HMGCS1
UPP1	0.057	enzyme				0.0443	LDHA
FOSB	0.056	transcription regulator				0.00449	FTH1,MT2A,TIMP1	25 (3)
MTM1	0.055	phosphatase				0.0166	CTSV,ZFAND5
NTRK2	0.055	kinase				0.0455	EGR1,SOX9,THBS1
CFH	0.053	other				0.0166	APOA1,EIF3C
ATF1	0.052	transcription regulator				0.000604	CYP51A1,EGR1,FTH1,THBS1
BLM	0.052	enzyme				0.00484	CHRDL1,COL1A2,COL3A1
DAB2IP	0.051	other				0.0101	CLU,EGR1
PLAA	0.051	other				0.0443	CLU
RCOR1	0.05	transcription regulator				0.00895	COL1A1,COL1A2	39 (7)
BMAL1	0.049	transcription regulator				0.0405	FASN,LAMP2,SCD
TENM1	0.047	transmembrane receptor				0.0028	MGP,SCARB1
NOX4	0.047	enzyme				0.0141	COL1A1,GSTA1,LDHA
SPDEF	0.047	transcription regulator				0.0304	COL1A1,COL5A2,STMN1
SOX1	0.045	transcription regulator				0.0284	CITED1,GREB1,PEG3
DGCR8	0.042	enzyme				0.0128	EGR1,PDCD4,TAGLN
KDM3B	0.041	enzyme				0.00453	GALNT2,MYLK,NOTCH3,STMN1
FA2H	0.04	enzyme				5.85e-05	CCN1,FASN,SCD
MMP2	0.039	peptidase				0.00411	CLDN5,COL3A1,INSIG1,SCARB1	80 (7)
SAV1	0.039	other				0.0196	COL1A1,COL3A1
HES1	0.039	transcription regulator				0.0246	DLK1,PTGDS,TAGLN
CDC20	0.036	other				0.0397	CALB2,IGFBP3
ALDOB	0.035	enzyme				0.00902	AKR1B1
AGPAT2	0.032	enzyme				0.0138	FASN,SCD
SESN2	0.03	enzyme				0.0152	SCARB1,THBS1
ASNS	0.03	enzyme				0.0268	SLC7A5
LRPAP1	0.029	other				0.028	CYP17A1,SERPINA3
TAF4B	0.027	transcription regulator				0.00246	INHA,JCHAIN,POLR2A
RBP7	0.027	other				0.00902	RBP1
GRK3	0.025	kinase				0.00165	CCN1,SOX9
CNOT7	0.024	transcription regulator				0.00324	IFI27,IFI6,ISG15	44 (7)
TXLNG	0.023	other				0.0443	SCD
AMOTL1	0.022	other				0.0268	CCN1
GALNT12	0.021	enzyme				0.0268	CCN1
CSNK1G1	0.019	kinase				0.0268	LDHA
BFAR	0.018	enzyme				0.00902	TMBIM6
APLN	0.017	other				0.0284	EGR1,RBP1,TAGLN
SF3B1	0.016	other				0.000128	COL1A1,COL1A2,COL3A1,G6PD	96 (7)
SLC22A5	0.012	transporter				0.0317	COL3A1,IGFBP3
PRKN	0.009	enzyme				0.00505	GAS1,IGFBP3,IGFBP5,MIF,PRDX6	65 (7)
SAR1B	0.006	enzyme				0.00128	APOA1,FASN,SCARB1
FCGR2B	0.005	transmembrane receptor				0.0104	COL1A1,IFI27,MARCKSL1
RET	0.003	kinase				2.01e-07	CLDN5,CLU,COL1A1,COL1A2,CTSV,DCN,DUSP6,EGR1,HSP90AA1,PTN,REEP6	121 (21)
LRP1	0.003	transmembrane receptor				0.0227	COL3A1,SERPINF1,SOX9
PIM1	-0.001	kinase				0.0467	C7,GSTA2,IGFBP5
HDAC4	-0.003	transcription regulator				0.0482	CHRDL1,ISG15,LDHA,TAGLN
DENND1A	-0.005	other				8.1e-05	CYP11A1,CYP17A1
SPTLC2	-0.006	enzyme				0.000449	COL1A1,THBS1,TIMP1	83 (7)
FICD	-0.006	enzyme				0.0443	HSP90AA1
EIF2AK2	-0.01	kinase				0.0138	EGR1,IFI27,IFI6,ISG15
PTGES	-0.012	enzyme				0.00239	EGR1,EZR,LAMP2,RPS19
AMOTL2	-0.012	other				0.0356	CCN1
ZFPM2	-0.013	transcription regulator				0.000372	CYP11A1,CYP17A1,SOX9	20 (3)
KDM4A	-0.013	enzyme				0.0263	FHL1,STMN1
PHF6	-0.013	transcription regulator				0.0439	FTH1,POLR2A
TAF12	-0.014	transcription regulator				0.0356	JCHAIN
CCN4	-0.015	other				0.0196	CLDN5,COL1A1
CYP1A1	-0.016	enzyme				0.00215	BANF1,CYP17A1,GPC1,GSTA1,IFNLR1
ASPN	-0.016	other				0.00348	COL3A1,DCN	83 (7)
CX3CL1	-0.016	cytokine				0.0124	COL3A1,MICOS10-NBL1/NBL1,MYLK,SERPINF1,TIMP1
P2RX4	-0.017	ion channel				0.0113	COL1A1,COL3A1
SAMD8	-0.017	enzyme				0.0228	FASN,TIMP1
NGEF	-0.017	other				0.043	PEG3,SOX9,TAGLN
APPL1	-0.017	other				0.0443	MGP
SP7	-0.021	transcription regulator				0.0125	COL1A1,SOX9
IL6ST	-0.022	transmembrane receptor				0.0325	EGR1,ENPP2,TIMP1
BNC2	-0.023	transcription regulator				0.018	COL1A1
DBN1	-0.024	other				0.00048	COL1A1,COL3A1
RRP1B	-0.027	transcription regulator				0.0183	HSP90AA1,HSP90AB1,RPL37A,RPS19
CYGB	-0.027	transporter				0.0263	FBLN1,WIPF3
PAX3	-0.028	transcription regulator				0.000487	CLDN5,CLU,COL1A2,CST3,DPEP1,FHL1,G6PD,MGP
MINDY1	-0.028	peptidase				0.0356	GREB1
SH3GL1	-0.028	other				0.0443	COL3A1
CIDEC	-0.028	other				0.0483	FASN,SCD
ARNT	-0.03	transcription regulator				0.00417	ALDOA,ENG,G6PD,GAS1,GSTA1,LDHA	113 (15)
BLK	-0.03	kinase				0.0212	GEM,IFI6
CNOT6L	-0.031	enzyme				0.0113	IGFBP5,TUBB4B
EFNA3	-0.033	kinase				0.00778	DCBLD2,DUSP6,SOX9
CHRM4	-0.033	G-protein coupled receptor				0.0356	EGR1
YTHDF2	-0.036	other				0.0483	APOE,EGR1
DMD	-0.037	other				0.00395	COL1A2,COL3A1,FTH1,GATM,LAMP2,PKM,SORT1	44 (5)
SCX	-0.037	transcription regulator				0.0166	COL1A1,SOX9
USP36	-0.039	peptidase				0.00144	CCDC80,CCN1,IGFBP3
IREB2	-0.039	translation regulator				0.0212	FTH1,LDHA
TOP2B	-0.041	enzyme				0.0356	FASN
MEF2D	-0.044	transcription regulator				0.0315	COL1A2,COL3A1,GSTA3
NSD1	-0.045	transcription regulator				0.0101	DLK1,POLR2A
RELB	-0.045	transcription regulator				0.0383	APOE,ENPP2,IGHG1,MARCKSL1
IAPP	-0.046	other				4.75e-06	CYP51A1,FDFT1,HMGCS1,IDI1,MSMO1
ABCB4	-0.046	transporter				0.0116	COL1A1,COL1A2,TIMP1
P4HA2	-0.047	transporter				0.00048	COL3A1,LDHA
DYSF	-0.048	other				0.0018	CTSV,FASN,SCD,SERPINA3,TIMP1
IPMK	-0.048	kinase				0.0148	CCN1,CSRP1,HSP90AB1
MOAP1	-0.051	other				0.0356	G6PD
FBXW7	-0.052	enzyme				0.0147	ADAM22,COL1A1,COL3A1,FDFT1
RPS6KA2	-0.052	kinase				0.0443	EGR1
PAIP1	-0.054	translation regulator				0.00219	CCL14,SERPINA3
CTNNBIP1	-0.055	other				0.000194	CYP51A1,HMGCS1,IDI1	58 (7)
MRGPRX1	-0.055	G-protein coupled receptor				0.018	EGR1
GPR55	-0.056	G-protein coupled receptor				0.0356	FASN
FKBP4	-0.057	enzyme				0.0125	FASN,PRDX6
GPR35	-0.058	G-protein coupled receptor				0.018	CCN1
TMEM147	-0.059	other				0.018	DHCR7
CORO1C	-0.059	other				0.0268	PDCD4
GNA15	-0.063	enzyme				8.98e-07	FBLN5,FHL1,GLUL,MICOS10-NBL1/NBL1,RBP1,SERPINA3,SORBS2,TAGLN,TIMP1
CLEC4G	-0.064	other				0.0148	GAS1,NOTCH3,RSPO3
KRT5	-0.064	other				0.0268	SERPINF1
ARID4A	-0.066	transcription regulator				0.00422	INHA,PTGDS
BARX2	-0.069	transcription regulator				0.028	MYLK,TIMP1
TCF21	-0.078	transcription regulator				0.00592	CYP11A1,TIMP1
ITGB3	-0.08	transmembrane receptor				0.00391	COL1A1,COL1A2,LAPTM4A,TIMP1	103 (18)
ALKBH5	-0.081	enzyme				0.000111	CLDN11,CLU,CYP11A1,CYP17A1,PKMYT1,SERPINA5,TMBIM6
CPT1C	-0.081	enzyme				0.00787	FASN,SCD
GNPTAB	-0.081	enzyme				0.0356	SOX9
ADAMTSL2	-0.083	other				0.017	COL12A1,COL14A1,COL15A1
CAND1	-0.085	transcription regulator				0.0028	FASN,ISG15	90 (7)
NFIX	-0.086	transcription regulator				0.0263	CLEC3B,SERPINA3
CXCR3	-0.089	G-protein coupled receptor				0.00521	CLDN5,COL1A1,SERPINA3
PTPN3	-0.089	phosphatase				0.0166	COL1A1,TAGLN
GAS6	-0.089	growth factor				0.0337	CCN1,EGR1
VPS26B	-0.091	transporter				0.018	SORT1
GSTO1	-0.092	enzyme				0.0219	DUSP6,IFI6,THBS1
SSRP1	-0.092	transcription regulator				0.0356	EGR1,TAGLN
TMEM259	-0.093	other				0.018	CYP51A1
METTL14	-0.094	enzyme				0.0483	IGFBP5,THBS1
USP14	-0.097	peptidase				0.00383	COL1A1,FASN,HSP90AA1
NDRG3	-0.097	other				0.0284	DCBLD2,EGR1,IGFBP3
PCYT2	-0.099	enzyme				0.000631	FASN,PEMT,SCD
C3AR1	-0.099	G-protein coupled receptor				0.011	COL1A1,COL1A2,DCN
NIBAN2	-0.1	transcription regulator				0.0268	PKM
COMMD1	-0.101	transporter				0.0212	ALDOA,LDHA
ASB9	-0.103	transcription regulator				0.00902	CKB
UCN	-0.106	other				0.0196	CYP11A1,CYP17A1
LOC102724428/SIK1	-0.107	kinase				6.02e-06	CYP11A1,FASN,ISG15,SCD
SDC3	-0.108	other				0.0028	COL1A1,FZD1
PTCHD4	-0.109	other				0.0268	PTCH2
PDGFC	-0.11	growth factor				0.0181	COL1A2,TIMP1
C7orf50	-0.112	other				0.000194	FASN,HMGCS1,SCD	71 (4)
MAPT	-0.113	other				8.58e-05	ALDOA,BSG,C4A/C4B,CKB,EPHA3,EPHX1,FASN,GEM,HSP90AA1,ISG15,PKM,PRDX6,SERPINA3,STMN1,THBS1,TIMP1,TUBB4B	104 (8)
SAMHD1	-0.115	enzyme				0.0125	IFI27,IFI6
ADAMTS12	-0.117	peptidase				0.00162	MGP,SOX9,TAGLN
ADAMTS7	-0.119	peptidase				0.00902	SOX9
PPP3CA	-0.12	phosphatase				0.0116	CSRP1,CTSV,FXYD1,LAMP2
PRR13	-0.121	other				0.00902	THBS1
PAK1	-0.123	kinase				0.000374	CCN1,CTNND1,SCARB1,TFPI
FAM3B	-0.126	cytokine				1.69e-06	DCN,IGFBP3,LDHA,PTN,RNASE1
SURF4	-0.127	other				0.0268	SCD
HMOX1	-0.128	enzyme				0.0311	COL1A1,ENG,G6PD,THBS1
CYP46A1	-0.129	enzyme				0.00422	FDFT1,HMGCS1	71 (4)
TJP2	-0.129	kinase				0.018	YBX3
FBXL6	-0.129	enzyme				0.0418	COL5A2,DPEP1
ITGA5	-0.131	transmembrane receptor				0.0116	APOE,ENPP2,GAS1
SPRY1	-0.134	other				0.0228	ISG15,NR2F1
FEZF1	-0.135	transcription regulator				0.0356	TIMP1
ATAD3A	-0.136	other				0.00348	IFI27,ISG15
RFX1	-0.138	transcription regulator				0.0138	COL1A1,COL1A2
BRAF	-0.139	kinase				1.33e-08	CCN1,COL14A1,COL15A1,COL1A1,COL3A1,COL5A2,CYP51A1,EGFL7,EGR1,FAP,FDFT1,GPC1,ISYNA1,NAGPA,PPDPF,PRDX6,SCD,THBS1,TIMP1,TTYH3	142 (21)
FERMT2	-0.14	other				0.000449	COL1A1,FASN,SCD	25 (4)
EAF2	-0.141	transcription regulator				0.0443	THBS1
HOXA5	-0.143	transcription regulator				0.011	COL1A1,EGR1,PTN
DSTYK	-0.143	kinase				0.0268	LDHA
AK4	-0.143	kinase				0.0356	LDHA
DUSP10	-0.144	phosphatase				0.0125	COL1A1,COL3A1
[truncated: 316 more rows]

## Sheet: Sheet2
SMARCAL1
SREBF1
metribolone
RPTOR
NR5A1
MYC
INSR
SCAP
SREBF2
CSF1
lysophosphatidylcholine
MAP2K5
TO-901317
EWSR1-FLI1
STAT1
SPRING1
L-glutamic acid
TARDBP
THEM6
LATS (family)
GABA
HMGA1
mir-21 (includes others)
CCR2
laduviglusib
l-asparaginase
TEAD4
MRTFB
TEAD2
TEAD3
TGFBR2
torin1
PTEN
MAGI1
NORAD
budesonide
CLIC4
LMNB1
N-COR (family)
arachidonic acid
