# Supplementary material for: Spatial transcriptomics mapping of immune cell and TGFβ signalling pathway heterogeneity in testicular germ cell tumours
Source: Andrology. 2025 Jul 22;14(1):210–27. doi: 10.1111/andr.70100 (PMC12670472; doi:10.1111/andr.70100)
Supplement: Supplementary file 7 — Supporting Information [file ANDR-14-210-s001.xlsx]

## Sheet: Sheet1
IPA Upstream regulators: NonSem3 immune cell infiltrates near GCNIS vs GCNIS
Upstream Regulator	Expr Log Ratio	Molecule Type	Predicted Activation State	Activation z-score	p-value of overlap	Target Molecules in Dataset	Mechanistic Network
ETV6-RUNX1		fusion gene/product	Inhibited	-4.601	8.79e-35	ADCY7,AIM2,ALOX5,ALOX5AP,ARHGAP25,ARHGAP4,BCL11A,BLK,CARD11,CD19,CD40,CD44,CD72,CD79A,CD83,CDH2,CDKN2D,CLIP1,CORO1A,CSK,CXXC5,CYBA,CYFIP2,EIF4A1,ENG,FERMT2,FGD2,GPSM3,H4C15,IFI6,IFITM1,IRF3,IRF8,ISG15,ITGA4,ITGAL,JAK3,KIF5C,LAT2,LGALS1,LTB,LYN,MAP4K2,MKNK2,MMP2,MMP9,MS4A1,PAG1,PAK1,PIK3C2B,PIM1,POU2F2,PTPRC,PTPRCAP,RABEP2,RAC2,RASAL3,RASGRP2,RGL1,SAMHD1,SELL,SIPA1,SPIB,STAT6,STK17B,STMN1,SWAP70,T…
dexamethasone		chemical drug	Inhibited	-4.567	8.85e-43	ACE,ACTA2,ACTR3,ADAM28,ADAM9,AEBP1,AKAP12,ALDH1A1,ALDH2,ALOX5,ALOX5AP,ANXA1,ANXA3,APOD,APOE,APP,ARHGAP25,ATF3,ATP1A1,ATP1B1,ATP2B4,BCL2,BGN,BIRC3,BMP1,BSG,BTG1,C1QB,C3,CALD1,CALR,CANX,CASP1,CASP8,CCL19,CCL2,CCL21,CCL3,CCN1,CCR7,CCT2,CD14,CD22,CD24,CD40,CD44,CD47,CD52,CD69,CD83,CDH2,CDKN1A,CEBPD,CELF2,CEP57,CFB,CILP,CLU,CNN2,CNN3,COL4A1,COL4A2,CPE,CR2,CRABP2,CREG1,CRYAB,CST3,CTNNAL1,CTSB,CTSL,CTSV…	534 (17)
methylprednisolone		chemical drug	Inhibited	-4.232	7.64e-19	A2M,ALDH1A1,ALDH3A2,ANXA1,ANXA2,ANXA3,ATP1A1,ATP1B1,BLNK,BTG1,C1QB,C1QBP,CCL3,CCT6A,CD180,CD19,CD22,CD44,CD72,CD79B,CD9,CDH2,CDH3,CDKN1A,CNN3,CR2,CREG1,CST3,CTSH,CTSV,CYCS,DUSP2,DUSP6,DYNLL1,ELOVL5,FBLN5,FCGR2B,FGL2,FKBP4,FOS,FSTL1,GATM,GPC1,GSTA1,GSTP1,HACD3,IGHM,IL1R1,INPP5D,JUN,LAMB2,LYN,MGP,MMP9,MYO1G,NCR3,PIK3AP1,PIK3CD,PLCG2,PRKACA,PRMT1,PTPN6,PTPRC,REL,SCP2,SERPINA3,SPARC,SULT1E1,SYK,TLR10…	385 (20)
TGF BETA (family)		group	Inhibited	-4.214	2.13e-13	ACTA2,ADGRE5,ALDH1A1,ARHGAP45,ARID3A,ATP1B1,BCL2,BGN,CASP1,CASP8,CCL2,CCL3,CCN1,CCR7,CD53,CD69,CD79A,CDH2,CDKN1A,CIITA,CLU,COL4A1,COL4A2,CXCR4,ENG,FBLN2,FOS,FSTL1,HES7,HSP90AA1,IGFBP4,INPP5D,JUN,LYL1,MADD,MIF,MMP15,MMP2,MMP9,MPEG1,MYCN,NCOA3,NCR3,NR4A1,PHLDB1,PLPP3,PPBP,PRMT1,RHOB,SELE,SERPINH1,SOX4,SPARC,SREBF1,TAGLN,TGFBI,TIMP1,TIMP2	514 (21)
NFE2L2	-0.545	transcription regulator	Inhibited	-3.906	1.84e-12	ACE,ACTA2,APBA3,ATF3,ATP1A1,BCL2,C1QA,C1QC,C3,CCT7,CD14,CDKN1A,CIITA,COL4A2,COTL1,CREG1,CXCL13,DYNLL1,EIF3C,EPB41,EPHB4,EVI2A,GSTA1,GSTP1,HACD3,HLA-DMA,HSP90AA1,HSP90AB1,IL19,IL7R,ISG15,LAMP2,LCK,LMNA,LY6E,LYN,MEF2C,MGST3,MMP2,MMP9,MYH11,NCF1,NCKAP1,PDIA3,PGD,PLBD1,POU2F2,PRDX1,PRKCB,PTPRCAP,RSF1,RUNX1T1,SAT1,SCD,SELL,SERPINA3,SLA,SLC35A2,SOD1,SOD2,SREBF1,SULT1E1,TAGLN,TGFB2,TGFBI,TJP1,TLR9,TP53B…	462 (15)
hydrogen peroxide		chemical - endogenous mammalian	Inhibited	-3.86	4.47e-14	ACE,ACTA2,ADAM9,AEBP1,ALOX5,ANKRA2,ANXA1,ANXA2,APP,ATF3,BCL2,BIRC3,BSG,C1QTNF9B,CASP1,CASP8,CCL2,CD63,CD81,CDKN1A,CLU,COX6C,CRYAB,CST3,CTSB,CXCR4,CYCS,DHFR,DUSP2,EGR1,ENG,ETS1,FDPS,FLOT2,FOS,GRK2,GSTA1,IFI6,ITGA3,JUN,KLF2,KLF4,MDK,MIF,MMP2,MMP9,MYH11,NR4A1,PDIA3,PIM1,POU5F1,PRDX1,PRKCSH,PTN,RAC1,REL,RPL21,SELE,SERPINH1,SOD1,SOD2,SOX9,SPARC,STMN1,TAGLN,TUBA4A,TXN,TXNIP,UCP2	525 (24)
ESR1	-0.388	ligand-dependent nuclear receptor	Inhibited	-3.7	1.43e-13	ACE,ACTA2,ALOX5,ALOX5AP,ANXA3,APOE,AQP3,ATF3,ATF5,ATP1B1,ATP2A3,BCL2,BIRC3,C3,CALD1,CAPN2,CCL2,CCN1,CD69,CD83,CDKN1A,CEBPD,COTL1,CPE,CRABP2,CRIM1,CTSB,CYFIP2,CYP11A1,DHCR24,DST,EFEMP1,EGR1,FBLN1,FKBP4,FLNA,FLOT2,FOS,FOSL2,FXYD6,GGA2,GNG12,GSN,HBA1/HBA2,HDGFL3,HMGA2,HSP90AA1,IFI27,IFI6,IFITM1,IFITM3,IGFBP4,IKBKE,INSL3,JAK3,JUN,KCNJ13,KRT6A,LAMB1,LAMB2,LAPTM5,LCK,LGALS1,LGALS3BP,LTB,LTBP4,LTF,MADD,…	515 (20)
PRL	0.026	cytokine	Inhibited	-3.685	1.32e-19	A2M,ACTR3,ANXA2,ANXA3,ANXA5,APP,ARF3,BCL2,BTG1,CAPN2,CCL2,CD40,CD69,CDKN1A,CEBPD,CLU,CNN3,CST3,CTSA,CTSB,CTSH,CTSV,CXCL9,CYP11A1,EGR1,FOS,IFI6,IFITM1,ISG15,JUN,LAMC1,LY6E,MAGED1,MGP,PDPN,PIM1,PLSCR1,PTPN18,RARA,RASD1,SAMHD1,SCP2,SERPINA3,SOCS1,SOD1,SP100,SP110,SPARC,TIMP1,TIMP2,TSC22D3,TSPAN13,TUBA1C,TXNIP,USP18,ZYX	415 (16)
TGFB1	0.313	growth factor	Inhibited	-3.584	1.81e-42	ACE,ACTA2,ACTN1,ADAM19,AIM2,ALDH2,ALDH3A2,ALOX5,ALOX5AP,ANXA2,ANXA8/ANXA8L1,APOE,APP,ARHGAP27,ATF3,ATM,ATP1B1,BCL2,BGN,BIRC3,BMP1,BSG,BTG1,C1QA,C1QB,C1QC,C1R,C3,CALD1,CALM1 (includes others),CALR,CAPN15,CAPNS1,CASP1,CASP14,CASP8,CBFA2T3,CCL2,CCL3,CCN1,CCR6,CCR7,CCT2,CCT6A,CD14,CD40,CD44,CD69,CD72,CD83,CD9,CDC42EP4,CDH2,CDK2AP1,CDKN1A,CEBPD,CELF2,CFB,CFI,CHMP7,CIITA,CLU,CNN2,CNN3,COL18A1,COL4A1,CO…	555 (19)
EP4-D		chemical reagent	Inhibited	-3.464	3.15e-06	ARHGEF1,CARD11,CCL19,CCR7,CYFIP2,HSH2D,IKBKE,IKZF3,INPP5D,LCK,PTPN6,SLAMF6
MUC1	0.306	other	Inhibited	-3.395	0.00211	ALDH1A1,APP,CCDC184,CD40,CD83,CGB1/CGB2,IFITM1,ISG15,MYCN,POLD4,SAT1,SOD1,SOD2,UPP1	431 (19)
lactacystin		chemical - protease inhibitor	Inhibited	-3.366	2.65e-09	APP,ARHGDIB,ATF3,ATP1A1,ATP2A3,BEX1,CCL2,CCT2,CD24,CD69,CD9,CDKN1A,CRYAB,CXCR4,GSTP1,MMP2,MMP9,MYCN,NR4A1,OPTN,PXN,RAC1,SAT1,SREBF1,STMN1,SYK,TUBB4A,TXN,ULBP1	438 (19)
ASPSCR1-TFE3		fusion gene/product	Inhibited	-3.357	9.17e-06	ADGRG1,APOE,CELF2,CRYAB,CTSA,DST,GABARAPL1,GNS,GPRC5B,PRODH,PXN,RAB7A,SOD2,UPP1,VAT1
1,2-dithiole-3-thione		chemical reagent	Inhibited	-3.265	3.8e-06	APBA3,ATP1A1,CCT7,CREG1,DYNLL1,EIF3C,EPB41,EPHB4,GSTA1,GSTP1,HACD3,HSP90AA1,HSP90AB1,LMNA,LY6E,NCKAP1,PDIA3,PRDX1,SERPINA3,SOD1,SOD2,SREBF1,TPI1,TXN	192 (7)
IGF1	0.248	growth factor	Inhibited	-3.232	5.69e-09	A2M,ACTA2,APP,ATM,BCL2,BGN,BIRC3,BSG,C1QA,CCN1,CD44,CDKN1A,CEBPD,CGNL1,CLU,CRYAB,CYBA,CYFIP2,CYP11A1,DUSP6,EGR1,FBLN1,FBLN2,FOS,GAS6,IFI27,IFITM3,IGFBP4,IL1R1,INSL3,IRF3,ITGA3,JUN,MDK,MIF,MMP2,MYCN,MYH11,NR4A1,PDYN,PHC1,PIM1,PLA2G2A,POLD4,PPP1R14A,PRNP,PTPRC,RDX,SCD,SELE,SOD2,SPARC,SREBF1,TGFBI,TJP1,TXNIP,YBX3	492 (24)
carbon tetrachloride		chemical toxicant	Inhibited	-3.16	0.00344	ACTA2,APOE,ATF3,BIRC3,CDKN1A,DHFR,FOS,GIP,GSTP1,HSP90AA1,JUN,MMP2,MMP9,NR4A1,PRNP,RBP1,S100A6,SOD2,TGFB2,TIMP1,TIMP2	397 (16)
aflatoxin B1		chemical - endogenous non-mammalian	Inhibited	-3.128	0.000866	A2M,ALDH1A1,APP,ATF5,CD40,CDKN1A,CRYAB,CXCL13,DDR1,FANCD2,GSTA1,GSTP1,LGALS3BP,MMP2,MYBL2,PAK1,PHLDA3,PLG,PRNP,RHOC,SOX9,SPARC,STMN1,SULF2	299 (12)
FGFR1	-0.669	kinase	Inhibited	-3.113	3.95e-05	CDKN1A,COL4A1,DUS2,EIF3C,ENG,FGFR3,FLNA,FLNB,FOS,JUN,MGST3,PCNX4,POU2F2,PRMT1,SPARC,TGFBI,TXN,ULBP1,YBX3	445 (21)
progesterone		chemical - endogenous mammalian	Inhibited	-3.091	6.44e-10	ACE,ACTA2,AEBP1,ALDH1A1,APOD,APOE,ARID5A,ATF3,ATP1B1,BCL2,BIRC3,BSG,C3,CCL2,CD40,CD82,CDH2,CDKN1A,CEBPD,CFB,CRYAB,CST3,CTNNA1,CTSV,CXCR4,EGR1,ENG,FKBP4,FOS,GABARAPL1,GAS6,JUN,LGALS1,LGALS3,LTF,MCOLN2,MDK,MMP2,MMP9,MT2A,MYBL2,MYCN,NR4A1,PDPN,PEG3,PLPP3,PNOC,PRNP,PRSS23,RBP1,RHOB,S100A6,SCD,SOCS1,SOD2,SREBF1,ST3GAL4,SULT1E1,TGFB2,TGFBI,TIMP1,TJP1,TLR9,WNT6	442 (19)
beta-estradiol		chemical - endogenous mammalian	Inhibited	-3.052	1.19e-26	A2M,ABCB10,ACE,ACTA2,AEBP1,AKAP12,ALDH2,ALDH3A2,ANXA1,ANXA2,ANXA3,APOD,APOE,APP,ATF3,ATF5,ATM,ATP1B1,ATP5ME,B3GNT7,B4GALT5,BCL2,BGN,BIRC3,BLNK,BSG,BTG1,C1QBP,C3,CALM1 (includes others),CALR,CAPN2,CBFA2T3,CCL2,CCL21,CCN1,CCT2,CD14,CD24,CD40,CD44,CD69,CD83,CDC42EP4,CDH2,CDKN1A,CEBPD,CELF2,CFB,CGNL1,CLDN11,CLECL1P,CLU,CNN2,COX6A2,CRABP2,CRIM1,CRTAC1,CTNNA1,CTSB,CTSH,CTSL,CXCL13,CXCR4,CXXC5,CYCS,CYP1…	578 (21)
NR1H (family)		group	Inhibited	-3.041	8.84e-08	ACE,ALDH1A1,APOC1,APOD,APOE,AQP3,ATP1B1,BCL2,C3,CCL2,CCL3,CCR7,CD40,DHCR24,HLA-DOB,ITGAL,LAT2,LTB,MARCKSL1,PLA2G2A,SCD,SP110,SREBF1	297 (20)
AGT	-0.053	growth factor	Inhibited	-3.012	7.52e-20	ACE,ACTA2,AEBP1,ALOX5,ANXA1,ANXA3,ARID3A,ATF3,ATP1A1,ATP1B1,BCL2,BGN,BMP1,BSG,C3,CALR,CASP1,CASP8,CAVIN1,CCL2,CCR7,CD14,CD44,CD9,CDKN1A,CFI,CILP,COL18A1,COL4A1,COL4A2,CPE,CRABP2,CRIM1,CTSB,CYBA,CYCS,DHFR,DKK3,EFEMP1,EGR1,ENG,ETS1,ETV5,FBLN2,FBLN5,FBXO21,FCGR2B,FOS,GAS6,GATA4,GPR18,GSN,GSTP1,HCLS1,IGFBP4,IKZF1,ISG15,ITGA3,ITPKB,JUN,KLF4,LAMB1,LAMB2,LAMC1,LAMP2,LGALS3,LIMD2,LRP1,LTBP4,MAN2A1,MIF,MK…	504 (19)
SMAD3	0.153	transcription regulator	Inhibited	-3.008	2.27e-09	ACTA2,ADAM9,ARHGAP27,ARID3A,BCL2,BGN,C3,CCL2,CD79A,CDH2,CDKN1A,CIITA,CLDN11,COL4A1,COL4A2,CYP11A1,DAPK1,DDB1,EGR1,ENG,FCGR2B,FNDC5,FOS,INPP5D,JUN,LAMB1,LAMC1,MMP2,MMP9,NKX2-4,POU5F1,RAC1,RHOB,SCD,SPARC,TAGLN,TGFB2,TIMP1,TIMP2,ZYX	539 (20)
NSUN6	0.124	enzyme	Inhibited	-3	1.84e-05	CCN1,CRIM1,ETV5,FLNA,FSTL1,GAS6,STMN1,TGFB2,TNS1
LDB1	0.342	transcription regulator	Inhibited	-3	7.86e-17	ABCB10,AIM2,ANXA1,ARID3A,BCL11A,BCL2,CASP1,CD53,CD79B,CDKN1A,COL18A1,CYFIP2,ENG,EPHB4,FBLN1,FGFR3,FLOT2,GPRC5B,GSN,ITGAL,LCK,LGALS1,LSP1,LYL1,LYN,MDK,MEF2C,NCKAP1,NLRP1,PAG1,PIK3CD,PLCG2,PLSCR1,PSTPIP1,RAPGEF2,RHOBTB3,RHOH,SCARB2,SERPINF1,SOD2,SPARC,SPRED1,STX7,TGFB2,TLR9,TNFRSF10A,TNFRSF13B,TPD52,TRAF1,TXNIP,WNK2
nitrofurantoin		chemical drug	Inhibited	-2.919	3.28e-06	A2M,ANXA2,ANXA5,APOE,C3,CAPN2,CFI,CLU,CST3,CTSB,CTSV,GSTP1,LGALS3,PRDX1,PRKCB,S100A10,S100A11,SCP2,STMN1,TIMP1,TXN
IPMK	0.103	kinase	Inhibited	-2.889	2.14e-06	ACTA2,CAPNS1,CCN1,CORO1A,CSRP1,FGL2,FLNA,FOS,HSP90AB1,ITGA3,JUN,MYL9	476 (24)
INSULIN (family)		group	Inhibited	-2.856	4.64e-07	ADIPOR2,AEBP1,APOE,APP,ATF3,ATP1A1,BCL2,CANX,CASP1,CCL2,CCT2,CCT6A,CCT7,CD44,CDKN1A,CEBPD,COL18A1,COL4A1,COX6A2,CRABP2,CRYAB,CYCS,CYP11A1,DHFR,DYNLL1,EGR1,FOS,GRK2,GSTP1,HSP90AA1,IGFBP4,ITGA3,JUN,KLF4,LAMB1,LDHB,LGALS3BP,LRP1,MIF,MMP2,MMP9,NCF1,NDUFB9,NR4A1,PDHB,PRKCB,PTGFRN,RAC1,SCD,SERPINF1,SOD1,SOD2,SPARC,SREBF1,TGFBI,TIMP1,TIMP2,TJP1,UCP2,UGT8	488 (23)
DDX5	-0.188	enzyme	Inhibited	-2.85	2.71e-05	ACTA2,ATP5ME,BCL2,CDKN1A,COX6C,CXCR4,CYCS,FOS,JUN,MMP2,MMP9,NDUFAB1,NDUFB6,PIK3CD,PIK3CG,TIMP1	424 (20)
ZC3H11A	0.035	other	Inhibited	-2.828	0.00187	APOE,CDH2,COL4A1,COL4A2,FBLN1,MDK,SPARC,STMN1
LLGL2	0.146	other	Inhibited	-2.828	1.72e-05	CCN1,CRIM1,ETV5,FSTL1,GAS6,STMN1,TGFB2,TNS1
NORAD		other	Inhibited	-2.828	0.000317	CCN1,COL4A1,COL4A2,IGFBP4,JUN,PHLDB1,RHOB,TAGLN	183 (7)
dopamine		chemical - endogenous mammalian	Inhibited	-2.825	1.86e-06	ATF3,ATP1A1,BCL2,CACNA2D3,CCL19,CCL2,CD69,DUSP2,EGR1,FOS,GPRC5B,HAS1,JUN,KCNJ13,KIF26A,KLF4,NCF1,NFATC1,NR4A1,POU5F1,PPP1R2,RASD1,TFAP2C	394 (23)
abemaciclib		chemical drug	Inhibited	-2.804	0.000317	APOD,BCL2,CPE,GAS6,ISG15,LAMC1,TGFB2,TGFBI
oblimersen		biologic drug	Inhibited	-2.804	0.00148	ATF3,BCL2,CDKN1A,CEBPD,IFI27,IFI6,IFITM1,ISG15
cinnamaldehyde		chemical toxicant	Inhibited	-2.8	0.0093	BCL2,CYCS,DUSP6,EGR1,FOS,SELE,SOD1,SOD2,TXNIP	420 (16)
YAP1	-0.154	transcription regulator	Inhibited	-2.785	1.9e-08	ACADSB,ACTA2,ADAM9,ADCY7,APLP2,CASP8,CCL2,CCN1,CCR7,CD44,CDH2,CDKN1A,COL4A1,COL4A2,CRIM1,CTSL,CXCR4,CYP11A1,CYTIP,EGR1,FDPS,FLNA,FLNB,FOS,HLA-F,IFI27,IFI6,IGFBP4,IGHM,INPP5D,JUN,KIF2A,LAMC1,LGALS3,LMNA,LRP1,MMP2,MYL9,NCSTN,RPL21,RPL7L1,SOX9,ST6GAL1,SULT1E1,SYK,TAGLN,TCF7,TEAD4,TGFB2,TIMP1,TIMP2,TXN,UCP2	414 (20)
L-glutamic acid		chemical - endogenous mammalian	Inhibited	-2.774	0.00176	ACTA2,APP,ATP5ME,BCL2,CDH2,CDKN1A,DHCR24,EGR1,FOS,JUN,MMP2,MMP9,SCD,TIMP1,TJP1	336 (20)
ATF4	-0.296	transcription regulator	Inhibited	-2.751	7.28e-06	APBA3,APOE,ATF3,ATF5,BCL11A,BTG1,CALR,CANX,CCL2,CDKN1A,COL4A2,CXCR5,DENND1B,JUN,KLF4,LGALS3,MT2A,PEG3,SERPINF1,SOD2,SREBF1,TCEAL5,TGFB2,WFS1	393 (24)
allopurinol		chemical drug	Inhibited	-2.708	5.19e-07	A2M,ANXA1,ANXA2,BIRC3,CD14,CD44,CD69,CLU,FCGR2B,FXYD5,LGALS3,RBM3,S100A10,S100A11,TIMP1,TXNIP,UPP1	397 (20)
thioacetamide		chemical toxicant	Inhibited	-2.701	1.46e-13	ACTA2,AKAP12,ANXA1,ANXA2,ATM,BGN,BIRC3,CD14,CD44,CLU,DBN1,DKK3,FBLN5,FGFR3,FOS,FSTL1,FXYD6,GATM,H3C4,JUN,LGALS1,LGALS3,LGALS3BP,MBD4,MMP2,PCSK6,PLPP3,PRMT1,PTGFRN,PTK2B,RBM3,S100A10,S100A11,SOD1,SPARC,TAGLN,TIMP1,TIMP2,TYRO3,UCP2,UPP1	541 (19)
TRIM38	-0.042	enzyme	Inhibited	-2.683	8.28e-09	CCR7,CD22,CD40,CD44,COL4A1,COL4A2,CXCR4,GPAT2,IL27RA,IL7R,ITGA4,LAMB2,MAP4K1,PLPP3,PLPP5,PTPRC,SELE,TLR9,TNFRSF13B,TRAF1	359 (15)
MRTFB	-0.034	transcription regulator	Inhibited	-2.673	2.76e-05	ACTA2,CALD1,CCN1,CD151,CD24,CNN2,CRIM1,CXCR4,CYBA,DHCR24,EGR1,FLI1,FLNA,LMNA,LTF,MYH11,MYL9,NRXN2,SDC2,SULT1E1,TAGLN,TGFB2	323 (15)
MAP2K6	0.468	kinase	Inhibited	-2.666	5.38e-08	ACTA2,BCL2,BGN,CCL2,CD40,CD83,CDKN1A,CRYAB,CXCL9,ISG15,JUN,MMP2,MMP9,MYH11,PLA2G2A,PRDX1	283 (13)
LMO2	0.407	transcription regulator	Inhibited	-2.661	2.23e-19	ABCB10,ADGRG1,AIM2,ANXA1,ARID3A,BCL11A,BCL2,CASP1,CD53,CD79B,CDKN1A,COL18A1,CYFIP2,ENG,EPHB4,ETS1,FBLN1,FGFR3,FLOT2,GPRC5B,GSN,LCK,LGALS1,LSP1,LYL1,LYN,MDK,MEF2C,NCKAP1,NLRP1,PAG1,PIK3CD,PLCG2,PLSCR1,PSTPIP1,RAPGEF2,RHOBTB3,RHOH,SCARB2,SERPINF1,SOD2,SPRED1,STAT6,STX7,TGFB2,TLR9,TNFRSF10A,TNFRSF13B,TPD52,TRAF1,TXNIP,WNK2	275 (6)
diclofenac		chemical drug	Inhibited	-2.659	9.45e-05	APP,ATF3,BCL2,BIRC3,CDKN1A,EIF4A1,FOS,JUN,KLF4,LBH,LGALS3,SELL,SOD2	387 (18)
vitamin K3		chemical drug	Inhibited	-2.646	0.00148	BCL2,CD44,EGR1,FOS,GSTA1,MMP9,NAMPT	306 (16)
LIN28A	0.124	other	Inhibited	-2.622	0.000124	CCN1,CDH2,CDKN1A,E2F5,POU5F1,SCD,SOX9,SREBF1,STK4,TAGLN	433 (18)
ELF3-AS1		other	Inhibited	-2.621	0.00902	H1-3,H2AC21,H2BC18,H3C10,H3C13,H3C15,H4C15
rituximab		biologic drug	Inhibited	-2.613	5.79e-05	BCL2,CCL3,CD19,CD22,CDKN1A,IGHM,MS4A1,NCR3	371 (19)
Wy 40905		chemical reagent	Inhibited	-2.607	5.01e-06	ACE,ANXA5,ATF3,CD53,CDKN1A,EGR1,FOS,FXYD5,JUN,KLF4,NR4A1,PRSS23,RASD1	465 (23)
JAK (family)		group	Inhibited	-2.588	4.23e-05	CCL2,CD40,CD83,CDH2,IFI6,IFITM3,ISG15,MMP9,SOCS1	260 (16)
AVP	-0.138	other	Inhibited	-2.583	0.00616	ACTA2,ATF3,ATP1A1,CCL2,EGR1,FOS,S100A6	362 (22)
cadmium chloride		chemical toxicant	Inhibited	-2.582	0.0137	ANXA5,BCL2,CDH2,CRYAB,FOS,HSP90AA1,JUN,MT2A,PRDX1,TXN
HNF1A	0.096	transcription regulator	Inhibited	-2.554	0.0176	AQP3,CFI,COX6A2,CREBL2,DPEP1,DUSP6,ETV5,FAM107B,GATM,GLUL,GNG12,GPC1,GSTA1,ITM2B,KCNJ13,KIR3DL1,LY6E,MT1X,MTMR11,NPTX2,PAX5,PLG,POLR1A,PRR13,S100A6,SH3KBP1,SULT1E1,TMED10,TPI1,UCP2,UGT2A3,UGT2B4
PRDM1	-0.304	transcription regulator	Inhibited	-2.54	1.83e-11	ADGRG1,AIM2,AQP3,BCL11A,BTLA,CASP8,CCR7,CD19,CD22,CD44,CD53,CD79A,CIITA,CXCR4,FCER2,FNDC5,FOS,HLA-DMA,HLA-DMB,IGHM,IRF8,ITGA4,LAT,LGALS1,LGALS3,MS4A4A,MT2A,MTMR11,NFATC1,PAX5,PCSK6,PIK3AP1,PLAC8,PTPN6,SERPINA3,SPIB,STAT6,SULT1A3/SULT1A4,SWAP70,TNFRSF13B	339 (23)
2-bromoethylamine		chemical reagent	Inhibited	-2.514	4.36e-08	A2M,ANXA1,ANXA2,CD14,CD44,CLU,FXYD5,LGALS3,RBM3,S100A10,S100A11,TIMP1,UPP1
phenylbutazone		chemical drug	Inhibited	-2.499	3.79e-06	A2M,ANXA1,ANXA2,CD44,CLU,FXYD5,LGALS3,RBM3,S100A10,S100A11,TIMP1,UPP1	324 (11)
CDH11	-0.454	other	Inhibited	-2.496	1.53e-07	ACTA2,CD9,CST3,MBD2,MDK,MMP15,MYL9,PTK2B,PTN,RAC1,TAGLN,TFAP2C,TJP1
HMG20A	0.224	transcription regulator	Inhibited	-2.496	0.000599	ATF3,CCN1,CD44,CD9,CLU,FDPS,FLNA,IGFBP4,JUN,LY6E,MGP,TAGLN,TIMP1	262 (7)
STX18	0.46	transporter	Inhibited	-2.496	0.000652	BCAM,BMP1,DPYSL3,EPB41L2,FBLN1,FLNB,IGFBP4,MT2A,POLD4,SPTBN1,SUN2,TAGLN,TGFBI
IL1RN	-0.449	cytokine	Inhibited	-2.467	6.97e-06	ACTA2,ATF3,BTN3A1,C3,CCL2,CD44,CDKN1A,CIITA,HDAC9,IFI27,IFI6,IGFBP4,MMP9,SELE,SP100,TIMP1,TRIM22,USP18	306 (15)
NFATC3	0.632	transcription regulator	Inhibited	-2.449	0.000405	ACTA2,ATF3,BCL2,CD69,CR2,CXCR5,FOS,JUN,NFATC1,NR4A1	288 (7)
TNFRSF10A	0.919	transmembrane receptor	Inhibited	-2.433	0.000471	CD14,IL27RA,IL7R,LAT,LCK,TNFRSF10A	148 (7)
NRG1	0.199	growth factor	Inhibited	-2.43	2.54e-07	ACTN1,BCL2,CAVIN1,CCN1,CDKN1A,CRIM1,CXCR4,DAG1,DUSP6,EGR1,ETV5,FLNA,FOS,FSTL1,GAS6,GATA4,INSL3,IRF3,JUN,MMP9,NR4A1,PHKG1,PLG,POU5F1,PRKACA,PXN,SELE,SOX4,STMN1,TGFB2,TNS1	424 (20)
1-palmitoyl-2-arachidonyl-sn-glycero-3-phosphorylcholine		chemical - endogenous mammalian	Inhibited	-2.427	0.000585	CCL2,CD40,CD83,CLU,EGR1,SELE	289 (15)
FSHR	-0.359	G-protein coupled receptor	Inhibited	-2.425	0.000409	ADIPOR2,APP,CLDN11,CPE,CYP11A1,GATA4,LGMN,TJP1,ZNF519	506 (20)
tempol		chemical drug	Inhibited	-2.425	0.00552	CYBA,CYCS,MMP9,NCF1,SOD2,UCP2	412 (22)
USP1	-0.198	peptidase	Inhibited	-2.412	0.000132	CAPN2,CCN1,FANCD2,SPARC,TIMP1,TIMP2
MYOCD	-0.204	transcription regulator	Inhibited	-2.408	0.000372	ACTA2,CALD1,CDKN1A,FOS,GATA4,MEF2C,MYH11,MYL11,NFATC2,PDLIM3,PLA2G2A,TAGLN	134 (10)
fenretinide		chemical drug	Inhibited	-2.408	0.0925	AFDN,ATF3,BCL2,JUN,MMP9,TRAF1
sodium arsenite		chemical drug	Inhibited	-2.401	0.0969	BCL2,CDKN1A,EGR1,FOS,JUN,SOCS1
Il3		cytokine	Inhibited	-2.399	0.000337	ADAM19,ATF5,BCL2,CD14,CDKN1A,EGR1,FOS,LTF,PIM1,SOCS1,SOX9	268 (17)
ARNT	-0.451	transcription regulator	Inhibited	-2.396	0.000406	ALOX5AP,BCL2,BLK,CCR7,CD81,CRYAB,CXCR4,ENG,GSTA1,IGHM,IL1R1,NFATC2,SELL,SOD2,TPI1,TSC22D3,TUBA4A	457 (20)
NR1H2	-0.058	ligand-dependent nuclear receptor	Inhibited	-2.395	0.0251	ACE,APOE,C3,CCR7,FDPS,ITGAL,MMP9,SCD,SREBF1
IGF1R	-0.326	transmembrane receptor	Inhibited	-2.393	6.84e-06	ACTA2,ANXA3,APP,ATM,BCL2,CALU,CD37,CD53,CDKN1A,CLU,COL18A1,COL4A1,COL4A2,COX6A2,CYCS,CYP11A1,EGR1,FOS,IGFBP4,MYCN,NDUFB9,NR4A1,POU5F1,RAC1,RBM3,S100A10,SCARB2,SCP2,SREBF1,TGFBI,TJP1,TNNI2,TXN	487 (25)
ERK (family)		group	Inhibited	-2.386	1.19e-06	ACTA2,ACTN1,BCL2,BGN,CCL2,CDKN1A,CEBPD,CLU,DPYSL2,EGR1,ETS1,FOS,FOSL2,HAS1,ICAM3,JUN,LAMB1,MMP2,MMP9,MS4A1,OSBPL10,POU5F1,SELL,SOX4,SPTBN1,TIMP1,TNFAIP8,VASP	463 (22)
PTPN1	0.281	phosphatase	Inhibited	-2.377	0.0241	ARID5A,ATM,DUSP2,FCER2,SOCS1,SREBF1
hydroxychloroquine		chemical drug	Inhibited	-2.372	0.000375	CD44,CD69,MMP9,NCF1,SOD1,TLR9	427 (13)
DKK1	-0.02	growth factor	Inhibited	-2.36	0.000142	ACTA2,APP,CD44,CDKN1A,IL1R1,LBH,MMP2,MMP9,SOX9,SPARC,TAGLN,TIMP1	482 (21)
ciprofibrate		chemical drug	Inhibited	-2.359	0.0161	ANXA2,BSG,CD63,COL4A2,CTSV,GSTP1,HDAC1,LGALS3BP,PLSCR1,RBM3,SCD,TNFRSF10A
TYA-018		chemical reagent	Inhibited	-2.357	0.00158	ACTA2,CALR,CDKN1A,CLU,COX6A2,EPB41,FKBP4,FOSL2,GSTP1,LAMB1,PDIA3,PRKACA,SCO2,STRAP,TAGLN,TPI1,TUBB4B,UCHL1
AR	-0.649	ligand-dependent nuclear receptor	Inhibited	-2.356	9.94e-05	ACTR3,ALDH1A1,AQP3,ARL8A,BCL2,BEX1,C3,CALU,CDH2,CDKN1A,CLDN11,CNN3,COTL1,COX6C,CXXC5,CYP11A1,DERL3,DHCR24,DUSP2,EGR1,ELK4,FKBP4,GAS6,GFM2,GSN,GSTP1,IL1R1,INSL3,JAM3,LAMC3,LTBP4,MEF2C,MMP2,MMP9,NFATC1,NFATC2,NXF3,PAK1,PCSK1N,PDYN,RHOB,SDHD,SERPINA3,SERPINA5,SOX9,SULF2,SULT1E1,TGFB2,TIMP2,TJP1,TNNI2,TPD52,WIPF1,ZYX	474 (24)
EDN1	-0.064	cytokine	Inhibited	-2.353	1.08e-10	ACTA2,ADAM19,ANXA1,ANXA5,BCL2,CCL2,CCN1,CCR7,CDH2,COL4A1,CST3,CXCR4,CYP11A1,EGR1,FOS,GATA4,JUN,MARCKSL1,MMP2,MMP9,MPRIP,NCF1,NFATC3,PLOD1,PRKCB,PXN,SELE,SELL,SOCS1,SOD1,TIMP1,YWHAE	446 (22)
IL10RA	0.332	transmembrane receptor	Inhibited	-2.353	0.000177	ALDH2,ALOX5,B3GNT7,BCL2,C3,CCN1,CCR7,CD40,CD69,CDKN2D,CFB,CYFIP2,DPEP1,EFEMP1,FSTL1,GAS6,GPR171,GPR18,IKBKE,NAMPT,PARVG,PF4,SAMHD1,SELL,SLAMF6,SPARC,UPP1	229 (11)
EIF2AK2	-0.054	kinase	Inhibited	-2.345	2.06e-08	ATF3,BCL2,CDKN1A,CEBPD,EGR1,FOS,IFI27,IFI6,IFITM1,ISG15,JUN,LGALS3BP,MMP9,PLSCR1,SAMHD1,SELE,SOD2,SP140,USP18	241 (17)
SHC1	0.088	other	Inhibited	-2.345	5.31e-10	BCL2,CCL19,CCR7,CD69,CDH2,CDKN1A,CXCL13,EGR1,FGD4,FLI1,FOS,GSTP1,KIR3DL1,KLF2,PLA2G2D,SELE,SOD2,TXN	304 (17)
GLIS1	0.257	transcription regulator	Inhibited	-2.345	9.09e-06	APOD,COL4A1,COL4A2,EFEMP1,FBLN1,FBLN5,ITGA3,MMP2,SPARC
GFI1	0.471	transcription regulator	Inhibited	-2.343	3.7e-07	BTLA,CASP1,CASP8,CCR7,CD40,CD53,CDKN1A,CXCR4,E2F5,ETS1,FOSL2,GPR18,HSP90AB1,IL1R1,IL7R,JAK3,JUN,KLF2,REL,SERPINA3,SESN3,SOCS1	365 (13)
FGF2	-0.311	growth factor	Inhibited	-2.34	7.63e-08	ACE,ACTA2,AQP3,BCL2,BGN,CCL2,CCN1,CD44,CDKN1A,CRABP2,CRYAB,CTSL,CXCR4,CYP11A1,DUSP6,EGR1,ETS1,ETV5,FGFR3,FLNA,FOS,IGFBP4,ITGA3,ITGA4,JUN,LAMB1,LMNA,MGP,MIF,MMP2,MMP9,MYCN,NR4A1,POU5F1,S100A10,SCD,SDC2,SELE,SESN3,SOX9,SPARC,SPRY4,ST3GAL4,TAGLN,TEAD4,TGFB2,TIMP1,YWHAE	407 (19)
IRF2BP2	-0.035	transcription regulator	Inhibited	-2.339	1.53e-06	CASP1,CD14,CD180,CD53,CD72,CXCL13,CYTIP,FCGR3A/FCGR3B,H2BC18,IGHM,LY86,MPEG1,OR2V2,SCIMP,SERPINA3,SLA,STAP1,TIMP1,ZNF705A
RASSF1	0.45	other	Inhibited	-2.338	1.88e-12	ALDH1A1,APOE,BCL2,CARD8,CDH2,CDKN1A,CLU,COL4A1,COL4A2,CPE,CRABP2,CREG1,CXCR4,EFEMP1,EGR1,FOS,GSN,KLF4,MDK,MMP2,MYL9,PAK1,SOX9	443 (21)
PPARG	-0.029	ligand-dependent nuclear receptor	Inhibited	-2.336	4.15e-09	ACTA2,ADIPOR2,AIM2,APOE,APP,AQP3,BCL2,C3,CCL2,CCR7,CD40,CDKN1A,CR2,CRABP2,CTSL,CXCL14,CYBA,CYCS,CYP11A1,DGKA,DHRS3,ETS1,FAM20C,FDPS,GSTA1,JUN,KLF4,LAPTM4A,MKNK2,MMP9,NCF1,NR4A1,PDHB,PF4,PLA2G2A,PRODH,RGL1,RHOB,SAT1,SCD,SCP2,SELE,SLC27A4,SOCS1,SOD1,SREBF1,TAGLN,TJP1,TSC22D3,UCP2,WIPF1,YWHAE	391 (21)
INSR	-0.322	kinase	Inhibited	-2.335	1.44e-09	ACTA2,ADIPOR2,ALDH1A1,ALDH2,ATF3,ATP1A1,ATP1B1,ATP2A3,C1QA,CCL2,CD83,CDKN1A,CORO1A,COX6A2,CRABP2,CTSB,CTSV,CXCR4,CYCS,CYP11A1,DAG1,EGR1,EVX1,FBLN1,FDPS,FOS,GATA4,GIP,HOXB2,HOXB3,LAT2,LCP1,LGALS1,MARCKSL1,MMP2,MMP9,MPEG1,MYBL2,MYCN,NAMPT,NDUFB9,NR4A1,PDHB,PIM1,POU5F1,RAB7A,RHOB,SAT1,SCARB2,SCD,SCP2,SLC27A4,SREBF1,TFAP2C,THAP12,TNNI2,UCP2,ZIC3	459 (24)
siponimod		chemical drug	Inhibited	-2.333	1.73e-06	BCL2,HVCN1,IKZF1,IRF8,LSP1,NCF1,NCKAP1L,PTPRC,VAV1,ZIC3
ethionine		chemical toxicant	Inhibited	-2.333	2.29e-05	ANXA1,CD14,CD44,CLU,LGALS3,S100A10,S100A11,TIMP1,UPP1
tert-butyl-hydroquinone		chemical reagent	Inhibited	-2.326	0.00949	ATF3,BCL2,CDH2,FOS,FOSL2,GSTA1,GSTP1,JUN,MYH11,RAB6A	454 (21)
alitretinoin		chemical drug	Inhibited	-2.323	1.77e-06	ADAM28,ANXA5,APOD,APP,BCL2,CASP1,CD14,CD83,CDKN1A,CXCL13,CYCS,FOS,GSTA1,ISG15,LTF,MMP9,PTGIS,RARA,RBP1,SCD,SREBF1,TGFB2	506 (23)
bortezomib		chemical drug	Inhibited	-2.316	1.79e-06	APP,ATF3,BCL2,BIRC3,CALR,CASP1,CASP8,CCR6,CDKN1A,CEBPD,CRYAB,CXCL13,CXCR4,DNAJA1,FANCD2,FCMR,HDAC1,HSP90AA1,IGHM,ITGA4,MS4A1,NECTIN2,SERPINA3,SREBF1,TLR9,TNFRSF10A,TSC22D3,UCHL1,ULBP1	366 (15)
KCNJ2	-0.031	ion channel	Inhibited	-2.309	0.00417	ARHGEF17,CCDC88C,CLIP1,DCTN1,DSP,FLNB,FOS,KIF21B,KIF5C,MICAL2,SPTAN1,SPTBN1
SREBF1	-1.268	transcription regulator	Inhibited	-2.304	0.000787	ADGRG1,ATP5ME,BCL2,CD14,CDKN1A,CEBPD,CFI,CSRP1,CYCS,ELOVL5,FDPS,IGHM,LGALS3,MDK,MEF2C,PGD,RBP1,RNASET2,SCD,SERPINA3,SORBS3,SREBF1,TNNI2,UCP2	444 (21)
CG (complex)		complex	Inhibited	-2.29	4.68e-12	ACTA2,ALDH1A1,BCL2,BTG1,C1R,CBFA2T3,CCL2,CD24,CDH2,CDKN1A,CEBPD,CFB,CLDN11,CLU,CMAS,CRYAB,CTSV,CXCR4,CYP11A1,DUSP6,EFEMP1,EGR1,FGL2,FOS,FOSL2,FOXP1,GATA4,GPC1,HLA-DOB,HLA-F,HMGA2,IGFBP4,ITGA3,ITGA4,JUN,KCTD11,KLF4,LGALS3BP,MMP2,MMP9,NR4A1,PDE4D,PDYN,PLPP3,PNOC,PPP1R14A,PRKX,PTK2B,RASD1,S100A10,S100A6,SCRIB,SMARCA1,SOD1,SREBF1,TGFB2,TIMP1,TNS1,TRIM22,TSPAN13,UPP1	535 (22)
ATF3	-1.341	transcription regulator	Inhibited	-2.276	0.0177	ATF3,BIRC3,CD69,CD82,CD83,CDKN1A,GSN,JUN,MMP2,MT2A,POLR1A,SELE
resveratrol		chemical drug	Inhibited	-2.27	2.78e-07	ACTA2,ALOX5,APP,ATF3,BCL2,BIRC3,BSG,CCL2,CCL3,CD14,CD40,CD69,CDKN1A,CYP11A1,DAPK1,DYNLL1,EGR1,FNDC5,FOS,FOSL2,GSTA1,IL7R,ISG15,ITGAL,JUN,MMP2,MMP9,NFATC1,SOD1,SOD2,TGFB2,TNFRSF10A,TNS1,ULBP1,VASP	463 (15)
STAT3	-0.303	transcription regulator	Inhibited	-2.261	4.88e-15	A2M,ACTA2,ALDH1A1,BCL2,BEX1,BTLA,C3,CASP1,CCL2,CCR6,CCR7,CD40,CD44,CD69,CD83,CD9,CDH2,CDKN1A,CDKN2D,CEBPD,CFB,CIITA,CTSB,CTSL,CXCL13,CXCL14,CXCL9,CXCR4,CXCR5,EED,EGR1,ETS1,FERMT2,FGL2,FLI1,FOS,GSTP1,HLA-DMA,IFI27,IFI6,IFITM1,IFITM3,IKBKE,IKZF3,IL1R1,IL7R,ISG15,JUN,KCTD11,KLF2,KLF4,LDHB,LTF,MGAT5,MMP2,MMP9,NAMPT,NFATC1,NFATC2,NR4A1,PAX5,PIM1,PLA2G2A,PLSCR1,POU5F1,PTN,PTPN6,RTP5,SELL,SERPINA3,SLAMF…	402 (17)
CCR2	0.133	G-protein coupled receptor	Inhibited	-2.254	1.99e-11	AEBP1,APP,BGN,C1QA,C1QB,C1QC,CCL2,CD40,COL4A1,COL4A2,CXCL13,CXCR4,FBLN1,FBLN2,ITGAL,LAMB2,MMP2,MMP9,PLOD1,SPARC,TGFB2,TGFBI,TIMP1,TIMP2	453 (19)
ZC3H12A	0.131	enzyme	Inhibited	-2.253	1.97e-12	ADAM19,AHDC1,ALDH2,ATP2A3,BCL2,CCL2,CD72,CEBPD,ELOVL5,ENG,FAM107B,FCGR2B,FCRL1,FCRL5,FLNB,FOS,GPR132,IKZF1,IRF8,MMP9,NCF1,NIBAN3,PIK3CG,POU2AF1,POU2F2,RAC2,RARA,REL,RHOF,TAGAP,TNFAIP8,TNFRSF13B,TNFRSF13C	351 (16)
atorvastatin		chemical drug	Inhibited	-2.237	1.11e-08	APOE,APP,BCL2,CCL19,CCL2,CCN1,CD40,CD69,CXCR4,CYBA,DHCR24,EGR1,ENG,FDPS,FOS,GOLGA6L6 (includes others),HBA1/HBA2,ITGAL,JUN,MMP2,MMP9,NR4A1,PRNP,RAC1,RHOB,SCD,SELE,SOD1,SREBF1,TMEM106A,TSC22D3	422 (16)
TEAD2	-0.38	transcription regulator	Inhibited	-2.236	0.0527	CALD1,CCN1,NRXN2,SDC2,TAGLN
PLA2R1	0.014	transmembrane receptor	Inhibited	-2.236	0.00466	ALDH2,CTSA,CYB5R3,DPYSL2,SOD2
FAM117B	0.035	other	Inhibited	-2.236	0.00632	ALDH1A1,PGD,PRDX1,PRDX4,SOD2	194 (7)
CYGB	0.108	transporter	Inhibited	-2.236	0.00466	CASP1,CXCR4,FBLN1,MDK,SYK
SUCNR1	0.369	G-protein coupled receptor	Inhibited	-2.236	0.00188	ACTA2,COL4A2,LAMB1,LAMB2,LAMC1
TBX21	0.55	transcription regulator	Inhibited	-2.236	0.0225	CCL2,CD83,CR2,CXCL9,CXCR5,DENND1B,IKZF1,IL1R1,IL7R,SELL
UT-143		chemical reagent	Inhibited	-2.236	6.39e-05	ATF3,CDKN1A,CLU,SAT1,SOD1
TAS4464		chemical drug	Inhibited	-2.236	0.00954	CDKN1A,EGR1,FOS,ITGAL,TIMP1	336 (7)
calyculin A		chemical toxicant	Inhibited	-2.236	0.0137	ACTA2,CCL2,CDKN1A,COL4A1,EGR1
PXR/RXRA/PXR LIGAND/RETINOIC ACID (complex)		complex	Inhibited	-2.236	0.0305	ALDH1A1,ALDH3A2,GSTA1,SCD,SLC35A2
SIRT1	-0.128	transcription regulator	Inhibited	-2.224	9.71e-11	ATP2A3,BCL2,BIRC3,CD63,CD72,CD79B,CD81,CD83,CD9,CDH2,CDKN1A,CORO1A,CYCS,DDB1,ENTPD8,FCMR,FGFR3,GABARAPL1,GATA4,H2BC18,HSP90AA1,IFITM3,IGHM,KIF5C,KLF2,LAMB1,LAPTM5,LCK,LGALS3,LGALS3BP,LRCH1,LY6E,MADD,MEF2C,MMP2,MMP9,NCF1,NCOA3,POLR1A,POU5F1,PTN,RAC1,SDCBP,SIPA1L3,SOD2,SP110,SREBF1,SYNPO,TBC1D10C,TIMP2,UCP2,USP18	441 (22)
galactose		chemical - endogenous mammalian	Inhibited	-2.224	0.00544	ACTA2,ACTN1,CSRP1,SREBF1,TAGLN	384 (15)
LIN28B	-0.727	other	Inhibited	-2.223	0.00206	BCL11A,CD44,CDH2,CDKN1A,MYCN,POU5F1,SCD,SOX9,SREBF1	195 (7)
folic acid		chemical - endogenous mammalian	Inhibited	-2.223	1.79e-06	ACTA2,APP,ATM,BCL2,CDKN1A,CLU,COL18A1,IFI27,IFI6,JUN,LGALS1,LGALS3,MMP2,MMP9,PLG,RAC1,SCRIB,SEM1,WNT6,WNT8A	483 (22)
geranylgeranyl pyrophosphate		chemical - endogenous mammalian	Inhibited	-2.219	0.00466	APP,CCL2,KLF2,MMP9,TSC22D3	405 (20)
PDGFC	-0.162	growth factor	Inhibited	-2.216	0.00188	ACTA2,COL4A2,NR4A1,TIMP1,TIMP2	319 (7)
pCPT-cAMP		chemical - kinase inhibitor	Inhibited	-2.216	0.000422	APP,EGR1,FOS,JUN,NR4A1	417 (19)
ABCG1	-0.018	transporter	Inhibited	-2.213	0.0644	APP,CXCL13,POU5F1,PXN,RAC1
RAR (family)		group	Inhibited	-2.213	5.79e-05	AQP3,BCL2,CDKN1A,CRYAB,EGR1,MGP,SERPINF1,TJP1	387 (24)
WWTR1-CAMTA1		fusion gene/product	Inhibited	-2.213	0.000958	ATF3,CEBPD,CRYAB,MMP2,S100A6
D-fructose		chemical - endogenous mammalian	Inhibited	-2.213	0.0423	ACTA2,MMP2,SCD,SREBF1,TIMP1
ammonium chloride		chemical drug	Inhibited	-2.2	0.00333	APP,ATP1A1,CD151,CD9,CTSB	191 (9)
okadaic acid		chemical toxicant	Inhibited	-2.196	0.00146	ACE,ANXA1,APP,CRABP2,EGR1,FOS,FOSL2,JUN,KLF4,MMP9,PIM1	396 (24)
AMPK (complex)		complex	Inhibited	-2.193	0.00058	ACE,CCL2,CDKN1A,CIITA,CLDN11,EGR1,LDHB,MMP9,NCF1,PDHB,SOD1,SREBF1,TJP1,UCP2	420 (22)
inosine		chemical - endogenous mammalian	Inhibited	-2.191	9.04e-12	A2M,ANXA1,ANXA2,ANXA5,C1QA,C1QB,C1QC,C3,CD63,CFB,CXCL13,IFITM3,LCP1,LGALS3BP,RHOC,RNASET2,TIMP1	196 (7)
MKNK1	0.177	kinase	Inhibited	-2.187	3.12e-09	AIM2,ANXA2,ANXA5,CCN1,CLU,DCTN1,DPYSL3,EGR1,EPB41L2,ETS1,FLNA,FLNB,FOS,ISG15,KIF21B,LAMB2,LAMC1,MAN2A1,MGP,MMP9,RSRP1,SERPINH1,SPARC,STRN4,TAGLN,TP53BP1,TXNIP	197 (7)
glucocorticoid		chemical drug	Inhibited	-2.186	1.69e-10	ALOX5,ANXA1,BCL2,CALD1,CCL2,CCL3,CD44,CD69,CD79B,CDKN1A,CEBPD,CLU,CR2,CXCL13,CXCR4,CYP11A1,FBLN1,FBLN2,FCER2,GLUL,GSTA1,HLA-DOB,IGHM,INPP5D,IRF8,JAK3,LAT2,MIF,MMP9,MT2A,NCF1,PRNP,RASD1,SELE,SERPINA3,SPIB,TGFB2,TLR10,TSC22D3,TXNIP	491 (17)
ATF2	-0.016	transcription regulator	Inhibited	-2.184	0.00204	ATF3,BCL2,CD79A,EGR1,FOS,GIP,JUN,MT2A,RHOB,SOD2,TGFB2	448 (19)
RRAS2	0.617	enzyme	Inhibited	-2.183	3.89e-05	CD14,CDH2,CDH3,EGR1,HLA-DMA,HLA-DOB,IFITM1,IFITM3,LAMB1,MDK,NAMPT,PLSCR1,PXN,SDC2,SELE,USP18,ZYX	210 (7)
isoproterenol		chemical drug	Inhibited	-2.181	1.07e-08	ACE,ACTA2,APP,ATF3,ATP1A1,BCL2,CASP1,DHRS3,FOS,FOSL2,GATA4,GRK2,JUN,LGALS3,MMP2,MMP9,NAMPT,NR4A1,PRNP,RAB7A,SCD,SOD2,TIMP1,TIMP2,TYRO3,UCP2	519 (25)
fenamic acid		chemical reagent	Inhibited	-2.18	7.41e-08	A2M,ANXA1,ANXA2,BIRC3,CD14,CD44,CLU,FXYD5,LGALS3,RBM3,S100A10,S100A11,SELL,TIMP1,UPP1
AKT2	0.28	kinase	Inhibited	-2.177	0.00321	ACTA2,BCL2,CDKN1A,MMP9,MYCN,MYH11,RAC1,TIMP1	409 (23)
RAF (family)		group	Inhibited	-2.177	2.57e-06	CDKN1A,DUSP6,EGR1,ETV5,FOS,HMGA2,JUN,MYH11,PLPP3,SPRY4,STK17A,TAGLN,TFAP2C	364 (22)
FOXM1	-0.591	transcription regulator	Inhibited	-2.172	0.000158	ACE,ACTA2,ANXA1,CD44,CDH2,CDKN1A,CDKN2D,CTNNAL1,FOS,IFITM1,IRF3,JUN,MMP2,MMP9,MYCN,POU5F1,SOD2,STMN1,TJP1	454 (23)
hexachlorobenzene		chemical toxicant	Inhibited	-2.168	3.87e-08	A2M,ANXA1,ANXA2,CD14,CD44,CLU,FXYD5,LGALS3,MMP2,MMP9,S100A10,S100A11,TIMP1,UPP1	283 (10)
gentamicin C		chemical drug	Inhibited	-2.168	1.85e-07	A2M,ANXA1,ANXA2,BIRC3,CD14,CD44,CLU,FXYD5,LGALS3,RBM3,S100A10,S100A11,TIMP1,UPP1
geldanamycin		chemical drug	Inhibited	-2.165	5.27e-09	ACTA2,ANXA1,ANXA2,BCL2,BGN,BSG,CASP8,CD40,CEBPD,CELF2,CIITA,CLU,FBLN2,FKBP4,GRK2,GSTP1,HACD3,HSP90AA1,HSP90AB1,IL36RN,JUN,LBH,LCK,MAP4K1,PAK1,PTK6,QSOX1,RAB6A,RAB7A,RAB8B,SDCBP,SMARCA1,STK4,TPD52,ZYX	523 (23)
lysophosphatidic acid		chemical - other	Inhibited	-2.159	0.0012	ACTA2,CCL2,CCN1,CD14,EGR1,FOS,JUN,MMP2,MMP9,SOCS1,TAGLN,USP17L2 (includes others)	333 (17)
oxaliplatin		chemical drug	Inhibited	-2.159	0.0628	ANXA2,BCL2,CD44,CDKN1A,FANCD2,NCSTN,POU5F1,SAT1
GAST	-0.222	other	Inhibited	-2.157	0.0247	DNAJA1,EGR1,FOS,JUN,MMP2,MMP9,RAC1,S100A6
ROCK (family)		group	Inhibited	-2.157	7.96e-06	ACTA2,APP,CAVIN1,CCL2,CDKN1A,ETS1,FOS,MYL11,SOX9,TAGLN,TJP1	391 (25)
CTLA4	0.123	transmembrane receptor	Inhibited	-2.156	0.0234	CD40,CD69,CD83,NFATC1,NFATC2,SELE,SOD2
GATA6	-0.878	transcription regulator	Inhibited	-2.153	6.43e-08	ACTA2,BCAM,C1R,CDKN1A,COL4A1,COL4A2,CRABP2,CXCL13,CYP11A1,ENG,GATA4,HBA1/HBA2,IRF8,KLF2,LAMB2,LDHB,MEF2C,MYH11,NAPSA,POU5F1,PPP1R14A,PTGIS,SCD,SOD2,SORBS3,SPARC,TAGLN,TGFB2	308 (15)
quercetin		chemical drug	Inhibited	-2.151	3.31e-05	ACTA2,BCL2,BIRC3,C3,CCL2,CD44,CD63,CDKN1A,CYP11A1,DAPK1,EGR1,FOS,GSTA1,GSTP1,ISG15,ITGAL,JUN,KLF4,MMP9,PIM1,PLAC8,SELE,SOD1,SOX9,TXNDC5	433 (18)
4-hydroxytamoxifen		chemical drug	Inhibited	-2.144	5.66e-07	AQP3,ATF3,BCL2,C3,CAPNS1,CCN1,CDKN1A,CEBPD,CLU,DYNLL1,EFEMP1,EGR1,FOS,FOSL2,IL7R,JUN,MT1X,MT2A,NCOA3,PDLIM3,POLD4,RARA,RASD1,RHOBTB2	460 (21)
forskolin		chemical toxicant	Inhibited	-2.139	7.78e-15	ACE,ACTA2,ACTN1,ADGRG1,AKAP12,APP,AQP3,ATF3,ATP1B1,BCL2,CALM1 (includes others),CALR,CASP14,CCL2,CD14,CD44,CD9,CDH2,CDKN1A,CEBPD,CHKB,CLU,COL18A1,CREBL2,CRYAB,CTSV,CXCL13,CXCR4,CYFIP2,CYP11A1,DAPK1,DERL3,DHRS3,DUSP6,EGR1,FBLN5,FOS,FOSL2,GATA4,GPRC5B,GSTP1,ITGA3,JAK3,JUN,KCNJ13,KLF4,LTF,MIF,MMP9,MYCN,NAMPT,NPTX2,NR4A1,PDE4D,PDLIM3,PDYN,PIK3CD,PPBP,PRDX1,PRKACA,PRKX,RAB7A,RHOB,S100A10,SAT1,SCD,SMAR…	527 (22)
EHMT1	-0.216	enzyme	Inhibited	-2.138	1.59e-05	ALDH2,ATP1A1,C3,CDKN1A,CEBPD,CILP,ETNK2,ITGA3,MAN1C1,PCSK6,POU5F1,PRODH,PSD4,SAT1,SOD2,TLE2
lomustine		chemical drug	Inhibited	-2.138	2.27e-07	A2M,ANXA1,ANXA2,BIRC3,CD14,CD44,CLU,FXYD5,LGALS3,RBM3,S100A10,S100A11,TIMP1,UPP1
GSKJ4		chemical reagent	Inhibited	-2.138	0.0247	ARHGDIB,CD40,CD69,CD83,CDKN1A,PGD,SLC50A1,UCP2
phenacetin		chemical drug	Inhibited	-2.137	5.52e-07	A2M,ANXA1,ANXA2,BIRC3,CD44,CLU,LGALS3,S100A10,S100A11,TIMP1,UPP1	268 (7)
methamphetamine		chemical drug	Inhibited	-2.129	3.8e-08	ATF3,BCL2,CCL21,CRYAB,DERL3,DNAJA1,DUS2,EGR1,FOS,FOSL2,H4C15,HSP90AA1,JUN,LGALS1,MMP2,MMP9,NR4A1,PDYN,PF4,PHLDB1,PLSCR1,STAT6,TIMP2,TLR9,TXN,UGT8	462 (26)
NEUROG3	0.206	transcription regulator	Inhibited	-2.121	0.028	CD63,CDH2,CDKN1A,CTSV,GIP,MDK,NKX2-4,RHOB,SREBF1
fluticasone propionate		chemical drug	Inhibited	-2.12	3.05e-10	ADAM9,ALOX5,ARHGAP25,BGN,C1QB,C3,CCL2,CD83,CFB,CXCL9,FBLN5,GAPT,HLA-DMA,HLA-DMB,HLA-F,IFI27,IRF8,MMP9,MT1X,MT2A,NAMPT,PLAC8,RNASE1,SERPINF1,SLA,ST6GAL1,TIMP1,TSC22D3	396 (13)
SMARCAL1	-0.135	enzyme	Inhibited	-2.111	0.0266	APOC1,CD24,DHCR24,ETNK2,GPCPD1,HACD3,LRP1,MGST3,PRKACA,SCD,SREBF1
nitric oxide		chemical - endogenous mammalian	Inhibited	-2.11	7.09e-07	ACE,APP,ATF3,BCL2,CD44,CDKN1A,CTSH,DAG1,DPYSL3,DUSP6,EGR1,FOS,GSTP1,HSP90AA1,HSP90AB1,IL7R,JUN,MMP2,MMP9,SELE,SOD1,TIMP2	398 (22)
TGFB2	-1.405	growth factor	Inhibited	-2.101	1.08e-07	ACTA2,ALDH1A1,CCR6,CD40,CDH2,CIITA,COL4A1,EGR1,FOS,MIF,MMP2,MMP9,MYCN,NFATC2,PLG,PTK2B,RUNX1T1,SCD,SELL,SMAP2,TAGLN,TGFB2,TIMP1,TIMP2,TJP1,TUBB4B,TXNIP	566 (22)
MTOR	-0.31	kinase	Inhibited	-2.092	3.34e-06	BCL2,BEX1,CASP1,CASP8,CCL2,CCR7,CD40,CDKN1A,CEBPD,CXCR4,CYCS,CYP11A1,DAG1,DCTN1,DHFR,FDPS,FGFR3,FOS,HBA1/HBA2,HSP90AB1,IL1R1,IRF8,LDHB,MADD,MMP9,PIM1,POLR1A,PTPN6,SELL,SOD1,SOX4,SREBF1,ST6GAL1,TNFRSF10A,TXNIP	402 (21)
CCN2	-0.331	growth factor	Inhibited	-2.09	0.000504	ACTA2,BCL2,CD44,COL4A2,EGR1,FLNB,JUN,MMP2,MMP9,POU5F1,SOX4,SPARC,TIMP1	344 (18)
5-azacytidine		chemical drug	Inhibited	-2.09	1.59e-06	ANXA2,ATM,CALR,CANX,CASP8,CAVIN1,CD44,CDKN1A,CIITA,CTNNA1,ETV5,FANCD2,GSTP1,IFI6,IRF8,ITGAL,KLF4,LDHB,NTRK3,RHOB,SOX9,STK17A,UPP1,ZYX	474 (23)
NR5A2	0.392	ligand-dependent nuclear receptor	Inhibited	-2.085	0.00225	ACTA2,ANXA2,BCL2,C1QB,C3,CDKN1A,CEBPD,CYP11A1,FOS,GATM,JUN,MMP9,NR4A1,POU5F1,TGFB2	472 (21)
FGF7	-0.535	growth factor	Inhibited	-2.075	0.00108	ACTA2,CD44,CDKN1A,CEBPD,ETV5,MMP2,MMP9,S100A10,SCD,SREBF1	339 (18)
lactic acid		chemical - endogenous mammalian	Inhibited	-2.073	1.13e-06	AEBP1,ATP1A1,BSG,CCL2,CLU,CNN2,COL18A1,DKK3,FBLN1,FBLN2,FSTL1,H1-0,HES7,LRP1,MMP9,RBM3,RUNX1T1,SEL1L3,SOX9,SPARC,TLE2,TMEM132A,TPI1,TSPAN18,TXN	352 (11)
anisomycin		chemical - endogenous non-mammalian	Inhibited	-2.068	0.00569	ATF3,BCL2,CDKN1A,EGR1,FOS,HDAC1,JUN,NR4A1	336 (21)
TEAD1	-0.409	transcription regulator	Inhibited	-2.062	0.00909	ACTA2,CALD1,CCN1,CDKN1A,CSH1/CSH2,CYCS,GLUL,NDUFAB1,NDUFB6,NRXN2,RUNX1T1,SDC2,SDHD,TAGLN	246 (12)
triamterene		chemical drug	Inhibited	-2.062	4.96e-07	A2M,ANXA1,ANXA2,BIRC3,CD14,CD44,CLU,FXYD5,LGALS3,RBM3,S100A10,S100A11,TIMP1,UPP1
isotretinoin		biologic drug	Inhibited	-2.061	0.000269	BCL2,CCL2,CD19,CDKN1A,CRABP2,IL27RA,MMP9,PTGIS,RARA,RBP1,SERPINA3	468 (22)
bicuculline		chemical - endogenous non-mammalian	Inhibited	-2.059	3.79e-06	ACTA2,APP,ATF3,CCN1,DUSP6,EGR1,FOS,JUN,KLF4,NPTX2,NR4A1,TGFB2	418 (17)
NAMPT	-1.537	cytokine	Inhibited	-2.056	0.0715	ALDH3A2,JUN,MMP9,NAMPT,PGD,SCD,SREBF1,TGFB2
RNF31	-0.258	enzyme	Inhibited	-2.043	0.00941	ACE,CCL19,CCL2,CXCL13,CXCR4,IGFBP4,IL19,IL36RN	324 (11)
laduviglusib		chemical drug	Inhibited	-2.043	0.0169	CDH2,DHRS3,FDPS,KLF2,KLF4,NDUFB9,POU5F1,SREBF1
phenylephrine		chemical drug	Inhibited	-2.043	0.0189	BCL2,CASP1,EGR1,FOS,GATA4,GSTA1,JUN,MYL11,PRKCB
Z-LLL-CHO		chemical - protease inhibitor	Inhibited	-2.037	1.96e-11	APP,ARHGDIB,ATF3,ATP1A1,BCL2,BIRC3,CCL2,CCT2,CDKN1A,CFB,CLU,CRYAB,CTSB,DAG1,DHFR,DOCK2,ETS1,ETV5,FANCD2,FKBP4,FOS,GSTP1,HDAC1,HSP90AA1,HSP90AB1,JUN,MMP2,MMP9,MYCN,NCF1,OPTN,PTPN6,PXN,RAC1,RHOBTB2,SCRIB,SOD1,SOD2,STMN1,TIMP1,TJP1,TNFRSF10A,TRIM28,TUBB4A,TXN,ULBP1,WAS,YBX3	446 (21)
platelet activating factor		chemical - endogenous mammalian	Inhibited	-2.026	3.03e-08	CCL2,CD69,CDH2,CDKN1A,EGR1,FOS,GAS6,MMP2,MMP9,MYL11,NR4A1,SELL,TIMP1,TIMP2	353 (17)
calcitriol		chemical drug	Inhibited	-2.025	8.34e-10	ABCB10,ACADSB,ACE,ADAM19,AKAP12,ALOX5,ANXA2,APP,ATM,ATP2B4,BCL2,C3,CAVIN1,CCDC88C,CCN1,CD14,CD40,CD44,CD69,CDKN1A,CEBPD,COL4A1,COL4A2,CSH1/CSH2,DHCR24,EGR1,ETV5,FCER2,FDPS,FGFR3,FNDC5,FOS,GATA4,HDAC1,IFITM1,IFITM3,IKBKE,ISG15,ITGA4,JUN,KLF4,KRT6A,LAT2,LBH,LGALS1,LTF,MYCN,NFATC1,NFATC2,NFATC3,PDE4D,PHC1,PIK3AP1,PRKCB,PRNP,PTPRR,RASA4,RBPMS,REL,RNASE1,RUNX1T1,SOD1,SOX9,SREBF1,STAT6,STMN1,TCF7,TGFB2…	556 (21)
GNRH1	0.51	other	Inhibited	-2.022	0.0455	APP,CYP11A1,EGR1,FOS,JUN,NPTX2
IGBP1	-0.127	phosphatase	Inhibited	-2.02	0.00501	CASP1,NDUFAB1,NDUFB6,NDUFB9,RAC1,SDHD,TJP1
phorbol esters		chemical - other	Inhibited	-2.012	3.62e-06	ANXA1,APP,CD44,CDH2,DUSP2,EGR1,FOS,IL1R1,JUN,MMP9,PRKCB,REL,SOD2,TIMP1,TXN	385 (18)
decitabine		chemical drug	Inhibited	-2.009	1.63e-16	ABCB10,AEBP1,AIM2,AKAP12,ALOX5,ANXA2,APOE,ARHGDIB,BCL11A,BCL2,BIRC3,BTG1,CASP8,CCR6,CCR7,CD24,CD40,CD44,CD47,CD79B,CD9,CDH2,CDH3,CDKN1A,CDKN2D,CLU,CRABP2,CRTAC1,CTBP2,CXCR4,CYP11A1,DAPK1,DCK,DHRS3,DST,E2F5,ELOA2,EMC10,EPHB4,EVX1,FGFR3,GPAT2,GSN,GSTP1,HDGFL3,HLA-F,HMGA2,IFI27,IFITM1,IL7R,ISG15,ITGA3,ITGA4,JAM3,KIF5C,KIR3DL1,KLF4,LGALS1,LGALS3,MDM4,MGST3,MMP2,MMP9,MYO1G,NECTIN2,NFATC1,NPTX2,PAK1,PI…	512 (21)
NODAL	-0.733	growth factor	Inhibited	-2	0.0306	ACTA2,CCR7,CD40,SCD
FOXK2	-0.392	transcription regulator	Inhibited	-2	0.00888	ACTA2,ALDH1A1,CDH2,POU5F1
HMGXB4	-0.268	other	Inhibited	-2	0.0123	B4GALT5,CSRP1,PIM1,WFS1
CHD7	0.172	enzyme	Inhibited	-2	0.0547	GATA4,MYCN,SOX9,TULP3
CDX1	0.267	transcription regulator	Inhibited	-2	0.263	BCL2,CASP1,CLU,GIP
CYB561A3	0.799	enzyme	Inhibited	-2	0.005	ATF5,COTL1,MT1X,MT2A
conduritol epoxide		chemical reagent	Inhibited	-2	3.6e-05	CCL2,GSN,MMP2,SCP2
clioquinol		chemical drug	Inhibited	-2	3.86e-05	APP,CDKN1A,FOS,HDAC1,JUN	475 (22)
SB 216763		chemical drug	Inhibited	-2	0.0002	CCL2,CCN1,CD40,MYH11,NR4A1,POU5F1,SCD,SREBF1,TAGLN	423 (17)
LINC02574		other	Inhibited	-2	0.000979	IFI6,IFITM1,IFITM3,ISG15	199 (11)
gambogic acid		chemical - endogenous non-mammalian	Inhibited	-2	0.00186	BCL2,BIRC3,MMP9,TRAF1	418 (16)
ADCY (family)		group	Inhibited	-2	0.0023	CDH2,CDKN1A,FOS,NFATC1,TXN	487 (24)
lonafarnib		chemical drug	Inhibited	-2	0.00317	BCL2,BIRC3,MMP9,TRAF1	375 (20)
salinosporamide A		chemical drug	Inhibited	-2	0.00544	ATF3,BCL2,BIRC3,MMP9,TRAF1	326 (9)
NCOR/LXR/RXR/OXYSTEROL/9 CIS RA (complex)		complex	Inhibited	-2	0.0165	APOC1,APOE,SCD,SREBF1
STAT1/3/5 DIMER (complex)		complex	Inhibited	-2	0.0165	CEBPD,FOS,MT2A,TIMP1
RNY3		other	Inhibited	-2	0.0216	HES4,IFITM3,ISG15,LY6E
uridine		chemical - endogenous mammalian	Inhibited	-2	0.0244	AQP3,KLF4,TJP1,UCHL1
32-134D		chemical reagent	Inhibited	-2	0.211	CCL19,CCL2,CD47,CXCL13
FERMT2	-1.171	other		-1.998	0.00401	ACTA2,GSTP1,SCD,SREBF1	254 (13)
troglitazone		chemical drug		-1.995	1.28e-06	ACTA2,ANXA2,AQP3,ATF3,BCL2,BIRC3,BMP1,C3,CCL2,CCL3,CDKN1A,CEBPD,CIITA,COL4A1,CRYAB,CTNNAL1,CXCL9,DGKA,DHRS3,EGR1,ETS1,FOS,GSTA1,HBA1/HBA2,HMGB3,JUN,KLF4,MMP9,MYH11,NCF1,NR4A1,PRODH,RASD1,SCD,SELE,UCP2,USP18	433 (16)
CSHL1	0.659	growth factor		-1.992	0.245	ACTA2,FOS,MYL11,SERPINH1
CAB39L	-0.063	kinase		-1.987	0.0644	ATP5ME,CDKN1A,COX6C,NDUFB9
PRKG1	0.141	kinase		-1.987	0.00836	ACTA2,BCL2,CDKN1A,FOS,TAGLN	432 (25)
TRPV4	1.14	ion channel		-1.985	0.0986	FOS,SCD,SREBF1,TIMP1
PLA2G4A	-0.425	enzyme		-1.982	0.00742	ANXA5,CCL2,PLA2G2A,SCP2
IGF2BP2	0.189	translation regulator		-1.982	0.00888	ACTA2,CCL2,CDKN1A,SREBF1	347 (17)
USP7	0.343	peptidase		-1.982	0.254	CDKN1A,FLNA,ISG15,TCEAL4
mir-155		microRNA		-1.982	0.00165	ACTA2,ANXA2,BCL2,CCL2,CCL3,CD47,CD69,CDH2,CDKN1A,FCER2,IKBKE,INPP5D,IRF8,SDCBP,SOCS1	399 (17)
CSNK2A1		kinase		-1.982	0.0806	DHFR,DUSP6,ITGA3,KLF2
pyruvaldehyde		chemical - endogenous mammalian		-1.982	0.262	CDKN1A,CRYAB,RASD1,SELE,SPDYE5
Gcg		other		-1.982	0.299	ATP1B1,FOS,NR4A1,SULF2
CHRM1	-0.222	G-protein coupled receptor		-1.981	0.00137	CCN1,EGR1,FOS,JUN	290 (19)
NGFR	-0.629	transmembrane receptor		-1.98	0.019	A2M,APP,FOS,JUN,RHOB
HSD11B1	-0.349	enzyme		-1.98	0.0696	CCL2,INPP5D,SREBF1,UCP2
BIRC3	1.492	enzyme		-1.98	0.0165	BCL2,BIRC3,CCL2,REL
noscapine		chemical drug		-1.98	0.00186	BCL2,BIRC3,MMP9,TRAF1	373 (15)
retinol		chemical drug		-1.98	0.0123	JUN,RARA,RBP1,TGFB2
mitomycin C		chemical drug		-1.979	0.0412	ATF3,CDKN1A,EGR1,FANCD2,JUN,PEG3,POU5F1
phorbol 12,13-dibutyrate		chemical - endogenous non-mammalian		-1.977	0.00691	APP,ATP1B1,BCL2,CD44,CDKN1A,FOS,PRKACA,PRKCB,PRNP,SPRY4,TPI1	470 (23)
QKI	-0.546	other		-1.976	0.036	C1R,CDKN1A,DHCR24,FDPS,LAMP2,RAC1,SCD,TAGLN,TRIM22
TIA1	-0.216	other		-1.976	0.000377	ADAM9,ANXA3,CALM1 (includes others),CASP8,ENG,NCOA3,S100A11,S100A6,TAGLN,TIMP1,TXNIP
RAC1	-0.767	enzyme		-1.971	3.22e-05	ACTA2,ATF3,CD44,CDH2,CIITA,DPYSL2,FOS,GSN,JUN,KLF4,MMP2,MMP9,PAK1,POU5F1,RAC1,SOD2,SOX9	410 (19)
PDX1	-0.588	transcription regulator		-1.97	0.00239	ANXA2,ATF3,ATF5,ATP2A3,CD44,CXCR4,DUSP6,EGR1,GALNT18,GIP,GNG12,JUN,NDUFB9,NPTX2,PRSS23,TXNIP,WFS1	432 (20)
POMC	0.061	other		-1.97	0.000709	CXCR4,CYP11A1,FOS,FOSL2,GSTP1,IL7R,JUN,NR4A1,PDYN,SDC2,SELE,SOD2,TIMP2	452 (22)
TWIST1	0.086	transcription regulator		-1.97	1.12e-13	ACTA2,ALDH1A1,APOD,BCL2,C3,CCL2,CD40,CD44,CDH2,CDKN1A,CLU,COL4A1,DKK3,DPYSL3,ETS1,FGFR3,FOS,GPC1,GSN,HLA-F,IFI27,IFI6,IFITM1,IGFBP4,ISG15,KCNN4,KLF4,LGALS3,LMNA,MGST3,MMP2,MMP9,RHOC,TGFB2,TGFBI,USP18,ZYX	479 (25)
GNA13	0.112	enzyme		-1.97	0.000175	ACTA2,EGR1,FOS,GSTA1,MYH11,TAGLN	414 (24)
leukotriene C4		chemical - endogenous mammalian		-1.97	0.00401	APP,CCL2,EGR1,FOS	447 (17)
GSN	-0.98	other		-1.969	0.0105	ACTA2,BCL2,MMP2,SOX9
PROX1	-0.942	transcription regulator		-1.969	0.073	CPE,FGFR3,STAT6,SULT1E1,TNNI2
WNT16	0.475	other		-1.969	0.00137	ACTA2,CDKN1A,MYH11,TAGLN	348 (13)
promegestone		chemical drug		-1.969	0.0238	BIRC3,CDKN1A,IL1R1,LGALS3BP,MT1X,MT2A,RASD1,TIMP2,TXNIP
RXR/VDR/VITAMIN D3 (complex)		complex		-1.969	0.112	CD14,CDKN1A,KLF4,TGFB2
MAK683		chemical drug		-1.965	0.0341	CCL2,GATA4,MMP2,WNT6
GADD45G	-0.244	other		-1.964	0.000979	CDKN1A,FOS,NPTX2,TGFB2	418 (20)
ISL1	0.189	transcription regulator		-1.964	0.42	A2M,ETV5,GIP,NTRK3,SOX9
oxysterol		chemical - endogenous mammalian		-1.964	0.00401	APOE,CCL2,SCP2,TIMP1	253 (16)
PCGEM1		other		-1.964	0.0864	CYP11A1,DHCR24,PDHB,PGD
INHBA	0.213	growth factor		-1.953	3.21e-05	ACTA2,ACTN1,BCL2,CCL2,CD24,CDH2,CDKN1A,CLDN11,CXCR4,CYP11A1,KLF4,MGP,MMP2,PCSK6,POU5F1,SEL1L3,SERPINA5,SOCS1,SOX4,TAGLN,TIMP1,WNT8A,ZBTB10	477 (20)
ENDOTHELIN (family)		group		-1.951	0.005	APP,FOS,JUN,MYL11	357 (19)
acetaldehyde		chemical - endogenous mammalian		-1.951	0.00888	FOS,JUN,MMP2,TIMP1	339 (19)
NUPR1	-0.701	transcription regulator		-1.95	0.00661	ACTA2,ADGRG1,AKAP12,ATF3,BTG1,CARD8,CCN1,CD63,CXCR4,DHCR24,ETS1,FANCD2,FCF1,GOLGA6L6 (includes others),GPCPD1,H3C13,H3C15,KANK2,KLF4,MT1X,NRROS,NRSN2,PIM1,PRAG1,PRKACA,PRNP,SAMHD1,SAT1,SERTAD2,TCEANC2,TP53BP1,UPP1,XRCC2	355 (7)
sphingosylphosphocholine		chemical - endogenous mammalian		-1.944	0.000274	CCL2,DUSP6,FOS,JUN	412 (19)
YBX1	-0.15	transcription regulator		-1.941	0.077	ACTA2,BCL2,CDKN1A,CYP11A1,EFEMP1,FOS,KLF4,LGALS3,MMP2,QSOX1
MAP3K12	-0.016	kinase		-1.941	0.0274	APP,JUN,STMN1,TUBB4B
ursolic acid		chemical drug		-1.941	0.000786	ATF3,BCL2,CD69,CDKN1A,CLDN11,CXCR4,EIF3C,FOS,MMP2,MMP9,SOD2,TUBB4A	281 (17)
di(2-ethylhexyl) phthalate		chemical toxicant		-1.937	0.00823	BSG,CCL2,EGR1,FOS,JUN,SOD1,SREBF1	443 (24)
RAS (family)		group		-1.936	0.000372	B4GALT5,BCL2,CCL2,CDKN1A,EGR1,FOS,GSTP1,JUN,MMP2,MMP9,MYH11,PRDX1,SOD2,SREBF1,UPP1	444 (22)
carrageenan		chemical drug		-1.934	0.154	EGR1,FOS,FOSL2,JUN
OSM	-0.294	cytokine		-1.931	1.63e-09	A2M,ACE,ACTA2,ANXA1,ANXA2,ANXA3,ATF3,ATP2B4,BCL2,C1R,CCL2,CD24,CDC42EP4,CDH2,CDH3,CDKN1A,CEBPD,CFB,CLIP1,CTSH,CTSL,CTSV,CXCL13,DAPK1,DCTN1,DHCR24,DHRS3,EGR1,FOS,GLUL,GNS,HLA-F,ITGAL,ITPKB,JAK3,JUN,LMO1,MAGED2,MKNK2,MMP2,MMP9,MT1X,MT2A,NAMPT,PDPN,POU5F1,PSG1,QSOX1,RASD1,SELE,SERPINA3,SOCS1,STK4,TIMP1,TRIM22,TULP3,TYRO3	375 (19)
HOXA3	0.191	transcription regulator		-1.927	6.12e-09	ALOX5,ANXA2,DAPP1,ENG,EVI2A,HBA1/HBA2,IKZF1,ITGA4,KLF2,PIK3CG,PSTPIP1,RAC2,SPATA6,STAT6
FMR1	-0.54	translation regulator		-1.923	0.0985	APP,ARHGEF18,ATF3,C3,DAG1,DUSP6,GLUL,ICAM5,IGFBP4,MMP9,MYL9,PRKACA,PTK2B,STX1B
F2	0.005	peptidase		-1.923	9.14e-17	ACTA2,BIRC3,BSG,CALD1,CALR,CASP1,CCL2,CCN1,CD44,CD47,CD63,CDKN1A,CLU,COL4A1,COTL1,CXCL13,CXCR4,DKK3,DST,EGR1,EIF4A1,EPB41,ETS1,FOS,FOSL2,HDAC9,HSP90AA1,IGFBP4,JUN,LAMP2,LBH,MIF,MMP2,MMP9,MYBL2,MYH11,NCF1,RAC1,RAC2,RHOB,SELE,SOD2,TGFB2,TIMP2,TRAF1,TXNDC5,VASP	509 (19)
oltipraz		chemical drug		-1.922	0.0417	ACE,GSTA1,GSTP1,SLC35A2
SLC2A1	0.314	transporter		-1.919	0.0274	ALDH1A1,KLF4,MMP2,POU5F1
haloperidol		chemical drug		-1.918	0.285	BCL2,EGR1,FOS,GIP,NR4A1
MDL 73811		chemical reagent		-1.915	1.15e-05	APP,C3,CDKN1A,DHFR,LGALS3,LGALS3BP,SOD2	270 (7)
deferasirox		chemical drug		-1.914	0.000689	ADGRG1,ANXA2,FAM20C,FOS,JUN,PLD4,SULF2
NGF (family)		group		-1.913	0.000167	ANXA2,APP,BCL2,CDKN1A,CLU,EGR1,FOS,JUN,MYBL2,NR4A1,TGFB2	387 (19)
RETNLB	-0.408	other		-1.912	0.0461	ACTA2,BMP1,CCL2,MMP2,NR4A1,STK17B,TIMP1
IRF9	-0.242	transcription regulator		-1.912	0.000517	CCL19,CD69,CIITA,IFI27,IFITM1,IFITM3,IRF8,ISG15,LGALS3BP,SOCS1,USP18	231 (12)
CAMK4	0.169	kinase		-1.91	0.000505	ATF3,BCL2,CCL2,CDKN1A,CSRP1,FOS,FOSL2,JUN	445 (21)
ACSS2	0.053	enzyme		-1.897	0.000512	CDH3,DHCR24,GATM,LRP1,RAB6B,SAT1,SCD,SLC27A4,SREBF1,TMC8
tetrabromobisphenol A		chemical toxicant		-1.897	7.93e-05	CCL2,CCL3,ENG,ITGA3,JUN,SERPINH1,STAT6,TGFB2,TIMP1,TIMP2	456 (21)
GW3965		chemical reagent		-1.897	0.00191	APOD,APOE,APP,CYP11A1,CYTH1,CYTIP,FDPS,GATM,IRF8,MMP9,RARA,SCD,SREBF1	403 (22)
SP1	-0.243	transcription regulator		-1.893	8.76e-13	ACTA2,AEBP1,AKAP12,ALDH3A2,ALOX5,APOE,ATF3,ATM,ATP2A3,B4GALT5,BCL2,BSG,C1QBP,CCL2,CD40,CD79B,CDH2,CDKN1A,CDKN2D,CEBPD,CIITA,CR2,CRABP2,CRYAB,CXCR4,CYP11A1,DHCR24,DHFR,EGR1,ENG,FLNA,FOS,HAS1,HDAC1,IFITM3,IGFBP4,IRF3,JUN,KLF4,LTB,MMP2,MMP9,MYBL2,MYCN,MYH11,NCOA3,PIM1,POU5F1,PRKCB,PRNP,PTN,RARA,RASGRP2,SELL,SOCS1,SOD1,SOD2,SOX4,SOX9,SPARC,SREBF1,TAGLN,TCF7,TGFB2,TIMP1,TIMP2	496 (28)
ADCYAP1	-0.558	other		-1.89	0.000101	ACTN1,BCAM,BCL2,CACNA2D3,CD40,CEBPD,CNN3,CRTAC1,EGR1,FOS,IRF3,KCNN4,LMO1,NFATC2,PTPRR,RHOB,S100A10,SERPINA3,SERPINF1,SPARC,TGFB2,TGFBI,UCP2	388 (22)
SOX7	0.533	transcription regulator		-1.89	0.00621	ADGRG1,COL4A1,COL4A2,CRABP2,ENG,MMP2,SOX4,TGFBI	183 (7)
elaidic acid		chemical - endogenous mammalian		-1.89	0.0795	ALDH1A1,APOE,CD9,DHCR24,DHRS3,FDPS,SCD
HIF1A	-0.28	transcription regulator		-1.887	1.97e-07	ACE,ACTA2,AKAP12,ALOX5AP,APOE,BCL2,BGN,CAVIN1,CCL2,CCN1,CCR7,CD24,CD44,CD69,CDH2,CDKN1A,CEBPD,CORO1A,COX6A2,CXCR4,EED,ENG,ETS1,FOS,H4C15,IRF3,JUN,LGALS1,MBD2,MEF2C,MIF,MMP2,MMP9,NCR3,NDUFB6,NR4A1,PLAC8,POU5F1,PTGIS,PTK6,REL,SAT1,SCD,SDHD,SLC35A2,SOD2,SOX9,TGFB2,TIMP1,TJP1,TPI1,TXN,VASP	517 (21)
quinolinic acid		chemical - endogenous mammalian		-1.882	0.0119	BCL2,EGR1,FOS,JUN,NTRK3,PDYN
hydrocortisone		chemical - endogenous mammalian		-1.855	0.0143	APP,CCL2,CD40,CDH2,CEBPD,CXCR4,GLUL,IGFBP4,PLG,SELE,TEAD4,TLE2,TSC22D3
entinostat		chemical drug		-1.84	0.000131	AIM2,BCL2,CCL2,CD44,CD83,CDKN1A,CXCL13,GSN,MMP2,MMP9,RNASE1,TNFRSF10A,TXN	308 (14)
TAFAZZIN	0.019	enzyme		-1.836	6.21e-17	ACTA2,ALDH1A1,ANXA1,ANXA2,ANXA5,BANK1,BCL2,BTLA,CASP8,CCL2,CCN1,CCR7,CCT6A,CD180,CD19,CD22,CD40,CD44,CD69,CD72,CD79B,CDH2,CXCR4,CYTIP,FBLN2,FCER2,FCRL5,FDPS,HSP90AA1,IGFBP4,IGHM,ITGAL,LCP1,LENG8,LSP1,LY6E,MS4A1,NFATC3,POU5F1,PRKCB,PRSS23,SIPA1,SOX9,ST6GAL1,TAGLN,TIMP1,TLR9,TPI1,TRAF1,TSC22D3,UCHL1,UPP1	416 (21)
SORL1	0.225	transporter		-1.835	8.3e-06	ADAM9,APOE,APP,BGN,C3,COL18A1,COL4A1,ENG,FBLN1,FGFR3,FOS,HLA-F,HSP90AB1,IFITM1,ITGA4,KLRC2,LAMB1,LAMC1,LAMC3,MDK,TNFRSF10A	403 (11)
JQ1		chemical reagent		-1.827	0.00281	ATF3,BCL2,BIRC3,CDKN1A,CXCR4,DHCR24,FOS,HLA-DMB,ISG15,KIF21B,MYCN,NFATC1,OR5V1,PIM1,RAC1,TP53BP1,TRAF1	463 (22)
CTNNB1	-0.361	transcription regulator		-1.826	2.69e-14	ACTA2,ACTR3,ALDH1A1,ALDH3A2,ANXA1,APOD,APP,ASRGL1,ATM,BCL2,BGN,BMP1,CALM1 (includes others),CAPNS1,CCL2,CCL3,CCN1,CD44,CD47,CDH2,CDKN1A,CDKN2D,CLU,CNN2,COL4A1,COL4A2,CRABP2,CREG1,CTNNA1,CXCL14,CYB5R3,CYFIP2,CYP11A1,DPEP1,EGR1,EPHB4,EVX1,FBLN2,FCRL5,FGD2,FGD4,FLI1,FLOT2,FOS,GLUL,HES7,IFITM1,IGHM,IL1R1,IRF8,ITGA4,ITGAL,JUN,LAMB1,LBH,LCK,LGALS3,LIMD2,LMNA,LSP1,LY6E,MMP15,MMP2,MMP9,MPEG1,MYCN,NDUFB6,…	443 (20)
2-deoxyglucose		chemical drug		-1.826	4.12e-05	APP,BCL2,C3,CASP8,CDKN1A,CYCS,FOS,IRF8,ISG15,JUN,MYCN,PDIA3,SOD2,TAS1R3,TXNIP	342 (18)
ethanol		chemical - endogenous mammalian		-1.822	1.12e-10	ACTA2,ALDH1A1,ALOX5,ARHGDIB,ATF3,BCL2,CCL2,CD14,CD44,CD81,CDH2,CDKN1A,CEBPD,CLU,CREG1,CXCR4,CYCS,DUSP6,EGR1,FLNA,FOS,FOSL2,GRK2,GSTP1,HSP90AB1,IGHM,IL1R1,IRF3,JUN,KLF4,LGALS1,LGALS3BP,MEF2C,MGST3,MMP2,MMP9,MYCN,NCF1,NFATC2,PDYN,POU5F1,PRDX4,RBP1,RHOB,SCD,SELE,SOD1,SOD2,SPTBN1,SREBF1,TGFB2,TIMP1,TIMP2,TJP1,TLR9,TPI1,TSC22D3	493 (19)
JUN	-0.934	transcription regulator		-1.819	2.96e-17	A2M,ACTA2,AKAP12,ANXA1,ANXA2,APOE,APP,ATF3,BIRC3,BTG1,C1QB,C3,CALM1 (includes others),CAPN2,CAPNS1,CCL2,CCN1,CD14,CD44,CDH2,CDKN1A,CLU,CTSL,CYCS,CYP11A1,DUSP6,EIF4A1,EVX1,FBLN5,FOS,GAS6,GIP,GSTP1,IGFBP4,IL7R,JUN,LAMP2,LGALS3,LMNA,LMO1,MMP2,MMP9,MT2A,MYL11,NAMPT,NBPF10 (includes others),NFATC1,NR4A1,PDE4D,PIM1,POU5F1,PRDX1,PRNP,PTPN6,RARA,RHOB,S100A10,SCD,SOD2,SOX9,SPARC,STAT6,STMN1,SULF2,SYK,TIMP…	549 (20)
NLRX1	0.127	other		-1.807	3.33e-10	BIRC3,CASP1,CASP8,CD40,CD44,CDKN1A,COL4A2,DUSP6,E2F5,EGR1,ELK4,ENG,GSTP1,HSP90AA1,HSP90AB1,IL1R1,IL7R,ITGA3,JAK3,MEF2C,MMP9,PIK3CD,PIK3CG,PLCG2,PRKCB,PTPN6,PTPRR,PXN,RAC1,REL,RHOB,SDC2,SH3KBP1,SOX9,VAV1	361 (12)
COLLAGEN TYPE I (complex)		complex		-1.805	0.0001	ACTA2,APOE,APP,CD83,CDH2,ITGA3,MMP2,MMP9,RAC1,S100A10,TIMP2	389 (19)
KLF15	0.056	transcription regulator		-1.804	0.000129	ACTA2,APOD,BCAM,CCL2,CEBPD,MMP2,MMP9,MYH11,PIM1,PRODH,SCD,SERPINA3,SYNPO,TAGLN	459 (24)
ruxolitinib		chemical drug		-1.804	3.25e-07	BCL2,CASP1,CCL2,CD44,CD79A,CD79B,CTSH,CXCL13,CXCL14,CXCR4,IFITM1,IFITM3,ISG15,NAMPT,PAX5,PRDX4,TYK2,USP18	374 (18)
SP2509		chemical reagent		-1.802	6.49e-05	ABCB10,BCL11A,CDH2,CRABP2,CRTAC1,CTBP2,CXCL9,DHRS3,E2F5,HDGFL3,HMGA2,KIF5C,KLF4,LGALS1,MDM4,NFATC1,PAK1,PIK3CD,RAPGEF2,RSF1,SDC2,SPTAN1,STAT6,TPD52,TYRO3,UCHL1,YWHAE,ZIC3
RARG	-0.297	ligand-dependent nuclear receptor		-1.8	9.45e-05	COL4A1,CRABP2,CRYAB,DHRS3,EGR1,FOS,GATA4,INSL3,JUN,KLF4,LAMB1,POU5F1,RARA	449 (23)
FBXO32	0.052	enzyme		-1.8	0.0093	CALR,IL1R1,ITGA3,MYCN,PDIA3,PTGIS,PXN,RPN1,SOD2
IGFBP5	-1.073	other		-1.793	0.00128	BCL2,CDH2,CXCR4,EGR1,LAMC1,MMP2,TAGLN	375 (21)
FGF1	-0.588	growth factor		-1.792	0.000269	APOE,CCL3,CCN1,CDKN1A,CR2,DUSP6,EGR1,FOS,GSTP1,JUN,LTB,PLG,SELE,TEAD4,TGFB2	403 (22)
8-bromo-cAMP		chemical reagent		-1.787	8.71e-09	ACE,ALDH2,ALDH3A2,APP,BIRC3,CAPN2,CD82,CDKN1A,CLDN11,CLU,CTNNA1,CTSB,CTSL,CYP11A1,EGR1,ETS1,FLNB,FOS,GLUL,GNG12,GNS,GSN,GSTP1,IL19,IL7R,ITGA3,ITGA4,JUN,LAMB2,LAMP2,LGMN,MGAT5,MMP9,PAK1,PDE4D,PDYN,PRKX,PXN,RAC2,RPN1,SAT1,SESN3,SOCS1,SPRED1,SPRY4,ST6GAL1,SYNPO,TCF7,TGFB2,TIMP1,TIMP2	574 (22)
PDGF-BB (complex)		complex		-1.786	6.64e-13	ACTA2,AKAP12,ATF3,C3,CALD1,CALM1 (includes others),CCL2,CCN1,CD44,CDKN1A,CEBPD,COL18A1,CRYAB,CYCS,DUSP6,EGR1,ETS1,FBLN5,FLNA,FOS,FXYD5,GLUL,IGFBP4,JUN,LAMB2,LGALS3,LMNA,MMP2,MMP9,MYBL2,MYH11,NAMPT,NR4A1,PIM1,PLCG2,RBP1,RHOB,SAT1,SCD,SERPINA3,SOD2,SREBF1,SYK,TAGLN,TEAD4,TIMP1,YWHAE	502 (21)
NR5A1	-0.808	ligand-dependent nuclear receptor		-1.781	0.0661	CYP11A1,ETS1,GSTA1,INSL3,POU5F1,SOX9,TGFBR3L
MAP2K1	-0.162	kinase		-1.771	7.48e-08	ACTA2,ADGRG1,APOE,ATF3,BCL2,BIRC3,CCL2,CCN1,CD44,CDKN1A,CRIM1,CRYAB,CTSB,CYP11A1,DUSP6,EGR1,ETV5,FLNA,FOS,GPRC5B,JUN,LGALS3,MMP2,MMP9,MYCN,PIM1,SOX9,SULT1E1,TNFRSF10A	434 (18)
MAPK8	-0.271	kinase		-1.769	3.8e-07	APOD,APOE,B4GALT5,BCL2,BIRC3,CDH2,CDKN1A,CYP11A1,DUSP6,EGR1,ETS1,FCER2,FOS,FOSL2,JUN,MIF,MMP2,MMP9,RARA,RBP1,SELE,SOD2,TSC22D3,WNT6	359 (18)
dimethyl n-oxalyl-glycine		chemical reagent		-1.769	0.000746	ACTA2,AKAP12,ATF3,ATP1B1,ATP2A3,BTG1,CAVIN1,CCN1,CORO1A,DSP,FOS,FOSL2,JUN,KCTD11,PIM1,QSOX1,SOX9,TGFBI,TPI1,TXNIP,ULBP1	467 (21)
ADIPOQ	0	other		-1.767	3.44e-05	ACTA2,ADIPOR2,BCL2,CCL2,CDKN1A,CSH1/CSH2,CXCL9,CYBA,CYP11A1,DHRS3,EGR1,FGFR3,FOS,HDAC9,IGFBP4,MMP2,MMP9,NCF1,PDHB,PTK2B,SCD,SOD2,SREBF1,TIMP1,TRAF1,UCP2,WNT6	459 (22)
mir-210		microRNA		-1.767	0.0189	CDH2,COL4A2,DHFR,FCER2,SDHD,SERTAD2,SIPA1L3,STAT6,STMN1
SOD2	-0.726	enzyme		-1.766	0.000292	ATP1A1,BCAS4,BCL2,CDKN1A,CTBP2,GSN,MMP2,MMP9,NXF2/NXF2B,POU5F1,PRMT8,SOD2,UCP2	493 (23)
dalfampridine		chemical drug		-1.765	0.000795	APP,ATF3,CCN1,DUSP6,EGR1,FOS,JUN,KLF4,NR4A1,TRPV4	378 (20)
EPO	0.489	cytokine		-1.763	2.98e-07	BCL2,BTG1,CCL19,CD52,CDKN1A,CREG1,CXCR4,DHCR24,EGR1,FOS,GATA4,GLUL,HBA1/HBA2,ITGA4,JUN,LAPTM5,LCP1,LY6E,MAN2A1,MMP2,NFATC1,PIM1,PRKCB,SELE,SOCS1,SOD1,SPTAN1,ST3GAL4,TFAP2C,TJP1,TPI1,TSC22D3,TXNIP,UCP2	393 (21)
nicotine		chemical drug		-1.762	0.00215	ACE,BCL2,CCL2,CCL3,CD40,CD44,CD47,CDKN1A,DHFR,EGR1,FOS,IKBKE,LGALS3,MMP2,MMP9,MYCN,RAB6A,SELE,SERPINF1,SREBF1	403 (18)
clozapine		chemical drug		-1.758	0.0349	EGR1,FDPS,FOS,NR4A1,SCD,SREBF1
SPHK2	0.249	kinase		-1.749	0.00127	APP,CDKN1A,KLF2,LYN,SPIB,TLR9	379 (16)
filgrastim		biologic drug		-1.744	4.11e-12	ADAM28,ALOX5,ANXA1,ANXA3,ARHGAP25,ATF3,ATP1A1,ATP2B4,BIRC3,CCL3,CCT2,CD44,CD52,CD69,CD83,CEP57,CLU,CST3,CXCR4,DPYSL3,FCMR,FGL2,GNS,GPR171,HLA-DMB,IFI6,IL1R1,ISG15,ITGA4,JUN,LDHB,LGALS3,MEF2C,MMP9,MPEG1,MS4A4A,NCR3,NDUFB6,NECTIN2,NR4A1,PDE4D,PF4,PGD,PLD4,PPBP,QSOX1,S100A10,SAMHD1,SOCS1,SULF2,TAGAP,TNFRSF10A
rotenone		chemical toxicant		-1.744	0.000189	BIRC3,BSG,FOS,MMP9,SELL,SMDT1,SOD2,TIMP1,TIMP2,TXNIP,UCP2	451 (20)
SRF	0.033	transcription regulator		-1.741	5.08e-11	A2M,ACTA2,ACTN1,ACTR3,AKAP12,ATF3,BCL2,CALD1,CD19,CDKN1A,CEBPD,CNN2,CSRP1,CXCR4,DHCR24,E2F5,EGR1,ETS1,FERMT2,FLNA,FOS,GATA4,GSN,IGHM,JUN,LBH,LRP1,LTF,MBD2,MMP9,MYH11,MYL11,MYL9,NFATC2,NLRP1,NPTX2,NR4A1,PLEKHO1,PTGR1,PTMS,SUN2,TAGLN,TCF7,TUBB4B,UBALD1,ZYX	330 (22)
manganese		chemical - endogenous mammalian		-1.738	0.000452	ATF3,CCL2,CDKN1A,DHCR24,FGFR3,FOS,JUN,NECAB2,PTK2B,PTN,SOD2,TGFB2	474 (23)
TO-901317		chemical reagent		-1.737	0.000114	ADIPOR2,ALDH2,ALDH3A2,APOC1,APOD,APOE,APP,C3,CASP1,CCL2,CYP11A1,ELOVL5,FDPS,GSTP1,IGFBP4,LGALS3,MMP9,MPEG1,RARA,SCD,SERPINA3,SREBF1,TIMP1	475 (20)
RETN	0.013	other		-1.732	0.04	ADIPOR2,CCL2,FOS,SCD,SELE,SREBF1
GNRH (family)		group		-1.731	0.00428	ATF3,EGR1,FOS,GDF1,JUN,MMP9	323 (20)
CD46	0.095	transmembrane receptor		-1.729	0.00632	C3,CD69,MGP,SIGLEC6,TGFBI
calcimycin		chemical reagent		-1.729	0.000297	ACE,APP,ATF3,CALR,CD14,CD40,CD83,CYCS,CYP11A1,EGR1,FOS,JUN,LAT,NR4A1	467 (22)
doxorubicin		chemical drug		-1.728	2.3e-17	A2M,ACTA2,ANXA1,ANXA2,APP,ARHGAP15,ATF3,ATM,BCL2,BIRC3,BTG1,CASP1,CASP8,CCL2,CCN1,CD14,CD40,CD44,CD47,CDH2,CDH3,CDKN1A,CLU,CTSB,CYCS,DEF6,DGKA,EGR1,FBLN1,FOS,GATA4,GPR132,HDAC1,HSP90AA1,IFITM3,IGFBP4,ISG15,JUN,LDHB,LGALS3,LGALS3BP,LPXN,LY6E,MCTP2,MEF2C,MGST3,MMP2,MMP9,MYL11,NDUFAB1,NFATC1,NR4A1,PDHB,PHLDA3,PIK3CD,PRDX1,PRODH,PTK2B,RAC2,RBM3,RGS13,RNASE1,S100A10,S100A11,SAMHD1,SDC2,SDHD,SOD1,SOD2,…	509 (18)
HEIH		other		-1.724	0.00106	CACNA1H,FLNA,FOS,JUN,MEF2C,STMN1	211 (7)
GNAS	-0.131	enzyme		-1.723	7.63e-14	ATF3,ATP1A1,B3GNT7,BTLA,CCL2,CCN1,CCR7,CD22,CIITA,CYTIP,DEFB119,FCER2,FOS,FOSL2,GPR132,GPR171,GPRC5A,HDAC9,INPP5D,IRAG2,KLF4,MPEG1,NR4A1,PRKCB,RASD1,SCD,SH3KBP1,SLA,SPARC,SWAP70,SYK,SYNGR2,TINF2,ZYX	409 (21)
conjugated linoleic acid		chemical drug		-1.718	0.000532	CXCL13,CXCR4,FCGR2B,FOS,GSTP1,MMP9,NFATC1,PRDX1,TXN	440 (17)
BRCA1	0.161	transcription regulator		-1.707	0.0195	ANXA8/ANXA8L1,ATM,BCL2,CDH3,CDKN1A,COL18A1,DGKA,EGR1,HMGA2,IFI27,IFI6,IFITM1,PLSCR1,SAT1
MDK	-1.35	growth factor		-1.706	2.24e-06	ACE,ACTA2,BCL2,CCL2,CCL3,LGALS1,PTN,PTPRC,S100A6,TAGLN	393 (19)
TGFBR2	0.461	kinase		-1.703	9.49e-07	ACTA2,ALOX5,ALOX5AP,BCL2,BGN,CASP1,CCDC184,CD14,CD44,CD69,CD83,CDH2,CDKN1A,CLU,CRYAB,EGR1,GATM,GPC1,GPR18,GSTP1,IRF8,JAK3,JUN,MMP2,MMP9,PDPN,PIK3C2B,PLSCR1,PTGIS,PTPN20,PTPRC,QSOX1,SPARC,TAGLN,TGFB2,TIMP1,TPI1,TXNIP,UPP1	513 (20)
GNAQ	-0.794	enzyme		-1.702	0.000772	ANXA3,ATF3,CCN1,CD44,CD47,CTSV,EGR1,EPHB4,FOS,GAS6,LGALS3,NR4A1,PLSCR1,RHOB,TGFB2,TUBA1C	346 (18)
SYVN1	0.837	transporter		-1.702	8.61e-07	ADAM9,APLP2,APP,ATP1A1,CALM1 (includes others),CAVIN1,CD151,CD44,DAG1,DCTN1,GPRC5A,IGHM,IL7R,ITGA3,KCNN4,LAPTM4A,LDHB,LGALS3BP,PLPP3,SYVN1,TNFRSF13C
MAFB	-0.383	transcription regulator		-1.7	6.23e-08	ACTN1,CACNA2D3,CCL2,CD53,CNN2,CXCL9,FBLN5,GATM,HOXB3,IGHM,IL7R,LGALS3,LGMN,MMP9,NFATC1,RADX,RNASE1,SLC9A9,STAB1,TAGLN	202 (7)
SRC (family)		group		-1.698	0.00101	ATP1A1,CCL2,CDH2,EGR1,GRK6,KLF2,PXN,TJP1	379 (22)
PDGF (complex)		complex		-1.697	0.000719	BCL2,CCL2,CD44,CDKN1A,COL4A1,CYBA,EGR1,FOS,JUN,MMP2,SPARC,TIMP1	392 (22)
CEBPB	-0.579	transcription regulator		-1.694	2.77e-09	ACTA2,AEBP1,ALDH1A1,ALOX5AP,APP,ATM,BCL2,BLNK,C1QA,C1QC,C3,CCL2,CCL3,CD14,CDH3,CDKN1A,CEBPD,CLU,CSH1/CSH2,CXCR4,CYP11A1,DAPK1,DHFR,EED,FBLN1,FCGR3A/FCGR3B,FOS,FSTL1,GABARAPL1,GSTA1,H4C15,HSP90AA1,IFITM3,IGFBP4,IKBKE,ITGAL,JUN,LAMC1,LGMN,LYN,MGP,MMP2,MYBL2,NFATC2,PLA2G2A,PLG,PPP1R14A,PRDX4,PRMT1,RAC2,SAT1,SCD,SOD2,SREBF1,STMN1,TLR9,UPP1,WNT6,ZYX	452 (18)
SLC15A4	0.206	transporter		-1.691	1.93e-06	ANXA1,ANXA2,ANXA3,CCL2,CD72,DOCK2,FOS,IL1R1,LGALS3,MARCKSL1,MMP2,PTPN6,S100A6,SAT1,SHTN1,SLA,ST6GAL1,TXNDC5,USP18	325 (16)
KDM1A	0.102	enzyme		-1.687	2.87e-12	A2M,ACTA2,ARHGDIB,ATF3,C1orf116,C1QB,C3,CCL2,CD22,CD63,CD9,CDKN1A,CIITA,CTNNA1,CXCL13,CXCL9,DAPP1,DOCK2,FCGR2B,FCGR3A/FCGR3B,GATA4,IFITM3,IGFBP4,IKZF3,IL27RA,ISG15,KLF2,LCK,LCP1,LGALS3BP,LY86,MPEG1,MYBL2,PDPN,POU5F1,PRNP,PTGR1,PTPRC,RASGRP3,S100A6,SCD,SLC50A1,SREBF1,SYNPO,TYROBP,UCP2,USP18,WAS	464 (24)
sulforafan		chemical drug		-1.686	0.00359	ALDH1A1,BCL2,C3,CCL2,CD44,CDKN1A,CTSB,FOS,GSTP1,HDAC1,LAMC1,MIF,MMP9,PTPRC,RSF1,RUNX1T1,SELE,SOD1,SULF2,TGFB2,UCHL1,USP18	418 (19)
medroxyprogesterone acetate		chemical drug		-1.685	4.95e-09	ABCB10,ALDH2,ALDH3A2,BCL2,BIRC3,CAPN2,CCL2,CCL3,CCN1,CD44,CDKN1A,CTNNA1,CTSB,CTSL,CXCR4,ETS1,FLNB,GLUL,GNG12,GNS,GSN,IL19,IL7R,ITGA3,ITGA4,JUN,LAMB2,LAMP2,LGMN,LMNA,LTB,MGAT5,PAK1,PRKX,PXN,RAC2,RPN1,S100A11,SAMHD1,SAT1,SCD,SCRIB,SESN3,SOCS1,SPRED1,SPRY4,ST6GAL1,TCF7,TGFB2	521 (22)
hydroxypropyl-beta-cyclodextrin		chemical drug		-1.678	3.7e-05	APOD,APOE,BTLA,CCL2,CCR6,CD19,CD44,CD79A,CTSB,CXCL13,CXCL14,CXCR5,ENG,SERPINA3,SLC27A4	354 (14)
17-alpha-ethinylestradiol		chemical drug		-1.677	6.11e-05	ADGRE5,APOE,AQP3,C1QB,C1QC,C3,CCR7,CD53,CDKN1A,FBLN2,FOS,JUN,LY86,MMP9,SCARB2,SERPINH1,SOCS1,ZYX	499 (18)
PRMT5	-0.442	enzyme		-1.673	0.0305	CDH2,CYCS,KHDC3L,KLF4,POU5F1,SOX9,SREBF1
DLX1	0.362	transcription regulator		-1.673	0.0203	ALDH1A1,CD44,FBLN1,FSTL1,POU5F1,QSOX1,TGFBI
silicon dioxide		chemical drug		-1.673	0.000229	CCL2,CST3,EGR1,FOS,JUN,NCF1	375 (21)
STAT5B	0.226	transcription regulator		-1.671	3.34e-09	A2M,ADGRG1,ALDH3A2,APOE,ATM,BCL2,BIRC3,CASP8,CD63,CD81,CD9,CDKN1A,COX6A2,DAPK1,FBLN1,FOS,FOSL2,GABARAPL1,GLUL,GSTP1,IFITM3,IRF8,JUN,LAPTM4A,LDHB,LIMD2,LTB,LY6E,MTMR11,MYCN,NUCB1,PAX5,PIM1,POU2F2,PTPN18,RASD1,RPL21,SCD,SOCS1,SULT1E1,TRAF1	415 (23)
arsenite		chemical toxicant		-1.671	0.00298	CDH2,CDKN1A,CELF2,CXCL9,EGR1,FOS,GPC1,GSTP1,JUN,KLF2,NR4A1,TGFB2	360 (23)
PTH	-0.137	other		-1.669	0.000548	BCL2,CCL2,CDKN1A,CGNL1,CXCR4,CYBA,FOS,FOSL2,GNG12,JUN,KIF26A,LMNA,MGP,MMP2,NR4A1,PXN,SOX9,TNS1	418 (22)
TGFBR1	-0.108	kinase		-1.668	8.46e-06	ACTA2,BGN,C1QA,C1QB,C3,CCR7,CD40,CDH2,CDKN1A,CFB,FBLN5,KLF4,LTB,NFATC2,PRKCB,TAGLN,TGFBI	510 (20)
2,4,5,2',4',5'-hexachlorobiphenyl		chemical toxicant		-1.667	0.0343	AKAP12,BCL2,DHFR,MYO5B,POLR1A,RBPMS,SREBF1,SULT1E1,WNK2
SERPINE2	-0.464	other		-1.664	0.00783	CCL19,CCL21,CXCL13,LTB,MMP9,SELE	362 (15)
fluoromethyl 2,2-difluoro-1-(trifluoromethyl)vinyl ether		chemical toxicant		-1.664	0.00178	ATF3,CD44,CLU,LGALS3,TIMP1,UCHL1
MITF	-0.542	transcription regulator		-1.66	2.8e-05	APOE,ATP1A1,BCL2,CD151,CD44,CDKN1A,DAPK1,ESRP1,FGD4,FOS,ITGA3,ITGA4,ITPKB,LGALS3,MGP,POU5F1,RAB7A,SCD,SERPINF1,SHTN1,SOX9,STX7,TXNIP,UPP1,UVRAG,VAT1	454 (22)
APOC1	-1.372	transporter		-1.657	7.95e-06	APOC1,APOE,BCL2,CDH2,HSP90AA1,TGFB2,TIMP1	538 (24)
XBP1	0.044	transcription regulator		-1.646	1.71e-05	APP,BCL2,CALR,COL4A1,COL4A2,DCTN1,ETS1,KLF4,LMNA,NCF1,NCOA3,PDIA3,POU2AF1,PRNP,RPN1,S100A6,SCD,SEC61G,SOD1,SPARC,SREBF1,SULT1A3/SULT1A4,SYVN1,TNFRSF10A,TXN,TXNDC5,WFS1	335 (18)
DUSP1	-0.647	phosphatase		-1.645	8.74e-07	ATF3,BCL2,CCL2,CD40,CFB,DUSP6,EGR1,FOS,IFITM3,IRF8,ISG15,JUN,LTF,NAMPT,NR4A1,NT5C3A,SELE,SOCS1,SOD2,SYNPO,TGFB2,USP18	281 (17)
aldosterone		chemical - endogenous mammalian		-1.644	0.0015	ACE,ACTA2,ATP1A1,ATP1B1,BGN,CCL2,CYBA,EGR1,FOS,LGALS3,MMP2,NCF1,NFATC2,PIK3CD,RIPOR2,SOX9,TIMP1,TSC22D3	466 (22)
ciglitazone		chemical drug		-1.642	0.000173	ACTA2,APOE,AQP3,BCL2,CCL2,CDKN1A,CIITA,CRABP2,DGKA,GSN,LAMB1,MMP2,MMP9,POU5F1,SELE,SOD1	464 (21)
ROR1	-0.262	kinase		-1.64	1.66e-05	ACTA2,CCN1,CYCS,ETV5,FSTL1,GAS6,PTPN6,STMN1,TJP1,TNS1	130 (4)
GABARAPL1	-0.981	other		-1.633	0.00209	CRYAB,CTSB,CXCR4,LGMN,NCSTN,UPP1
TEAD3	-0.498	transcription regulator		-1.633	0.0173	ACTA2,CALD1,CCN1,NRXN2,SDC2,TAGLN
GABARAPL2	-0.475	other		-1.633	0.000876	CRYAB,CTSB,CXCR4,LGMN,NCSTN,UPP1
GABARAP	-0.423	transporter		-1.633	0.00127	CRYAB,CTSB,CXCR4,LGMN,NCSTN,UPP1	63 (3)
SIX2	-0.347	transcription regulator		-1.633	0.04	ALDH2,ATP2A3,CALM1 (includes others),CDKN1A,CPE,TPI1
TBXT	-0.291	transcription regulator		-1.633	0.00375	CD151,CD44,DUSP6,ITGA3,MGP,SOX9
PBRM1	-0.115	other		-1.633	0.00148	CCL2,CDKN1A,CRABP2,IGFBP4,JUN,SOX9,TMEM132A	288 (7)
LRP1B	-0.046	transmembrane receptor		-1.633	0.000719	CDKN1A,IL7R,JAK3,PIK3CD,SOCS1,STAT6
D-galactosamine		chemical - endogenous mammalian		-1.633	6.64e-05	ATF3,BCL2,CASP1,CASP8,CD14,CTSB,FOS,JUN,PTN,SOD2,TIMP1	381 (14)
green tea polyphenol		chemical drug		-1.633	0.000408	ANXA1,CASP8,CDKN1A,FOS,JUN,MMP2,MMP9	352 (20)
acetate		chemical - endogenous mammalian		-1.633	0.0162	BCL2,CDH3,GATM,LRP1,RAB6B,SAT1,TMC8
MAPK14	0.166	kinase		-1.629	4.08e-10	ACTA2,ADCY7,ALOX5AP,ATF3,ATP2B4,BCL2,CALR,CCL2,CCR7,CD40,CD83,CEBPD,CRYAB,DUSP6,EFEMP1,FDPS,FOS,FOSL2,JUN,MEF2C,MMP9,MYH11,NFATC1,PRDX1,SOD1,SOD2,SOX9,SREBF1,TAGLN,TIMP1,TIMP2,TXN	487 (22)
RARB	-0.329	ligand-dependent nuclear receptor		-1.625	0.00038	AIM2,ARHGAP4,CDKN1A,CRYAB,DHRS3,EGR1,ETS1,GATA4,IFI27,IFITM1,INSL3,JUN,KLF4,LTF,POU5F1,RARA,STAT6,TJP1,USP18	455 (25)
YAP/TAZ (family)		group		-1.623	8.86e-05	CCN1,CD47,CIITA,CRIM1,HLA-DMA,HLA-DMB,ISG15,KRT6A,TRIM22	11 (2)
LCN2	0.248	transporter		-1.616	0.00221	ACTA2,ACTN1,ATF5,CDH2,CXCL13,MIF,MMP2,RARA,SCD,SOD2,SREBF1	422 (23)
HOXA5	0.135	transcription regulator		-1.614	2.92e-05	BIRC3,CD44,CDH2,CDKN1A,CXCL13,EGR1,POU5F1,PTN,SAT1,TJP1	273 (12)
SYK	1.365	kinase		-1.614	3.46e-08	AKAP12,ARID5A,BCL2,BIRC3,CCL2,CCR7,CD44,CD69,CXCR4,FCMR,FGL2,FOXP1,KLF2,NFATC2,PIM1,PLCG2,RASSF6,SREBF1,TAGAP,TSC22D3	413 (18)
docetaxel		chemical drug		-1.611	0.0397	BCL2,CASP8,CDH2,CDKN1A,CTSL,GSTP1,MMP9,PIM1,TGFB2,TNFRSF10A,TUBB4A,TUBB4B
IFI16	0.001	transcription regulator		-1.61	0.000142	CCL2,CCL3,CD81,CDKN1A,DHFR,GATA4,IL7R,ISG15,MIF,PIM1,SELE,SOD1	402 (18)
N-Ac-Leu-Leu-norleucinal		chemical - protease inhibitor		-1.608	0.00506	APP,CCL2,CCL3,CDKN1A,LAMP2,MYCN,SREBF1,STMN1,SYK	496 (24)
SMARCA5	-0.345	transcription regulator		-1.606	9.55e-07	ALOX5AP,ATP2B4,BLK,CASP1,CD44,CD53,CD81,CDKN1A,GPRC5B,IGFBP4,IKZF3,IL7R,LYN,NINJ1,PHLDA3,PLAC8,PLCG2,SPIB,WDFY4	229 (7)
MEOX2	0.488	transcription regulator		-1.605	0.000372	CCL2,CD69,CDH2,CDKN1A,CDKN2D,LRP1,SELE,TRAF1	338 (11)
G PROTEIN ALPHA I (family)		group		-1.604	1.44e-06	ATF3,C1R,CCN1,CEBPD,FCGR2B,FOS,FOSL2,IFITM3,ISG15,KLF4,MYH11,TIMP1,TINF2,USP18	456 (22)
N6AMT1	-0.332	enzyme		-1.596	0.0112	APP,BCL2,BTG1,CNN3,FBXO21,FSTL1,IFITM3,LCP1,MIF,PRSS23,RHOBTB3,TBC1D9,TMEM132A
rolipram		chemical drug		-1.596	0.00115	ANXA1,CASP1,CCL2,CXCR4,FOS,IL1R1,MMP9,SYNPO	433 (21)
F2R	-0.163	G-protein coupled receptor		-1.593	2.87e-08	CCL2,CCN1,CD24,CD44,CD47,DSP,EGR1,FOS,HMGA2,LAMB1,LDHB,MIF,MMP2,MMP9,NR4A1,SELE,TAGLN,TGFB2,TJP1	370 (21)
ALK	-0.131	kinase		-1.592	0.00206	CD44,CDH2,FOS,MYCN,POU5F1,S100A11,USP18,WAS,WIPF1	435 (22)
GDF2	0.022	growth factor		-1.59	0.00112	ANXA3,ATP1A1,CRYAB,CXCR4,ENG,FGFR3,FOS,GATA4,MMP9,NINJ1,SCD,SELE,SERPINF1,SREBF1,ZIC3	338 (16)
bafilomycin A1		chemical drug		-1.585	6.98e-07	CCL2,CD151,CD40,CD83,CD9,GATA4,HSP90AA1,HSP90AB1,LAMP2,MS4A1,RHOB,TIMP2,TNFRSF10A	388 (16)
GPER1	-0.455	G-protein coupled receptor		-1.584	1.7e-06	ACTA2,ATF3,CCN1,CDKN1A,CEBPD,EGR1,FOS,JUN,LTF,MT1X,MT2A,MYH11,RASD1,TAGLN	464 (21)
NOS2	0.082	enzyme		-1.581	0.000257	APP,BCL2,CCL2,CD14,CD44,CD53,CDKN1A,COL4A1,COX6A2,CYCS,ISG15,LCK,LGALS3BP,MMP9,PLSCR1,SERPINA3,SERPINH1,TIMP1,TYROBP	378 (19)
EP300	-0.151	transcription regulator		-1.578	5.25e-10	ACTA2,AKAP12,ARID5A,BANK1,BCL2,CCL2,CCL3,CCR7,CD19,CD53,CDKN1A,CNN3,CRABP2,CRIM1,CXCR4,CYP11A1,DHFR,DHRS3,EGR1,EVI2A,FOS,FOSL2,FOXP1,GPR18,HSP90AB1,HVCN1,IL1R1,IL7R,JUN,LGALS3BP,LMNA,MEF2C,MMP2,MMP9,MYH11,NR4A1,NTRK3,PIM1,POU5F1,RBP1,RGL1,SELE,SLAMF6,SOD2,ST6GAL1,TGFB2,TLE2,TRAF1,TXNIP,USP18,WFS1	472 (23)
HTT	0.347	transcription regulator		-1.578	6.6e-14	ACTA2,AKAP12,APOE,APP,ATF3,ATP1A1,BCL2,BMP1,C1R,CACNA2D3,CANX,CASP1,CCR6,CD9,CDK2AP1,CDKN1A,COL18A1,COL4A1,COL4A2,COX6A2,CPNE5,CRYAB,CXCR5,CYCS,CYFIP2,DBNL,DKK3,DUSP6,EGR1,FDPS,FKBP4,FOS,FXYD6,GALNT18,GATM,GLUL,GPC1,GRK2,GSN,HBA1/HBA2,HOXB2,HSP90AB1,JUN,KLF4,KMT2E,LDHB,LTF,MAN1C1,MGP,MMP2,MPEG1,MPRIP,NR4A1,PIK3C2B,PLPP3,PNOC,PRKACA,PRKCB,PRODH,RARA,RASGRP2,SAT1,SERPINA3,SERPINF1,SERPINH1,SOD1,SOD…	519 (24)
FLNA	-0.754	other		-1.577	0.00209	CTSB,GATA4,LAMC1,MMP9,PXN,SYNPO	291 (11)
PTTG1	0.445	transcription regulator		-1.572	0.00175	ATM,BCL2,CD44,CDH2,CDKN1A,CDKN2D,CEBPD,CLU,MBD4,MIF	479 (21)
estradiol-17beta-benzoate		chemical reagent		-1.571	0.000151	ACE,ALOX5AP,BGN,FOSL2,GALNT18,GLUL,GRAP,HBA1/HBA2,ICAM5,JAK3,KCNJ13,LAMB1,MGP,MYCN,PCSK1N,PCSK6,PDYN,PNOC,RASD1,SMOC2,TYRO3
IL11	-0.023	cytokine		-1.568	1.33e-05	A2M,ACTA2,ANXA2,BCL2,CD40,CEBPD,DUSP6,FOS,JUN,MMP2,MMP9,PDPN,SERPINA3,TIMP1	314 (16)
rosiglitazone		chemical drug		-1.559	1.25e-05	ADIPOR2,ALOX5,APOC1,APOE,AQP3,ATP1A1,BCL2,C1QA,C1QB,C1QC,C3,CCL2,CDKN1A,CIITA,CXCL9,CYCS,DHRS3,ETS1,FOS,GSTA1,HAS1,IL7R,ITGA3,ITGAL,KLF2,KLF4,LRP1,MAN1C1,MMP9,PLPP3,SAMHD1,SCD,SERPINF1,SLC27A4,SOCS1,SOD1,SOD2,SREBF1,TIMP1,TRIM22,UCP2,YWHAE	492 (21)
WBP2	-0.088	transcription regulator		-1.554	0.022	AQP3,COL4A1,EGR1,FCMR,JUN,MOB3A,PRKACA,RASGRP3,SOX4,TAGLN,TRAF1
PIAS1	0.02	transcription regulator		-1.546	0.00024	ACTA2,CCL2,CDKN1A,CYP11A1,GABRA3,KLF2,MYH11,PAK1,SCD,SREBF1,TAGLN	484 (23)
IGFBP3	0.07	other		-1.546	0.019	BCL2,CDKN1A,MKNK2,MMP2,SDC2
KISS1	0.17	other		-1.544	0.0108	EGR1,FOS,GSTP1,MMP9,RABEP2
captopril		chemical drug		-1.535	3.74e-06	A2M,ACE,ANXA1,BGN,CD44,CLU,LGALS3,MMP9,RBM3,S100A10,S100A11,TGFB2,TIMP1,UPP1	463 (17)
KDM3A	-0.167	transcription regulator		-1.532	0.000105	ACTA2,CCL2,CCN1,CD9,ETS1,MMP9,MYH11,TAGLN,TCF7	314 (11)
SMARCB1	0.134	transcription regulator		-1.532	7.02e-05	A2M,ARHGAP4,ATM,ATP1B1,BTG1,CD44,CDKN1A,COL18A1,CXCR4,DAPK1,DHFR,DOCK8,FOS,GSN,IFITM1,MYBL2,POU5F1,PTMS,PTN,SOX9,SPARC,WASL	487 (21)
RXR (family)		group		-1.53	5.63e-05	ABCB10,APOE,AQP3,BCL2,C1QA,CDKN1A,CRABP2,CTSB,GSTA1,LTF,MGP,MMP2,SERPINF1,SREBF1,UGT2B4	393 (23)
NR1H3	0.356	ligand-dependent nuclear receptor		-1.529	6.18e-07	ACTA2,APOD,APOE,ATF3,C1QA,CCL2,CCR7,CD40,CD47,CDKN1A,CFB,CYTH1,CYTIP,FDPS,FGL2,GAS6,GPR132,GSTP1,IRF8,ITGAL,LSP1,LY86,MIF,MMP9,RARA,SCD,SOCS1,SREBF1	481 (19)
butyric acid		chemical - endogenous mammalian		-1.525	1.62e-24	A2M,ACTA2,ADGRE5,ADGRG1,ALDH1A1,ALOX5,ANXA1,ANXA2,ANXA5,ATP2A3,ATP2B4,BCL2,CALM1 (includes others),CD14,CD44,CD79B,CD81,CD82,CD83,CDH2,CDKN1A,CLU,COL4A1,COL4A2,CXCR4,CYCS,CYP11A1,DAG1,DAPK1,DDR1,DHCR24,E2F5,FOS,FSTL1,GATA4,GPRC5A,GSN,GSTP1,HBA1/HBA2,HDAC9,IFITM1,IL1R1,INPP5D,ITSN2,KLF4,LY6E,MMP2,MMP9,MT2A,MYCN,NAMPT,NFATC1,NFATC2,NR4A1,NUCB1,PAX5,PDIA3,PDYN,PLSCR1,POU2F2,POU5F1,PRDX1,PRKACA,PRKCB…	492 (24)
arotinoid acid		chemical toxicant		-1.52	0.00466	CDKN1A,FOS,RARA,SCD,SOX9	501 (25)
SHH	-0.323	peptidase		-1.513	0.00253	ATF5,BCL2,C1QA,CD69,DHFR,EPHB4,GATA4,GPC1,MEF2C,MYCN,NR4A1,PAX5,SOX9,SREBF1,TGFB2,TJP1,TSC22D3	432 (20)
IL6R	-0.173	transmembrane receptor		-1.512	0.000372	A2M,ACTA2,CCL2,CCL3,CDKN1A,CTSB,ICAM3,MMP2,MMP9,NAMPT,SERPINA3,TIMP1	308 (13)
PIK3CA	0.105	kinase		-1.51	4.91e-09	ADAM9,APP,ATF3,ATP1A1,BIRC3,CALD1,CD14,CD24,CD40,CD44,CD81,CDH2,CEBPD,CXCL13,CXCR4,GMFG,GPR4,HSP90AB1,IKBKE,IL19,ITGA3,JUN,LGALS3,MMP2,PIK3CD,PIK3CG,PLCG2,POU5F1,RUNX1T1,SPARC,SREBF1,TJP1	330 (18)
dimethylnitrosamine		chemical toxicant		-1.51	0.000586	ACTA2,CDKN1A,COL4A1,GIP,MMP9,NR4A1,SOD2,TIMP1	469 (17)
FGF21	-0.347	growth factor		-1.509	0.0169	BCL2,EGR1,FOS,MMP2,MMP9,SCD,SOD2,SREBF1
ADAM17	-0.249	peptidase		-1.508	0.00151	ANXA2,CAVIN1,CDC42EP4,DNAJA1,MMP2,MYCN,NFATC1,PGD,PRNP,RALGPS2,SELL,SOX9,STAT6,ZYX	469 (20)
PRKCA	-0.27	kinase		-1.506	3.54e-07	APP,ARHGDIB,BCL11A,CCL2,CDKN1A,CIITA,CTSB,CYCS,EGR1,ETS1,FOS,JUN,LAMP2,MMP9,MYL11,RHOBTB3,SDCBP,SP100,SREBF1,TGFB2	342 (19)
cisplatin		chemical drug		-1.503	2.05e-15	A2M,ABCB10,ACTA2,ALDH1A1,ANKRD18A,ANXA1,ANXA2,ANXA5,AQP3,ASRGL1,ATF3,BCL2,BIRC3,C3,CAPN2,CASP1,CASP8,CCL2,CD14,CD44,CD47,CD53,CDC14B,CDH2,CDKN1A,CLU,COL17A1,CTSB,CXCL14,CXCL9,CYCS,DGKA,DHRS3,DUSP6,EGR1,FOS,FXYD5,GSTA1,GSTP1,HBA1/HBA2,HDAC9,HDGFL3,IFI6,IFITM1,INPP5D,IRAG2,JUN,LAMB1,LDHB,LGALS3,LMNA,MBD4,MGP,MKRN1,MMP2,MMP9,MT1X,MT2A,MYCN,NAMPT,NCF1,NINJ1,PHLDA3,POU5F1,PTGR1,PXN,RAB6A,RAB8B,RAC1,RB…	508 (20)
NR3C1	0.602	ligand-dependent nuclear receptor		-1.502	7.98e-13	A2M,ACTA2,ACTN1,ALDH3A2,ALOX5AP,ANXA1,APOE,APP,ATP1B1,BCL2,BIRC3,BTG1,C1R,CACNA2D3,CAPN2,CCL2,CCN1,CCR7,CD47,CD69,CD83,CDKN1A,CEBPD,CRABP2,CRYAB,CXCR4,CYP11A1,DAG1,DYNLL1,EGR1,ELOVL5,ETNK2,FGD4,FKBP4,FOS,GLUL,GSTA1,GSTP1,HDAC1,HSP90AB1,IFI6,IL7R,IRF8,ISG15,JUN,KLF4,LTB,MBD2,MDM4,MKNK2,MMP9,MT2A,NAMPT,NFATC1,PAK1,PDHB,PDPN,PIK3CD,PLPP3,POU5F1,PRKCB,PTGR1,PTK2B,RASD1,RHOB,SCO2,SDHD,SELE,SERTAD2,SH3…	502 (16)
HNF4A	-0.394	transcription regulator		-1.499	0.00205	ABCB10,ACTA2,ACTN1,ACTR3,ADCY7,ALDH1A1,ALDH2,ANKRA2,ANXA5,APOC1,APOE,APP,AQP3,ATF3,ATP1B1,BTG1,C3,CAPN2,CCL19,CDKN1A,CEBPD,CHPF,CNN2,CNN3,COMMD5,CRABP2,CREBL2,CSK,CTSA,CTSB,CYP11A1,DAG1,DCK,DERL3,DHCR24,DHRS3,DUSP6,E2F5,EED,EGR1,ELOVL5,ETNK2,FAM107B,FDPS,FLNA,FLNB,FOSL2,FXYD6,GIP,GNS,GSN,GSTA1,HDAC9,HLA-F,ITGAL,JUN,KLHL6,LAMC1,LAPTM4A,LBHD1,LGALS3,LSR,LTF,MBD4,MGST3,MKRN1,MPRIP,MRPL51,MT1X,MT2A,N…	526 (24)
RET	0.441	kinase		-1.495	1.32e-06	ANXA1,BCL2,CCL2,CD151,CLU,CRYAB,CTSB,CTSV,CXCR4,DNAJA1,DPYSL2,DUSP6,EGR1,FKBP4,FOS,HSP90AA1,MMP9,PRNP,PTN,SELL,TGFB2	459 (21)
fluvastatin		chemical drug		-1.493	2.29e-05	APP,BCL2,CD40,CD81,CD9,CDKN1A,CYBA,LRP1,PTGIS	526 (23)
IFNA2	-0.111	cytokine		-1.491	2.5e-09	ALOX5,ANXA1,ATF5,ATXN7,BCL2,C1R,CCL2,CCL3,CD69,CDKN1A,CIITA,CXCL13,CXCL9,HSH2D,IFI27,IFI6,IFITM1,IFITM3,ISG15,LAPTM4B,LGALS3BP,LY6E,LYN,MMP9,MT1X,MT2A,NPTX2,PLSCR1,RIPOR2,SAMHD1,SOCS1,SP100,SP110,TRIM22,USP18	303 (16)
MAOA	0.087	enzyme		-1.491	0.000408	ACTA2,ALDH1A1,BCL2,CCL2,CCN1,CD44,CEBPD	497 (22)
KLF4	-0.803	transcription regulator		-1.481	6.47e-05	ACTA2,ALDH1A1,CBFA2T3,CCL2,CD14,CD44,CDKN1A,COBLL1,CRABP2,DSP,EFEMP1,EVX1,GATA4,IFITM3,KHDC3L,KLF4,MEF2C,MMP2,MMP9,MYH11,NCKAP1,PEG3,POU5F1,SERPINH1,SOCS1,SOD2,TAGLN,TEAD4,TGFB2,USP18	501 (23)
crizotinib		chemical drug		-1.48	3.15e-05	BCL2,CCR7,CD40,CD83,CYCS,SCD,SOD2,SPARC,TXNIP,WAS,WIPF1	453 (24)
FGF (family)		group		-1.48	0.00209	ACE,FOS,JUN,MMP2,MMP9,SPRY4	429 (23)
F10	-0.194	peptidase		-1.473	9.27e-06	CCL2,CCN1,EGR1,MIF,MMP2,SELE	324 (18)
potassium chloride		chemical drug		-1.471	0.00154	ATF3,ATP1A1,ATP1B1,ATP2B4,CALR,EGR1,FOS,JUN,MEF2C,NR4A1,PDIA3,PDYN,TXNIP	332 (21)
SRC	0.465	kinase		-1.469	0.000248	BCL2,CAVIN1,CCL2,CDKN1A,CTSB,CTSV,FOS,HAS1,JUN,LAMP2,MMP2,MMP9,POU5F1,SYNPO,TJP1	322 (17)
TERT	0.27	enzyme		-1.468	2.21e-07	ATF3,BCL2,CALD1,CALU,CCL2,CD24,CDH2,CDKN1A,CXCL13,DUSP6,EFEMP1,ETS1,GSN,IFI27,IFITM3,IGFBP4,ISG15,KLF4,MMP2,MMP9,PF4,POU5F1,PRSS23,PXN,SOD2,TIMP1	392 (22)
KDM4C	0.345	enzyme		-1.463	0.000226	APOE,CLU,EGR1,FOS,GLUL,LENG8,POU5F1,PRKCB	261 (7)
MAPK11	-0.218	kinase		-1.455	0.00127	BCL2,CALR,FOS,PRDX1,TIMP1,TIMP2	428 (19)
PTP4A3	0.162	phosphatase		-1.455	0.00122	CDH2,CSK,HSP90AA1,PXN,STMN1
piceatannol		chemical - endogenous non-mammalian		-1.455	0.00487	BCL2,BIRC3,CCL2,MMP9,NFATC1,TIMP2	421 (20)
ERBB3	-0.468	kinase		-1.454	2.97e-08	ACTA2,ADAM19,ADAM9,BGN,CCN1,CD47,CDKN1A,CLU,CXCR4,EGR1,ETV5,FBLN2,FSTL1,GAS6,HBA1/HBA2,HMGA2,SERPINA3,SPARC,STMN1,TNS1	471 (21)
AGTR1	-0.093	G-protein coupled receptor		-1.446	0.0119	CCR7,CYBA,FOS,GSTP1,JUN,TXNIP
NREP	0.498	other		-1.446	0.000308	ACTA2,ITGA3,MMP2,MMP9,TAGLN	208 (7)
dimethyl fumarate		chemical drug		-1.446	0.0423	ACTA2,CCR7,GZMM,JUN,SELE
IL2RG	0.615	transmembrane receptor		-1.444	3.92e-08	ARHGAP45,BCL2,CXXC5,ETS1,FOS,IGHM,IKBKE,IL7R,IRF3,ISG15,JUN,KLF2,LTB,MAP4K2,RHOH	436 (20)
15-deoxy-delta-12,14 -PGJ 2		chemical - endogenous mammalian		-1.444	6.45e-08	ACTA2,BCL2,BIRC3,C3,CCL2,CCL3,CDKN1A,CEBPD,CIITA,CTSB,CXCL13,CXCL9,DGKA,EGR1,FKBP4,FOS,GSN,GSTP1,JUN,KLF4,LAMB1,MMP9,MYH11,POU5F1,PRDX1,REL,SELE,SOCS1,SOD1,SREBF1	258 (13)
D-glucose		chemical - endogenous mammalian		-1.441	7.96e-13	ACE,ACTA2,ACTN1,ANXA1,ANXA3,APP,ARF3,ATF3,ATF5,ATP2A3,ATP2B4,BCL2,C1QBP,C3,CALD1,CALR,CANX,CASP1,CCL2,CDKN1A,CLU,COL4A1,COX6A2,CTSB,CTSV,CXCR4,CYBA,DYNLL1,EGR1,EMC10,FOS,GABARAPL1,GATA4,GLUL,GRK2,GSN,HDAC1,JUN,KCNN4,KIF5C,LAMB1,LAMC1,LCP1,LGALS1,LRP1,MIF,MMP2,MMP9,MYH11,MYL9,NAMPT,NCF1,NDUFB9,NR4A1,OPTN,PCSK1N,PDIA3,PDYN,PPP1R14A,PRKCB,PRODH,PTGIS,PTPN6,RAC1,SCD,SELE,SOD2,SOX9,SREBF1,TAGLN,TAS1R3…	453 (23)
nitroprusside		chemical drug		-1.434	0.00556	ACTN1,BCL2,DUSP6,EGR1,FOS,LAMB1,LAMC1	422 (22)
jasminoidin		chemical drug		-1.432	0.000958	ACE,KCNJ13,MDK,RBP1,TAGLN
S-nitrosoglutathione		chemical toxicant		-1.432	0.00699	BIRC3,CCL2,CDKN1A,S100A10,SELE,SOD1	425 (20)
corticosterone		chemical - endogenous mammalian		-1.429	1.53e-05	ANXA1,APP,ATP1A1,ATP1B1,BCL2,CALD1,CDKN1A,CYBA,CYP11A1,DOCK8,FKBP4,FOS,GAS6,GLUL,JUN,MMP9,SCD,TIMP1,TSC22D3,UCP2	376 (20)
TEAD4	-1.241	transcription regulator		-1.426	0.000353	ACTA2,CALD1,CBFA2T3,CCN1,CDH2,CDKN1A,JUN,MMP2,MMP9,NRXN2,SDC2,TAGLN,TEAD4,TFAP2C	443 (22)
oleic acid		chemical - endogenous mammalian		-1.426	8.86e-05	ALOX5,APOE,APP,AQP3,ATF3,BCL2,CLU,CYB5R3,EGR1,FOS,HSP90AA1,JUN,NCF1,NR4A1,PIK3CD,SAT1,SCD,SCP2,SELE,SOD2,SREBF1,TXNIP,UCP2	469 (24)
CREM	0.109	transcription regulator		-1.425	0.013	ACE,ADAM9,APOE,ATF3,BCL2,CRABP2,EGR1,FOS,MKNK2,NFATC1,NR4A1,PDYN,RHOB
HAVCR2	-0.139	other		-1.414	0.000131	AIM2,CASP1,CDKN1A,CXCR4,CXCR5,IL7R,SOD1,SOD2	430 (16)
PKC (family)		group		-1.414	0.000251	ACTA2,APP,AQP3,ATF3,BCL2,CCL2,CCN1,CDKN1A,CTSB,CXCR4,EGR1,FOS,JUN,MMP2,MMP9,MS4A1,NR4A1,POU2F2,RARA,TAGLN,ULBP1	434 (22)
alefacept		biologic drug		-1.414	0.00031	ADGRG1,CD52,CD69,CXCL9,CYBA,FCGR3A/FCGR3B,IL7R,SOCS1,STAT6
carbamylcholine		chemical drug		-1.414	0.00128	APOE,APP,CDKN1A,EGR1,FOS,JUN,NR4A1	324 (21)
G PROTEIN ALPHA (family)		group		-1.414	0.0139	CALR,CHPF,CMAS,FOS,GPRC5B,LYRM2,MRGPRE,NUCB1,RPN1
formaldehyde		chemical - endogenous mammalian		-1.414	0.0279	EGR1,FOS,FOSL2,JUN,MMP9
BMP10	-0.144	growth factor		-1.413	2.09e-07	A2M,CD83,CFI,CXCL13,ENG,FCGR3A/FCGR3B,FGL2,FOS,HAS1,ITGAL,MEF2C,NR4A1,PTN,SELE,SERPINA3,SOX9,TIMP1	194 (7)
DDB1	-0.692	other		-1.408	0.00178	CCN1,CDKN1A,CEBPD,EGR1,FOS,NR4A1
FANCD2	0.803	other		-1.408	3.45e-05	CDKN1A,SCD,SCP2,SOD1,SOD2,SREBF1	196 (7)
BLK	1.91	kinase		-1.408	0.000375	ALDH2,BLK,COL18A1,ETS1,HDAC9,IFI6	190 (7)
romidepsin		biologic drug		-1.408	9.52e-05	CDKN1A,CDKN2D,CXCL9,DUSP6,EGR1,FOS,GSN,HDAC1,IKZF3,JUN,MMP9,RAC1,RHOB,RHOC	401 (23)
chloropromazine		chemical drug		-1.408	0.000269	CD83,FDPS,FOS,NR4A1,SCD,SERPINA3,TAGLN,TSC22D3	287 (19)
USP36	-0.052	peptidase		-1.406	0.00278	CCN1,CD40,CRIM1,DHX33,TXN
adenosine		chemical - endogenous mammalian		-1.406	0.0102	CD69,CXCR4,FOS,IL1R1,NCR3,SREBF1,TIMP1,TXNIP
mir-223		microRNA		-1.405	0.00388	ACTA2,ATM,BCL2,CARD11,CD180,CDKN1A,FAM20C,FGL2,HLA-DOB,MCTP2,MEF2C,S100A6,STMN1,TGFBI	324 (7)
crocidolite asbestos		chemical toxicant		-1.402	0.00729	CD44,FOS,FOSL2,JUN,ZYX	402 (19)
CD4	-0.249	transmembrane receptor		-1.4	0.00244	BCL2,CD79A,CXCL13,CXCR5,JAK3,LCK	407 (23)
apigenin		chemical - endogenous non-mammalian		-1.4	0.00342	BCL2,CASP8,CCL2,CDKN1A,FOS,HDAC1,HSP90AA1,MMP9,NCOA3,SELE,SOD2,TAGLN	354 (18)
L-carnitine		chemical - endogenous mammalian		-1.4	0.00729	A2M,CDKN1A,CTSL,HLA-DMA,IL1R1
NR4A1	-1.122	ligand-dependent nuclear receptor		-1.395	0.000122	ACTA2,ADIPOR2,APOD,APOE,ATF3,BCL2,CD69,CRABP2,DAPK1,HDAC1,INSL3,LY6E,MARCKSL1,MMP9,MYCN,NR4A1,PDHB,PDIA3,PHKG1,PRPS2,SAT1,SCD,SDHD,SREBF1,TJP1,TXNDC5,UCP2	468 (25)
NOTCH (family)		group		-1.395	3.32e-05	ACTA2,CCL19,CDKN1A,CTBP2,CXXC5,FCGR2B,GAPT,GATM,MMP2,NCF1,NFATC1,PIK3AP1,PLD4,POU5F1,S100A11,SAMHD1,TAGLN,TSPAN13	464 (23)
amphetamine		chemical drug		-1.388	3.67e-05	ATF3,BCL2,CD47,CDH2,EGR1,FOS,FOSL2,GDF1,JUN,PDYN,RDX,SELL,UCHL1	468 (26)
MYOC	-0.717	other		-1.387	0.00866	ANXA1,CD44,DAG1,ESRP1,LAMB1,LAMC1,PRKCB,SP100,UPP1
ADAR	-0.284	enzyme		-1.387	0.0108	CASP1,FOS,ISG15,LGALS3,UCP2,USP18
POLDIP2	-0.26	other		-1.387	1.49e-05	CCL2,CNN2,KLF4,LGALS3,SREBF1,TAGLN
CRTC1	0.016	transcription regulator		-1.387	0.00188	CYCS,MT2A,NR4A1,PDE4D,TIMP1	135 (6)
HSF2	0.17	transcription regulator		-1.387	0.00428	CCT2,CCT6A,CCT7,CLU,JUN,TXN
MAP2K3	0.344	kinase		-1.387	0.0234	CDKN1A,CXCL9,GSTP1,ISG15,MMP9,NFATC1,STK4
CHRM3	0.389	G-protein coupled receptor		-1.387	6.39e-05	CCN1,EGR1,FOS,ITGA3,MMP9	313 (21)
GROWTH FACTOR (family)		group		-1.387	1.56e-08	APP,BCL2,CLU,FOS,GLUL,IL7R,KLF2,SELL	271 (16)
JINK1/2 (family)		group		-1.387	0.000147	BCL2,CDH2,MMP2,PLG,RHOB,SCD,SREBF1	470 (24)
arsenic		chemical toxicant		-1.387	0.00127	BIRC3,CCR7,FOS,HSP90AA1,LTF,TRAF1	480 (22)
ritonavir		chemical drug		-1.387	0.00472	BMP1,CRYAB,CTNNAL1,FDPS,GRAP,HMGB3,IKBKE,MMP9,SCD,SELE,SREBF1,TSC22D3,USP18	340 (12)
RUNX1-RUNX1T1		fusion gene/product		-1.387	0.00505	ALOX5,ATF3,ATM,CALM1 (includes others),CDKN1A,DUSP6,IFITM3,IL1R1,MT2A,NCKAP1,SOX4,TSPAN18	255 (10)
8-bromoguanosine 3',5'-cyclic monophosphate		chemical reagent		-1.387	0.0232	ACTA2,CDKN1A,FOS,MMP9,S100A10
ribavirin		chemical drug		-1.387	0.0255	IFI27,IFI6,IFITM1,ISG15,USP18
galactosylceramide-alpha		chemical reagent		-1.387	0.0303	CCL2,CD40,CD69,LGALS3,REL,SLC27A4
COMMD3-BMI1		transcription regulator		-1.387	0.0332	CDKN2D,HOXB3,MS4A1,PEG3,POU2AF1
2-methoxyestradiol		chemical - endogenous mammalian		-1.387	0.0391	ATF3,CXCR4,LTF,PRODH,SOD1
leukotriene D4		chemical - endogenous mammalian		-1.386	5.78e-05	ATF3,CCL2,CCL3,CCN1,EGR1,FOSL2,KLF2,KLF4,NR4A1,SELE	376 (19)
miR-34a-5p (and other miRNAs w/seed GGCAGUG)		mature microRNA		-1.383	4.26e-10	ACTA2,APP,ATF3,BCL2,BIN2,CD47,CD69,CDKN1A,DENND1C,DHFR,DOCK8,E2F5,EFEMP1,FCMR,FLOT2,FOXP1,HDAC1,IKZF3,KLF4,LGALS3BP,MMP9,MYCN,POU5F1,PTPN7,SELL,TAGLN,TSPAN13	433 (18)
dorsomorphin		chemical - kinase inhibitor		-1.383	0.0189	ACTA2,CDH2,CXXC5,CYP11A1,EGR1,LAMC1,SERPINF1,SOX9,SREBF1
TNFSF10	0.22	cytokine		-1.382	9.83e-12	BCL2,BIRC3,CASP8,CD14,CD69,CTSB,CXCR4,FOS,HLA-F,IFI27,IFI6,IFITM1,IL27RA,IL7R,ISG15,JUN,LAT,LCK,MMP2,MMP9,PTPRC,SELE,SERPINH1,SP100,TIMP1,TNFRSF10A,TRAF1	403 (12)
Am 580		chemical reagent		-1.369	0.00556	APOD,CXCR5,MYCN,RARA,SCD,SOX9,TIMP1	409 (19)
trichostatin A		chemical drug		-1.365	1.92e-16	ABCB10,AKAP12,ALDH1A1,APOE,APP,ATP5ME,BCL11A,BCL2,BTG1,CCL2,CCL3,CCR7,CD14,CD44,CD79B,CD9,CDH2,CDKN1A,CDKN2D,CIITA,CLU,CRABP2,CRTAC1,CTBP2,CTSA,CTSB,CXCR4,DAG1,DHRS3,E2F5,FBLN1,FGFR3,FOS,FOSL2,GSN,GSTP1,HBA1/HBA2,HDAC1,HDAC9,HDGFL3,HMGA2,IFITM1,IGFBP4,IKZF1,IRF8,KIF5C,KLF4,LAT,LGALS1,LGMN,LMNA,MDM4,MGST3,MMP2,MMP9,MS4A1,MYCN,NFATC1,OPTN,PAK1,PAX5,PGD,PIK3CD,PIM1,POU5F1,PRDX1,PRNP,PRSS23,PTGR1,PTP…	515 (19)
palbociclib		chemical drug		-1.362	0.000207	ATF3,CD83,CDKN1A,EGR1,IRF3,ISG15,JUN,MDM4,MMP9,PDE4D,PRKCB,RHOB,TIMP2,USP18	486 (25)
PPARD	-0.529	ligand-dependent nuclear receptor		-1.354	4.11e-05	ACTA2,ALDH2,ALDH3A2,APOE,AQP3,BCL2,C1QA,C1QB,C1QC,CYB561A3,EGR1,FAM131C,GAS6,IKBKE,LDHB,MMP9,MPEG1,NR4A1,PCSK6,PLA2G2A,RBP1,S100A6,SAT1,SCARB2,SCD,SREBF1,UCP2,YWHAE	455 (20)
N-acetylsphingosine		chemical reagent		-1.352	0.000586	BCL2,CDKN1A,CRYAB,FOS,GSTA1,JUN,RARA,SOD2	449 (23)
NTRK1	-0.574	kinase		-1.349	1.05e-12	APOE,ATF5,BCL2,C1R,CALR,CANX,CARD11,CAVIN1,CCDC88B,CCN1,CD44,CDKN1A,DUSP6,EGR1,EIF4A1,ETS1,FANCD2,FOS,ICAM3,IGFBP4,LGALS1,LSP1,MGP,MMP9,MYL9,NR4A1,NTRK3,PDIA3,PPFIBP1,PTPRR,S100A6,SCO2,SCRIB,SEL1L3,SERPINH1,SOD2,SOX9,SYVN1,TGFB2,TLE2,TXNIP,WNT6,XRCC2	454 (22)
ATG5	-0.396	other		-1.349	0.0024	APP,C1QBP,CDH2,DYNLL1,IKBKE,IRF3,LGALS1,MMP9,PDIA3,SELE,TIMP1	333 (17)
NGF	-0.519	growth factor		-1.343	5.1e-08	A2M,ANXA2,APP,ATF3,ATM,BCL2,CCR7,CD40,CD83,CDKN1A,CRYAB,DUSP6,EGR1,ETV5,FOS,FOSL2,JUN,KCTD11,KIF2A,KLF4,LRP1,MMP2,MMP9,MYCN,NR4A1,PLG,RAC1,SDC2,SHTN1,SOD1,TRPV4,TXN	295 (14)
NTRK2	-0.757	kinase		-1.342	0.0247	APP,CASP1,CDKN1A,DAPK1,EGR1,FOS,MYCN,SOX9
LPCAT3	-0.179	enzyme		-1.342	0.00466	APOE,CST3,NPTX2,PRDX1,TYROBP
HRG	0.007	other		-1.342	1.31e-09	ARF3,C1QA,C1QB,C1QC,CD83,CXCL14,CXCR4,FCGR3A/FCGR3B,SPARC,TIMP1
AHI1	0.139	other		-1.342	0.00333	BCAS4,CMTM7,LAPTM5,SPIB,STAP1
PREX1	0.161	other		-1.342	0.000743	ADGRG1,CD151,LAMB1,LMNA,RAC1
BATF	0.638	transcription regulator		-1.342	0.00487	CCR7,IL1R1,ITGA4,KLF2,SELL,TCF7	390 (18)
indirubin		chemical drug		-1.342	0.000566	BCL2,BIRC3,CCN1,JUN,MMP9	414 (15)
Rp-cAMPS		chemical - kinase inhibitor		-1.342	0.000743	ALDH2,BCL2,RARA,RBP1,SYNPO	216 (9)
bromobenzene		chemical toxicant		-1.342	0.00186	CDKN1A,CTSV,FDPS,FOS,GSTP1,HSP90AA1,JUN,MPRIP,TIMP1
12-(3-adamantan-1-yl-ureido) dodecanoic acid		chemical reagent		-1.342	0.015	BCL2,BIRC3,CASP14,CASP8,CD40,TNFRSF10A,TRAF1
estriol		chemical - endogenous mammalian		-1.342	0.0332	CCL2,CCR7,CD40,SELE,TLR9
TMPRSS2-ERG		fusion gene/product		-1.342	0.0347	CYBA,DHRS3,GPRC5B,GSTP1,LTB,MMP9,PIM1,PRSS23,PSG1,TGFBI
NCOA2	-0.515	transcription regulator		-1.338	0.00656	C1R,C3,CCR7,CDKN1A,CIITA,EGR1,ISG15,KLF4,LAMC3,LTF,PRDX1,RARA,SREBF1,TPI1,TSC22D3,WNT6	425 (23)
methyl methanesulfonate		chemical toxicant		-1.332	0.000467	ATF3,BTG1,CDKN1A,EGR1,JUN,KLF4,PHLDA3,SYVN1,TRIM22	435 (18)
chloroquine		chemical drug		-1.326	4.48e-05	ALDH1A1,APP,ATP1A1,BCL2,CD40,CD69,CD83,CDH2,GATA4,PRNP,SELE,SOCS1,TLR9,TXN	363 (16)
TEAD (family)		group		-1.324	1.8e-07	CALD1,CCN1,CD44,CD47,CIITA,CRIM1,HLA-DMA,HLA-DMB,ISG15,KRT6A,TRIM22
fingolimod		chemical drug		-1.322	0.0219	BCL2,CCL2,CCR7,CD40,CD69,CDH2,CDKN1A,CXCL13
bromodeoxyuridine		chemical drug		-1.32	4.14e-05	GSTP1,IFI27,IFI6,IFITM1,IGFBP4,IL7R,ISG15,PYHIN1,SP110,TGFBI	198 (10)
ceruletide		biologic drug		-1.32	0.0101	ANXA2,CAVIN1,CDC42EP4,DNAJA1,NFATC1,PGD,RALGPS2,STAT6,TPD52,ZYX
MAPK (family)		group		-1.313	0.00498	APP,BCL2,CCL2,CDKN1A,EGR1,FOS,ITGA4,JUN,MMP9,S100A10,SOD1	394 (21)
kainic acid		chemical toxicant		-1.309	2.48e-05	APOE,APP,ATF3,BCL2,CD44,EGR1,FGFR3,FOS,FOSL2,JUN,LMO1,MMP2,MMP9,NPTX2,NR4A1,PDYN,PNOC,RABEP2,SOX9,TIMP1,TJP1	363 (22)
Sox2ot		other		-1.308	0.000566	ACTA2,ALDH1A1,CD44,CDH2,POU5F1	203 (7)
mir-181 (includes others)		microRNA		-1.301	0.0219	APP,BCL2,CD69,CDH2,CDKN1A,DUSP6,E2F5,IRF8
APEX1	-0.252	enzyme		-1.297	4.63e-05	ABCB10,ALOX5,CDKN1A,EGR1,FOS,IRF3,NPTX2,NR4A1	368 (21)
evodiamine		chemical - endogenous non-mammalian		-1.293	0.000876	BCL2,BIRC3,CDKN1A,MMP9,SELE,TNFRSF10A	489 (23)
testosterone		chemical - endogenous mammalian		-1.281	2.75e-08	A2M,ANXA1,ANXA3,ATP1B1,BCL2,BGN,CASP8,CDH2,CDKN1A,CLDN11,CLU,COX6A2,CTSV,CYCS,CYP11A1,DHCR24,EGR1,ELOVL5,FGFR3,FOS,FOSL2,GIP,GPC1,HSP90AB1,INSL3,JUN,LGALS1,MMP2,PDYN,PRKCB,PXN,RARA,RPL21,SERPINA5,SOD2,SULT1E1,SYK,TGFB2,TLR9,TYK2,UGT8,YWHAE	569 (22)
FHL2	-0.775	transcription regulator		-1.28	0.00434	ACTA2,CD44,CYP11A1,JUN,NR4A1,PAK1,SOX9,TAGLN,TGFB2,TJP1,YWHAE	469 (21)
MRTFA	0.024	transcription regulator		-1.278	1.66e-07	ACTA2,CCN1,CD151,CD24,CD44,CNN2,CXCL9,CXCR4,CYBA,CYFIP2,DHCR24,EGR1,FLI1,FLNA,FNBP1L,FOS,LMNA,LTF,MMP9,MYH11,MYL9,RAC1,SELE,SULT1E1,TAGLN,TGFB2,WAS,WASL	423 (23)
mir-34 (includes others)		microRNA		-1.276	0.00649	ACTA2,BCL2,BIRC3,CD47,E2F5,MDM4,MMP9,MYCN,NCKAP1,STMN1,TUBB4B	397 (15)
COLLAGEN ALPHA1 (family)		group		-1.274	0.000151	CDH2,CDKN1A,MMP2,MMP9,TIMP2	403 (18)
fisetin		chemical drug		-1.27	0.000586	BCL2,BIRC3,CDKN1A,FOS,GSTA1,MMP9,NFATC1,TRAF1	383 (17)
EGR1	-1.745	transcription regulator		-1.269	1.74e-06	ACE,ACTA2,ALOX5AP,APP,ATF3,CACNA1H,CASP8,CAVIN1,CCL2,CCL21,CD44,CDH2,CDKN1A,CDKN2D,CLU,EGR1,JUN,MMP9,NR4A1,PF4,SOCS1,SOD1,SOD2,TIMP1	530 (20)
FGF10	-0.047	growth factor		-1.268	0.00031	ANXA1,ANXA2,ANXA3,CTSB,CTSH,MMP9,S100A6,SCD,SOX9	452 (19)
vincristine		chemical drug		-1.268	0.000146	BCL2,CDKN1A,EGR1,HSP90AB1,JUN,LCP1,MYCN,SOD2,YWHAE	358 (21)
eicosapentaenoic acid		chemical drug		-1.268	0.00055	APOE,CCL2,CD40,CD44,CD83,CEBPD,FOS,IL1R1,JUN,MMP9,SOD2,SREBF1,TGFB2	316 (16)
pyridostatin		chemical reagent		-1.265	0.000405	IFI27,IFITM1,IFITM3,ISG15,LGALS3BP,LY6E,PLSCR1,SELL,SP110,USP18	209 (13)
meds433		chemical reagent		-1.265	0.0068	ACTA2,ATF3,CDKN1A,LTF,MDK,MMP2,RNASE1,SNX22,STAB1,TRIM22	191 (7)
vinblastine		chemical drug		-1.264	0.0137	CD40,CDKN1A,FOS,IGFBP4,SOD2
cigarette smoke		chemical toxicant		-1.26	7.84e-08	AIM2,BCL2,C3,CCL2,CCN1,CDKN1A,CLU,COL4A2,EGR1,FOS,GSTP1,IFITM1,JUN,KLF4,LAMP2,LRP1,MMP2,MMP9,PGD,PIK3C2B,PIK3CD,PIK3CG,POU2AF1,PRDX1,PRDX4,REL,SERPINA3,SOD2,SPTAN1,SREBF1,STK4,TIMP1	353 (17)
LEP	0.304	growth factor		-1.255	7.94e-05	ACE,ACTA2,APP,AQP3,BCL2,CASP1,CCL2,CCN1,CD14,CD63,CDKN1A,COL4A1,CTSL,CTSV,CYBA,CYP11A1,DUSP6,EGR1,ELOVL5,FOS,IL1R1,INSL3,JUN,MMP2,NAMPT,NCF1,PRDX1,RAC1,SCD,SCP2,SELE,SLC27A4,SOD1,SOD2,SPARC,SREBF1,TAGLN,TIMP1,TPI1,UCP2	471 (22)
cadmium		chemical toxicant		-1.252	0.000795	ATP1A1,C3,CDKN1A,GNS,JUN,LGALS3,MGP,RBP1,SERPINF1,TIMP1	536 (20)
ESR2	0.435	ligand-dependent nuclear receptor		-1.251	6.29e-12	ACTN1,AKAP12,ANXA1,APOE,AQP3,ARHGDIB,ATF3,ATF5,BCL2,C3,CALU,CANX,CAPN2,CASP14,CBFA2T3,CCL2,CCN1,CCT7,CD79A,CDC14B,CDH2,CDKN1A,CEBPD,CLDN11,CLU,CRIM1,CTSH,CYP11A1,DHCR24,DPYSL3,EGR1,ELK4,ELOVL5,FBLN1,FBLN2,FBLN5,FDPS,FOS,FOSL2,FSTL1,GATA4,GSTP1,H1-0,HMGA2,IFITM1,IGFBP4,IL1R1,KLF4,LAPTM5,LGALS3BP,LMNA,LYN,MDK,MGP,MMP2,MMP9,PDLIM3,POLD4,POU5F1,PTGIS,PTK2B,RARA,REL,SCD,SELE,SOX4,SPTAN1,STMN1,SYNPO,TE…	520 (19)
TGFB3	0.163	growth factor		-1.248	1.02e-10	ACTA2,ADAM19,BCL2,CCN1,CDH2,CDKN1A,CLDN11,ENG,ETS1,FOS,FOSL2,JUN,MGP,MICAL2,MMP2,MMP9,MS4A1,PDPN,SCD,SOX9,STAT6,TAGLN,TJP1,TNS1,TSPAN13	367 (20)
NPM1	0.248	transcription regulator		-1.246	1.06e-07	ACTA2,CALR,CCL2,CCL3,CCN1,CD47,COL4A1,COL4A2,EGR1,ETS1,HDAC9,JUN,KLF4,LTF,MEF2C,MMP2,MMP9,NR4A1,PIK3CD,PLOD1,PTK2B,SOD2,TFAP2C,TGFBI	488 (21)
cyclic AMP		chemical - endogenous mammalian		-1.241	5.57e-09	ACTA2,APP,BCL2,CACNA1H,CCL2,CDH2,CDKN1A,CEBPD,CRYAB,CYCS,CYP11A1,DHCR24,EGR1,EVX1,FOS,FOSL2,GATA4,IGFBP4,JUN,KCNJ13,LGALS3BP,MMP9,NFATC1,NR4A1,PDE4D,PRNP,RARA,RHOB,SOD2,SOX9,SREBF1,TIMP1,TRPV4,TXNIP	407 (20)
miR-155-5p (miRNAs w/seed UAAUGCU)		mature microRNA		-1.241	8.12e-05	BRPF3,CASP1,CCL3,CCN1,CD47,CD69,CDH2,ETS1,FCER2,FGD4,IKBKE,INPP5D,RAB6A,RAC1,SDCBP,SLA,SOCS1,SYPL1,TNFRSF10A	201 (9)
RARA	-0.831	ligand-dependent nuclear receptor		-1.239	4.42e-10	ALDH1A1,ALOX5,ATF5,CD14,CD24,CD44,CD53,CD9,CDKN1A,CRABP2,CREBL2,CXCR5,DHRS3,EGR1,FOS,FOSL2,GATA4,IL1R1,INSL3,ITGA4,JUN,KLF4,LAMB1,LAMP2,LGALS1,LGALS3BP,LTF,MGP,MYCN,NCOA3,PHLDB1,PIK3CG,POU5F1,RARA,RASD1,RBP1,SAMHD1,SELL,SGSM3,SP100,SP110,TNFRSF10A,TTC9	495 (24)
CBS/LOC102724560	0.191	enzyme		-1.238	0.018	AKAP12,CCL2,CDH2,EPHB4,FGFR3,LAT,SOD2,TSPAN6
MAP3K1	0.66	kinase		-1.238	0.000124	ATF3,BIRC3,COL4A1,EGR1,FOS,IRF3,JUN,PRDX1,TIMP1,TNFRSF10A	434 (21)
estrogen		chemical drug		-1.238	1.15e-05	APOE,BCL2,CCL2,CCN1,CDKN1A,CLU,COL18A1,COL4A2,CYP11A1,DHFR,DPEP1,EGR1,FBLN1,FOS,IGFBP4,JUN,LGALS1,LTF,NAMPT,NCOA3,NR4A1,PIM1,PTGIS,RARA,SCRIB,SERPINA3,SOD1,SPARC,TGFB2	477 (22)
deferoxamine		chemical drug		-1.238	4.88e-05	ADGRG1,ANXA2,APP,BCL2,CCR7,CD14,CD47,CDKN1A,CYTH1,FAM20C,FOS,IFI6,IGFBP4,JUN,MMP2,MYCN,NFATC2,PLD4,SELE,SPRY4,SREBF1,SULF2,TGFB2	330 (18)
thapsigargin		chemical toxicant		-1.236	4.55e-09	ADIPOR2,ATF3,ATF5,ATP1B1,BCL2,BIRC3,CALR,CD44,CD83,CDKN1A,CLU,COL18A1,CSK,DERL3,EGR1,ETS1,EVI2A,FOS,IL1R1,ITGA4,JUN,KLF4,LBH,MEF2C,MMP9,NCOA3,NR4A1,PDIA3,POLD4,PRKACA,PRNP,PTPN6,SREBF1,SYVN1,TPI1,TXNIP,UPP1,WFS1	318 (17)
SMAD1	0.212	transcription regulator		-1.231	0.0456	ACTA2,CDKN1A,COL4A1,SELE,SOX9
pyruvic acid		chemical - endogenous mammalian		-1.231	0.000958	BCL2,FOS,NR4A1,SOX9,TNFRSF10A	380 (20)
diethylmaleate		chemical toxicant		-1.231	0.00395	C3,CDKN1A,GSTP1,SELE,SREBF1	404 (19)
CCN1	-1.175	other		-1.226	0.000199	C3,CCL2,CCN1,CDKN1A,ITGA3,JUN,MIF,MMP2,MMP9,NR4A1,TIMP1,TIMP2	425 (18)
SATB1	0.633	transcription regulator		-1.225	6.47e-12	ACTN1,BCL2,BLNK,BTLA,CD40,CD69,CDKN1A,CTNNA1,ETS1,EVI2A,FERMT2,GPR18,HLA-DMB,HLA-DOB,HSP90AA1,HVCN1,IKZF1,IL7R,IRF8,KLF2,P2RY8,PRKCB,RASGRP2,RIPOR2,SELL,SUN2,TRIM22,TSC22D3,TUBA4A,ZKSCAN8	346 (13)
mir-451 (includes others)		microRNA		-1.225	0.00613	CD69,CDKN2D,CELF2,RAC1
tazemetostat		chemical drug		-1.222	0.000132	ABCB10,BCL11A,CD44,CDH2,CRABP2,CRTAC1,CTBP2,DHRS3,E2F5,HDGFL3,HMGA2,KIF5C,KLF4,LGALS1,MDM4,NFATC1,PAK1,PIK3CD,RAPGEF2,RSF1,SDC2,SPTAN1,STAT6,TPD52,TYRO3,UCHL1,WNT8A,YWHAE,ZIC3
THBS1	0.006	other		-1.22	0.000124	CD69,COL4A1,EGR1,LRP1,MMP2,MMP9,TGFB2,TIMP1,TNFRSF10A	429 (22)
prostaglandin D2		chemical - endogenous mammalian		-1.219	0.0117	CCL3,CD44,HAS1,NFATC1,NINJ1,PHLDB1,SOX9
BTK	0.618	kinase		-1.215	8.37e-05	CCR7,CCT6A,CD40,CD69,CDKN1A,CTSA,CXCL9,CXCR4,ETS1,IFITM1,ISG15,JUN,NFATC1,PIM1,TLR9	288 (12)
ZEB1	0.534	transcription regulator		-1.214	0.0332	ALDH1A1,CCN1,CD47,CDH2,ESRP1,MMP2,MMP9,RAB6A,S100A10,TGFBI
RASSF5	0.434	other		-1.213	0.0171	CDKN1A,DNAJA1,MDK,MMP9,SAT1
PRKCB	1.489	kinase		-1.212	4.96e-07	APP,CD40,CD83,CDKN1A,CYCS,EGR1,FOS,JUN,MMP2,MMP9,MYL11,PRKCB,SOD2,SREBF1	326 (20)
semaxinib		chemical drug		-1.211	4.15e-08	ATF3,C1QA,C1QB,C1QC,CARD11,CCL19,CCL21,CCR6,CCR7,CD24,CXCL13,EGR1,FOS,IL1R1,IL7R,LCK,LTF,MMP9,NFATC2,PTGIS,SELE,SLAMF6	423 (21)
E2F1	0.489	transcription regulator		-1.209	5.61e-07	ACTR3,ADIPOR2,ARHGAP4,ATM,BCL2,CALD1,CALM1 (includes others),CALR,CASP8,CCT2,CD44,CD9,CDH2,CDKN1A,CDKN2D,CEP57,CRABP2,CRYAB,CTSB,DHFR,EED,EGR1,FANCD2,FGFR3,FOS,FOSL2,GRAP,LCK,MIF,MMP9,MYBL2,MYCN,NCOA3,NR4A1,NRSN2,PHC1,PRPS2,RHOBTB2,SELE,SERTAD2,SOD2,STK17B,STMN1,TCF7,TRIM28,UCP2,UVRAG,YBX3,YWHAE	422 (18)
bleomycin		biologic drug		-1.209	9.69e-05	ACTA2,APOE,ATF3,B3GNT7,BCL2,BMP1,C3,CCL2,CDKN1A,CLU,CXCR4,FCRL5,HSP90AA1,KLF4,LGALS3,MIF,MMP2,MMP9,NFATC2,NR4A1,RASD1,SOX4,STK17B,TBC1D9,TGFB2,TIMP1,TIMP2,TNFRSF10A,ZBTB10	459 (18)
TFAP2A	-0.801	transcription regulator		-1.206	1.91e-05	ANXA1,APOE,BCL2,BIRC3,CDKN1A,CYP11A1,EFEMP1,KLF4,MMP2,MMP9,MT2A,PAG1,PPBP,PRDX1,SESN3,SOD2,STX7,TIMP1	492 (23)
ID3	0.638	transcription regulator		-1.204	1.79e-09	ADGRG1,BCL2,BLK,CBFA2T3,CCR7,CD44,CD72,CD79A,CD83,CDKN1A,CXCR4,CXCR5,DGKA,IGFBP4,IKZF3,IL7R,IRF8,LGALS1,LTB,MMP2,MMP9,NFATC1,NR4A1,PIK3C2B,REL,SELE,SELL,SLAMF6,SOX4,TRAF1	425 (21)
CHUK	-0.622	kinase		-1.2	5.64e-07	AEBP1,ATF3,C3,CCL19,CCL2,CCL21,CDKN1A,CEBPD,CLU,COL18A1,CTSB,CXCL13,CYBA,DUSP6,FOS,HSP90AA1,ISG15,ITM2B,MGP,MMP2,MMP9,PLSCR1,RABEP2,RBP1,SELE,SMOC2	391 (14)
ADORA2A	0.687	G-protein coupled receptor		-1.198	2.1e-05	APP,ARF3,BCL2,CD81,FOS,HBA1/HBA2,IFITM3,MMP9,NR4A1,PDYN,PEG3,RAB6A,SELE,SPARC,SPTBN1,TJP1,TSC22D3,TUBB4A	479 (26)
25-hydroxycholesterol		chemical reagent		-1.196	0.0036	APOD,ATF3,FDPS,FOS,FOSL2,JUN,NR4A1,SCD,SREBF1	367 (19)
GPR174	1.075	G-protein coupled receptor		-1.195	3e-18	ARID5A,B3GNT7,BTLA,CARD11,CCR7,CD180,CD22,CIITA,CR2,CYTH1,CYTIP,FCER2,GPR132,GPR171,HDAC9,INPP5D,IRAG2,LAMC1,LAPTM5,NR4A1,PTPN6,SCD,SH3KBP1,SLA,ST6GAL1,STAP1,STK17B,SWAP70,SYNGR2,ZYX
PKG (family)		group		-1.195	3.08e-05	BCL2,EGR1,FOS,JUN,SOD2,SOX9,TXN	459 (23)
ceramide		chemical - endogenous mammalian		-1.195	0.00151	APP,BCL2,CASP1,FOS,GSTA1,JUN	281 (17)
FOXC1	-0.431	transcription regulator		-1.193	1.4e-05	CLU,CXCR4,EGR1,FGFR3,FOS,HLA-F,IFI27,IFI6,IFITM1,IFITM3,ISG15,JUN,KLF2,MMP9,PLOD1,PTPN20,SAMHD1,SOX9,TRIM22,USP18	393 (20)
CD69	0.92	transmembrane receptor		-1.192	0.0341	CCL19,CD69,SOCS1,TGFB2
methotrexate		chemical drug		-1.192	1.28e-06	ADIPOR2,C1QB,C1R,C3,CCL19,CCL2,CCL21,CCL3,CDH2,CDKN1A,CFB,CFI,COL4A1,CR2,CTSV,CYCS,DHFR,GSN,GSTA1,HBA1/HBA2,LRP1,PRDX1,PRKCB,RAC1,S100A11,SCD,SELL,SOD1	431 (18)
CREB (family)		group		-1.191	3.14e-06	ACTA2,ALOX5,ANKRA2,ATF3,BCL2,CASP1,CCN1,CD14,CDKN1A,CEBPD,COX6A2,CSRP1,CTSB,CTSV,EGR1,EPHB4,ETV5,FLNB,FOS,JUN,KLF4,MIF,MMP2,NR4A1,PDYN,POU2AF1,PPFIBP1,RHOB,SESN3,SOD1,SOX4,SOX9,STMN1,SYNPO,TGFB2	509 (25)
ABCA1	-0.434	transporter		-1.19	0.026	ANXA1,APOE,APP,MMP9,NAMPT,SREBF1
5-N-ethylcarboxamido adenosine		chemical reagent		-1.19	0.0436	CCL2,CDH2,CEBPD,CIITA,EGR1,NR4A1,POU5F1,RAC1,TXNIP
N-nitro-L-arginine methyl ester		chemical drug		-1.189	0.000786	ACE,ATF3,BCL2,BGN,CCL2,CD83,CYBA,MMP9,SELE,SOD1,SREBF1,TIMP1	446 (19)
MYOD1	-0.047	transcription regulator		-1.188	4.58e-06	ACTA2,ADCY7,ARID3A,BCL2,CCL2,CDKN1A,COL4A1,CRYAB,CXCL14,DAG1,DHFR,FNDC5,FSTL1,GMFG,MEF2C,MMP2,MYL11,MYO5B,PLEKHO1,PRKACA,RAC2,RAPSN,SDC2,SPTBN1,TJP1,TNNI2,TNS1	473 (21)
cyclosporin A		biologic drug		-1.184	3.42e-19	A2M,ACTA2,ANXA1,ANXA2,APOD,APOE,APP,ARHGEF1,ATF3,ATP1A1,BCL2,BGN,BIRC3,CARD8,CASP1,CCL2,CCR7,CD14,CD40,CD44,CD83,CDKN1A,CLU,COL4A2,CR2,CXCL9,CXCR4,CYBA,DGKA,EGR1,FCER2,FLNA,FOS,FXYD5,HSP90AA1,IL19,IRF3,ITGAL,JUN,LAT,LGALS3,LYN,MIF,MMP2,MMP9,MYH11,NCR3,NDUFB6,NFATC1,NR4A1,RBM3,REL,S100A10,S100A11,SCD,SDCBP,SELE,SELL,SERPINH1,SOCS1,SOD1,SREBF1,TAGLN,TIMP1,TSPAN9,UPP1	453 (16)
isobutylmethylxanthine		chemical toxicant		-1.183	1.89e-08	ACE,AEBP1,CD14,CD44,CDKN1A,CEBPD,CRABP2,CXCR4,CYCS,CYP11A1,DHFR,DHRS3,EGR1,FOS,ITGA3,JUN,KLF4,MMP2,PDE4D,PDYN,PTGFRN,RAB7A,SCD,SOD2,SREBF1,SYK,TIMP1,TIMP2,TYRO3	502 (24)
emodin		chemical drug		-1.182	2.31e-05	ACTA2,BCL2,CCL2,CDKN1A,CXCR4,HLA-DOB,MMP2,MMP9,SELE,SOCS1,SOD1,SOD2	290 (15)
TGFA	-0.036	growth factor		-1.181	2.49e-05	BIRC3,CASP1,CCL2,CDKN1A,FOS,FOSL2,GSTP1,IGFBP4,MMP9,PRNP,S100A10,SOX9,TLR9	434 (20)
ATF1	0.337	transcription regulator		-1.181	0.000269	ATP1A1,BCL2,CD79A,CIITA,EGR1,FOS,JUN,SOD2	262 (11)
CAV1	-0.512	transmembrane receptor		-1.178	0.0112	ATM,CAVIN1,CD14,CDKN1A,EGR1,FOS,NFATC1,NR4A1,POU5F1,RAC1,ST6GAL1,TJP1,WNT6
EIF2AK4	-0.357	kinase		-1.178	0.00556	ATF3,ATF5,BCL2,EGR1,PDHB,SCD,SOD2	283 (17)
CEBPA	-0.122	transcription regulator		-1.178	6.07e-17	A2M,ACTA2,ADCY7,AKAP12,ALOX5AP,ANXA1,BCL2,BTG1,C3,CCL3,CD14,CD19,CDKN1A,CEBPD,CIITA,CRABP2,CREG1,CTNNA1,CXCR4,CYCS,CYP11A1,DHFR,FOS,GSTP1,HDAC1,HDAC9,IFI27,IFI6,IGFBP4,IKZF3,ISG15,ITGAL,JUN,KLF2,KLF4,LCK,LGALS1,LTF,LYL1,MBD2,MT2A,MYBL2,MYCN,NFATC1,NFATC2,PAX5,PCSK6,PGD,PIK3CD,PPP1R14A,PTPRC,RGL1,SCD,SERPINF1,SOD1,SOD2,SREBF1,SULT1A3/SULT1A4,TAGLN,TGFB2,TLR9,TNFRSF10A,TSC22D3	473 (21)
L-methionine		chemical - endogenous mammalian		-1.176	0.0279	ACTA2,ATF5,BTG1,CLU,CSK,IGFBP4,RHOB,SOD2
beta-naphthoflavone		chemical toxicant		-1.172	0.0188	APOE,CCN1,FOS,GSTA1,GSTP1,NR4A1
mir-15 (includes others)		microRNA		-1.169	5.97e-05	APP,ARL11,BCL2,CCL2,CD69,CD82,FMNL1,ISG15,MMP9,PIM1,SREBF1,TIMP1,UCP2	361 (15)
metribolone		chemical reagent		-1.166	9.13e-09	ACADSB,ACTN1,ADGRG5,AKAP12,AKNA,APP,ATP1B1,ATP5ME,BCAP29,BCL2,C1orf116,CCT2,CDC14B,CDKN1A,CHPF,CLU,COX6C,CRYAB,CXCR4,DHCR24,EAF2,EGR1,ELK4,ELOVL5,FATE1,FDPS,FOS,H1-0,MGST3,MIF,MMP2,NDUFAB1,PDE4D,PDHB,PLA2G2A,PLOD1,PTK2B,PTPRC,RGMA,SAT1,SCD,SDHD,SOCS1,SREBF1,TIMP2,TNFAIP8,TPD52,TPI1,TXNIP,ZBTB10	483 (25)
SPRING1	-0.01	other		-1.165	0.0274	DHCR24,FDPS,SCD,SREBF1
ZFAS1		other		-1.165	0.00245	CDH2,COL4A1,KLF2,SCD
epoprostenol		chemical - endogenous mammalian		-1.165	0.00317	EGR1,FOS,PTGIS,RAC1	413 (17)
mir-208 (includes others)		microRNA		-1.165	0.00613	BCL2,ENG,MYL9,TNNI2
salvin		chemical toxicant		-1.165	0.0216	CCL2,CD14,EGR1,MMP9
anandamide		chemical - endogenous mammalian		-1.165	0.0255	ALOX5,FOS,MMP2,NCSTN,TPI1
mir-9 (includes others)		microRNA		-1.165	0.0274	CXCR4,ETS1,JAK3,RUNX1T1
FOXL2	-0.407	transcription regulator		-1.163	0.0007	ATF3,CCL3,CLU,ELOA2,FOS,GPRC5B,MRGPRE,NFATC2,SOD2,SOX4,SOX9	103 (4)
CHROMR		other		-1.161	4.34e-05	B4GALT5,CCL2,CD9,CDKN1A,CEBPD,HES4,IFI27,IFITM1,IFITM3,ISG15,LY6E,PLSCR1,SAMHD1,SCARB2,SCO2,SP110,TIMP1,USP18
MSTN	-0.571	growth factor		-1.16	0.0164	ACTA2,ADAM19,ALDH1A1,CDH2,CDKN1A,CTSV,FOS,LPXN,MEF2C,NFATC1,RIPOR2,SERPINH1,SOX4
GROWTH HORMONE (family)		group		-1.16	0.000208	APOE,BCL2,C3,CDH3,CEBPD,CLU,COL18A1,DDR1,EGR1,FDPS,FGFR3,FOS,FOSL2,GSTA1,GSTP1,JUN,MMP9,NAMPT,PIK3C2B,SOCS1,SOD1,SPARC,TXNIP	384 (17)
ITGB3	-0.294	transmembrane receptor		-1.155	0.000512	APLP2,BCL2,CD40,FOS,ITGA3,LAPTM4A,MMP2,MMP9,SPARC,TIMP1	439 (21)
MAPK10	-0.054	kinase		-1.154	0.00317	APP,CD44,FOS,JUN	438 (18)
CCL3	1.067	cytokine		-1.154	0.00278	CCL2,CCL3,CXCL9,FOS,SELE	288 (18)
C-21		chemical drug		-1.154	0.005	ACTA2,MMP9,NCF1,TIMP1	224 (9)
CMTM3	-0.211	cytokine		-1.153	5.97e-05	CDH2,CRYAB,DNAJA1,FERMT3,FKBP4,HSP90AA1,HSP90AB1,KIF26A,MKNK2,NR4A1,POU2F2,SERPINH1,UPP1
cholecalciferol		chemical - endogenous mammalian		-1.142	1.5e-05	ADGRG1,ALOX5,ANXA2,BCL2,CCL2,CD14,CD40,CD83,CEBPD,CTSL,FAM20C,FOS,JUN,PDIA3,PLD4,PRKCB,PRKX,RARA,SULF2	436 (19)
HSPA9	-0.258	other		-1.134	0.000226	CDKN1A,CRABP2,MMP2,MMP9,MYCN,SOD2,TIMP1,TIMP2	506 (26)
LIF	-0.13	cytokine		-1.133	0.000154	A2M,ACTA2,ALDH1A1,CD44,CD9,CDKN1A,CEBPD,CYP11A1,EGR1,EVX1,FOS,GATA4,GLUL,GPCPD1,JUN,MEF2C,PIM1,POU5F1,SERPINA3,SOCS1,SOD2,TIMP1	339 (16)
colchicine		chemical drug		-1.132	0.0325	ACTA2,ATF3,CD40,FOS,JUN,SOX9
FOS	-1.622	transcription regulator		-1.131	5.58e-13	A2M,APLP2,AQP3,ARID3A,ATF3,BCL2,C3,CALU,CAPN2,CCL2,CD14,CD44,CELF2,CLIP1,CLU,COBLL1,COL18A1,CRABP2,CTSB,CTSH,CTSV,CYCS,EGR1,EVX1,FOS,FSTL1,GATA4,GSTP1,HAS1,HBA1/HBA2,HDAC1,IKZF1,IKZF3,JUN,KCNN4,KIF2A,LAMP2,LGALS3,LGALS3BP,MMP2,MMP9,MT2A,MYO5B,NAMPT,NBPF10 (includes others),NFATC1,NPTX2,NR4A1,PDPN,PIM1,PRDX1,RARA,RBP1,RGMA,S100A10,SCD,STAT6,STMN1,SULF2,SWAP70,TGFBI,TIMP1,TPD52,TXN,WNT6	492 (21)
FZD9	-0.425	G-protein coupled receptor		-1.131	0.00888	CDH2,CXCL14,ISG15,SPRY4	184 (7)
MST1R	-0.379	kinase		-1.131	0.00632	ACTA2,CXCL13,FOS,JUN,POU5F1	374 (19)
TGFB1I1	-0.181	transcription regulator		-1.131	0.0165	CDKN1A,FOS,KLF4,TNS1
SGPL1	-0.176	enzyme		-1.131	0.0108	APP,AQP3,BCL2,CASP14,CDH3,FLNB,ISG15
vitamin K2		chemical drug		-1.131	0.00613	CD14,CD24,GPRC5B,MGP
camptothecin		chemical drug		-1.13	3.27e-17	ACTA2,ANXA2,APOE,ARHGEF1,ATF3,ATM,BCL11A,BCL2,BIRC3,BLK,CALR,CANX,CARD8,CASP1,CASP14,CASP8,CCL2,CCL3,CD22,CD40,CD47,CD53,CD83,CDKN1A,CLU,CTSL,CXCR5,DNAJA1,DUSP6,FCGR2B,FGL2,FLI1,FLOT2,FOS,HLA-F,HSP90AA1,HSP90AB1,JUN,LAMB2,LAT,LGALS3,MARCKSL1,MEF2C,MMP9,NLRP1,NR4A1,OPTN,PEG3,PIK3C2B,PIK3CD,PIK3CG,PLAC8,PRODH,PSD4,PSTPIP1,RARA,RASGRP2,RDX,RSRP1,SAT1,SELE,SERPINH1,SIPA1,SIT1,SOCS1,SOD2,SPTBN1,STK17A…	388 (14)
puromycin aminonucleoside		chemical reagent		-1.13	7.35e-08	A2M,ACTR3,ANXA1,ANXA2,CD14,CD44,CLU,CTSV,CYBA,FXYD5,GSTP1,LGALS3,NCF1,RBM3,S100A10,S100A11,SOD2,TIMP1,UPP1
zoledronic acid		chemical drug		-1.129	0.000146	BCL2,CCN1,CDKN1A,CXCR4,MMP2,MMP9,PAK1,SOCS1,SPARC	374 (19)
prostaglandin E2		chemical - endogenous mammalian		-1.125	5.07e-17	ACTA2,ALDH1A1,ANXA2,APP,AQP3,ATF3,ATP1A1,ATP2A3,BCL2,BIRC3,BTG1,CALR,CASP1,CASP14,CCL2,CCL3,CCR6,CCR7,CD14,CD40,CD44,CD69,CD83,CDKN1A,CEBPD,CIITA,CXCR4,CYTH1,CYTIP,DYNLL1,EGR1,ETS1,FOS,FOSL2,HLA-DMA,HLA-DMB,IGFBP4,IL1R1,IL7R,JAK3,JUN,KLF4,LMNA,LRP1,MMP2,MMP9,NCR3,NR4A1,PIK3CG,POU5F1,PPBP,SELL,SOX4,SOX9,ST3GAL4,TAGAP,TJP1,TSC22D3,UCP2	457 (17)
RPTOR	0.045	other		-1.123	0.0124	BCL2,CASP1,CCR7,DHCR24,DUSP6,FDPS,IL1R1,IRF8,JUN,SOX9,SPRED1,SREBF1,TPI1
IKBKB	0.452	kinase		-1.123	3.43e-10	ACTA2,AEBP1,APP,ATF3,BCL2,BIRC3,C3,CASP8,CCL19,CCL2,CCL3,CCR7,CD44,CDKN1A,CEBPD,CLU,CTSB,CXCR4,CYBA,DGKA,DUSP6,EGR1,ETS1,FOS,HAS1,ISG15,LTB,MGP,MMP2,MMP9,POU2AF1,PTK2B,RABEP2,RBP1,REL,SELE,SOCS1,SOD2,TIMP2	388 (12)
sucrose		chemical - endogenous mammalian		-1.123	0.000811	APOE,APP,FOS,PDIA3,PGD,SCD,SREBF1	279 (12)
PTGER4	0.35	G-protein coupled receptor		-1.121	0.000586	ACTA2,APP,CCL2,CCR7,CD40,CD44,CD69,CXCR4,EGR1,MMP2,MMP9,MYH11,NCF1,ST6GAL1,TAGAP,USP18	382 (18)
P38 MAPK (family)		group		-1.12	8.69e-09	ANXA5,ATF3,BCL2,BGN,CCL2,CCR7,CD40,CD44,CD69,CD82,CD83,CDKN1A,CEBPD,CXCL9,CXCR4,DGKA,EGR1,FCER2,FLNA,FOS,ITGA4,JUN,KLF4,MEF2C,MIF,MMP2,MMP9,MYH11,MYL11,NFATC1,NFATC2,NR4A1,POU5F1,RAB7A,RARA,RBP1,RHOB,SDC2,SELE,TIMP1,TIMP2,TJP1	362 (15)
FSH (complex)		complex		-1.119	5.73e-14	ACTA2,ACTN1,ADCY7,ADGRG1,AKAP12,ALDH3A2,APP,AQP3,BCL11A,CDC42EP4,CDH2,CLIP1,COL18A1,CPE,CREBL2,CTSV,CXCR4,CYFIP2,CYP11A1,DAPK1,DHRS3,FOS,FOSL2,GATA4,GPRC5A,GPRC5B,IGFBP4,ITGA3,JUN,LGALS1,MBD2,MMP2,MMP9,MT1X,MT2A,NR4A1,PCSK6,PDLIM3,PDYN,PIK3CD,POU5F1,PPP1R2,PRKX,PRNP,RARA,RHOB,STK17A,TGFB2,TIMP1,TIMP2,TYRO3,UPP1,YBX3,ZNF519	491 (21)
CSF3	0.493	cytokine		-1.116	3.12e-11	ACTN1,BCL2,BIRC3,CCL3,CCR7,CD14,CD44,CEBPD,CST3,CXCR4,DUSP6,EGR1,ETS1,FOS,GATA4,JAK3,JUN,KLRC2,LTB,LTF,MMP2,MMP9,NECAB2,NFATC1,PIM1,PLSCR1,PRKCB,PTK2B,PYHIN1,RARA,SELL,SOCS1,SOD1,TAGLN	305 (17)
CCN4	-0.81	other		-1.114	0.0143	CDH2,COL4A1,MMP9,TJP1
7-ketocholesterol		chemical - endogenous mammalian		-1.114	0.0378	EGR1,ENG,FDPS,ITGAL
NOTCH2	-0.364	transcription regulator		-1.109	9.17e-08	ACTA2,BCL2,CASP1,CD44,CYP11A1,FCER2,FCGR2B,FGFR3,IL7R,ITGAL,MYH11,PRAG1,RAC2,SDC2,SOX9,TAGLN,VAV1	418 (20)
NFYA	0.398	transcription regulator		-1.109	0.0247	BCL2,CALR,CDKN1A,EGR1,JUN,RHOB,SCD,TXNIP
PG3-Oc		chemical reagent		-1.109	0.0274	ATF3,CDKN1A,LMNA,TNFRSF10A
MET	0.111	kinase		-1.108	2.19e-10	ALDH1A1,AQP3,ARID5A,ATM,BCL2,BLNK,BMP1,CD44,CDH2,CDKN1A,CLIP1,CTSB,CTSV,CXCR4,E2F5,FBLN2,FGL2,FOS,GLUL,ITGA3,JUN,KLF4,MMP2,MYH11,MYL9,PIM1,POU5F1,RASGRP3,SH3KBP1,SLA,SOD1,SOD2,SOX9	351 (19)
pentylenetetrazol		chemical drug		-1.108	0.0105	FOS,JUN,SOD2,TIMP1
IRS1	0.544	enzyme		-1.106	2.24e-08	ACTA2,ACTR3,ATP2A3,CEBPD,COL4A1,COL4A2,CRABP2,DBN1,DBNL,EGR1,FOS,IGFBP4,KLF4,MEF2C,MYBL2,MYL11,PLPP3,SREBF1,TAGLN,TGFBI,TNNI2,UCP2,WNT6	493 (24)
S1PR3	-0.621	G-protein coupled receptor		-1.104	3.45e-05	ACTA2,CD44,ETS1,FOS,JUN,TAGLN	362 (19)
sphingosine-1-phosphate		chemical - endogenous mammalian		-1.104	6.64e-05	ACTA2,ANXA2,CCL2,CD44,CD83,EGR1,ETS1,FOS,JUN,MMP9,NCKAP1L,PCSK6,PLA2G2A,PLA2G2D,RARA,SELE,TAGLN,TIMP1	262 (15)
XIAP	0.057	enzyme		-1.103	0.0274	CDH2,CDKN1A,SELE,SOD2
PTK2B	1.244	kinase		-1.103	0.00122	FOS,GRK2,IGHM,JUN,SOCS1	432 (25)
dihydroartemisinin		chemical drug		-1.103	0.0123	BCL2,CDKN1A,MMP2,MMP9
dinoprost		chemical - endogenous mammalian		-1.102	0.00024	ATP1A1,CYP11A1,FOS,FOSL2,GSTP1,JUN,MMP9,NR4A1,PTK2B,SCP2,YWHAE	456 (24)
FN1	-0.167	other		-1.101	6.48e-13	ACE,ACTA2,APLP2,APOE,APP,BCL2,BIRC3,CANX,CAPN2,CCL2,CCN1,CD79A,CD83,CDH2,CDKN1A,CORO1A,DHCR24,DLGAP4,FERMT2,FLNA,FOS,IL1R1,ITGA4,KIF21B,MGP,MMP2,MMP9,POU5F1,PXN,RDX,SDCBP,SOX9,SPARC,TAGLN,TIMP2,ZYX	511 (21)
tetradecanoylphorbol acetate		chemical drug		-1.098	8.03e-17	ACE,ADAM28,ADAM9,ANXA1,APP,ATF3,ATM,ATP2A3,ATP2B4,BCL2,BIRC3,BTG1,C3,CASP1,CCL2,CCL3,CCN1,CCR6,CCR7,CD14,CD44,CD52,CD69,CDKN1A,CDKN2D,CIITA,CPE,CR2,CTSB,CTSH,CTSV,CXCL13,CXCR4,CYBA,CYP11A1,DUSP2,DUSP6,EGR1,EIF4A1,ETS1,FCER2,FOS,FOSL2,FOXP1,GPRC5A,GSTA1,GSTP1,HAS1,HMGA2,HSH2D,HSP90AB1,IKBKE,IKZF1,IKZF3,IL7R,IRF8,ISG15,ITGAL,JAK3,JUN,KCNN4,KLF2,KLF4,LAT,LBH,LTB,LYRM2,MMP2,MMP9,MT2A,MYL11,NCF1,NFATC…	386 (13)
melatonin		chemical - endogenous mammalian		-1.093	0.00182	ASRGL1,BCL2,CASP1,CCL2,CDKN1A,CYCS,CYP11A1,FOS,MMP9,PF4,POU5F1,PRMT1,SELE,SOD1,SOD2,SOX9,SPARC	364 (25)
SKP2	0.176	other		-1.091	0.049	CDH2,CDKN1A,POU5F1,SOX9,USP18
baicalin		chemical - endogenous non-mammalian		-1.091	0.000676	ACE,BCL2,KCNJ13,MDK,MIF,RBP1,SPARC,TAGLN	277 (11)
finasteride		chemical drug		-1.091	0.00742	BCL2,CLU,FOS,TGFB2	321 (15)
WAKMAR1		other		-1.091	0.0458	DYNLL1,FOS,LAMB2,UCP2
LEPR	0.162	transmembrane receptor		-1.089	2.48e-06	ACTA2,ALDH1A1,ANXA5,APOE,ATF3,BCL2,BTG1,CASP8,CD63,COL4A1,FOS,GATA4,LGMN,MMP2,NFATC3,PRMT1,RNASET2,RPL7L1,SELE,SREBF1,STK17B,TIMP1,TSC22D3,UCP2	462 (24)
C3	0.883	peptidase		-1.089	6.92e-07	ACTA2,APOE,APP,AQP3,C1QA,C3,CCL2,CR2,IRF3,JUN,KLF4,PTPRC,SELL,TIMP1,TJP1,UCHL1,UCP2	356 (17)
EIF2AK3	0.188	kinase		-1.088	0.00871	ATF3,ATF5,BIRC3,CANX,DERL3,EGR1,JUN,KLF4,PDIA3,RAB6A,SYVN1,TXNIP,WFS1	374 (20)
S1PR2	0.233	G-protein coupled receptor		-1.088	0.000743	ACTA2,FOS,JUN,SELE,TIMP1	495 (22)
MAPK3	-0.244	kinase		-1.086	2.11e-07	ACE,B4GALT5,BCL2,CCL3,CD69,CDKN1A,EGR1,FOS,FOSL2,JUN,MMP9,NPTX2,NR4A1,SELE,SELL,SOD1,TIMP1,TNFRSF10A	410 (20)
N-methyl-D-aspartate		chemical drug		-1.086	0.00474	APP,ATP2B4,BCL2,C3,CCL2,CD47,EGR1,FOS	379 (20)
carbon monoxide		chemical - endogenous mammalian		-1.084	0.00321	BCL2,CCL2,CD14,CDKN1A,EGR1,IRF8,NCF1,PRDX1	360 (18)
HSPA5	-0.259	enzyme		-1.082	4.63e-08	ACTA2,APP,ATF3,BCL2,C3,CD47,CLU,CYCS,FSTL1,GATA4,HDAC9,HSP90AA1,ISG15,LRP1,PRSS23,SCD,SMIM14,SREBF1,UPP1	382 (20)
RGCC	0.139	other		-1.081	0.00245	ACTA2,CDH2,SCD,SREBF1	247 (11)
GH1	0.234	growth factor		-1.074	0.000122	ATF3,BCL2,CD19,CDH2,CEBPD,CLU,CXCR4,EGR1,FOS,HDAC1,JUN,PRDX1,SOCS1,SOD1,SREBF1	413 (23)
IL17A	0.131	cytokine		-1.072	2.87e-07	ACTA2,APBA3,BCL2,BIRC3,C1R,C3,CCL19,CCL2,CCL3,CCN1,CD14,CD40,CD44,CD83,CDH2,CEBPD,CFB,COTL1,CXCL13,CXCL9,CXCR4,FCRL5,FOS,GLUL,IL19,ISG15,JUN,KLF2,LTF,LYN,MMP2,MMP9,MT1X,MT2A,NFATC1,RGS13,SDC2,SELE,SOCS1,SOX9,SREBF1,TIMP1,TIMP2	363 (12)
tranylcypromine		chemical drug		-1.069	0.00122	CDKN1A,CXCL9,FOS,MMP9,NFATC1	205 (9)
bardoxolone methyl		chemical drug		-1.069	0.0225	BCL2,BIRC3,C3,CLU,HDAC9,LMNA,MMP9,SEL1L3,TNFRSF10A,TRAF1
LDLR	-0.714	transporter		-1.067	3.33e-07	APOE,BGN,C1QA,CCL2,CD40,CD47,CDKN1A,CFB,CYTH1,CYTIP,EGR1,ENG,FDPS,FGL2,GAS6,GATM,GPR132,LRP1,LSP1,LY86,MIF,MMP2,MMP9,SCD,SELE,SOCS1,SREBF1,TIMP1,TLR9,UCP2	412 (16)
NCL	-0.368	other		-1.067	0.0274	CDKN1A,KLF2,LAMB1,MDK
HSPG2	-0.355	enzyme		-1.067	0.00283	ACTA2,BCL2,CXCR4,FGFR3,HSP90AA1,PEG3	331 (15)
CDK2	0.007	kinase		-1.067	0.0119	CDKN1A,DHFR,FOS,MT2A,MYBL2,UCP2
CDKN2B	0.082	transcription regulator		-1.067	0.0306	BCL2,DHFR,GLUL,PRODH
CSF2RA	0.16	transmembrane receptor		-1.067	0.00137	FOS,JUN,PIK3CG,PIM1	293 (18)
LOXL1	0.244	enzyme		-1.067	0.005	ACTA2,MMP2,MMP9,TIMP1	387 (14)
LMNB1	0.584	other		-1.067	3.68e-05	AEBP1,CRYAB,DDB1,FOS,FSTL1,LMNA,MGP,SCD,TCF7,TGFB2,TGFBI	148 (7)
HISTONE H3 (family)		group		-1.067	3.11e-08	AKAP12,ARHGEF17,ATF3,BCL2,CCL2,CD40,CD69,CD9,CDKN1A,CIITA,CTNNA1,DUSP2,EGR1,ETS1,EVX1,FOS,GATA4,HBA1/HBA2,ICAM3,IFI6,IFITM3,IGFBP4,JUN,KCNK4,KIR3DL1,KLF2,MAGED2,MEF2C,MMP2,MMP9,MYBL2,NCF1,NDUFB6,NHLRC1,PAX5,POLD4,POU5F1,PTGR1,RARA,RUNX1T1,SCD,SELE,SELL,SOD2,SREBF1,TAGLN,TXNIP,TYRO3,UPP1,USP18	442 (18)
AR7		chemical reagent		-1.067	0.000674	CTSA,HSP90AB1,LAMP2,RAC1
FOXO (family)		group		-1.067	0.00888	CDKN1A,FBXO21,IL7R,PAK1
TCR (family)		group		-1.067	0.0165	CD69,EGR1,FOS,NR4A1
tranilast		chemical drug		-1.067	0.0244	ATF3,CD40,CDKN1A,TXNIP
INHBB	-0.689	growth factor		-1.053	0.0122	BCL2,COL4A1,MMP2,SULF2,TIMP1
WNT1	0.097	cytokine		-1.044	0.00562	ACTA2,CD24,CDKN1A,DHFR,DUS2,EGR1,EIF3C,FOS,JUN,LBH,LY6E,RNASE1,TJP1	395 (21)
CASP8	0.904	peptidase		-1.044	0.000124	CASP1,CASP8,CD14,CD44,CD69,FOS,HDAC1,IL19,ISG15,MMP9	328 (14)
AGAP2-AS1		other		-1.044	0.00317	CDH2,MMP2,MMP9,SOX4	248 (11)
ciprofloxacin		chemical drug		-1.043	0.000979	ACTN1,ALDH2,APP,CD40,CD47,CTSA,CTSV,ITGAL,LGMN,MMP2,MPEG1,SPRED1,STAB1	321 (12)
TET1	-0.422	enzyme		-1.04	0.000118	ATF3,BSG,FOS,GATA4,JUN,KHDC3L,KLF2,MPEG1,RASSF6,SCRIB,SOD1,SOD2,TGFB2
LIPE	-0.221	enzyme		-1.04	0.00104	ALDH1A1,ATF3,BCL2,CASP8,EGR1,FOS,LYL1,MEF2C,NR4A1,PHKG1,RARA,SCARB2,SCD,SREBF1,TGFB2	396 (22)
ITGAV	-0.445	transmembrane receptor		-1.039	0.0026	BCL2,CD14,CDKN1A,FOS,MMP2,MMP9,NTRK3,TIMP1	427 (20)
MYF6	0.17	transcription regulator		-1.039	0.000386	CDKN1A,CTSB,CTSH,CXCL13,FNDC5,FSTL1,GSN,LTF,MMP2,NAMPT,SERPINF1,SPARC,TNFRSF10A	180 (7)
FAT1	-0.429	other		-1.037	0.00127	CCN1,CD24,CD44,JUN,KLF4,TGFB2	448 (14)
MYBL2	-1.195	transcription regulator		-1.033	0.04	BCL2,BIRC3,CCL2,CDH2,CLU,MYBL2
PRMT1	-0.806	enzyme		-1.031	0.038	ACTA2,BCL2,CDH2,CDKN1A,CXCL9,FOS,HSP90AA1,KLF4,MT2A,POU5F1
APC	-0.33	enzyme		-1.023	0.000319	CD44,CDH2,CDH3,CDKN1A,CLU,ESRP1,GIP,GLUL,HES7,JUN,KLF4,LAMB1,LCK,MMP9,PRKCB,RHOB,SOX9,TIMP1,TJP1,TULP3	452 (22)
miR-291a-3p (and other miRNAs w/seed AAGUGCU)		mature microRNA		-1.023	0.0006	ADAM9,APP,C3,CASP1,CCL3,CD24,CD44,CD83,CDKN1A,MKRN1,STK4,TXNIP
1-methyl-4-phenyl-1,2,3,6-tetrahydropyridine		chemical toxicant		-1.022	0.000207	ANXA2,APP,BCL2,CASP1,CASP8,EGR1,FOS,FSTL1,JUN,MAGED1,NR4A1,PTPRC,RSRP1,SOD2	421 (19)
KMT2D	-0.108	transcription regulator		-1.016	0.0171	ADGRG1,CASP1,CCL2,CD81,DHX33,DUSP2,HLA-DMB,IL36RN,ISG15,KLF4,KRT6A,LCK,MMP9,PTGR1,RELL1,RIMBP3 (includes others),RIMKLB,TLR9
DPP4	0.3	peptidase		-1.016	0.00284	ACTA2,DHCR24,LRP1,MMP2,SREBF1,TIMP1,TIMP2	415 (23)
miR-125b-5p (and other miRNAs w/seed CCCUGAG)		mature microRNA		-1.013	0.0182	ALOX5,ANAPC16,ARID3A,BCL2,CD44,JUN,LCP1,SCD,TEAD4,UVRAG
STAT5A	0.362	transcription regulator		-1.012	4.47e-08	A2M,ADAM9,ALDH1A1,APOE,ATM,BCL11A,BCL2,BIRC3,CALR,CALU,CASP8,CD24,CD9,CDKN1A,FOS,FOSL2,GPR132,GZMM,HDGFL3,IL7R,LTB,MARCKSL1,MPEG1,NNT,PDIA3,PIM1,PRSS23,PTK6,RNASE1,SERPINA3,SOCS1,SREBF1,TGFBI,TMED10,TRAF1,TSPAN13,TXNIP	410 (20)
MSI2	0.202	other		-1.01	0.00127	CCN1,CDH2,CDKN1A,MMP2,MMP9,POU5F1	346 (19)
TCF7L2	-0.522	transcription regulator		-1.008	5.69e-06	ADGRG1,ADIPOR2,ALDH3A2,ALOX5,ANKRD13A,ANXA1,APOD,AQP3,ARHGDIB,CD24,CD44,CDKN1A,CLDN11,CSRP1,CTNNA1,CTNNAL1,DHCR24,EVI2A,EVI2B,FOS,GJC2,GLUL,GSN,JAM3,JUN,KHDC3L,LBH,NKX6-2,PCSK1N,PPP1R14A,SDC2,SORBS3,SOX9,STK17B,SYPL1,TCF7,TNS1,UGT8,VASP	423 (22)
ouabain		chemical drug		-1.004	0.0332	ANXA5,ATP1A1,CDKN1A,FOS,TNFRSF10A
DDX4	-1.177	enzyme		-1	0.0165	DSP,FBXO21,IFITM3,POU5F1
S100A6	-0.833	transporter		-1	0.0274	ATF3,PRNP,SELE,YBX3
NEUROG1	-0.751	transcription regulator		-1	0.00109	BEX1,C3,CD82,DSP,LCP1,MMP9,RIPOR2,SERPINF1,TRIM22
TXNDC5	-0.667	enzyme		-1	0.00401	CTSB,HSP90AA1,MMP9,SERPINA3
PRKAR2B	-0.645	kinase		-1	0.00466	BIRC3,EGR1,FOS,NR4A1,PDYN	489 (21)
CD244	-0.533	transmembrane receptor		-1	0.00137	CCL3,CD69,EGR1,FOS	226 (16)
SFN	-0.319	other		-1	0.0244	CDH2,DSP,IL1R1,TJP1
MYZAP	-0.306	other		-1	0.000674	CDH2,DSP,FOS,TJP1	184 (7)
EDNRA	-0.166	transmembrane receptor		-1	0.000219	FOS,MMP2,SELL,TIMP1,TIMP2	254 (14)
HOXD3	-0.165	transcription regulator		-1	0.00888	DSP,MMP2,TAGLN,TGFBI
RFC4	-0.118	enzyme		-1	0.000674	ALDH1A1,BCL2,CDH2,POU5F1	177 (7)
EPHA2	-0.047	kinase		-1	6.19e-05	ATF3,BCL2,EGR1,FOS,JUN,MMP9,NR4A1,SELE,TJP1	383 (23)
IL6ST	0.022	transmembrane receptor		-1	5.33e-05	A2M,AIM2,CASP1,CCL19,CD44,CXCL13,EGR1,JUN,LTF,PIM1,SOCS1,TIMP1	370 (17)
FLT1	0.128	kinase		-1	0.00642	APLP2,CANX,CAPN2,CDKN1A,DHCR24,FLNA,FOS,RDX,SOX9	372 (22)
MYT1	0.293	transcription regulator		-1	0.00613	ARHGDIB,DAPP1,IL27RA,PTGR1
CDK5R1	0.324	kinase		-1	0.00836	CD14,CD63,CFB,FOS,MMP2	488 (21)
PPP2R5C	0.563	other		-1	0.00401	BCL2,BIRC3,CD69,REL	435 (17)
LAPTM5	1.252	other		-1	0.000604	COL4A1,COL4A2,CXCR4,CXCR5,ELOVL5,IL27RA,LAMC3,TLR9,UGT8	234 (7)
vidutolimod		chemical drug		-1	1.98e-09	ATF3,CCL2,CCL3,CCR7,CD40,CD63,CD83,IFI27,IFI6,IFITM3,IL1R1,ISG15,LY6E,LYN,MARCKSL1,NT5C3A,OPTN,PLSCR1,SOD2,SP110,USP18
ethidium		chemical drug		-1	0.000117	BCL2,CCL2,CCN1,IRF3,SELE,TIMP1,TIMP2	450 (22)
sanguinarine		chemical - endogenous non-mammalian		-1	0.000157	BCL2,CCL2,TIMP1,TIMP2	426 (18)
raltitrexed		chemical drug		-1	0.000443	ANXA2,CDKN1A,DHFR,SAT1
putrescine		chemical - endogenous mammalian		-1	0.000979	CCL2,CDKN1A,FOS,JUN	420 (22)
SOX2-OT		other		-1	0.00186	ALDH1A1,CD44,CDH2,POU5F1
COLLAGEN(S) (complex)		complex		-1	0.00194	C3,CCN1,CD63,CR2,LAMP2,PXN,SERPINH1
morin		chemical - endogenous non-mammalian		-1	0.00317	COL18A1,MMP9,PTPN6,TIMP1	444 (18)
SREBP (family)		group		-1	0.0105	CDKN1A,FOS,PGD,UCP2
HSP27 (family)		group		-1	0.0119	BCL2,CASP8,CD14,CDKN1A,FOS,PLA2G2A
wood smoke particle		chemical reagent		-1	0.0143	CCR7,EGR1,MT2A,TAGLN
oleanolic acid		chemical - endogenous non-mammalian		-1	0.0158	CD44,CDKN1A,MMP2,MMP9,POU5F1,PRKCB
amitriptyline		chemical drug		-1	0.0165	CASP1,CDKN1A,SERPINA3,TAGLN
SB 290157		chemical reagent		-1	0.0165	BMP1,CD40,TAGLN,TRPV4
chelerythrine		chemical drug		-1	0.0189	BIRC3,CYBA,PIM1,SELE
NFAT (complex)		complex		-1	0.0216	ATF3,CCL2,NR4A1,TMED10
chrysin		chemical - endogenous non-mammalian		-1	0.0216	AQP3,CCL2,SELE,SOD1
rifampin		chemical drug		-0.994	0.00388	ABCB10,ALDH1A1,BMP1,CD14,CD24,CRYAB,CTNNAL1,GPRC5B,GSTP1,HMGB3,MGP,SCD,TBC1D9,USP18	215 (6)
AGN194204		chemical drug		-0.992	6.45e-10	ADAM19,ANXA2,ATF3,ATP1A1,CDKN1A,COTL1,CRABP2,CSRP1,CST3,DGKA,DOCK8,EED,ELOVL5,EPB41,FDPS,GPRC5A,IFITM3,IGHM,IL7R,IRAG2,LGALS1,LMNA,MMP9,NRXN2,PIM1,PLAC8,PRNP,PTGR1,SCD,SH2D3C,SYNPO,TIMP1	218 (7)
BSG	-1.283	transporter		-0.989	0.0305	BSG,CDH2,DAPP1,KIF5C,MMP2,MMP9,TJP1
FOXP3	-0.305	transcription regulator		-0.987	1.35e-07	ANXA1,BCL2,CCR7,CD69,CDKN1A,CXCL13,CXCR4,DUSP6,EGR1,FGL2,FOS,FOSL2,IGFBP4,IL7R,JUN,LGALS1,LGALS3,MMP2,MMP9,NR4A1,NTRK3,SELL,SWAP70,TLR10,TXN	423 (20)
DDR1	-0.918	kinase		-0.985	0.00613	CDH2,CDKN1A,MMP2,MMP9	320 (17)
CFLAR	0.041	other		-0.985	0.0108	CDKN1A,FOS,IRF3,ISG15,NFATC2
PPIA	0.192	enzyme		-0.985	0.0123	ACTA2,BSG,MMP9,POU5F1
IL1R1	-1.367	transmembrane receptor		-0.981	0.000216	ACTA2,APP,EGR1,FOS,MMP2,MMP9,MYH11,SELE,TIMP1,TRAF1	357 (15)
pirinixic acid		chemical toxicant		-0.98	9.07e-05	ADIPOR2,ALDH3A2,ANXA2,APOE,AQP3,BSG,C3,CCL2,CCT6A,CCT7,CD63,CDH2,CDKN1A,CFI,CLU,CTSB,DYNLL1,ELOVL5,GLUL,HSP90AA1,IFITM3,IRF8,LDHB,LGALS3,MGST3,MMP9,MYBL2,PDHB,PLA2G2A,PTPRC,SCD,SCP2,SREBF1,TXN,UCP2,UGT2B4	446 (20)
PLAUR	0.076	transmembrane receptor		-0.978	1.87e-06	ACTA2,ATM,CCL2,CDH2,CTSB,JUN,MMP2,MMP9,PLG,RAC1,SOCS1	337 (16)
MIEF2	0.005	other		-0.977	0.000674	CDH2,SCD,SREBF1,TJP1	203 (7)
MSC	-0.315	transcription regulator		-0.971	4.29e-05	CCL2,CD19,CD79A,FCRL2,FCRL5,FLI1,IFI27,PAG1,PAX5,POU2F2,SELL
NKX2-3	0.302	transcription regulator		-0.971	0.000615	ACTA2,ARHGDIB,BTG1,CASP1,CDKN1A,CRYAB,GNG12,HLA-F,IL7R,KLF2,KLF4,LGMN,LY6E,MYH11,NT5C3A,PLSCR1,SP110,TRIM22,UNC5A,USP18
carboplatin		chemical drug		-0.971	0.00028	A2M,CD44,CD47,CLU,FXYD5,LGALS3,POU5F1,RBM3,TIMP1,UPP1	191 (7)
GADD45A	-0.209	other		-0.97	0.000375	BCL2,CDKN1A,JUN,MMP9,PIK3CD,UCHL1	360 (19)
RBM5-AS1		other		-0.963	0.00317	ALDH1A1,CD44,JUN,POU5F1	183 (7)
ARID1A	-0.126	transcription regulator		-0.958	1.11e-18	ACE,ACTA2,ACTN1,ADAM9,ALDH1A1,ALOX5,ANXA1,ANXA8/ANXA8L1,BCL2,BGN,BMP1,C3,CASP14,CBFA2T3,CD24,CD40,CD44,CD83,CDKN1A,CHMP7,CLU,CMTM7,COL4A1,CSRP1,CXCL13,CYBA,DPYSL3,DSP,EGR1,ENG,FBLN1,FBLN2,FERMT2,FLI1,FLNB,FOS,GSN,HAS1,HDAC9,IKZF3,ITGA3,JUN,KLF4,KRT6A,LSR,LTBP4,MEF2C,MGP,MYBL2,MYCN,MYH11,NFATC2,NGLY1,NRROS,POU5F1,PRODH,PTGFRN,PTGIS,PXN,RBPMS,SDCBP,SELE,SERPINF1,SOCS1,SOX9,STAT6,SUN2,TAGLN,WNT6	464 (20)
spermine		chemical - endogenous mammalian		-0.958	0.000114	C3,CCL2,CCL3,CD69,IL1R1,ISG15,ITGAL,PLSCR1,SAT1,SOCS1,USP18	294 (17)
WNT7A	-0.01	cytokine		-0.957	0.0143	CDH2,LBH,MMP9,SPRY4
indole-3-carbinol		chemical drug		-0.954	0.00283	ANXA1,BCL2,CDKN1A,FOS,LCP1,TRAF1	390 (21)
INS	-0.1	other		-0.953	0.000124	ACTA2,ALDH3A2,AQP3,CCN1,CD24,CD44,CDKN1A,CRABP2,EGR1,FOS,FOSL2,GABARAPL1,IGFBP4,IRF8,JUN,NR4A1,PLCG2,SCD,SOD1,SOX9,SREBF1	433 (24)
SERPINF1	-1.247	other		-0.949	0.00902	ACTA2,BCL2,CRYAB,CYBA,SERPINF1,SOD2,TJP1	418 (21)
IL6	-0.592	cytokine		-0.947	3.25e-15	A2M,ACTA2,ADGRE5,AIM2,ALDH1A1,ANXA1,APOE,APP,ATF3,BCL2,BGN,C3,CASP1,CCL2,CCR6,CCR7,CD14,CD40,CD44,CD53,CD79A,CD82,CD83,CDH2,CDKN1A,CDKN2D,CEBPD,CIITA,CLU,CRYAB,CSH1/CSH2,CST3,CTSB,CXCL13,CXCR4,CYTIP,DHFR,DUSP6,EGR1,FCER2,FLI1,FOS,GRK2,GSTA1,HLA-DMA,ICAM3,IFITM3,IGFBP4,IGHM,IKBKE,IL1R1,IL7R,IRF8,JUN,LGALS1,LTF,LY86,MMP2,MMP9,MT1X,MT2A,MYBL2,MYCN,NAMPT,PIM1,PLA2G2A,PLA2G2D,PLG,POU5F1,PPBP,PRNP,PTPR…	389 (13)
PTPN3	-0.007	phosphatase		-0.943	0.0105	CDKN1A,MMP9,TAGLN,TGFBI
vorinostat		chemical drug		-0.943	0.00113	ATF3,ATP2A3,ATP2B4,BCL2,BIRC3,BTG1,CASP1,CASP8,CD69,CD79B,CDH2,CDKN1A,CLU,EGR1,HDAC1,JUN,KLF4,MMP15,MMP2,MMP9,MYBL2,SOCS1,SREBF1,STAT6,TNFRSF10A,TRAF1,TXN,ZYX	522 (18)
leucine		chemical - endogenous mammalian		-0.943	0.00128	ATF3,BTG1,CDKN1A,FOS,NR4A1,SOD2,SREBF1	423 (24)
triamcinolone acetonide		chemical drug		-0.942	1.59e-09	ADCY7,AQP3,ATF3,BCL2,CD22,CD44,CD79B,CYTIP,EGR1,FOS,GPR18,IGFBP4,JUN,LSP1,MT1X,MT2A,NFATC3,PF4,PTPN7,RAPGEF2,RHOBTB3,SCD,SERPINA3,SOD2,SOX4,TGFB2,TNFAIP8,TSC22D3,TXNIP,UGT8	416 (17)
TSC22D3	0.632	transcription regulator		-0.933	0.00556	ANXA1,BCL2,CCL2,CCL3,CD83,CDKN1A,SELE	300 (13)
mir-150 (includes others)		microRNA		-0.931	0.0361	ACTA2,CCR6,CXCR4,IKZF1,SOCS1
M344		chemical reagent		-0.928	0.00622	ADAM19,APP,BSG,CD40,CLU,SOD1	155 (4)
tripterine		chemical - endogenous non-mammalian		-0.928	0.0131	BIRC3,C3,CFB,IL1R1,MMP9,SOD2
SF3B1	0.528	other		-0.927	0.0274	FSTL1,IGFBP4,MDM4,MMP2
JUN/JUNB/JUND (family)		group		-0.927	0.0274	C3,CCN1,FOS,JUN
GATA3	0.264	transcription regulator		-0.926	9.55e-05	BCL11A,BCL2,CDH2,CDKN1A,CRABP2,CXCR4,CYP11A1,ETS1,FOS,GLUL,IKZF3,IL7R,ITGAL,KLF4,KMT2E,LTB,NCOA3,PAX5,PRODH,SP110,SPIB,STAT6,TCF7,TJP1	398 (19)
temozolomide		chemical drug		-0.921	0.000165	BCL2,CCL2,CD44,CDH2,CDKN1A,CXCL9,MMP2,MMP9,SOD2,TNFRSF10A	327 (17)
FSTL1	-0.765	other		-0.92	0.00632	ACTA2,CASP1,FSTL1,SCD,SREBF1	398 (14)
MAPK13	-0.088	kinase		-0.919	0.0105	CDKN1A,EFEMP1,FOS,PRDX1
CBX5	-0.016	transcription regulator		-0.905	0.00608	BCL11A,CD24,CDKN1A,HDGFL3,LTB,NNT,PRSS23,PTK6,SERPINA3,TGFBI,TSPAN13,TXNIP
RPL13A	0.246	other		-0.905	0.0172	ANKRD44,CDKN1A,CIITA,CXCL13,EIF4A1,ENG,HSP90AB1,MKNK2,POU5F1,PRKX,SPRY4
GSDMD	0.331	transporter		-0.905	0.000114	ACTA2,AIM2,BIRC3,C3,CDKN1A,CIITA,EGR1,FOS,FOSL2,JUN,NR4A1	271 (11)
SATB2-AS1		other		-0.905	0.00245	BCL2,CDH2,CDKN1A,NSG1	190 (7)
PSMB11	-0.321	peptidase		-0.903	0.000134	CCR7,CTSV,LAMB2,LGALS3,LSP1,NCF1,NR4A1,PIK3CG,PRKCB,PTK2B,PTPRC,RHOB,TGFB2,TRAF1,VAV1	190 (7)
ABL1	-0.266	kinase		-0.899	0.00221	C3,CDKN1A,CTSB,CTSL,DHFR,MMP9,TGFB2	392 (15)
FL3		chemical reagent		-0.898	7.59e-09	BCL2,EIF4A1,ETS1,LCP1,LYN,NAMPT,REL,S100A10,S100A6,STAT6,STK4,TRAF1,YBX3	208 (7)
NCSTN	-0.96	peptidase		-0.896	0.00283	APP,CD14,CEBPD,FCGR2B,IRF8,NCF1	230 (12)
TBX5	-0.254	transcription regulator		-0.896	0.00466	CCL2,CXCR4,GATA4,MEF2C,MYL11,NFATC2,PDLIM3,PLA2G2A,TCF7	117 (8)
MAPK7	-0.002	kinase		-0.894	0.0025	CCN1,CDH2,DHCR24,FDPS,JUN,KLF2,KLF4,MEF2C,NR4A1,SREBF1	421 (22)
CREB1	-0.234	transcription regulator		-0.891	3.56e-08	APOE,ATF3,ATF5,ATP1A1,ATP2B4,ATP5ME,BCAP29,BCL2,CCL3,CCN1,CD79A,CD9,CDH2,CDKN1A,CEBPD,CIITA,CR2,CRIM1,CXCR4,CYFIP2,CYP11A1,DGKA,EGR1,FGL2,FOS,HMGA2,JUN,KLF4,LAPTM4B,LMO1,MARCKSL1,MKNK2,MYBL2,NKX6-2,NPTX2,NR4A1,PDYN,PTPRR,RIPOR2,RUNX1T1,SAT1,SCD,SH3KBP1,SHTN1,SOD2,SREBF1,STMN1,TAF13,TCEAL9,TINF2,TLR9,TXN,UPP1	470 (18)
PI3K (family)		group		-0.891	9.57e-07	ACTA2,BCL2,BIRC3,CCL2,CXCL9,CXCR4,FDPS,FOS,ISG15,KLF2,MMP2,MMP9,PXN,SOX4,SREBF1,TIMP2,TJP1,TXNIP	392 (18)
torkinib		chemical drug		-0.887	0.00702	ATF3,BTG1,C1R,CD44,DHCR24,EGR1,H2BC18,NR4A1,PIM1,SOD2,SOX9,SPTAN1,TXNIP,XRCC2,ZBTB10	326 (17)
DEF6	1.265	other		-0.886	0.00188	CDH2,FOS,MMP2,MMP9,NFATC1	371 (21)
DDX25	0.275	enzyme		-0.885	0.0182	ACE,BCL2,DDR1,DPYSL3,GLUL,HDAC1,S100A10,SULT1E1,TSPAN6,TUBA4A
GNA12	0.327	enzyme		-0.885	1.66e-05	ACTA2,ARHGEF1,BCL2,FOS,GSTA1,GSTP1,MMP2,MYH11,PIK3CD,PXN,RDX,TAGLN,WASL	440 (25)
arsenic trioxide		chemical drug		-0.885	3.53e-06	ACTA2,ALOX5AP,ARID3A,ATP1B1,BCL2,CALR,CASP8,CCL2,CD44,CDKN1A,CST3,DHCR24,ETV5,FDPS,GYPB,HBA1/HBA2,HSP90AB1,MADD,MKNK2,MMP9,MT1X,MT2A,NCF1,NDUFB6,PDIA3,PIM1,PRODH,PTPRC,RASA4,RPN1,SCD,SDHD,SREBF1,TNFRSF10A	471 (22)
CCL2	-1.316	cytokine		-0.883	0.00208	ACTA2,BCL2,CCL2,CD40,CEBPD,FOS,ITGAL,KLF4,MMP2,MMP9,NCF1,TIMP1	306 (15)
IRAK1	-0.032	kinase		-0.883	0.0144	CCL2,CDH2,NFATC2,PRDX1,RARA,SELE
indican		chemical - endogenous mammalian		-0.883	0.00428	ACTA2,CCL2,CDKN1A,CXCR4,FNDC5,SELE	305 (16)
TNFAIP6	-0.271	other		-0.882	0.0143	ACTA2,CDH2,MMP9,PPBP
Usp17la (includes others)		peptidase		-0.882	0.00888	CD44,KLF4,MMP2,POU5F1	144 (7)
MAPK9	-0.083	kinase		-0.875	2.85e-06	BCL2,BIRC3,BMP1,CCL2,CDKN1A,EGR1,FGL2,FOS,FOSL2,JUN,LGALS3BP,LMNA,MARCKSL1,MIF,MMP9,PDIA3,RAC1,SCD,SEM1,SOD2,SREBF1,ZYX	406 (22)
indomethacin		chemical drug		-0.873	1.44e-10	A2M,ALOX5,ANXA1,ANXA2,APP,BIRC3,BSG,CAPN2,CCL2,CD14,CD40,CD44,CDKN1A,CLU,CXCR4,DYNLL1,FOS,FXYD5,HAS1,IFITM3,IL1R1,LGALS3,LPAR5,MMP2,PIM1,RBM3,S100A10,S100A11,SELL,STAT6,STRN4,TIMP1,TJP1,UCP2,UPP1,YWHAE	396 (15)
BMP2	-0.005	growth factor		-0.865	0.00125	ACTA2,BCL2,BSG,CDKN1A,DPYSL2,ETS1,FOS,JUN,KLF4,MEF2C,MMP2,MMP9,NFATC1,NTRK3,PCSK6,POU5F1,SOX9,SPARC,TAGLN,TIMP1	466 (18)
TBX3	0.175	transcription regulator		-0.862	0.00058	ADAM19,ARL8A,ATP1B1,CACNA1H,DHFR,EGR1,GJC2,GPAT2,ITGA3,LBH,MMP2,MMP9,MYL9,PLPP3,POU5F1,RASGRP3,SERPINF1,STMN1,TGFB2,UCHL1	113 (4)
ROCK2	-0.227	kinase		-0.861	0.00474	ACTA2,APP,CD44,CDH2,CXCR5,DSP,RTP5,TAGLN	379 (18)
bucladesine		chemical toxicant		-0.857	1.65e-07	ANXA1,APOE,BCL2,CD14,CD44,CDH2,CDKN1A,CLU,CR2,CRYAB,CXCR4,CYP11A1,DUSP6,EGR1,FOS,FOSL2,GLUL,GSTP1,HAS1,IRF8,JAK3,JUN,MAN2A1,MMP2,MMP9,MYCN,NR4A1,PDE4D,POU2AF1,QSOX1,SMARCA1,SOD2,SULT1E1,TGFB2,TIMP1,TIMP2,TJP1,TYRO3	472 (22)
SCD	-0.97	enzyme		-0.856	0.000293	ALDH1A1,ATF3,BCL2,CD44,CRABP2,DHCR24,EGR1,ELOVL5,ENG,FOS,IL36RN,JUN,KLF4,MMP2,PTK6,RBP1,SCD,SREBF1,UCP2	494 (23)
AKT1	-0.164	kinase		-0.856	3.2e-09	ACTA2,BCL2,BIRC3,C1QC,CCL2,CD40,CD44,CD69,CDKN1A,CEBPD,CLU,COL4A1,CST3,CTSV,CXCR4,EGR1,FOS,FSTL1,FXYD5,GATM,LAMB1,LDHB,MMP2,MMP9,MT2A,MYH11,NFATC1,NFATC2,NFATC3,PLG,RHOB,SCD,SERPINF1,SREBF1,STAT6,TGFB2,TIMP1	371 (20)
cholesterol		chemical - endogenous mammalian		-0.856	0.000581	ACTA2,APOE,APP,ATF3,BSG,C1QC,CASP1,CCL2,CD14,FCGR2B,FDPS,LAPTM5,LGALS3,MMP2,MPEG1,MYH11,NR4A1,SCD,SCP2,SOD1,SREBF1,TIMP1	437 (21)
SPHK1	0.176	kinase		-0.85	0.000467	ACTA2,APP,BIRC3,CDKN1A,EGR1,JUN,TAGLN,TIMP1,TRAF1	371 (21)
S100B	-0.507	other		-0.849	0.00742	APP,CDKN1A,FOS,JUN	397 (21)
CTSK	-0.27	peptidase		-0.849	0.00613	BCL2,CCL2,CDKN1A,CTSV	168 (7)
isoliquiritigenin		chemical - endogenous non-mammalian		-0.849	0.000958	BCL2,CDKN1A,MMP2,MMP9,SERPINF1	453 (24)
SMAD2/3/4 (family)		group		-0.849	0.00401	ACTA2,CDH2,HMGA2,TIMP1	412 (10)
UTP		chemical - endogenous mammalian		-0.849	0.00466	CCL2,CD14,CDH2,FLNA,MYL11	250 (10)
STAT (family)		group		-0.847	0.00019	A2M,CASP1,CDKN1A,CEBPD,FOS,SERPINA3,SOCS1,TIMP1	384 (15)
DDIT3	-0.037	transcription regulator		-0.843	0.000853	ATF3,ATF5,BCL2,CEBPD,DNAJA1,FNBP1L,HDAC1,PDPN,SELE,SIPA1L3,TGFB2,TNFRSF10A,TSC22D3,TXNIP	486 (22)
STAT2	0.172	transcription regulator		-0.842	0.000189	BCL2,CCL19,CD40,CIITA,IFI27,IFI6,IFITM1,ISG15,SOCS1,USP18	250 (15)
uric acid		chemical - endogenous mammalian		-0.842	0.0231	ACE,ANXA1,ATM,BCL2,CASP1,CCL2,CCL3,CCN1,ISG15,PRKACA,USP18
selumetinib		chemical drug		-0.841	0.000114	CDKN1A,CSK,FGFR3,FOS,FOSL2,JAK3,JUN,LCK,LYN,TNFRSF10A,TYRO3	484 (23)
PROC	0.749	peptidase		-0.84	1.66e-05	ACE,CALR,CCL2,CLU,MMP2,MMP9,NR4A1,PLA2G2A,SELE,TJP1	389 (20)
MDM2	-0.022	enzyme		-0.839	0.00949	ATF3,BCL2,CDH2,CDKN1A,CLIP3,ETS1,MDM4,MYCN,NSG1,TIMP1	457 (23)
Ca2+		chemical - endogenous mammalian		-0.839	9.67e-06	ACTA2,APP,ATF3,BCL2,CALR,CASP14,CCN1,CD19,CD83,CDKN1A,CEBPD,COMMD5,CSRP1,CXCR4,E2F5,EGR1,FOS,FOSL2,GIP,ITGA3,JUN,KLF4,MGP,MMP9,NAPSA,NFATC1,NFATC2,NR4A1,TAGLN,TIMP2	415 (21)
K+		chemical - endogenous mammalian		-0.839	0.0131	ATF3,CYP11A1,EGR1,FOS,JUN,NR4A1
TP53	0.176	transcription regulator		-0.833	5.44e-23	A2M,ACE,ACTA2,ACTN1,ADGRE5,AKAP12,ALDH1A1,ALOX5,ANXA1,ANXA2,ANXA3,ANXA8/ANXA8L1,APOE,APP,AQP3,ARHGAP45,ATF3,ATP1A1,BCL2,BIRC3,BMP1,BTG1,C1QC,CALU,CAPNS1,CARD11,CASP1,CASP8,CCL2,CCN1,CCR7,CD44,CD47,CD81,CD82,CDH3,CDKN1A,CDKN2D,CEBPD,CLU,CNN2,CNN3,COL18A1,COL4A1,COL4A2,CORO1A,COX6A2,CRYAB,CSK,CSRP1,CTSB,CTSH,CXCR5,CYCS,CYFIP2,DAPK1,DCK,DDR1,DEF6,DGKA,DHCR24,DHFR,DKK3,DPEP1,DUSP2,DUSP6,DYNLL1,E2F5,E…	491 (17)
DOCK1	-0.624	other		-0.83	0.000674	CDH2,MMP2,MMP9,RAC1	290 (16)
EGF	0.002	growth factor		-0.83	6.02e-14	ACTN1,AQP3,ATF3,ATM,B4GALT5,BCL2,CASP1,CCL2,CCN1,CD44,CD47,CDKN1A,CEBPD,CLU,COL17A1,COL4A2,CRABP2,CTSV,CXCL13,CXCL14,CXCR4,CYP11A1,DUSP6,EGR1,ETS1,FBLN1,FGD4,FLI1,FOS,FOSL2,FSTL1,GLUL,GPR4,GSTP1,HDAC9,IGFBP4,IL1R1,IL7R,INSL3,JUN,KCTD11,LAMB1,LTF,MMP2,MMP9,MYCN,NCF1,NR4A1,PDE4D,PDPN,PLPP3,PLSCR1,POU2F2,POU5F1,RAC1,RHOB,S100A10,S100A11,SCD,SERPINA3,SESN3,SOX4,SOX9,SPARC,SPRY4,SREBF1,ST3GAL4,TAGLN,T…	527 (23)
ATP-gamma-S		chemical reagent		-0.828	1.19e-08	BTG1,C3,CASP1,CCL2,CCL3,CCR7,CD40,CD69,CD72,CD83,CXCR4,IL1R1,IL7R,MMP9,MPEG1,PPBP,SOD2	361 (14)
MCOLN1	0.031	ion channel		-0.827	4.48e-07	CD9,CLDN11,CRYAB,CSRP1,CTSB,DPYSL2,DYNLL1,GNG12,GNS,H1-0,H1-3,HACD3,JAM3,MIF,PLBD2,PRDX1,SOD2
peptidoglycan		chemical - endogenous non-mammalian		-0.825	0.000504	CCL2,CCL3,CD40,CD69,CORO1A,CXCR4,EGR1,FOS,ICAM3,POU2AF1,SELL,SOD2,TLR9	309 (16)
27-hydroxycholesterol		chemical - endogenous mammalian		-0.818	0.00888	ACE,APP,CCL2,SREBF1	445 (20)
xanthine		chemical - endogenous mammalian		-0.817	0.00186	CD69,CXCR4,MMP2,TIMP2	380 (19)
(-)-arctigenin		chemical reagent		-0.817	0.00613	APP,BCL2,SCD,TJP1	422 (16)
SMARCD3	-0.168	transcription regulator		-0.816	3.08e-05	CD151,CD44,DKK3,ITGA3,KLF4,MGP,SOX9
UHRF1	0.282	enzyme		-0.816	0.00327	ANKRD20A4P (includes others),CDKN1A,CXCL14,NBPF10 (includes others),TBC1D3 (includes others),TMEM132A
CYBB	0.484	enzyme		-0.816	0.00783	CCL2,CD44,CDH2,CDKN1A,CYBA,SOD2	410 (18)
riboflavin		chemical - endogenous mammalian		-0.816	7.05e-05	JUN,MMP2,MMP9,TIMP1,WNT6,WNT8A	346 (15)
HISTONE DEACETYLASE (complex)		complex		-0.816	0.00111	BCL2,CCN1,CXCR4,LAT,MMP9,PTGIS,TNFRSF10A	443 (21)
COLLAGENASE (family)		group		-0.816	0.00151	CEBPD,EGR1,IL1R1,ITGA4,JUN,SELE	338 (12)
N-ethyl-N-nitrosourea		chemical toxicant		-0.816	0.00355	CCL2,CDKN1A,CXCL13,HSP90AA1,IFITM3,ISG15,PF4,TIMP1
NONO	-0.183	transcription regulator		-0.812	6.27e-06	BANK1,CXCL9,HSH2D,IFI27,IFI6,IFITM1,IKBKE,ISG15,LGALS3BP,LY6E,NT5C3A,PDE4D,PLSCR1,PTK2B,SAMHD1,SP110,SP140,TRIM22,USP18	195 (7)
LDL (complex)		complex		-0.812	2.41e-11	ACTA2,APOE,ATF3,BCL2,C3,CAPN2,CASP1,CASP8,CCL2,CCL3,CCR7,CD40,CDKN1A,CXCL13,CYBA,CYP11A1,DHCR24,DUSP2,EGR1,FCGR2B,FDPS,FGFR3,FOS,GAS6,IFITM1,IGFBP4,ISG15,JUN,LRP1,MMP2,MMP9,NAMPT,NCF1,NR4A1,PTGR1,RARA,RGMA,SELE,SIPA1,SOCS1,SOD1,SOD2,SREBF1,TAGLN,USP18	439 (15)
S-nitroso-N-acetyl-DL-penicillamine		chemical reagent		-0.811	0.0349	BCL2,CCL2,CDKN1A,MARCKSL1,S100A10,TIMP1
N-[(2Z)-3-(4,5-dihydro-1,3-thiazol-2-yl)-1,3-thiazolidin-2-yl idene]-5H dibenzo[a,d][7]annulen-5-amine		chemical reagent		-0.808	0.0487	CD44,FOS,FXYD5,MMP2,MMP9,RHOC,SULT1E1
IL1 (family)		group		-0.805	2.94e-06	APOE,APP,BCL2,C3,CASP1,CCL2,CCL3,CCR6,CCR7,CD40,CDKN1A,CEBPD,CFB,CTSB,CTSL,CXCL9,EGR1,FOS,IL1R1,JUN,LAMB1,LAMB2,LRP1,MMP2,MMP9,NFATC2,PLA2G2A,SELE,SELL,SOD2,SOX9,SPARC,SREBF1,TIMP1	332 (12)
ATP		chemical - endogenous mammalian		-0.805	5.11e-06	ACTA2,CAPN2,CASP1,CCR7,CD14,CD83,CXCR4,FLNA,FOS,ISG15,ITGA4,NFATC1,NR4A1,SAT1,SELL,SOX9,SREBF1,TXN,TXNIP	395 (13)
desmopressin		biologic drug		-0.804	9.45e-05	ATP1A1,CGNL1,CYBA,FLNA,FOS,GNG12,KIF26A,LDHB,LMNA,PXN,S100A11,STX7,TNS1
ERG	-0.014	transcription regulator		-0.802	1.52e-06	ACTN1,ADGRG1,APOC1,ARHGAP4,BIRC3,C4orf46,CDH2,CDKN2D,CLIP1,CTNNA1,CXCR4,DBN1,DOCK2,ETS1,FLNB,FLOT2,H2BC18,KIF5C,LAMB1,MMP9,MYCN,PIM1,PLPP3,PNOC,POU2AF1,PTPN6,PXN,RAB7A,RALGPS2,SELE,SIPA1,SOX4,SOX9,SPARC,ST6GAL1,TSC22D3,WIPF1,ZNF417/ZNF587,ZNF726	240 (7)
VEGFB	0.342	growth factor		-0.802	0.0241	ATF3,CASP8,PRDX1,SLC27A4,SOD1,SOD2
GATA4	-1.175	transcription regulator		-0.8	0.00136	BCL2,CCL2,COX6A2,CRABP2,CXCR4,CYP11A1,DEFB119,FOS,GATA4,IRF8,JUN,MEF2C,MYL11,NFATC2,PDLIM3,PLA2G2A,SERPINA3,SERPINA5,SOX9,TAGLN,TGFBI,TIMP1	155 (7)
zerumbone		chemical - endogenous non-mammalian		-0.799	0.0023	BCL2,BIRC3,MMP9,TNFRSF10A,TRAF1	326 (9)
IFNL1	0.179	cytokine		-0.795	4.43e-07	ATF3,CCR7,CD40,CD83,CXCL9,IFI27,IFI6,IFITM1,IFITM3,ISG15,LGALS3BP,PLSCR1,SP100,SP110,TRIM22,USP18	386 (17)
CD209	-0.024	other		-0.793	0.00245	CCL3,MMP2,MMP9,TJP1	347 (17)
PAF1	-0.32	other		-0.788	0.000776	BIRC3,CCL3,IFITM3,ISG15,KLF4,RAET1L,SOD2,SOX9
mocetinostat		chemical drug		-0.786	0.00783	CDH2,ETS1,KLF2,KLF4,MMP9,SOX9	402 (19)
cytochalasin D		chemical toxicant		-0.784	3.48e-05	ACTA2,CCL2,FOS,HOXB2,HOXB3,MMP15,MMP2,MMP9,TIMP2,TRPV4	454 (19)
TFAP2C	-1.444	transcription regulator		-0.781	0.000302	CD44,CDKN1A,CYP11A1,FKBP4,MMP2,MMP9,MT1X,MT2A,RARA,SOD2,TIMP1	495 (21)
dehydrocostus lactone		chemical - endogenous non-mammalian		-0.781	0.000979	MMP2,MMP9,NFATC1,PRKCB	203 (7)
TREM2	0.048	transmembrane receptor		-0.779	3.09e-05	APP,BCL2,CCR7,CD40,CTSB,CTSV,CYCS,IRF8,LGALS1,LGALS3,SULF2,UGT8	413 (17)
ALOX5	1.084	enzyme		-0.775	0.033	ADGRG1,AKAP12,ALOX5,APP,CCL2,CDKN1A,CFI,CRYAB,ETNK2,EVI2A,FGD4,GPR132,HES7,HSP90AA1,LSP1,MMP9,NFATC1,NTRK3,PLAC8,RIPOR2,SERPINF1,SOCS1,ST6GAL1,TGFB2
mono-(2-ethylhexyl)phthalate		chemical toxicant		-0.775	0.0013	ACADSB,ADIPOR2,BCL2,FOS,INSL3,LRP1,NAMPT,NDUFB9,NFATC1,PDHB,POU5F1,RSRP1,SDHD,SOD1,TIMP2,TPI1	447 (23)
simvastatin		chemical drug		-0.774	4.23e-12	ACTA2,ANXA1,ANXA3,APOE,APP,BCL11A,BCL2,CALD1,CCL2,CCL3,CCN1,CD14,CD40,CD81,CD9,CDKN1A,CIITA,COTL1,FOS,HBA1/HBA2,ITGAL,KLF2,KLF4,MMP2,MMP9,NCF1,NFATC1,RAC1,RHOB,S100A6,SELE,SOD1,SOD2,STAT6,TIMP1,TSC22D3	308 (14)
THBS4	-0.677	other		-0.772	0.0122	CALR,CD40,CDH2,SELE,TGFB2
CNR1	0.239	G-protein coupled receptor		-0.767	0.000143	APOE,EAF2,FOS,MDK,PAX5,PDYN,PLSCR1,PTK2B,PTK6,RAC1,RGMA,S100A6,SOD1,SREBF1,TIMP1,TJP1,WNT6	432 (22)
CAMP	-0.083	other		-0.766	0.0172	BCL2,BMP1,CCL2,CCL3,CCR7,CD83,CXCL13,CXCR4,IL36RN,IRF8
RND3	-0.5	enzyme		-0.762	0.00888	BCL2,CDKN1A,MMP2,UCP2	322 (16)
PTHLH	-0.17	other		-0.762	0.00548	BCL2,CDKN1A,CDKN2D,FOS,FOSL2,MMP9,SOD1,SOD2,SOX9	441 (26)
2-(4-acetoxyphenyl)-2-chloro-N-methylethylamine		chemical reagent		-0.762	0.0244	CCL2,CCL3,MMP9,SELE
sunitinib		chemical drug		-0.759	3.32e-09	ALOX5,CD40,CD44,CD69,CDKN1A,COL4A2,CTNNA1,CXCR4,HAS1,ITGA3,ITGA4,ITGAL,LAMB1,LAMC1,LY86,MMP9,RAC1,RBP1,TGFBI,TIMP2,TLR9	345 (19)
KLF3	-0.04	transcription regulator		-0.757	1.09e-05	ANXA5,APOE,ARID5A,ATP2A3,BCAP29,BCL2,BTLA,CACNA1H,CAPNS1,CD69,CDKN2D,CTNNA1,FCER2,FOS,GAPT,GPR174,GRK6,GSTP1,KLHL6,MAGED1,MIF,PRKACA,RAB7A,SCIMP,SCP2,SELL,SERPINH1,SP140,TRABD,TYROBP,VAV1,VPREB3,ZNF579
ACTIVIN (family)		group		-0.757	2.63e-07	ACTA2,ADGRE5,CCN1,CCR6,CD44,CDKN1A,CXCR4,DKK3,ENG,FOS,FXYD6,GATA4,GRK2,H3C4,INPP5D,LYN,MGP,MMP9,NFATC1,PAX5,PHLDA3,RHOB,RIPOR2,RUNX1T1,SOCS1,SPARC,SPIB,TLE2,ZIC3	369 (19)
aspirin		chemical drug		-0.756	9.39e-06	AKAP12,APOE,APP,BCL2,CALR,CANX,CCL2,CCL3,CD40,CDKN1A,CXCR4,ENG,FBLN5,ITPKB,LAMP2,MMP2,MMP9,MT2A,NCF1,RHOC,SCARB2,SELL,SOX4,TJP1,YWHAE	447 (19)
AREG	-0.327	growth factor		-0.75	1.69e-05	BCL2,BSG,C3,CDKN1A,CXCR4,EGR1,EMC10,FOS,IFI6,JUN,MMP15,MMP9,MYBL2,SLC36A1,SOX9	441 (24)
INTEGRIN (complex)		complex		-0.747	0.00401	FOS,JUN,MMP9,TGFB2	446 (25)
SPRY2	-0.043	other		-0.746	4.3e-07	CDKN1A,CXCR4,DUSP6,EPHB4,ESRP1,ETS1,ETV5,FGFR3,FOS,IKZF1,ISG15,KIF5C,LAT2,LCP1,MAP4K1,MYCN,ST6GAL1,TSPAN13	448 (22)
PTAFR	0.519	G-protein coupled receptor		-0.743	0.0023	CASP1,CCL2,CDH2,MMP2,MMP9	386 (19)
CSF1	-0.189	cytokine		-0.741	2e-11	ADGRE5,ALOX5,APOE,APP,BCL2,CAPN2,CCL2,CCL3,CD83,CD9,CDKN1A,CTSH,CXCL9,CYP11A1,DHCR24,EGR1,FCGR3A/FCGR3B,FDPS,FERMT3,FOS,IFI6,IFITM1,IKBKE,IL7R,IRF8,ISG15,ITGA4,JUN,KLF2,LGALS3BP,LY6E,MMP9,NFATC1,PLSCR1,PTPRC,SAMHD1,SOCS1,SP110,SPARC,STAB1,TLR9,TPI1,TRIM22,USP18,ZNF705A	367 (17)
SP3	0.041	transcription regulator		-0.736	1.16e-05	ACTA2,AEBP1,AKAP12,ATF3,CD40,CDH2,CDKN1A,DHFR,EGR1,FOS,IRF3,JUN,KLF4,MMP2,MYCN,MYH11,RASGRP2,SERPINH1,SOD2,SPARC,SREBF1,TAGLN,TIMP1,TIMP2	481 (18)
aldesleukin		biologic drug		-0.735	5.74e-07	BCL2,CALR,CANX,CXCR4,DUSP2,FCGR2B,FCGR3A/FCGR3B,FOSL2,GLUL,HLA-F,IFITM1,ITM2B,PDIA3,SOX4,TAGAP
miR-146a-5p (and other miRNAs w/seed GAGAACU)		mature microRNA		-0.734	0.0013	ALDH1A1,CCL2,CD40,CD44,CXCR4,IL1R1,IL36RN,KLF4,LTB,LTF,TLR10,TLR9	305 (13)
4-phenylbutyric acid		chemical - endogenous mammalian		-0.733	0.000111	ADIPOR2,ATP2A3,BCL2,CACNA2D3,CALR,CASP8,CCL2,CDKN1A,GSN,MMP2,MMP9,SAT1,SOD2,TIMP2,TJP1	385 (19)
NFIC	-0.647	transcription regulator		-0.728	8.6e-06	ALDH2,CCL2,CD44,CDKN1A,CYP11A1,DUSP2,HOXB3,HSP90AA1,LGALS3BP,LMNA,LPXN,MMP2,PLAC8,PLSCR1,RNASE1,SAT1,SDCBP,TIMP1	398 (13)
ACVRL1	0.437	kinase		-0.728	0.000489	CDKN1A,CXCR4,ENG,PXN,SELE,TAGLN,ZYX	191 (7)
H-[1,2,4]oxadiazolo[4,3-alpha]quinoxalin-1-one		chemical reagent		-0.728	0.0189	CD83,CDKN1A,FOS,MMP9
salmonella minnesota R595 lipopolysaccharides		chemical - endogenous non-mammalian		-0.726	6.77e-06	ADAM9,ARHGAP25,CCL2,CD83,CEBPD,CXCL13,CXCL9,EGR1,FOS,HLA-DMA,HLA-DMB,IKBKE,IRF8,ISG15,JUN,MT1X,SAMHD1	350 (16)
POSTN	0.353	other		-0.721	0.0036	ACTA2,CCL2,EGR1,MEF2C,MMP2,MMP9,PTN	431 (19)
IGM (complex)		complex		-0.719	1.35e-07	BCL2,CCL3,CD22,CD40,CD44,CD69,CDKN1A,CYCS,DUSP2,EGR1,FCGR2B,PAX5,PIM1,TNFRSF13B,TRAF1	298 (17)
imiquimod		chemical drug		-0.714	0.000375	CCL3,CCR7,CD40,CDK2AP1,DAG1,DDB1,FLI1,FOS,GATA4,ICAM3,IFITM1,IFITM3,IL19,ISG15,LDHB,POU2AF1,RBP1,SELL,SOCS1,SOD2,SYVN1,TXNDC5	380 (17)
diethylstilbestrol		chemical drug		-0.712	5.28e-08	AQP3,ARHGDIB,C1QA,C3,CCL21,CD14,CD83,CDKN1A,CFB,CLU,CPE,CRABP2,CXCL14,DPYSL2,DUSP6,EGR1,FBLN1,FDPS,FOS,GATA4,GSTA1,HSP90AB1,IL36RN,INSL3,KLF4,LGALS1,LSP1,LTF,MAN2A1,MGP,MMP2,PIM1,S100A6,SPARC,TGFBI	437 (21)
RGFP966		chemical reagent		-0.711	0.000849	AIM2,ANXA8/ANXA8L1,APOD,APP,BCAM,CDH3,CRYAB,KIF26A,MYCN,SOX4,TRPV4
seocalcitol		chemical drug		-0.708	0.00355	ACTR3,BCL2,CDKN1A,LRP1,NINJ1,STAT6,TSPAN6,UVRAG	389 (17)
Celf1		other		-0.707	0.000372	ACE,ATM,CRYAB,FLNB,HDAC1,PTN,SPARC,WFS1
NUP98-DDX10		fusion gene/product		-0.707	0.000586	A2M,ALOX5,BCL2,EED,EGR1,HOXB3,MYCN,SOX4
VIP	0.423	other		-0.705	0.0343	CASP8,CCL2,CD40,CEBPD,FOS,LGALS1,NFATC2,TJP1,TLR9
DRD2	0.174	G-protein coupled receptor		-0.703	0.000274	C1QA,C1QB,CCL2,CD63,CRYAB,CXCL13,FOS,FOSL2,JUN,LTB,MMP2,TRAF1	382 (19)
benzo(a)pyrene		chemical toxicant		-0.702	0.000127	ANXA1,BCL2,BLK,CCN1,CDKN1A,CELF2,DDB1,FGFR3,FOS,GPC1,GSTA1,GSTP1,JUN,KLF2,LCP1,NR4A1,PGD,PRKACA,RHOC,RSRP1,SLC35A2,TGFB2	493 (25)
RMRP		other		-0.698	0.0341	CDH2,CDKN1A,KLF4,SOX9
histamine		chemical - endogenous mammalian		-0.683	2.44e-05	ARHGEF18,CCL2,CCL3,CD40,CXCR4,DUSP6,ETV5,FOS,HOXB3,ITGA4,JUN,NR4A1,PAK1,PTGIS,SELE,TJP1	385 (17)
ANGPT2	0.478	growth factor		-0.675	2.84e-08	ACTA2,BCL2,C1R,CALR,CCT7,CDKN1A,CFB,COL18A1,CRYAB,CXCR4,CYBA,DBNL,ETS1,FKBP4,GATA4,HSP90AA1,LYN,MIF,MMP2,MMP9,MYH11,NCF1,PDIA3,PLG,RHOB,SOD1,SOD2,STK17A,TXNIP	513 (18)
ATF6	0.181	transcription regulator		-0.673	1.72e-05	APP,BCL2,BIRC3,CALR,CHKB,DAPK1,DERL3,FDPS,FOS,PRNP,SPARC,SYVN1,TXNDC5,WFS1	376 (15)
morphine		chemical drug		-0.673	0.00917	BCL2,CDKN1A,FOS,FOSL2,GRK2,MMP9,NR4A1,NTRK3,PDYN,SPARC,SYNPO,TLR9,TXN	419 (20)
PDGFB	0.001	growth factor		-0.671	0.000795	ACTA2,CCL3,EGR1,FOS,KLF2,MMP2,MMP9,NR4A1,SERPINF1,TIMP1	454 (21)
SOCS1	1.057	other		-0.671	6.98e-08	A2M,BCL2,CCL2,CCL3,CCR6,CCR7,CD40,CD44,CD69,CDKN1A,CIITA,FOS,IFI27,ISG15,JUN,SELE,SOCS1,STAT6,TRIM22,TXN,USP18,VAV1	289 (14)
MEF2 (family)		group		-0.666	0.0137	JUN,KLF2,LDHB,MYH11,NR4A1
arachidonic acid		chemical - endogenous mammalian		-0.665	0.000386	AQP3,BCL2,CD40,CD83,CLU,EGR1,FOS,JUN,PLA2G2A,PRKCB,SCD,SREBF1,UCP2	433 (21)
ZIC2	-0.492	transcription regulator		-0.664	0.0101	ALDH1A1,APOE,CASP14,CRABP2,CXCL14,LAMC3,MMP2,MMP9,RADX,TXNIP
IGF2BP1	-0.375	translation regulator		-0.663	5.16e-07	ACADSB,AKAP12,APP,ATF3,BCL11A,CALR,CCT6A,CD24,CD44,CD9,CDKN1A,CYCS,CYFIP2,DHX33,EVI2B,IKZF1,JUN,KLF2,LGALS1,LRP1,MIF,PRDX1,PRKCB,PRKX,RHOB,SERPINH1,SH2D3C,SOD1,SOX9,TBC1D10C,YWHAE	359 (12)
LGALS1	-1.305	other		-0.659	0.000178	ACTA2,CCL21,CD69,CDKN1A,CXCL14,GPCPD1,IGHM,LAT,LGALS1,LGALS3,MMP2,MMP9	345 (16)
F2RL1	0.191	G-protein coupled receptor		-0.659	0.00102	ACTA2,ATF3,CCL2,CCN1,DUSP6,FOS,IRF8,MMP2,MMP9,NPTX2,SERPINA3,TXNIP	419 (19)
pioglitazone		chemical drug		-0.658	0.000517	ABCB10,ACTA2,ADIPOR2,APOE,APP,ATP2A3,BCL2,CDKN1A,CEBPD,EGR1,FOS,GSTA1,HAS1,KLF4,MMP9,NCF1,NR4A1,SOD2,SREBF1,UCP2	405 (20)
gemcitabine		chemical drug		-0.655	1.04e-05	AQP3,BCL2,CD24,CD44,CD47,CDH2,CDKN1A,CXCR4,DCK,EGR1,ETS1,JUN,MDK,MMP2,MMP9	413 (21)
ammonium		chemical - endogenous mammalian		-0.655	5.33e-05	ACTA2,ATP1A1,BRPF3,CAPNS1,CCDC88C,CCT6A,CD44,CDKN2D,CLU,CTSB,DENND2D,DYNLL1,GPC1,GSN,LGMN,MIF,MYL11,RPN1,SPARC,STX7,VAT1
cyclophosphamide		chemical drug		-0.655	0.00017	ATF3,BCL2,CASP8,CD44,CD69,CDKN1A,CLU,FOS,IL7R,LGALS1,LGALS3,MMP9,RAC2,RBM3,S100A11,SOX9,TIMP1,UPP1	424 (15)
TNFSF11	-0.726	cytokine		-0.654	2.09e-12	BCL2,BSG,CAPN2,CCL2,CD14,CD40,CD44,CD83,CDC42EP4,CDKN1A,CSRP1,DUSP6,ETS1,FERMT3,FOS,HCLS1,IKBKE,IRF8,ITGAL,ITPKB,JUN,LAT,LSR,MARCKSL1,MMP9,NFATC1,NFATC2,NFATC3,PAG1,PHLDA3,PIM1,PRMT1,RGL1,RHOB,SOCS1,SOD2,SPIB,STMN1,TRAF1,TSPAN13,USP18	364 (16)
FOXA2	-0.321	transcription regulator		-0.653	0.00143	A2M,ACADSB,ACTA2,ALDH3A2,ALOX5,APOE,ATP1B1,C3,CCL2,CDKN1A,COL17A1,CXCR4,GATA4,ITGA3,MMP9,MYH11,MYL9,NPTX2,PIK3CG,PIM1,PPP1R14A,PRNP,RARA,SCD,SERPINA5,SLC27A4,SREBF1,TAGLN,TCF7,TGFB2,TUBB4B,UCP2	429 (24)
benzyl isothiocyanate		chemical - endogenous non-mammalian		-0.652	0.000505	BCL2,FOS,GSTP1,MMP2,RHOB,RHOC,SELE,ZBTB10	412 (21)
JUND	-0.249	transcription regulator		-0.651	0.00642	C1QB,C3,CLU,MMP9,NR4A1,SAT1,SOCS1,SOX4,TIMP1	419 (19)
DLL1	0.266	enzyme		-0.651	0.00487	BCL2,CDH2,CDKN1A,MYH11,POU5F1,TAGLN	285 (15)
ADAP1	0.621	other		-0.651	0.000151	CD69,FOS,IL7R,JUN,NR4A1	239 (7)
CGAS	-0.006	enzyme		-0.649	0.0241	CDKN1A,IFI27,IFITM3,IRF3,ISG15,USP18
SMAD2/3/SMAD4 (complex)		complex		-0.649	0.00221	ACTA2,BCL2,CDH2,CDKN1A,CXCR4,HMGA2,MMP2	418 (23)
MAPT	-0.228	other		-0.647	4.26e-15	A2M,ACTN1,ANXA5,APP,ARL11,ATF3,ATP1B1,BSG,C1QB,C1QBP,C1R,C3,CANX,CAPN2,CCL2,CCT7,CD14,CD22,CD44,CD63,CD9,CDKN1A,CORO1A,CXCL13,CYCS,CYFIP2,DCTN1,DOCK2,DPYSL2,DPYSL3,FCGR2B,FCGR3A/FCGR3B,FGFR3,FOS,GSTP1,HBA1/HBA2,HDAC9,HSP90AA1,IFITM3,ISG15,JUN,LCP1,LDHB,LGALS3BP,LRP1,LY86,MMP9,MPEG1,NCKAP1,PAK1,PDPN,PRNP,PTK2B,PTPRC,S100A6,SERPINA3,SOD1,SPTAN1,STMN1,STX1B,TIMP1,TPI1,TUBA1C,TUBA4A,TUBB4B,TXN,TYROBP…	463 (19)
CHI3L1	0.829	enzyme		-0.647	0.00348	ACTA2,C1QA,C1QB,C1QC,CALD1,CASP1,CD44,KIAA0040,MMP9,NAMPT	490 (21)
mir-143		microRNA		-0.647	0.000719	ARHGEF1,BCL2,MMP2,MMP9,POU5F1,TAGLN	425 (22)
MAP2K4	0.133	kinase		-0.644	2.6e-06	ATF3,BCL2,BIRC3,CD44,CDKN1A,FLNA,FOS,JUN,KIF2A,MEF2C,PAK1,PRDX1	383 (19)
tamoxifen		chemical drug		-0.642	6e-07	ALDH3A2,BCL2,C3,CASP8,CCN1,CDH2,CDKN1A,CEBPD,CLU,CPE,CXCR4,CYCS,DNAJA1,ETV5,FOS,GSTA1,HSP90AB1,IGFBP4,JUN,LGALS3,MIF,MMP2,NAPSA,PDE4D,POU5F1,PRSS23,S100A6,SCD,SELE,SERPINA3,SOD2,SOX9,SREBF1,TAGLN,TSPAN9,TXN,UCP2	555 (23)
SOX17	-0.658	transcription regulator		-0.64	0.00403	COL4A1,COL4A2,FOS,GATA4,LAMB1,POU5F1,SPARC	324 (15)
diphtheria toxin		chemical - endogenous non-mammalian		-0.64	3.68e-13	ACADSB,ADAM19,ALOX5AP,BCAP29,C1QA,CASP1,CD40,CD63,CD79A,COL4A1,DUSP6,FOS,GAS6,IKZF1,LAMB1,LAT,LGALS1,LSP1,LTB,MUC3A,NFATC1,PDYN,PLA2G2D,PLAC8,S100A10,SEPTIN1,SPRED1,TMEM132A,TNNI2
pitavastatin		chemical drug		-0.64	0.0173	FATE1,FDPS,FOS,MMP9,NFATC1,STAT6
SENP1	0.255	peptidase		-0.639	0.000357	CDH2,CDH3,COL4A1,CYCS,ENG,MMP2,MMP9,SDC2,UCP2	475 (22)
lovastatin		chemical drug		-0.637	0.000143	APOE,ATF3,BCL2,CCL2,CDKN1A,CIITA,COTL1,DPYSL2,FDPS,HBA1/HBA2,KLF2,KLF4,LMNA,NKX6-2,RHOB,RHOC,SREBF1	459 (21)
ELK1	0.146	transcription regulator		-0.635	0.00145	CCL2,CDKN1A,EGR1,FOS,GRK2,JUN,MMP9,NR4A1,TAGLN,TLR9	460 (26)
CTCF	0.178	transcription regulator		-0.633	0.0233	APP,ATXN7,CD14,CD83,CDKN1A,CXCR4,EGR1,GATA4,IL1R1,MDK,MYCN,TUBA4A
COP1	0.484	enzyme		-0.632	0.000302	APOE,BCL2,C3,CBFA2T3,CD69,CDKN1A,ETV5,FOS,IGFBP4,RARA,SREBF1	487 (21)
PRKCE	0.469	kinase		-0.627	2.18e-05	ACTA2,APP,BCL2,BIRC3,CCN1,CDKN1A,EGR1,FOS,HSP90AB1,IRF3,JUN,MMP9,PIM1	293 (16)
PAX3	-0.217	transcription regulator		-0.625	8.75e-09	ALDH3A2,ANXA1,APP,ARHGDIB,ATP2B4,CD151,CDH2,CDH3,CDKN1A,CLU,CST3,CTSA,CXCR4,DBN1,DPEP1,DUSP2,IL7R,MGP,MMP9,PPP1R2,RHOB,SLA,SOX4,SREBF1,TGFB2,TSPY1 (includes others),TYRO3,YWHAE
NVP-TAE684		chemical drug		-0.625	0.019	BCL2,ESRP1,ETV5,FOSL2,SPARC
FOXC2	0.85	transcription regulator		-0.616	0.033	ACTA2,CDH2,CXCR4,FGFR3,MMP2,MMP9,PTPN20,SOX9
VEGFA	-0.016	growth factor		-0.613	2.69e-13	ACE,ACTA2,ALDH2,BCL2,BTLA,CCL2,CCN1,CD40,CD44,CD83,CDKN1A,CST3,CTSB,CTSV,CXCR4,DENND2B,EGR1,EPHB4,ETS1,ETV5,FOS,IGFBP4,IKBKE,INPP5D,ITGA4,LMNA,MEF2C,MMP15,MMP9,MYCN,NFATC1,NFATC2,NR4A1,PIK3CG,PIM1,PLPP3,POU5F1,RASGRP3,SCO2,SDHD,SELE,SOD2,SPARC,TIMP1,TJP1	354 (18)
TREM1	-0.507	transmembrane receptor		-0.612	1.59e-06	ATF3,ATP1B1,BCL2,CCL3,CCR7,CD14,CD83,CFB,CXCR4,EGR1,FERMT2,GPRC5A,HAS1,HES4,IL1R1,IL36RN,ISG15,MCOLN2,PLAC8,PLEKHF2,PLPP3,RGS13,RHOBTB3,TCEAL9	427 (16)
CREBBP	-0.007	transcription regulator		-0.609	3e-11	AKAP12,ARID5A,BANK1,BCL2,CCL3,CCN1,CCR7,CD44,CD53,CD81,CDKN1A,CNN3,CRIM1,CXCL9,CXCR4,CYP11A1,DHFR,DHRS3,EGR1,EVI2A,FDPS,FGFR3,FOS,FOSL2,FOXP1,GPR18,HVCN1,IL7R,ISG15,JUN,KLF2,LGALS3BP,MEF2C,MMP9,NR4A1,NTRK3,PIM1,RGL1,SELE,SERPINA3,SLAMF6,SOD2,SREBF1,ST6GAL1,TAGLN,TLE2,TRAF1,USP18,WFS1	336 (16)
CEBPD	-1.762	transcription regulator		-0.608	0.00685	ALOX5AP,C3,CD14,CDKN1A,CEBPD,CLU,CTSV,CXCR4,FOS,IKBKE,LAMC1,TLR9	438 (19)
MMP1	-0.35	peptidase		-0.608	0.00431	BCL2,CDH2,CDKN1A,FOS,JUN,MMP9,NTRK3,TAGLN	375 (19)
DCLK1	0	kinase		-0.604	4.23e-07	ALDH1A1,BIRC3,CD44,CDH2,CXCR4,KLF4,MMP9,POU5F1,SOX4,SOX9,TRAF1	304 (13)
PAK4	-0.186	kinase		-0.603	0.000308	BCL2,CDH2,CTSB,PTK6,TJP1	270 (11)
bexarotene		chemical drug		-0.603	0.00239	ABCB10,APOE,APP,BCL2,CCDC107,CCL2,CCN1,CST3,CTSH,CYCS,DHRS3,GUK1,MMP9,SCD,SPARC,TGFB2,TSC22D3	510 (22)
GIP	-1.954	other		-0.6	0.00987	ACE,ATF3,BCL2,CCL2,FOS,GIP,UCP2	412 (23)
ADRB3	-0.635	G-protein coupled receptor		-0.6	0.00152	CCL2,EGR1,FOS,JUN,UCP2	481 (24)
EPAS1	-0.055	transcription regulator		-0.6	0.00247	AKAP12,BCL11A,BCL2,BIRC3,C1QA,CCN1,CD53,CDKN1A,CEBPD,CORO1A,CXCR4,FBLN2,FOS,MIF,NAMPT,NDUFB6,POU5F1,PTK6,SOD1,SOD2,SOX9,SREBF1,TRIM28	457 (22)
TRPA1	0.241	transporter		-0.6	0.00122	ACTA2,FOS,SOD2,STAT6,TJP1	323 (17)
RCAN1	0.454	other		-0.6	0.0137	CBFA2T3,FOS,SELE,SOD1,TEAD4
superoxide		chemical - endogenous mammalian		-0.6	7.05e-05	CLU,CYBA,MARCKSL1,MMP9,SOD2,TIMP1	392 (17)
ascorbic acid		chemical - endogenous mammalian		-0.6	0.031	ACTA2,CASP8,CDKN1A,COL17A1,IGFBP4,KIR3DL1,MGP,POU5F1,SPARC
PPARGC1A	0.336	transcription regulator		-0.598	6.85e-07	A2M,ADGRG1,APOD,ATP1B1,C3,CACNA1H,CALM1 (includes others),CASP8,CD40,CDKN1A,CEBPD,COX6A2,COX6C,CTSA,CXCL14,CYCS,CYP11A1,FANCD2,FBLN1,FBLN2,FDPS,FNDC5,FOS,GAS6,GJC2,LAMB1,LDHB,MMP15,MMP2,NR4A1,PDPN,PTN,SCD,SCO2,SDHD,SERPINA3,SERPINH1,SOCS1,SOD1,SOD2,SREBF1,TIMP1,TIMP2,TLR9,UCP2	494 (24)
mir-183		microRNA		-0.598	7.93e-05	ALOX5,EGR1,FOXP1,IFI6,IFITM1,ISG15,KIF2A,KLF4,LRP1,SP110	150 (7)
DNMT3B	0.09	enzyme		-0.596	0.000621	APP,ATM,CDKN1A,FGFR3,GATA4,HDAC9,IFI27,IFITM1,MYL9,NFATC2,NFATC3,PIK3C2B,POLD4,POU5F1,PRKCB,PRNP,PRUNE2,PTN	184 (6)
GLI3	-0.226	transcription regulator		-0.595	2.61e-06	ACTA2,BCL2,CD69,DUSP2,EGR1,FGFR3,GDF1,HES7,KLF2,LAPTM5,MYCN,PAX5,POU5F1,SOX9,STMN1,TGFB2,TNFRSF10A	290 (7)
BMP4	-0.762	growth factor		-0.593	4.27e-07	ACTA2,ADGRG1,BCL2,CCL19,CCN1,CCR7,CDKN1A,COBLL1,CXXC5,CYP11A1,DKK3,EGR1,ENG,HMGA2,ITGA4,JUN,KLF4,LCP1,LYN,MRGPRX1,MYCN,PAX5,POU5F1,PRKCB,RHOB,RIPOR2,SOX9,SPARC,SPIB,TAGLN,TFAP2C,TLE2,WNT8A,ZIC3	453 (22)
pyrrolidine dithiocarbamate		chemical reagent		-0.588	0.000627	ANXA1,BCL2,BIRC3,C3,CCL2,CD40,CXCR4,MMP2,MMP9,NR4A1,SELE,SOD2,SOX9,STMN1	358 (11)
FASLG	-0.309	cytokine		-0.587	0.000146	BCL2,CCL2,CD24,CD44,EGR1,FOS,POU5F1,STAT6,TGFB2	371 (18)
MAP2K5	0.084	kinase		-0.587	0.00101	DHCR24,FDPS,FOS,JUN,KLF2,MMP9,NR4A1,SREBF1	371 (22)
caffeic acid phenethyl ester		chemical drug		-0.585	0.000462	ABCB10,ATM,BCL2,BIRC3,CD44,CD83,CDKN1A,CTSB,EGR1,MMP2,RARA,RHOB,S100A6	431 (20)
INSIG1	-0.442	other		-0.581	4.58e-05	ALOX5AP,APOE,ATF3,CCR6,CCR7,CXCL13,CXCR4,DHCR24,FDPS,IRF8,JUN,PLA2G4F,SCD,SREBF1,UCP2	403 (15)
NADPH OXIDASE (complex)		complex		-0.581	0.00188	CCL2,FOS,JUN,MMP9,NCF1	355 (18)
SDCBP	-0.836	enzyme		-0.577	0.00729	MMP2,MMP9,RAC1,SOX4,TJP1	444 (22)
NUMB	-0.123	other		-0.577	0.0216	APP,BIRC3,CDH2,CDKN1A
KIF4A	0.366	other		-0.577	0.00188	ALDH1A1,CD44,CDH2,CDKN1A,POU5F1	446 (16)
methapyrilene		chemical drug		-0.577	0.00393	A2M,ANXA2,ANXA5,APOE,ATF3,CST3,CTSB,CTSV,PPP1R2,PRKCB,SCD,SCP2,STMN1
KLF6	-0.233	transcription regulator		-0.571	5.04e-10	ALOX5,ANXA5,ATF3,B4GALT5,BIRC3,BSG,CASP1,CCL2,CD44,CD82,CD83,CDH2,CDKN1A,CFB,ENG,GPC1,GPR132,KIF2A,LGALS3,LYN,MMP9,NAMPT,NINJ1,NR4A1,PDPN,PIM1,REL,RHOB,SELE,SERPINH1,SOCS1,SOD2,TIMP1,TPI1,TRAF1,UPP1	393 (17)
NR0B2	0.076	ligand-dependent nuclear receptor		-0.57	0.001	ACTA2,CARD11,CD40,CDKN1A,CYBA,CYP11A1,EGR1,ISG15,LCK,PDIA3,PIK3CD,PIK3CG,PLCG2,SCD,SREBF1,TIMP1	475 (24)
KITLG	0.649	growth factor		-0.568	1.78e-10	ALOX5,ALOX5AP,BCL2,BMP1,BTG1,CASP1,CCL2,CD14,CDH2,CDKN1A,CLU,CREG1,CXCR4,CYTH1,DHCR24,EGR1,EPHB4,FOS,GAS6,IGHM,LAPTM5,LTF,LY6E,MEF2C,MMP2,PF4,PIM1,PLSCR1,PRKCB,PTPRR,SOCS1,ST3GAL4,SYK,TSC22D3,TXNIP,UCP2	366 (18)
JAK2	0.101	kinase		-0.562	1.2e-09	ACE,ACTN1,AKAP12,ALOX5,BLNK,CASP1,CCL2,CD19,CD79A,CDKN1A,EGR1,FCGR2B,FOS,IL19,LAT2,LY6E,LYN,NR4A1,PAX5,PHLDA3,POU2AF1,PRKCB,RARA,RBP1,SERPINH1,SOCS1	409 (20)
KLF10	-0.577	transcription regulator		-0.555	0.00395	BCL2,CDH2,CDKN1A,MMP2,MMP9	456 (16)
spermidine		chemical - endogenous mammalian		-0.555	0.00544	CDKN1A,CYCS,FOS,MMP2,SAT1	428 (23)
rosuvastatin		chemical drug		-0.555	0.0232	CYBA,FDPS,RAC1,SCD,SREBF1
cerivastatin		chemical drug		-0.553	0.000269	CCL2,CCL3,CD40,CDKN1A,FDPS,ITGAL,JUN,KLF2,MMP9,MYBL2,TSC22D3	443 (20)
brefeldin A		chemical - endogenous non-mammalian		-0.547	0.0108	APP,BCL2,CD44,KLF4,PRNP,SYVN1,TIMP1
lenalidomide		chemical drug		-0.542	0.00357	BLNK,CASP1,CCL3,FLNA,GALNT18,H3C4,H4C15,IFI27,IFI6,IKZF1,IRF8,KLF4,LRP1,MAN1C1,NCR3,NFATC1,PTPRC,RASGRP3,REL,SOX9	463 (15)
LYN	1.155	kinase		-0.54	9.78e-09	APP,BCL2,BGN,CCL2,CD19,CD22,CD40,CDKN1A,CR2,CXCR5,CYCS,EGR1,ETS1,FCGR2B,IL7R,JUN,PDPN,SOCS1,STAT6,TRAF1	340 (18)
vatalanib		chemical drug		-0.537	0.000308	ACTA2,BCL2,CDKN1A,MMP9,TIMP1	414 (22)
IRF6	-0.089	transcription regulator		-0.536	4.55e-06	CBFA2T3,CCL2,CD14,CD69,CD9,CDH2,KLF4,PLA2G2D,SOCS1,SOD2,TEAD4,TJP1	269 (16)
CDH1	0.403	other		-0.529	0.00348	CD44,CDH2,CDH3,DDB1,IFI27,IFITM1,JUN,MMP9,SOX9,TJP1	417 (22)
ELF4	0.475	transcription regulator		-0.525	0.00148	CCR7,CDKN1A,KLF2,KLF4,PF4,PPBP,SELL	233 (7)
GDNF	-0.109	growth factor		-0.524	0.000641	CTSB,DPYSL2,EGR1,ETV5,LGALS1,NSG1,PDYN,PRKACA,TUBB4A,VASP	316 (16)
STK26	-0.117	kinase		-0.522	0.000117	BMP1,CDH2,MMP2,MMP9,TGFB2,TIMP1,TSPAN13	321 (18)
FOCAL ADHESION KINASE (family)		group		-0.52	2.24e-05	BCL2,CDH2,DSP,ICAM3,MMP2,MMP9,SELL,TAGLN	380 (20)
palmitic acid		chemical - endogenous mammalian		-0.514	7e-07	ADIPOR2,ATF3,BCL2,BIRC3,C1QTNF9B,CALR,CCL19,CCL2,CDKN1A,COL17A1,CPE,CREG1,CTSB,CTSV,CYB5R3,CYBA,CYCS,ETV5,FBLN1,FDPS,FOS,HDAC9,HSP90AA1,IRF3,JUN,KCNN4,KLF4,MMP2,NCF1,NR4A1,PIK3CD,PNOC,PRNP,RAC1,SAT1,SCD,SCP2,SPARC,SREBF1,STK4,TIMP2,TRAF1,TXNIP,UCHL1,UCP2,ZDHHC12	503 (26)
TWIST2	-0.173	transcription regulator		-0.512	2.91e-06	BCL11A,CD24,CD44,CDH2,CDKN1A,CDKN2D,DUSP6,FBLN5,MGST3,MMP9,MYCN	289 (12)
CBL	0.131	enzyme		-0.509	0.000107	BCL2,CDKN1A,FOS,LAT,LCK,LYN,MMP2,NR4A1,PXN,VAV1	395 (24)
CTF1	-0.52	cytokine		-0.508	1.46e-05	A2M,CEBPD,FOS,GATA4,MYH11,SERPINA3,SOCS1,TAGLN,TIMP1	335 (14)
TCF4	0.511	transcription regulator		-0.507	4.96e-09	ARHGAP4,ARHGEF18,CARD8,CASP1,CASP8,CBFA2T3,CCL21,CCT6A,CD40,CD9,CDKN1A,DCK,EAF2,FGD2,H1-0,HES7,IGFBP4,ITGA3,KCNN4,LRP1,MEF2C,NIBAN3,OPTN,PIK3C2B,PIK3CD,PIK3CG,PLAC8,PLPP5,PRDX4,RASGRP2,RHOC,RIPOR2,SDC2,SELL,SERPINF1,SOX9,SP140L,TLR9,TXNDC5,TXNIP,VASH2
EGR3	-0.111	transcription regulator		-0.502	7.09e-07	ACTN1,APOE,ATF3,FXYD5,GNS,GSN,JUN,KCNN4,LGALS1,LGMN,MCOLN2,PIM1,PRODH,RARA,RGL1,SCIMP,SOCS1,SOX9,SYTL1,TBC1D9,TRAF1,ZBTB32	399 (16)
SPARC	-1.224	other		-0.5	0.00146	ATM,BCL2,CASP1,CCL19,CDH3,CEBPD,H3C4,HSP90AA1,ISG15,MBD4,MMP2,NCF1,PAG1,SOX9,SPARC,SREBF1	458 (24)
SLC40A1	-0.44	transporter		-0.5	0.000259	ALDH1A1,ANXA1,CCR7,COX6A2,DHFR,FBLN5,LCK,LMNA,MMP2,MMP9,NCF1,NDUFAB1,PRNP,RHOB,SOD2,UCP2	138 (7)
IFNA1/IFNA13	0.839	cytokine		-0.499	0.000107	CD40,CD69,CD83,CXCL9,IFI27,IFI6,IFITM1,ISG15,PLSCR1,SOCS1	239 (16)
16,16-dimethylprostaglandin E2		chemical - endogenous mammalian		-0.497	0.000151	CD44,CLU,CXCR4,FOS,MMP2	291 (12)
homocysteine		chemical - endogenous mammalian		-0.495	4.25e-06	ACTA2,ANXA2,ATF3,BCL2,CCL2,CDKN1A,CLU,ELOVL5,FDPS,FOSL2,MMP2,PRDX1,PTGIS,SCD,SREBF1,TAGLN,TIMP1	522 (26)
SMAD2	-0.113	transcription regulator		-0.494	0.0118	ACTA2,BGN,CDH2,CDKN1A,DAPK1,INPP5D,MMP2,MMP9,POU5F1,RAC1,SELE
POLR3G	0.045	enzyme		-0.492	0.000743	CDH2,LMNA,MMP2,MMP9,RAC1
ALB	0.073	transporter		-0.492	0.0026	ACTA2,ATF3,ATM,CCL2,CDKN1A,CYBA,SCD,SYNPO	481 (23)
fludarabine		chemical drug		-0.492	0.00873	CDKN1A,CFB,CIITA,CXCL13,MDM4,TNFRSF10A	280 (16)
ITGA4	0.802	transmembrane receptor		-0.489	0.000443	ITGA4,MMP2,MMP9,RAC2	450 (21)
ANXA2	-0.702	other		-0.485	0.000489	ANXA2,CDKN1A,JUN,MMP2,MMP9,PLG,S100A10	372 (20)
RAS HOMOLOG (family)		group		-0.485	0.00152	CDKN1A,EGR1,FOS,MMP9,TJP1	472 (25)
PTK2	-0.739	kinase		-0.483	2e-05	ACTA2,BIRC3,CCN1,CDKN1A,DSP,FOS,GATA4,MMP2,MMP9,PTK2B,TIMP1,TJP1	452 (22)
SNAI1	0.058	transcription regulator		-0.481	1.77e-06	ACTN1,ACTR3,CCL2,CCN1,CD44,CDH2,CDKN1A,CLDN11,DPYSL3,ESRP1,FLNA,FLNB,FOS,GSN,MMP9,POU5F1,SERPINH1,SPARC,TJP1,VASP,WAS,WIPF1	454 (20)
BCL3	-0.616	transcription regulator		-0.479	0.000641	BCL2,CD40,CD69,CD82,EGR1,FOS,IGHM,IL19,JUN,NR4A1	269 (11)
CD38	-0.032	enzyme		-0.477	1.67e-05	ACTA2,ANXA2,ATP1B1,CD44,DENND11,EAF2,FGL2,LGALS3,PAX5,PIM1,PRDX4,RASGRP2,RBPMS,RPN1,S100A6,SELL,SOCS1,SOD2,TPI1,ZBTB32	297 (12)
celecoxib		chemical drug		-0.473	0.00219	ALOX5,APP,ATM,BCL2,BLK,CASP14,CDKN1A,FOS,MMP2,MMP9,ST3GAL4,TNFRSF10A,TRAF1	284 (15)
4-methylnitrosoamino-1-(3-pyridinyl)-1-butanone		chemical toxicant		-0.471	0.000124	ALOX5,ANXA1,BCL2,CDKN1A,FOS,IKBKE,JUN,LCP1,SOX9	506 (26)
CNOT3	-0.316	other		-0.468	0.000743	CDKN1A,JUN,KLF2,PAX5,UCP2
STAT6	0.856	transcription regulator		-0.467	4.66e-13	ADAM19,ALDH2,ANXA1,APOE,ARID5A,BCL2,CCL2,CCR7,CD40,CD69,CD72,CD79B,CDKN1A,COBLL1,CR2,CTSB,CYB561A3,CYTH1,DGKA,EGR1,FCER2,FCGR3A/FCGR3B,FCRL1,GATM,HBA1/HBA2,HLA-DMA,HLA-DMB,IFITM3,ISG15,LGALS3BP,LTB,MMP2,MMP9,MPEG1,NCOA3,NFATC1,NFATC2,NT5C3A,PLBD1,PLSCR1,POU2AF1,POU2F2,PRNP,PSTPIP1,RASGRP3,S100A10,SCO2,SELE,SERPINF1,SOCS1,ST6GAL1,STAT6,SYK,SYNGR2,TCF7,TIMP1,TSPAN6	440 (17)
phosphate		chemical - endogenous mammalian		-0.466	0.00165	A2M,ACADSB,ACTA2,ATM,DUSP6,EGR1,ETV5,RHOC,RPL7L1,SPRY4,THAP12,TIMP1	329 (14)
tacrolimus		chemical drug		-0.465	2.74e-08	ADAM19,APOD,APP,ARHGEF1,ATP2B4,BCL2,CARD8,CCL2,CXCL9,CXCR4,DAPK1,DPYSL3,EGR1,FLNA,FOS,GPRC5B,IGFBP4,JUN,LAT,LBH,MARCKSL1,MYH11,NCR3,NFATC1,NR4A1,PRNP,SAMHD1,SCP2,SDCBP,SELL,SOD2,TJP1	350 (19)
etoposide		chemical drug		-0.465	1.15e-05	ATF3,BANK1,BCL2,BIRC3,C1R,CASP1,CCL2,CCL3,CD40,CDKN1A,CREG1,CYCS,DDB1,FANCD2,GPR132,HLA-DMA,IFI27,IFITM1,IRF8,JUN,LGALS3BP,NR4A1,POU5F1,REL,RHOBTB2,SELL,SOD2,TNFRSF10A,XRCC2	416 (19)
eplerenone		chemical drug		-0.463	0.00283	ACE,CYBA,LGALS3,MMP2,MMP9,NCF1	376 (17)
HSP70 (family)		group		-0.463	0.00428	ACTA2,BCL2,CD14,CD40,CD83,SAT1,SCD,SELE,TYROBP	355 (17)
MLX	0.138	transcription regulator		-0.461	0.00284	ATF3,LGALS3BP,MYCN,POU5F1,SCD,TIMP1,TXNIP	188 (7)
HGF	-0.673	growth factor		-0.459	3.56e-09	A2M,ACTA2,ADGRG1,AKAP12,ATF3,ATM,BCL2,BIRC3,CALM1 (includes others),CASP1,CASP8,CCL2,CCN1,CD40,CD44,CDKN1A,COL4A1,CRYAB,CSH1/CSH2,CXCR4,DUSP6,DYNLL1,EGR1,ETS1,FLNA,FOS,GPR4,IGFBP4,IL27RA,IRF8,ISG15,JUN,LGMN,MMP2,MMP9,NAMPT,NFATC1,NOP2,NR4A1,PIM1,PLOD1,PLPP3,PTPRR,RAC1,RHOB,SELE,SOD2,STAB1,TGFB2,TIMP1,TJP1	452 (18)
NOTCH3	-0.503	transcription regulator		-0.459	9.95e-08	ACTA2,ACTN1,AEBP1,APOD,ATP1B1,ATP2B4,BCL2,BGN,CACNA1H,CDKN1A,CGNL1,COL18A1,CST3,ITGA3,LGALS1,MMP9,MYH11,PRAG1,S100A6,SDC2,SPARC,SPTAN1,TAGLN	325 (19)
streptozocin		chemical drug		-0.454	1.03e-05	ACTA2,ADIPOR2,ALDH3A2,ATF3,ATP1A1,ATP1B1,BCL2,CDKN1A,CLU,COL4A1,FOS,GABARAPL1,GATA4,JAK3,LGALS3,MMP2,MMP9,NCF1,NCSTN,NTRK3,PDHB,PF4,PHLDA3,PIK3CD,SCD,SCP2,SELE,SLC25A19,SOD1,SOD2,SREBF1,STAT6,TXNIP	495 (26)
BRD4	0.023	kinase		-0.451	1.46e-06	ACTA2,ANKRA2,BCL2,CCL2,CDKN1A,COL4A1,CXCR4,CXCR5,DERL3,FOS,FOSL2,IL7R,IRF8,ITGA4,LAPTM5,LCK,MAP4K1,MYCN,NAMPT,PIM1,RAC1,SELE,TIMP1,TYRO3	469 (19)
mir-21 (includes others)		microRNA		-0.45	8.07e-07	ACTA2,APP,BCL2,C1QB,C1R,CANX,CCL19,CCL2,CD180,CD19,CD40,CD44,CDK2AP1,CDKN1A,CLU,DAG1,FGL2,HMGA2,IGHM,INPP5D,JUN,LAMP2,LGALS3BP,LTB,MMP2,MMP9,NINJ1,POU5F1,PPP4R2,PRAG1,RHOB,SOCS1,SOD2,STMN1,STRAP,TRAF1	343 (17)
MGP	-0.783	other		-0.447	0.021	ACTA2,CXCR4,GATA4,TAGLN,TGFBI
MFGE8	-0.413	other		-0.447	0.0255	CCL2,CDH2,FOS,SELE,TRAF1
TOR1AIP1	-0.072	other		-0.447	0.0255	DAG1,FNDC5,GMFG,MYL11,RAPSN
ELANE	-0.055	peptidase		-0.447	0.00783	CD14,CEBPD,CTSB,FOS,MMP2,MMP9	386 (15)
IKZF2	-0.043	transcription regulator		-0.447	0.0154	CD53,CD69,IKZF3,IL1R1,NR4A1
IL17RA	0.029	transmembrane receptor		-0.447	0.019	APOE,MMP9,SDC2,SELE,TIMP1
IL20	0.04	cytokine		-0.447	0.0154	APOC1,CCL2,GSTA1,MMP9,PLG
RPS6KB1	0.216	kinase		-0.447	0.00783	ATP1A1,BCL2,CDKN1A,DHCR24,ISG15,MYH11	462 (24)
PCSK9	0.353	peptidase		-0.447	1.01e-20	ADGRE5,ANXA1,BIN2,C1QA,C1QB,C1QC,C3,CBFA2T3,CCL2,CD53,CD9,CDH2,CDKN1A,CIITA,CORO1A,CYTIP,DUSP2,ETS1,FAM107B,IFITM3,IKZF1,IL7R,IRAG2,ISG15,ITGAL,LCK,LGMN,LIMD2,LY6E,LYN,MARCKSL1,MGP,MIF,MMP9,MYH11,NAPSA,PDPN,PF4,PLA2G2D,PLAC8,PLEKHO1,POU2F2,PTGIS,PTPN6,PTPRC,RNASE1,SAMHD1,STAB1,TYROBP	205 (5)
48S RIBOSOME (complex)		complex		-0.447	0.000219	ATF5,BCL2,MYCN,NKX6-2,SREBF1
triclosan		chemical drug		-0.447	0.000422	ACTA2,FOS,JUN,NCF1,TIMP1	292 (11)
plumbagin		chemical drug		-0.447	0.00333	BCL2,BIRC3,MMP9,PTPN6,TNFRSF10A	355 (13)
pravastatin		chemical drug		-0.447	0.0052	APP,CCL2,CCN1,CD40,COTL1,HBA1/HBA2,KLF4,LGALS3	412 (20)
lycopene		chemical drug		-0.447	0.00632	BCL2,CD69,CDKN1A,KLF2,MMP9	369 (17)
FUS-DDIT3		fusion gene/product		-0.447	0.00783	COL4A1,EFEMP1,KLF2,NAMPT,TSC22D3,TYK2
IKBKG	0.029	kinase		-0.446	0.00444	AEBP1,BIRC3,C3,CEBPD,CLU,CTSB,DUSP6,FCER2,FOS,IKBKE,ISG15,MGP,RABEP2	389 (14)
leuprolide		biologic drug		-0.445	5.35e-06	APP,BCL2,EGR1,MMP2,MMP9,NR4A1,TIMP1	534 (25)
androgen		chemical drug		-0.44	3.12e-09	APOD,BCL2,CALR,CD44,COL4A2,CTSB,CTSV,CXCL13,CXCR4,DHCR24,EED,ETS1,FLNA,FOS,GSN,JUN,MMP9,NR4A1,PF4,PIM1,PRKCB,PTPRC,SOCS1,SOX4,SOX9,SULT1E1,TNFAIP8	314 (19)
PRPF19	0.005	enzyme		-0.436	0.000151	CCN1,CDKN1A,MDM4,POU5F1,SCD	381 (13)
IFNG	0.419	cytokine		-0.436	1.17e-26	A2M,ACE,ACTA2,ADCY7,ADGRG1,AIM2,ALOX5AP,APP,ATF3,ATF5,ATM,ATP1A1,ATP1B1,BCL11A,BCL2,BIRC3,BLNK,BTG1,BTN3A1,C1QA,C1QB,C1QC,C1R,C3,CASP1,CASP8,CCL19,CCL2,CCL3,CCR6,CCR7,CD14,CD40,CD44,CD63,CD72,CD83,CDH2,CDKN1A,CEBPD,CFB,CIITA,CORO1A,CRIM1,CSK,CTSB,CTSH,CTSV,CXCL13,CXCL9,CXCR4,CYBA,CYP11A1,CYTIP,DAPK1,DDB1,E2F5,EGR1,ETS1,FBLN1,FCER2,FCGR2B,FCGR3A/FCGR3B,FCRL5,FGL2,FOS,FOXP1,GAS6,GLUL,GPRC5B,GRK2,GS…	390 (15)
ST8SIA1	0.786	enzyme		-0.436	3.08e-05	C1QA,C1QB,C1QC,C3,CDKN1A,MMP9,POU5F1	428 (22)
memantine		chemical drug		-0.43	0.00691	ATP2B4,CDH2,DBN1,FOS,GLUL,GSTP1,HSP90AB1,NR4A1,PAK1,RAPGEF2,TPD52
IRAK3	-0.256	kinase		-0.425	0.019	ACTA2,CASP1,INPP5D,SOCS1,SOD2
IGE (complex)		complex		-0.42	4.32e-13	ACTN1,ALOX5,ANXA1,AQP3,BCL2,C3,CAPN2,CARD11,CCL2,CCL3,CD40,CD53,CDKN1A,COBLL1,COL18A1,CXCR5,CYCS,DUSP2,DUSP6,E2F5,EGR1,ETV5,FCGR2B,FGD2,FXYD6,GSN,HBA1/HBA2,HLA-DMA,IKBKE,IL7R,IRAG2,MARCKSL1,MIF,NFATC1,PIK3CD,PRDX1,PTPN6,RAB7A,SCD,SCIMP,SOCS1,SPRED1,TLR9,TNFRSF10A,TNFRSF13B,TRAF1	361 (18)
LGR4	0.25	transmembrane receptor		-0.418	0.0456	CD14,CYP11A1,GLUL,MMP9,PLBD1
ERK1/2 (family)		group		-0.416	3.26e-10	ALOX5,APP,BCL2,BIRC3,C3,CALR,CAPN2,CCL2,CCL3,CCR7,CD40,CD44,CDKN1A,CTSB,CTSV,CXCR4,DAPK1,EGR1,ETS1,FOS,IL19,ITGA3,JUN,KIF2A,MAP4K1,MMP2,MMP9,MYCN,NAMPT,POU5F1,PTN,RAC1,RHOC,S100A6,SOD1,SOX9,SPRY4,SYVN1,TIMP1,TIMP2	441 (15)
APP	-1.644	other		-0.413	1.87e-20	ACTA2,ADAM19,ANXA5,APLP2,APOE,APP,ARL11,ATM,ATP1B1,BCL2,BSG,C1QBP,C1R,C3,CALR,CANX,CASP1,CASP8,CCL2,CCL21,CCL3,CD151,CD40,CD44,CD69,CD82,CDH2,CDH3,CDKN1A,CLU,COL18A1,CRABP2,CTSB,CTSV,CXCR4,CYCS,CYFIP2,DBN1,DHCR24,DPYSL2,EGR1,ENG,FANCD2,FCGR2B,FLNA,FOS,GPC1,GSTP1,HBA1/HBA2,HDAC1,HSP90AA1,HSP90AB1,IRF3,ITGA3,ITGA4,ITGAL,JUN,KIF2A,LAMP2,LDHB,LGALS3,LRP1,MADD,MBD4,MDK,MEF2C,MMP2,MMP9,NAMPT,NCF1,NCOA3…	462 (16)
HOXA4	0.29	transcription regulator		-0.411	0.000219	ACTA2,CCN1,MYH11,TAGLN,TGFB2	300 (12)
mir-23 (includes others)		microRNA		-0.41	4.14e-05	BCL2,CDKN1A,CELF2,GATM,MMP2,MMP9,MYCN,PRODH,PTK2B,SOD2	399 (21)
6-hydroxydopamine		chemical toxicant		-0.406	3.56e-05	BCL2,C3,CALR,CASP1,CXCL13,FOS,HSP90AB1,JUN,MMP9,PDIA3,PDYN,PNOC,SOD2,TIMP2	312 (16)
YTHDF1	-0.127	other		-0.404	0.0218	ACTA2,CCL19,CCL2,CTSA,LAMP2,NLRP1,TLR9
birabresib		chemical drug		-0.403	0.0484	HOXB3,KLHL14,MYCN,NPTX2,SERPINF1,USP18
IFN BETA (family)		group		-0.401	1.93e-06	ATF3,BCL2,CCL2,CCL3,CCR7,CD22,CD40,CD69,CD79A,CD83,CDK2AP1,CDKN1A,CEBPD,CXCL14,DAG1,FCRL1,GAS6,IFI27,IFI6,IFITM1,IFITM3,ISG15,KLHL14,MMP9,RALGPS2,SAMHD1,SOCS1,SPRY4,TLR9,USP18	231 (15)
ICAM1	-0.265	transmembrane receptor		-0.399	0.000143	ACTA2,CD69,CDH2,COL4A1,FOS,ITGA4,ITGAL,KLF4,MMP9,SREBF1	346 (16)
mir-135 (includes others)		microRNA		-0.398	0.0137	ALOX5AP,CASP1,CDH2,IL1R1,KLF4
ZEB2	0.068	transcription regulator		-0.392	0.0012	CDH2,CDKN1A,CXCR5,ESRP1,GATM,IL7R,INPP5D,MMP2,PLCG2,SELL	368 (16)
NLRP12	-0.429	other		-0.391	0.0154	CASP1,CXCL13,CXCR4,HLA-F,JUN
CASPASE (family)		group		-0.391	0.00127	APP,BCL2,CD14,CDKN1A,GLUL,NCF1	411 (17)
N-formyl-Met-Leu-Phe		chemical reagent		-0.388	0.00148	ACTN1,CCL2,ISG15,RAC1,RAC2,SELL,SOCS1,TYRO3	329 (18)
BAG1	-0.126	other		-0.383	0.000317	BCL2,CDH2,CDKN1A,FOS,JUN,MT2A,PXN,TJP1	427 (23)
MNT	-0.144	transcription regulator		-0.378	0.00823	ALDH1A1,ARHGAP45,ATP1B1,CD53,MPEG1,SERPINH1,TXNIP
CHD8	0.283	enzyme		-0.378	0.0102	ARHGAP45,CSK,DYNLL1,HSP90AB1,IRF3,RHOF,TUBA1C,TUBB4B
2-amino-1-methyl-6-phenylimidazo-4-5-b-pyridine		chemical toxicant		-0.378	0.00194	ARHGEF1,BCL2,CCT2,CCT7,HSP90AA1,LAPTM4B,RAC2
stallimycin		biologic drug		-0.378	0.00221	IFI27,IFI6,IFITM1,IL7R,ISG15,PYHIN1,SP110	197 (10)
1,1-diarylethylene-diammonium derivative		chemical reagent		-0.378	0.00823	BTG1,CCL2,CDKN1A,HLA-DMA,IFI27,ISG15,SP110
DCN	-0.651	other		-0.375	0.0222	BGN,CASP8,CDKN1A,ENG,MMP2,MMP9
IL15	0.109	cytokine		-0.373	7.26e-19	ANXA1,AQP3,ARHGDIB,ATM,BCL2,BTG1,CALM1 (includes others),CCL19,CCL2,CCL3,CD40,CD44,CD53,CD69,CD83,CDK2AP1,CDKN1A,CORO1A,COX6C,CXCR4,ETS1,FCGR3A/FCGR3B,GPC1,GPRC5A,ICAM5,IFI6,IFITM1,IL1R1,IL7R,ISG15,JUN,KIR3DL1,KLF2,LAPTM5,LAT,LCK,LCP1,LSP1,LSR,LY6E,LYN,MIF,NCR3,NPTX2,NT5C3A,PDIA3,PGD,PIM1,PLCG2,PRDX4,PRKACA,PSG1,PTPRC,RAC2,RAET1L,S100A11,SELL,SOCS1,SP100,SYNPO,TCF7,TIMP1,TJP1,TNFRSF13C,TNNI2,TP53…	392 (18)
phytohemagglutinin		chemical drug		-0.373	2.68e-09	ALDH2,APP,BTG1,CALU,CCL2,CCL3,CCR7,CD44,CD47,CD69,CD83,COL18A1,CXCR4,EGR1,ENG,FGFR3,FOS,FOSL2,HSP90AA1,IKZF3,IL7R,JAK3,KCNN4,KLF2,KLRC2,LAMB2,MMP9,PAX5,PDHB,PPBP,PRKX,PTPRC,SCARB2,SERPINA5,SOX4,TIMP1,TRAF1	393 (15)
WNT3A	-0.142	cytokine		-0.369	1.15e-05	ACTA2,APP,AQP3,ATP1B1,BCL2,BGN,CALR,CCL2,CCN1,CD44,CDH2,ENG,ETV5,FCMR,GATA4,JUN,KLF4,LBH,MEF2C,MT1X,NDUFB6,NFATC1,POU5F1,RAPSN,RASGRP3,RUNX1T1,SDHD,SOX4,SOX9,SPARC,TCF7,TGFB2,TXNIP	433 (21)
HSF1	-0.564	transcription regulator		-0.365	9e-05	ATF5,BCL2,CCT2,CCT6A,CCT7,CLU,COL18A1,CRYAB,DNAJA1,EFEMP1,FBLN1,FKBP4,HSP90AA1,HSP90AB1,IGFBP4,IL7R,JUN,NFATC2,POU5F1,SCD,SERPINH1,SPTAN1,SREBF1,STAT6,TUBB4A	491 (23)
STAT3/STAT3 (complex)		complex		-0.365	7.93e-05	A2M,BCL2,BIRC3,CDKN1A,CXCL13,FCER2,FOS,PF4,SERPINA3,SOD2	328 (7)
SPP1	-0.253	cytokine		-0.363	1.71e-07	ATM,BCL2,CAPNS1,CASP8,CCL2,CCL3,CD44,CD9,CDH2,CDKN1A,DSP,FOS,GATA4,ITGA3,JUN,MMP2,MMP9,NDUFB9,PGD,PIK3C2B,PIK3CD,PIK3CG,PLOD1,S100A6,SERPINF1,SOX9,STK4,TIMP1,TLR9,VAT1	446 (18)
NR3C2	-0.037	ligand-dependent nuclear receptor		-0.362	4.27e-05	APOE,AQP3,ATP1B1,BCL2,CACNA1H,CACNA2D3,CCL2,CD83,CEBPD,CNN3,CXCR4,CYFIP2,EGR1,FKBP4,PDHB,PRDX4,PTPRCAP,SERPINA3,TGFBI,TSC22D3,TUBA4A	468 (20)
MTORC1 (complex)		complex		-0.36	0.0241	CYP11A1,FDPS,KLF4,SCD,SREBF1,UCHL1
CD40	1.275	transmembrane receptor		-0.359	1e-10	BCL2,BIRC3,CALR,CCL2,CCL3,CD22,CD40,CD44,CD69,CD83,CDKN1A,COX6C,CR2,DAPP1,DUSP2,DUSP6,FCER2,FCGR2B,FOS,HSH2D,ITGAL,JUN,KLF4,LGALS3,MMP9,NDUFAB1,NDUFB6,NDUFB9,NFATC1,PIM1,POU2AF1,REL,RGS13,SDHD,SELE,SELL,SYVN1,TLR9,TNFRSF13B,TPI1,TRAF1	350 (21)
mibolerone		chemical drug		-0.359	0.00151	CALR,CALU,CLU,DHRS3,EIF4A1,FDPS,FOSL2,JUN,MAN2A1,PTPN20,STMN1,TGFBI,UCP2,USP18
deoxycholate		chemical - endogenous mammalian		-0.356	0.0345	ALDH1A1,CCN1,EGR1,GLUL,NR4A1,PGD,TJP1
PLAT	-0.773	peptidase		-0.354	0.00971	FOS,IRF3,JUN,MMP2,MMP9,PLG	353 (20)
NRP1	-0.053	transmembrane receptor		-0.351	0.00428	ACTA2,BCL2,CD40,CD44,LAT,POU5F1	430 (20)
miR-124-3p (and other miRNAs w/seed AAGGCAC)		mature microRNA		-0.35	0.00196	ANXA8/ANXA8L1,ARHGEF1,CCL2,CDC14B,DHCR24,E2F5,EGR1,ELOVL5,FOXP1,FSTL1,GSN,LAMC1,LGALS3,MAN2A1,NFATC1,SLC50A1,SOX9,SWAP70,SYNGR2,SYPL1
RNF2	-0.289	transcription regulator		-0.346	0.0162	CDH2,CDKN1A,GATA4,HOXB3,PHC1,POU5F1,TJP1
TP73	0.577	transcription regulator		-0.343	6.39e-12	ACTA2,ADAM19,AQP3,ATF3,ATM,BCL2,C1R,C3,CASP1,CCL2,CCN1,CCR7,CD82,CD83,CDKN1A,CLIP3,CNN3,COL18A1,CRYAB,CXCR5,CYBA,DHFR,DHRS3,EGR1,ENG,FGFR3,FLOT2,GSN,IGFBP4,INPP5D,LAPTM4A,LBH,LCP1,MDK,MMP2,MYCN,NECTIN2,PARVG,PDPN,POU5F1,PPP4R2,PRAG1,PRODH,SAT1,SCRIB,SERPINA3,SERPINA5,SERPINF1,SORBS3,STMN1,TGFB2,TIMP1,TLE2,TNFRSF10A,TRIM22,UVRAG,ZIC3	443 (22)
cytochalasin B		chemical toxicant		-0.343	0.00186	CD63,CDKN1A,MMP2,MMP9	337 (19)
ROCK1	0.489	kinase		-0.342	0.000408	APP,CD44,COL4A2,ETS1,FBLN2,LAMC1,TGFB2	389 (15)
IL27RA	0.857	transmembrane receptor		-0.342	0.000505	CD40,CD44,CD69,CXCL13,ISG15,LTB,PIK3CD,USP18	415 (17)
gefitinib		chemical drug		-0.342	1.35e-06	ALDH1A1,BCL2,C3,CCL2,CDH2,CDKN2D,CEBPD,CTNNAL1,CTSA,CTSB,DHFR,ETV5,GLB1L,LTF,MMP15,MMP9,MYCN,PF4,RHOB,SOX9,SPRY4,SULT1E1,TIMP2,TRAF1,XRCC2	494 (18)
olaparib		chemical drug		-0.342	0.00728	AIM2,BTG1,C3,CCL2,CDKN1A,CXCL13,KLF2,NINJ1,OPTN,RHOB	325 (14)
STAT1	-0.524	transcription regulator		-0.34	6.56e-15	A2M,ACE,APOE,BCL2,BTG1,C1R,C3,CASP1,CASP8,CBFA2T3,CCL19,CCL2,CCL3,CCR6,CCR7,CD14,CD40,CD44,CDKN1A,CEBPD,CFB,CIITA,CXCL9,CXCR4,EGR1,FCGR2B,FGL2,FOS,IFI27,IFI6,IFITM1,IFITM3,IL1R1,IRF8,ISG15,JUN,KLF4,LY6E,MMP9,NAMPT,PF4,PIM1,PLSCR1,PTN,S100A10,SAMHD1,SELL,SERPINA3,SOCS1,SP110,SREBF1,TGFB2,TLR9,TRIM22,UCP2,USP17L2 (includes others),USP18	371 (16)
dihydrotestosterone		chemical - endogenous mammalian		-0.34	1.38e-06	ACE,ADIPOR2,APOD,APOE,APP,BCL2,BGN,C1orf116,CANX,CASP1,CASP8,CD63,CDH2,CDKN1A,CLU,COBLL1,COL4A1,CYP11A1,DHCR24,DUSP2,DYNLL1,EAF2,EGR1,FKBP4,FLNB,FOS,GAS6,GLUL,GSN,GSTP1,HSP90AA1,IGFBP4,INSL3,JUN,LGALS1,LY6E,MMP2,MMP9,NCF1,NR4A1,NUCB1,PDYN,PGD,PRNP,PRUNE2,RHOB,SCD,SCP2,SOX9,SPARC,SREBF1,SULT1E1,TGFB2,TIMP2	532 (25)
W7		chemical reagent		-0.339	0.000175	BIRC3,CCL2,CD14,CD83,FOS,NR4A1	487 (21)
mycophenolic acid		chemical drug		-0.338	1.51e-06	ACTA2,AKAP12,ATF3,BIRC3,C1orf116,CCL2,CCN1,CD63,CDKN1A,CLU,CXCR4,DAPP1,ETS1,MYL11,SOD2	394 (20)
mir-17 (includes others)		microRNA		-0.335	0.000321	APP,ATM,BIRC3,BLNK,CDH2,CDKN1A,DUSP2,E2F5,NCOA3,POU5F1,TIMP2,TNKS2,TXNIP	450 (25)
NGEF	-0.591	other		-0.333	0.00748	CIITA,CXCR4,FGFR3,KIF5C,MYL9,NCR3,PEG3,SOX9,TAGLN	209 (7)
POU4F2	0.115	transcription regulator		-0.333	0.00748	BCL2,CACNA1H,CCL2,DNAJA1,MMP2,MMP9,MYL11,SERPINA3,TNNI2
FEV	0.738	transcription regulator		-0.333	0.00805	ALDH3A2,ANXA2,CXCR4,FOS,KDM5D,PDYN,PRMT8,SDCBP,SOX9
L-arginine		chemical - endogenous mammalian		-0.333	0.0021	BCL2,BGN,CRIM1,DAG1,FDPS,FLNA,GPC1,NBPF10 (includes others),TAGLN,TSC22D3	204 (7)
epicatechin		chemical drug		-0.333	0.0225	CCDC184,COL4A1,COL4A2,LAMB1,NFATC1,PARVG,PTPN6,SPARC,SULF2
HAS2	-0.269	enzyme		-0.326	3.08e-05	ACTA2,CD44,CDH2,HAS1,MMP9,PDPN,TIMP1	352 (17)
MAP2K1/2 (family)		group		-0.325	0.0461	ATF3,C3,EGR1,FOS,JUN,MMP9,PIK3CG
NFKBIA	0.471	transcription regulator		-0.323	3.77e-15	A2M,ADGRE5,AEBP1,BCL11A,BCL2,BIRC3,C3,CASP8,CCL2,CCL21,CD40,CD44,CD69,CD82,CDH3,CDKN1A,CDKN2D,CEBPD,CLU,CRYAB,CSK,CTNNA1,CTSB,CXCR4,CYBA,DAG1,DUSP6,FOS,HAS1,HOXB2,IFI6,IL7R,ISG15,ITGA3,JUN,KCNN4,LY6E,MGP,MMP15,MMP9,NINJ1,NR4A1,PIM1,RABEP2,RAC1,RBP1,SAT1,SELE,SOD1,SOD2,SOX9,SPTBN1,TCEAL9,TGFB2,TIMP1,TIMP2,TNFAIP8,TNFRSF10A,TRAF1	331 (14)
mir-145		microRNA		-0.323	0.00148	ACTA2,CDH2,MYH11,NFATC1,POU5F1,SOD2,SOX9,TAGLN	358 (18)
ELAVL1	-0.093	other		-0.321	0.000307	ACTA2,APOD,ATF3,CALM1 (includes others),CCN1,CD63,CD83,CDH2,CDKN1A,CYBA,FLNA,FOS,IFITM3,IL1R1,LGALS3BP,MMP2,MPEG1,MYBL2,PLCG2,PTPRC,SAT1,SOX4,SOX9,SYK,TJP1,TSC22D3,USP18	452 (19)
5-fluorouracil		chemical drug		-0.317	1.42e-07	ANKRA2,ANXA2,ATF3,ATP5ME,BCL2,CALU,CANX,CAPNS1,CCT6A,CD40,CD81,CD82,CDKN1A,CLU,COX6C,CYCS,CYFIP2,EGR1,EIF3C,EIF4A1,FDPS,GPR132,GSN,HSP90AB1,JUN,MIF,MMP2,MMP9,NINJ1,NNT,PHLDA3,PIK3CG,PRODH,RHOB,RPL21,SAT1,SLA,TPI1,TXNIP,UPP1,YBX3	483 (21)
mir-10 (includes others)		microRNA		-0.316	0.00996	ALOX5,CCL2,CCN1,CD40,CD44,FGFR3,KLF4,MKNK2,PTPN18,PTPN7,SYVN1	294 (15)
GAB2	-0.255	other		-0.314	0.00327	APP,BCL2,CD69,FOS,GSN,SPARC	251 (17)
PRNP	-0.963	other		-0.308	4.3e-07	APOE,APP,BCL2,CCL2,CD44,EGR1,FOS,JUN,LAMP2,LDHB,LRP1,MMP2,PDIA3,PLPP3,PRNP,SOD1,SOX9,TCF7	451 (21)
vancomycin		biologic drug		-0.308	1.59e-14	A2M,ACTA2,ANXA1,ANXA2,APOD,BIRC3,BLNK,BMP1,C1QA,C1QB,C3,CD14,CD44,CD63,CD69,CD82,CD9,CLU,CST3,CTSB,EPB41L2,FOS,FXYD5,GAS6,LAMP2,LGALS1,LGALS3,MMP2,RBM3,S100A10,S100A11,SCD,SOD2,SOX4,SYNPO,TIMP1,TJP1,UPP1	350 (15)
NRAS	-0.387	enzyme		-0.307	1.51e-09	AKAP12,ANXA8/ANXA8L1,ATF5,BCL2,CASP8,CDKN1A,CRABP2,CXXC5,DUSP2,DUSP6,EGR1,ETS1,ETV5,FBLN2,FCER2,IGHM,ISG15,LGALS1,LSP1,LY86,MGP,MYBL2,NSG1,PHLDA3,PLEKHO1,PTPRC,RBPMS,RHOB,SESN3,SPRY4,USP18	530 (24)
LPL	0	enzyme		-0.302	0.0349	ACTA2,BCL2,CCL2,SELE,TIMP1,UCP2
LRP1	-0.968	transmembrane receptor		-0.299	6.64e-05	APP,C1R,CD14,CDH2,LRP1,MMP2,MMP9,PRDX4,SERPINF1,SOX9,SPTAN1	421 (18)
BARX2	0.548	transcription regulator		-0.298	0.000876	ACTA2,CDH2,DYNLL1,FLNA,MMP9,TIMP1	101 (7)
everolimus		chemical drug		-0.296	0.0128	ABCB10,ATF3,CDKN1A,FBLN2,MMP2,SOX9,TNFRSF10A
CYTOKINE (family)		group		-0.295	2.63e-07	ALOX5,APP,BCL2,CCL2,CCN1,CCR6,CCR7,CD40,CD69,CLU,EGR1,FOS,JUN,MMP2,MMP9,SELE,SOCS1,SOD2,SPARC,TGFB2,TIMP1,UPP1	243 (15)
DGCR8	-0.067	enzyme		-0.294	0.0205	ACTA2,EGR1,FOS,NFATC1,RARA,TAGLN
VDR	0.14	transcription regulator		-0.287	1.68e-06	ACE,ACTA2,ATM,BCL2,CD14,CD44,CDKN1A,CLIP1,COL4A1,COL4A2,CSH1/CSH2,EGR1,ISG15,JUN,LBH,LGALS1,NFATC1,RAC1,SCD,SCP2,SELE,SOCS1,SREBF1,TGFB2,TJP1,TXN,TXNIP,UCP2,VASP,ZYX	462 (25)
USP18	0.758	peptidase		-0.287	0.000771	AIM2,CASP1,CCL3,IFI6,IFITM3,IL1R1,ISG15,NFATC1,SOCS1	272 (14)
Sn50 peptide		chemical toxicant		-0.284	0.0427	APOE,BCL2,BIRC3,MIF,MMP2,MMP9
KCNN4	0.98	ion channel		-0.283	0.00137	FOS,MMP9,NFATC1,TSC22D3	288 (7)
NCOA3	0.894	transcription regulator		-0.281	0.00302	BCL2,CCN1,CD44,CDKN1A,MMP9,MYH11,NCOA3,POU5F1,SREBF1,TAGLN,TGFB2	449 (24)
ACE2	-0.593	peptidase		-0.277	0.0279	ACTA2,CASP8,CCL2,MMP2,MMP9
EXT1	-0.495	enzyme		-0.277	0.0108	CD44,CDH2,CEBPD,EVX1,SREBF1
GUCY1B1	-0.346	enzyme		-0.277	1.25e-05	BGN,C1QB,COL4A2,CXCL14,ENG,FBLN5,FERMT2,KLF2,LGALS3,MPRIP,S100A10,SERPINF1,TYROBP
RANBP9	-0.122	other		-0.277	2.18e-05	DBN1,FOS,JUN,PTK2B,PXN	434 (18)
NFKBIB	0.269	transcription regulator		-0.277	0.00131	CCL2,CD40,CTSV,DAPK1,EGR1,MMP9,SELE,SYTL1	270 (13)
lipoxin A4		chemical - endogenous mammalian		-0.277	0.00221	ACTA2,CASP1,CCL2,CDKN1A,SELE,TIMP1,TIMP2	391 (15)
mir-96		microRNA		-0.277	0.0361	IFI6,IFITM1,ISG15,KIF26A,SP110
WT1	-0.271	transcription regulator		-0.273	8.56e-08	ACTN1,ADGRE5,APLP2,ATP5ME,BCL2,CCL2,CCL21,CDKN1A,COL4A1,CTSV,EGR1,ELK4,ETS1,FDPS,GSN,IRF8,ITM2B,KLF4,LGALS3,LRP1,MMP2,MMP9,MT1X,MYCN,NCSTN,NUCB1,RALGPS2,RARA,SOX9,ST6GAL1,TYROBP	470 (23)
TCF21	-0.438	transcription regulator		-0.271	0.0001	CDKN1A,COL4A1,CYP11A1,MMP2,TIMP1
NANOG		transcription regulator		-0.267	8.12e-05	CBFA2T3,CDKN1A,E2F5,EGR1,FOS,GATA4,GMFG,HOXB3,KLF4,LGALS1,LYN,MYCN,POU5F1,S100A6,TBC1D3 (includes others),TEAD4,TGFB2,YWHAE,ZIC3	390 (11)
TFAP4	0.016	transcription regulator		-0.266	0.000171	CBFA2T3,CD44,CDH2,CDKN1A,CXCL14,EGR1,FOS,RHOBTB3,TEAD4
tunicamycin		chemical - endogenous non-mammalian		-0.265	3.54e-06	ACTA2,ADIPOR2,ATF3,ATF5,BCL2,BIRC3,CALR,CANX,CDKN1A,CEBPD,DERL3,DHCR24,DUSP6,EGR1,ELOVL5,ETS1,KLF4,MMP9,NCOA3,NFATC1,PDIA3,PRNP,RAB6A,SCD,SEC61G,SREBF1,SYVN1,TJP1,TNFRSF10A,TXNIP,WFS1	503 (25)
NFKB (family)		group		-0.263	0.0013	BCL2,BSG,CASP1,CCL2,CCR7,CDKN1A,IL1R1,ISG15,MMP2,MMP9,SELE,TIMP1	407 (18)
SOX6	0.606	transcription regulator		-0.261	0.0216	CDKN1A,FGFR3,MYL9,TNNI2
gentamicin		chemical drug		-0.261	1.24e-09	ACADSB,ALDH1A1,APOD,ATF3,BLNK,BMP1,C1QA,C1QB,CALR,CCL2,CD63,CD69,CD9,CLU,CST3,CTSB,CTSV,DPEP1,EED,EGR1,EPB41L2,FOS,FXYD5,GAS6,GATM,GUK1,HSP90AA1,JUN,LAMP2,LGALS1,LGALS3,MMP2,MYO1G,PHAX,PTN,SOX4,TIMP1,TJP1,UGT8,VAT1,YBX3	413 (19)
NR1I3	0.22	ligand-dependent nuclear receptor		-0.258	0.00153	ALDH1A1,CDKN1A,DHCR24,FAM107B,GSTP1,IL1R1,PGD,SAT1,SCD,SREBF1,SULT1E1,TUBA4A	443 (12)
lithium chloride		chemical drug		-0.258	4.15e-06	APP,BCL2,BSG,CD44,CDH2,CDKN1A,FDPS,FOS,GATA4,HES7,JUN,MMP2,MT2A,MYH11,POU5F1,PXN,RARA,SOX9,TAGLN	403 (19)
hemin		chemical - endogenous mammalian		-0.258	0.0225	CDKN1A,GSTP1,HBA1/HBA2,HDAC9,HSP90AB1,IFI27,JUN,TFAP2C,TXN
MAPK12	-0.542	kinase		-0.256	0.00152	EFEMP1,FOS,JUN,MMP9,PRDX1	468 (19)
CPEB1	-0.854	translation regulator		-0.254	0.00613	CDH2,MMP2,MMP9,TJP1	227 (7)
ghrelin		biologic drug		-0.254	0.005	BCL2,EGR1,FOS,SCD	430 (23)
3-aminobenzamide		chemical toxicant		-0.254	0.0105	CDKN1A,ITGAL,MMP9,TIMP1
sodium bisulfide		chemical reagent		-0.253	0.000189	ACE,BCL2,CASP8,CDKN1A,CYCS,HSP90AB1,LAMC1,NCF1,SOD1,SOD2	501 (24)
GCG	0.274	other		-0.247	0.000113	BCL2,CCL2,CGNL1,CYBA,FDPS,FOS,FOSL2,GNG12,GSTP1,IGFBP4,KIF26A,LMNA,NR4A1,PXN,SREBF1,TNS1	504 (21)
PIEZO1	0.498	ion channel		-0.246	0.00466	ACTA2,CD69,CDH2,MMP2,MMP9	443 (20)
uranyl nitrate		chemical toxicant		-0.246	3.32e-05	CANX,CSRP1,CST3,CYCS,GAS6,LAMP2,LGALS3,MGP,NAPSA,NDUFB9,PRDX1,SCP2,SOD1,TAGLN,TUBA1C
cilostazol		chemical drug		-0.246	0.0332	BCL2,CCL2,MMP9,SELE,TJP1
zinc pyrithione		chemical reagent		-0.243	0.000585	FOS,LCK,MMP9,MT1X,MT2A,TMC8
CRP	0.228	other		-0.241	0.00749	ACTA2,CCL2,CD40,EGR1,FCGR2B,PRKCB,SELL	457 (22)
STK40	0.117	kinase		-0.24	4.67e-05	ACTA2,APOE,C1QA,C1QB,CCL2,DUSP6,JUN,PDPN,PF4,SPRY4,WNT6,WNT8A	235 (13)
RPSA	0.192	translation regulator		-0.239	0.00284	DUSP2,IL1R1,ISG15,LGALS3BP,MMP2,REL,TRAF1	360 (9)
IFIH1	0.597	enzyme		-0.239	0.00501	CCL2,CCL3,EGR1,IFI27,ISG15,LCK,USP18	240 (15)
MMP9	1.857	peptidase		-0.238	8.82e-12	ACTA2,ATM,C1QA,CCL3,CD44,CD52,CDKN1A,COL18A1,CTSB,CXCR4,FOS,FOXP1,GAS6,ICAM5,IL7R,LY6E,MDK,MMP2,MMP9,NFATC1,PHLDB1,PIM1,PLD4,PRDX1,SOD2,STAP1,TIMP1,TJP1,TUBA4A,TYROBP	460 (18)
SOX4	-1.489	transcription regulator		-0.237	4.13e-06	ADGRE5,BCL2,BLK,CACNA1H,CAPN2,CASP1,CD53,CDH2,CTNNA1,EVI2A,FOS,GGA2,GPR171,IGFBP4,LCK,MAGED1,MARCKSL1,NRXN2,SEL1L3,SELL,ST6GAL1,TMEM131L,TSPAN6,UCHL1
EGFR	-0.124	kinase		-0.236	3.87e-10	ACTA2,ANXA1,ANXA8/ANXA8L1,APLP2,APP,B4GALT5,BCAM,BCL2,BTG1,CCL2,CD47,CD63,CDKN1A,CRYAB,CST3,CXCL14,CXCR4,DAG1,EFEMP1,EGR1,EIF4A1,EPB41L2,FAM234A,FBLN2,FOS,FOSL2,GALNT18,GFM2,GPC1,HMGA2,HMGB3,IGFBP4,JUN,KCNN4,LAMB1,MGAT5,MMP2,MMP9,MYBL2,POU5F1,PRNP,PTGIS,RHOB,RPN1,SERPINA3,SOX9,ST3GAL4,ST6GAL1,STAT6,TSPAN13,TUBA4A,TUBB4A,TUBB4B,TUSC3,TXNIP,UGT8,WASL,WNT6	494 (25)
HDAC10	0.362	transcription regulator		-0.232	2.18e-05	MMP2,MMP9,NR4A1,TXNIP,USP17L2 (includes others)	422 (12)
propofol		chemical drug		-0.231	3.32e-08	ANXA1,BCL2,CCL2,CD14,CD44,EGR1,FOS,MMP2,MMP9,NCF1,PF4,SOD1,SOD2	431 (21)
COL1A1	-0.527	other		-0.225	0.00152	CCL2,CDH2,CDKN1A,CXCR4,SELE	398 (18)
XDH	-0.193	enzyme		-0.219	0.0154	ACTA2,CD69,CXCR4,MMP2,TIMP2
IGFBP7	-0.518	transporter		-0.218	0.000308	CDKN1A,CYP11A1,MMP2,MMP9,SOD2	452 (23)
HDAC9	0.72	transcription regulator		-0.218	0.0274	BCL2,JUN,KLF2,NR4A1
STAT1 DIMER (complex)		complex		-0.218	0.0165	CIITA,CXCL9,IRF8,PIM1
salirasib		chemical drug		-0.218	0.0222	ATF3,HDAC1,LGALS1,PLOD1,TJP1,TPI1
PD 123319		chemical drug		-0.218	0.0306	CD24,CYBA,FOSL2,TIMP1
PLAG1	0.128	transcription regulator		-0.216	0.00234	ATF5,BCL2,CDC42EP4,EGR1,LSP1,NFATC1,QSOX1,TRAF1
TFEB	0.793	transcription regulator		-0.216	6.58e-09	ACTA2,ALOX5,BTG1,CD63,CDKN2D,COX6A2,CTSA,CTSB,CTSH,CTSV,DUSP2,FOS,GATA4,GGA2,GNS,HDAC1,JUN,LAMP2,LAPTM4A,LAPTM4B,LAPTM5,LGALS3,LGMN,MDM4,MMP15,MMP2,MYBL2,NAGPA,NAPSA,PDPN,PLBD2,POM121/POM121C,RAB7A,SCARB2,SLC36A1,SOCS1,SPARC,SPRY4,STK4,TAGLN,TIMP2,TRAF1,UPP1,UVRAG	355 (14)
hydroxyurea		chemical drug		-0.216	0.0413	ACTA2,BCAM,CCL2,CCL3,CDKN1A,GPR132,IFI6,KLF4,MUS81,RASGRP3,SELE,TRAF1
LH (complex)		complex		-0.215	2.76e-07	ACTA2,ACTN1,ADCY7,ADGRG1,AKAP12,CDC42EP4,COL18A1,CREBL2,CXCR4,CYFIP2,CYP11A1,DAPK1,DHRS3,EGR1,FOS,GPRC5B,INSL3,ITGA3,JUN,MBD2,MMP2,MMP9,NR4A1,PDE4D,PDLIM3,PIK3CD,PRKACA,PRKX,RHOB,RPL21,SOD2,STK17A,TGFB2,TYRO3,UPP1,YBX3	540 (25)
MEK (family)		group		-0.213	6.25e-10	APLP2,APOE,B4GALT5,BCAM,CD63,CDH2,CDKN1A,CLU,CRYAB,CXCL9,DAG1,DDR1,DUSP6,EGR1,ETS1,ETV5,FAM234A,FOS,GALNT18,GPC1,HLA-F,HMGA2,JUN,LAMB1,LAMB2,MGAT5,MMP2,MMP9,MS4A1,NAGPA,NR4A1,PLPP3,POU5F1,RPN1,SPRY4,ST6GAL1,STK17A,TFAP2C,TMEM132A,TSPAN13,UGT8	418 (19)
NR1I2	0.206	ligand-dependent nuclear receptor		-0.21	0.00267	ABCB10,ALDH1A1,ALDH3A2,CASP1,CDKN1A,DHCR24,EGR1,GLUL,GSTA1,GSTP1,JUN,MGP,PGD,SCD,SOCS1,SREBF1,SULT1E1,TJP1	604 (20)
GnRH analog		biologic drug		-0.209	0.00218	ACTN1,ATF3,CALR,CAPNS1,CASP8,CD40,CNPY3,CYTH1,DYNLL1,FBLN5,FOS,GDF1,HSP90AB1,ICAM3,IFI27,IGHM,JUN,MUC3A,MXRA7,NCOA3,NTRK3,RARA,RGS13,TYK2,VAT1	222 (7)
TNKS1BP1	-0.019	other		-0.208	0.026	CD44,JUN,MDK,PTK2B,SOX9,XRCC2
TICAM1	0.2	other		-0.205	0.00703	CCL2,CD40,CEBPD,CFB,CXCL13,EGR1,IKBKE,IRF3,ISG15,RHOB,SAMHD1,SELE,SOCS1	257 (14)
FOXO3	-0.034	transcription regulator		-0.202	5.12e-09	ACTA2,ANXA1,ANXA3,ATM,BTG1,C1QA,CASP8,CCN1,CD44,CDKN1A,COL4A1,COL4A2,CTSB,CTSV,CXCR4,EGR1,ELOVL5,FLNB,FOS,GABARAPL1,GLUL,IL1R1,KLF4,MEF2C,MMP9,NAMPT,OPTN,PAK1,PGD,PLA2G2D,PRNP,PTPRC,SCO2,SELL,SESN3,SOD1,SOD2,SOX9,STK4,TGFB2,TXNIP,UCP2	512 (26)
WWOX	-0.281	enzyme		-0.2	0.0023	BCL2,HAS1,ITGA3,MMP9,TIMP2	429 (16)
NOTCH1	0.333	transcription regulator		-0.2	3.2e-09	ACTA2,ADAM19,ALDH1A1,AQP3,BCL2,BIRC3,CCN1,CD14,CD22,CD44,CD82,CDH2,CDKN1A,CEBPD,CXCR4,DNAJA1,FCGR2B,FOS,HBA1/HBA2,HES7,HSP90AB1,IGFBP4,IL7R,IRF8,LTF,MMP2,MYCN,MYH11,NCF1,PDIA3,POU5F1,PRAG1,REL,SELE,SOCS1,TAGLN,TGFB2	394 (19)
IRF2	0.432	transcription regulator		-0.198	0.00132	BCL2,CASP1,CD14,CDKN1A,CFB,CIITA,DST,IRF8,ISG15,KLF4,NAMPT,PTGR1,SOCS1,USP18	346 (16)
ESRRA	0.766	transcription regulator		-0.198	0.00219	ANXA1,CASP8,CCL2,CCR7,CDH2,COL4A1,COL4A2,CTSH,CXCR4,CYCS,ETS1,IGFBP4,IKZF3,JAM3,KRTAP9-2,LDHB,LTF,MMP2,MMP9,RARA,SPRED1,TPI1,UBALD1,VASH2	315 (13)
eflornithine		chemical drug		-0.198	7.42e-05	APP,C3,CDKN1A,DHFR,ITGAL,LGALS3,LGALS3BP,MYCN,SOD2	453 (23)
1,25-dihydroxyvitamin D		chemical drug		-0.198	0.00506	ATM,EGR1,GIP,GLUL,NFATC1,PTPRC,RNASE1,SOCS1,TLR9	425 (16)
SERPINE1	-0.608	other		-0.196	0.0024	ACTA2,CALR,CD14,CDKN1A,DUSP6,EGR1,FBLN2,FOS,FXYD6,HBA1/HBA2,PLG	443 (23)
advanced glycation end-products		chemical - endogenous mammalian		-0.196	1.26e-05	ACTA2,BCL2,BSG,CASP8,CCL2,CDH2,CDKN1A,KLF2,MMP9,NLRP1,SERPINF1,TJP1	431 (21)
ITK	0.357	kinase		-0.194	0.0247	CD44,CRIM1,FOS,LAT2,LYN,PRKCB,SCIMP,SULF2
RLN2	0.648	other		-0.187	0.000375	ACTA2,CASP1,FOS,MMP2,TGFB2,TIMP1	271 (14)
VE-821		chemical reagent		-0.186	0.00209	CCL3,CDKN1A,IFI6,KLF4,RASGRP3,TRAF1
JAG1	-0.255	growth factor		-0.185	0.000795	ACTA2,APOD,CDKN1A,CYP11A1,DUSP2,DUSP6,MMP9,MYH11,TAGLN,TGFB2	407 (24)
RAF1	-0.042	kinase		-0.18	5.82e-11	AKAP12,ANXA1,BCL2,BTG1,CCL19,CD37,CD44,CDKN1A,CRYAB,CTSH,CTSL,CXCR5,DHRS3,DUSP2,DUSP6,EGR1,FOS,HMGA2,HMGB3,IL1R1,JUN,KLRC2,MGAT5,MMP9,MYBL2,NINJ1,PCSK6,RAC1,ST3GAL4,TIMP1,TRAF1,TUBA4A,TXNIP	433 (22)
DSCAM	0.311	other		-0.18	0.000105	ARHGAP4,ATF5,ETV5,GSN,JAK3,KLF4,PAX5,PRKCB,RGMA,SYNPO,TUBA4A,TUBB4A,UNC5A
paraquat		chemical toxicant		-0.175	0.00996	CCL19,CCL21,CEBPD,GSTP1,KLF2,LAMP2,MMP9,NR4A1,SOD1,TIMP1,TXN	460 (20)
dacinostat		chemical drug		-0.175	0.0105	BCL2,CDKN1A,CEBPD,TNFRSF10A
IRGM	0.248	enzyme		-0.173	0.00102	HLA-F,IFITM1,IFITM3,IKBKE,IL7R,ISG15,NINJ1,SAMHD1,SP140L,TRIM22,USP18	236 (8)
levodopa		chemical - endogenous mammalian		-0.168	4.88e-08	ACTA2,ARHGAP4,ATP2A3,BCL2,C1QA,CACNA1H,CACNA2D3,CD63,COL4A1,COTL1,CRTAC1,CTSB,DENND1C,DUSP6,FBLN1,FBLN2,FDPS,FOS,FXYD5,GABARAPL1,GABRA3,GDF1,GNS,HCLS1,HVCN1,KCNK4,KLHL6,LAMP2,LAPTM5,LAT2,LMNA,MEF2C,MOB3A,MYO5B,NFATC3,NPTX2,NTRK3,PDYN,PIK3CG,PLCG2,PLD4,PPP1R2,PTGIS,PTK2B,RELL1,RENBP,RHOBTB2,S100A10,SIPA1L3,SMIM14,SOX9,STAB1,SYPL1,TCEANC2,TMED10,TPD52,VAT1,WIPF1
2-amino-5-phosphonovaleric acid		chemical - other		-0.168	0.000221	ADAM19,ARID5A,CYB561A3,DUSP6,EGR1,FOS,HDAC9,JUN,LBH,NR4A1,PLEKHO1,RALGPS2,RUNX1T1,SPRY4,TBC1D22A,TSPAN18	409 (21)
YY1	-0.148	transcription regulator		-0.167	2.98e-07	ACTA2,ARID3A,BCL2,BLNK,BTLA,CALR,CCL2,CD22,CDKN1A,CIITA,CLU,CR2,CRYAB,CXCR4,EGR1,FDPS,FOS,IL1R1,KLF2,KLF4,MMP2,MYH11,MYL11,NSG1,PEG3,PPP4R2,RAB8B,TAGLN,TGFB2,TGFBI,TIMP1,TNFRSF10A,TNFRSF13C,VAV1,YWHAE	448 (21)
HIPK2	-0.012	kinase		-0.167	0.000884	ABCB10,ALOX5AP,BCL2,CDKN1A,EGR1,EPB41,HBA1/HBA2,LGALS3,RAC1,RAC2	483 (26)
napabucasin		chemical drug		-0.166	1.36e-07	ALDH1A1,ATM,BCL2,CD24,CD44,DDR1,ELOVL5,ENG,FLOT2,FOXP1,HDAC1,ITGA4,KLF4,POU5F1,SCD,SREBF1	215 (7)
IL1A	0.308	cytokine		-0.165	1.64e-07	ALDH1A1,ALDH3A2,APOD,APP,ATF3,BCL2,BIRC3,C3,CCL2,CCL3,CCN1,CCR6,CD14,CD40,CD44,CD83,CDKN1A,CYP11A1,FCRL5,FOS,HSP90AA1,HSP90AB1,JUN,LTF,LYN,MMP2,MMP9,MT2A,S100A10,SELE,SERPINA3,SOD2,SPARC,TIMP1	316 (15)
miR-182-5p (and other miRNAs w/seed UUGGCAA)		mature microRNA		-0.164	0.00431	BCL2,CARD11,IFI6,IFITM1,ISG15,ITGA4,RAC1,SP110
SERPINB7	-0.137	other		-0.158	2.66e-05	ADAM9,BMP1,C1R,CALM1 (includes others),CASP1,CASP14,CCL2,CPE,CTSB,CTSH,CTSL,LCE1D,LGMN,LTF,MMP9,NR4A1,PPBP
DAB2IP	-0.7	other		-0.156	0.00401	CD44,CDKN1A,CLU,EGR1	474 (22)
CIP2A	-0.267	other		-0.156	0.000641	BCL2,CFB,CRYAB,CYSRT1,EGR1,FOS,LDHB,RHOC,SAT1,TUBA4A	392 (13)
STAT4	0.629	transcription regulator		-0.156	0.0116	ARHGAP15,BCL2,BSG,C3,CCL2,ETV5,INSL3,ISG15,LRP1,MAGED1,PLAC8,POLD4,SAT1,SELE,SYPL1,TIMP1,TPD52
capsaicin		chemical drug		-0.156	0.00941	APP,BCL2,FOS,MMP2,MMP9,TGFB2,TRPV4,UCP2	469 (23)
24-hydroxycholesterol		chemical - endogenous mammalian		-0.153	0.00317	ACE,APOE,APP,SREBF1	131 (7)
ITGA9	-0.362	other		-0.152	0.0105	ACTA2,CCR6,CDH2,CXCL14
NSD3	-0.143	transcription regulator		-0.152	0.00742	ADAM28,ADAM9,BIRC3,CDH2
ACTN4	-0.12	transcription regulator		-0.152	0.00742	CCL2,FOS,MMP9,MYCN	382 (22)
PNN	0.075	other		-0.152	0.00317	BSG,CDKN1A,JUN,TIMP1
NLRC5	0.497	transcription regulator		-0.152	0.0143	CD40,HLA-F,THAP12,TIMP1
sphingomyelin		chemical - endogenous mammalian		-0.152	0.000979	ELOVL5,SCD,SCRIB,SREBF1
N,N-dimethylarginine		chemical - endogenous mammalian		-0.152	0.00186	ACTA2,APP,BCL2,TJP1	457 (22)
IGG1 (complex)		complex		-0.152	0.00188	BCL2,CD14,CD40,ITGA4,PDIA3	275 (11)
miR-293-5p (and other miRNAs w/seed CUCAAAC)		mature microRNA		-0.152	0.00888	MADD,MMP9,NR4A1,TAGLN
ethylene glycol tetraacetic acid		chemical reagent		-0.152	0.0171	BCL2,BIRC3,CD83,EGR1,FOS
CDN1163		chemical reagent		-0.152	0.0189	SCD,SOD1,SOD2,SREBF1
erastin		chemical drug		-0.152	0.0216	CDKN1A,LAMP2,PRDX1,TXN
trans-cinnamaldehyde		chemical drug		-0.152	0.0274	CASP1,CDKN1A,EGR1,NCF1
olanzapine		chemical drug		-0.152	0.0452	ATF3,BCL2,CYP11A1,FOS,HBA1/HBA2,NR4A1,SOD1,YBX3
PAWR	-0.153	transcription regulator		-0.15	0.00186	APP,BCL2,CDKN1A,RAC1	430 (18)
IL27	0.092	cytokine		-0.143	5.6e-13	BCL2,CCL2,CCL3,CCR6,CCR7,CD14,CD63,CD69,CEBPD,CIITA,CXCL9,CXCR4,EGR1,ENG,EPHB4,FOS,HLA-DMA,HLA-DMB,HLA-DOB,IFI27,IFI6,IFITM1,IFITM3,IL27RA,ISG15,MDK,MMP2,NFATC1,PIM1,PLG,SAMHD1,SERPINF1,SOCS1,SP100,SPTBN1,TGFB2,TIMP2,TRIM22	419 (17)
9,10-dimethyl-1,2-benzanthracene		chemical toxicant		-0.132	0.00221	BCL2,BIRC3,CDH2,CDH3,CDKN1A,DSP,JUN,LDHB,MMP9,REL,TGFB2	430 (21)
parthenolide		chemical drug		-0.132	0.0456	BCL2,CASP1,CCL2,MMP9,SOD2
NFAT5	0.028	transcription regulator		-0.131	0.00221	ACTN1,AQP3,CCL2,CD24,CD44,CIITA,COL4A1,EGR1,FGFR3,HLA-DMA,HLA-DMB,ITGA4,PTGFRN,PTGIS,SOD1,TRAF1	416 (18)
TRIM26	0.372	other		-0.128	0.0412	ALDH3A2,CCL2,CXCL14,SOD1,SOD2,TLR9,ZNF705A
JAK inhibitor I		chemical drug		-0.128	0.000719	C3,CXCL9,IL19,MMP9,SOCS1,TIMP1	274 (15)
TRA2B	-0.075	other		-0.124	0.0165	CCN1,ETS1,HMGA2,JUN
NDUFA13	-0.406	enzyme		-0.115	7.12e-05	A2M,BCL2,CDH2,CDKN1A,DHFR,MMP9,MYBL2	395 (14)
CYP2J2	0.112	enzyme		-0.115	5.46e-05	ANXA1,BCL2,CD44,CD82,MMP9,PIK3CG,SELE	419 (22)
diallyl trisulfide		chemical - endogenous non-mammalian		-0.115	0.000876	BCL2,CCL2,CDKN1A,FOS,IKBKE,JUN	345 (17)
ID1	0.202	transcription regulator		-0.113	0.000853	ALDH1A1,CDKN1A,EGR1,EVX1,FGFR3,GATM,IL7R,LGALS3,LYL1,MMP2,MMP9,PLAC8,POU5F1,SCD	439 (22)
ELOVL2	-0.161	enzyme		-0.106	0.000443	CASP1,EGR1,SCD,SREBF1
SNHG1		other		-0.106	0.00317	CDKN1A,FANCD2,MYCN,ZCCHC10
HOXA11-AS		other		-0.106	0.00317	BCL2,CDH2,CDKN1A,SOD1	469 (23)
PRKAA (family)		group		-0.105	0.0349	BCL2,CDKN1A,CYP11A1,DUSP2,NCF1,SREBF1
ERBB2	-0.378	kinase		-0.104	7.22e-15	ACTA2,ADAM19,ADIPOR2,AKAP12,ANXA2,ANXA3,APLP2,ATF3,BCAM,BCL2,BIRC3,BMP1,CAPN15,CAVIN1,CBFA2T3,CCL2,CCR6,CCR7,CD47,CD82,CD9,CDC14B,CDH2,CDH3,CDKN1A,CLU,CMAS,COL18A1,COL4A1,CTSB,CXCL13,CXCR4,CXCR5,DAG1,DGKA,DHFR,DPEP1,DSP,DUSP6,E2F5,EGR1,ETV5,FBLN2,FLOT2,FOS,FSTL1,GALNT18,GAS6,GLUL,GPC1,HES7,HMGA2,IGFBP4,JUN,KCNN4,KLF4,LAMB1,LAMB2,LAMP2,LGALS1,LGALS3,LSR,MAN2A1,MGAT5,MIF,MKNK2,MMP9,MYBL2,MYCN,MYL9,…	505 (21)
KMT2A	0.109	enzyme		-0.104	0.0182	ACTA2,BCL2,CDKN1A,EGR1,EPHB4,ETS1,HOXB3,IGFBP4,KCNK4,MAP4K1
RAR/RXR/RETINOIC ACID (complex)		complex		-0.104	0.00101	HOXB3,KLF2,LAMB1,MMP9,POU5F1,RBP1,TGFB2,WNT8A	49 (3)
diethylnitrosamine		chemical toxicant		-0.104	0.00546	ACTA2,BIRC3,CASP8,CD44,CD63,CDH2,CDKN1A,GSTP1,JUN,MMP2,MMP9,PLSCR1,SOD1,TIMP1,TIMP2	408 (19)
BTG2	0.047	transcription regulator		-0.103	0.00128	CCL2,IGFBP4,RARA,SOD1,SOD2,TIMP1,TIMP2	324 (16)
RORA	0.212	ligand-dependent nuclear receptor		-0.103	0.0149	ADIPOR2,APOE,ATP1B1,CCR6,CDH2,CDKN1A,DHCR24,GSTP1,MGST3,NAPSA,SCD,SESN3,SREBF1,SULF2,SULT1E1,UCP2
SFRP1	-0.931	transmembrane receptor		-0.102	9.59e-06	ACTA2,APP,CD24,MMP2,MMP9,NAMPT,SCD,SDC2,SOX9,SREBF1,TGFB2	414 (22)
infliximab		biologic drug		-0.102	0.000641	ACTA2,ADAM19,APP,CDH2,EED,FCGR2B,MT1X,NAMPT,PTK2B,TRAF1	442 (20)
MVP	-0.433	other		-0.095	0.00122	CD83,FOS,JUN,MMP9,NFATC1	455 (23)
UCHL1	-1.346	peptidase		-0.094	3.74e-06	ACTA2,CDKN1A,DPYSL2,FCER2,FCRL1,GABARAPL1,HDAC9,LBH,LDHB,PIK3CG,PRSS23,RHOF,SCP2,SOD2	308 (7)
taurocholic acid		chemical - endogenous mammalian		-0.093	0.00102	ACE,ADGRG1,APOD,ATF3,CCL2,CCN1,CRIM1,EGR1,IL7R,KCNE1,LTBP4,PLGLB1/PLGLB2	477 (25)
AICAR		chemical - endogenous mammalian		-0.093	0.00417	ACTA2,CDKN1A,CYCS,CYP11A1,MMP2,MMP9,PEG3,PRDX1,SCD,SOD2,SREBF1,TXNIP	422 (23)
ASCL1	0.502	transcription regulator		-0.088	0.00833	CACNA2D3,CDKN1A,CIITA,IKZF1,NRXN2,PCSK6,PDYN,PNOC,PRNP,S100A10,SOX9
E. coli serotype 0127B8 lipopolysaccharide		chemical - endogenous non-mammalian		-0.087	0.0165	ANXA1,CASP8,CCL2,CD14,CD40,CXCR4,GLUL,GPRC5B,IRF3,KLF2,LAMB2,LAMC1,LGALS3,SOD2
DETA-NONOate		chemical reagent		-0.083	7.93e-05	ACTA2,BGN,BIRC3,CCL3,CDKN1A,DGKA,FOS,MMP9,TIMP1,TXNIP	362 (20)
E2F3	0.087	transcription regulator		-0.082	0.00516	AKNA,CD9,CDKN1A,COL18A1,DAG1,DHFR,EED,FBLN5,H3C4,MT1X,MYBL2,MYCN,PTN,RALGPS2,RBPMS,SERPINH1	443 (14)
IL4	-1.026	cytokine		-0.08	2.55e-24	ACTA2,ADAM19,ALDH2,ALOX5,ALOX5AP,ANXA1,ANXA2,APOE,APP,ARID5A,BCL11A,BCL2,C3,CCDC184,CCL2,CCL3,CCR6,CCR7,CD14,CD22,CD40,CD44,CD69,CD72,CD79A,CD79B,CD83,CDKN1A,CELF2,CIITA,CLIP1,COBLL1,COL18A1,CR2,CTNNA1,CTSL,CXCL9,CXCR4,CXCR5,CYB561A3,CYTH1,DCTN1,DGKA,EIF4A1,EPHB4,FCER2,FCGR2B,FCGR3A/FCGR3B,FCRL1,FLNA,FLNB,FOS,GATM,GFM2,GPC1,GPR18,H1-0,HCLS1,HDAC1,HLA-DMA,HLA-DMB,HSH2D,IFI6,IFITM1,IFITM3,IGFBP4,IL…	358 (16)
ATG7	0.102	enzyme		-0.078	0.000834	ACTA2,APOE,CD44,CD82,CDH2,CTSB,IKBKE,IRF3,JUN,SREBF1,SYNPO,TIMP1,TJP1	397 (17)
TGM2	0.129	enzyme		-0.077	3.3e-06	BIRC3,C3,CCL2,CCL3,CXCR5,DHX33,E2F5,FAM90A1,ICAM3,IFI6,LSP1,LY6E,MGP,MMP2,MMP9,MT2A,PAK1,PIM1,PLSCR1,RARA,SAMHD1,SDCBP,SELL,SP110,TRIM22,TYROBP	418 (17)
NLRP3	-0.233	enzyme		-0.075	0.00163	ACTA2,ATM,BCL2,C1QA,C1QB,C1QC,CASP1,CCR7,CD69,CXCR4,GPR132,IFITM3,IRF3,KIAA0040,MMP9,SOD2,TIMP1	327 (15)
NOX4	0.628	enzyme		-0.072	1.15e-05	ACTA2,CCL2,CD44,CDKN1A,CYBA,GSTA1,MMP2,NCF1,POU5F1,RHOC,TJP1	324 (18)
7(R)-maresin 1		chemical - endogenous mammalian		-0.068	0.0274	ACTA2,JUN,PDPN,TGFB2
lipopolysaccharide		chemical drug		-0.067	5.45e-53	ABCB10,ACE,ACTA2,AIM2,ALDH1A1,ALDH2,ALOX5,ALOX5AP,ANXA1,ANXA2,ANXA3,ANXA5,APOC1,APOE,APP,AQP3,ATF3,ATM,ATP1A1,B4GALT5,BANK1,BCL2,BGN,BIRC3,BLNK,BTG1,BTLA,C1QA,C1QC,C1R,C3,CALM1 (includes others),CALR,CAPN2,CARD11,CASP1,CASP8,CAVIN1,CBFA2T3,CCDC88B,CCL19,CCL2,CCL21,CCL3,CCN1,CCR6,CCR7,CCT6A,CD14,CD180,CD19,CD22,CD37,CD40,CD44,CD47,CD53,CD63,CD69,CD72,CD79B,CD81,CD82,CD83,CD9,CDC42EP4,CDH2,CDKN1A,C…	544 (17)
IL5	0.359	cytokine		-0.059	3.29e-14	A2M,ANXA2,ATP1B1,BCL2,CCL2,CCL3,CCR7,CD24,CD40,CD63,CD69,CD79A,CD9,CDKN1A,CIITA,CXCR4,DENND11,DUSP6,EAF2,EGR1,FCGR2B,FGL2,FOSL2,IGHM,LTB,MMP9,PAX5,PIM1,PRDX4,PTPRC,QSOX1,RASGRP2,RBM3,RBPMS,RHOH,RIPOR2,RPN1,S100A6,SCRIB,SOCS1,TPI1,UPP1,ZBTB32,ZYX	381 (20)
APBB1	0.223	transcription regulator		-0.057	0.00245	ACTA2,APP,CD82,TAGLN	287 (7)
miR-451a (and other miRNAs w/seed AACCGUU)		mature microRNA		-0.057	0.000979	BCL2,MIF,MMP2,MMP9
tyrphostin AG490		chemical drug		-0.052	2.87e-08	A2M,ACE,ACTA2,BCL2,BIRC3,CCL2,CD24,CDKN1A,FOS,HDAC1,LYN,MMP9,MYH11,PIM1,PLA2G2A,S100A10,SOD2,TAGLN,TIMP1	503 (21)
CCL5	-0.051	cytokine		-0.051	1.9e-05	ADGRE5,CAPN2,CCL2,CCL3,CD40,CD44,DUSP6,FOS,MMP9,NAMPT,SOD1,TUBB4B,VASP	331 (19)
paclitaxel		chemical drug		-0.05	3.37e-11	ABCB10,ACTA2,ANXA5,ATF3,BCL2,BIRC3,CASP8,CCL2,CCR7,CD40,CD44,CD47,CD53,CDKN1A,CLU,DUSP6,EGR1,ETV5,FLNA,GPR132,HMGB3,HSP90AB1,IGHM,ITGA3,JUN,KCNN4,KLF4,LCP1,LGALS3,MMP9,NFATC1,RAC2,RBM3,SAT1,SOD2,STK17A,STMN1,TIMP2,TNFRSF10A,TRAF1,TRPV4,TUBA4A,TULP3,ZYX	457 (18)
Go 6976		chemical drug		-0.049	0.00136	CD83,CDKN1A,ETS1,FOS,LAMP2,MMP2,MMP9,SOD2,TRAF1	286 (15)
ID2	-0.589	transcription regulator		-0.046	3.54e-11	ACTA2,BCL2,BIRC3,CBFA2T3,CCR7,CD19,CD44,CD79A,CD83,CDKN1A,CXCR4,CXCR5,DGKA,FGFR3,IGFBP4,IKZF3,IL7R,IRF8,ITGA3,LGALS1,LTB,MMP2,NFATC1,NR4A1,PIK3C2B,POU2F2,REL,SELL,SLAMF6,SMOC2,SOX4,SOX9,TRAF1,WNT6	422 (24)
PI3K (complex)		complex		-0.04	5.71e-12	ADAM28,ALOX5AP,ATF3,BCL2,BIRC3,CCL2,CCL3,CCT6A,CD44,CD79B,CDH2,CDKN1A,CXCR4,DAPP1,ETS1,FBLN5,FLI1,FOS,GSTA1,GSTP1,HAS1,IL7R,JUN,KLF2,LSP1,MEF2C,MMP2,MMP9,MT2A,NFATC1,PIK3CG,PIM1,RHOB,SAMHD1,SELL,SOX9,SREBF1,STMN1,TAGLN,TNFRSF10A,TXNIP	502 (22)
ADRB (family)		group		-0.039	0.000204	ANXA5,ATF3,ATF5,CD40,CDKN1A,CRYAB,FDPS,FOS,GATA4,JUN,KLF4,KLHL6,LBH,MMP9,NR4A1,TRAF1	422 (19)
HDAC4	0.296	transcription regulator		-0.024	2.74e-06	ACTA2,ATF3,C1QC,CDKN1A,CYFIP2,FOS,HDAC1,HDAC9,IFITM3,ISG15,JUN,KLF2,MEF2C,MMP2,MMP9,NR4A1,PRKCB,TAGLN,TP53BP1,TSPAN13	374 (20)
IGF2BP3	0.713	translation regulator		-0.021	5.41e-08	AFDN,BCL2,CAPN15,CD44,CDH2,CDKN1A,CYFIP2,HMGA2,ITGA4,JAM3,LAPTM5,MARCKSL1,MEF2C,MMP2,MYCN,PIK3AP1,POU5F1,SYK,TEAD4	340 (20)
HBP1	-0.451	transcription regulator		-0.018	0.000566	CDKN1A,CTSB,H1-0,MYCN,PIM1	325 (7)
acteoside		chemical - endogenous non-mammalian		-0.018	0.000876	BCL2,FOS,MMP2,MMP9,NFATC1,PTPN6	396 (17)
SFTPD	-0.151	other		-0.017	0.0123	CCL2,CD14,MMP2,MMP9
CTSB	-0.744	peptidase		-0.014	0.00127	ACTA2,APP,ATM,CTSB,CTSV,RAC1	418 (21)
ATM	1.216	kinase		-0.008	0.0193	ATM,CDKN1A,CDKN2D,CLU,FANCD2,HSP90AA1,HSP90AB1,JUN
FOXO1	-0.018	transcription regulator		-0.007	1.85e-17	A2M,ACTA2,ALOX5,ANXA3,BANK1,BCL2,BIRC3,BLNK,C1QA,CASP14,CASP8,CCR7,CD40,CD79B,CDKN1A,CDKN2D,CEBPD,COL4A1,COL4A2,CTSV,CYCS,DAPK1,EGR1,ELOVL5,FBXO21,FDPS,FLNB,FOS,GABARAPL1,HSP90AB1,IKZF1,IL1R1,IL7R,ITGA3,JUN,KLF2,LAMP2,MMP9,MYCN,NAMPT,NFATC1,PAK1,PAX5,PDHB,PLA2G2D,PLSCR1,POU5F1,PTPRC,RAB7A,RIPOR2,SCD,SELL,SESN3,SLC25A19,SOD1,SOD2,SOX4,SOX9,SREBF1,TRAF1,TXNIP,VPREB3	469 (23)
E. coli B4 lipopolysaccharide		chemical toxicant		-0.006	1.93e-06	ADCY7,ANXA1,ARHGAP30,BCL2,C1QB,CASP8,CCL2,CCR7,CD40,CD83,CXCL9,EVI2B,FGL2,IFITM3,IL1R1,INPP5D,KLHL6,LCP1,NCF1,PIM1,PTPN6,PTPRC,RHOC,SELE,SERPINH1,SOCS1,SOD2,STAB1,TXNIP,USP18	333 (16)
RNASE1	-2.678	enzyme		0	0.00888	CCL2,CCL3,CXCL9,FCER2
ZBTB10	-0.937	transcription regulator		0	0.0266	ANXA1,ARID5A,CCR7,CD40,CD83,IFITM3,ISG15,LRP1,NT5C3A,OPTN,SAMHD1,SASH3
ATP2B2	-0.736	transporter		0	0.000372	A2M,BCL2,CALR,CDKN1A,CLIP3,MMP2,SERPINA3,TYK2	189 (3)
NEIL2	-0.711	enzyme		0	0.00108	C3,CCL19,CCL2,CCL3,CD14,CD40,IL1R1,LTB,SELE,TLR9	335 (11)
RAB7A	-0.659	enzyme		0	0.00028	ATF3,CDKN1A,DHCR24,EGR1,FOS,GATA4,IKBKE,IRF3,RAB7A,TSPAN18	386 (20)
ETV3	-0.575	transcription regulator		0	0.00987	CCL2,IFI6,LY6E,PLSCR1,SP110,TRIM22,USP18
EIF4G2	-0.525	translation regulator		0	0.0105	CDKN1A,JUN,KLF4,POU5F1
SUPT16H	-0.509	transcription regulator		0	0.0317	ARHGAP9,CDKN1A,CYB5R3,EGR1,HOXB2,IFITM1,PLEKHO1,RIPOR2,TNNI2,UNC5A
BAHCC1	-0.462	other		0	0.0189	CDKN1A,HOXB2,IGFBP4,IKZF3
NEDD4	-0.419	enzyme		0	0.00888	CDKN1A,DUSP6,MMP9,SOD2	422 (21)
MACROH2A1	-0.392	other		0	0.00548	ANXA2,CDKN1A,EGR1,ETS1,FGD3,LTB,NDUFB6,POU5F1,SPARC	369 (18)
ATP2A2	-0.369	transporter		0	0.0216	APP,ATP2B4,NFATC1,SCD
KRIT1	-0.316	other		0	5.49e-06	CXCR4,JUN,KLF2,KLF4,SOD2,TGFB2	204 (7)
CYP1B1	-0.297	enzyme		0	0.0237	ADCY7,CDH3,DSP,GATM,GPRC5A,KDM5D,LDHB,LMO1,MMP2,ST3GAL4
ADGRE2	-0.275	other		0	1.32e-06	CCL2,CDKN1A,CXXC5,DOCK2,FOS,FOXP1,FSTL1,GLUL,JUN,TGFB2	208 (7)
PIK3R1	-0.269	kinase		0	2.36e-06	ACTA2,ATF5,ATP1A1,BCL2,CCL3,CD44,ENG,FOS,ISG15,MMP2,MMP9,PIK3CD,SOD2,TGFB2,TXNIP	430 (22)
ANLN	-0.248	other		0	0.0158	CDKN1A,CYFIP2,PRAG1,SCRIB,SULF2,TNFRSF10A
TNC	-0.191	other		0	0.0119	BCL2,CASP1,CCL2,CDKN1A,FOS,MMP2
COPS5	-0.17	transcription regulator		0	0.000874	ATF3,BCAM,CD81,CD82,CDKN1A,DCK,DEF6,GUK1,HMGB3,LDHB,MKNK2,MT2A,MYBL2,NINJ1,PHLDA3,S100A10,SAT1,SDCBP,STMN1,TXNIP,UPP1	444 (16)
GNB1	-0.127	other		0	2.69e-05	CAVIN1,CD83,CDKN1A,CXCR4,CYTH1,CYTIP,FOSL2,MYH11,NR4A1,TIMP2,TSC22D3	363 (22)
HADH	-0.11	enzyme		0	0.026	ATP2B4,LMO1,NECAB2,PRKX,S100A6,TXNIP
LTB4R	-0.097	G-protein coupled receptor		0	0.0378	ALOX5,MMP2,MMP9,SREBF1
CASR	-0.086	G-protein coupled receptor		0	9.53e-06	BCL2,CASP14,CD44,CLIP1,COL4A1,COL4A2,EGR1,GATA4,ISG15,LBH,LGALS1,NFATC1,RAC1,TGFB2,TXN,TXNIP,UCP2,ZYX	447 (25)
PPP2CA	-0.063	phosphatase		0	1.63e-06	ANXA3,BCL2,CASP1,CD69,CD81,CDKN1A,CFB,CRABP2,HLA-DMA,IRF3,ISG15,ITGAL,LDHB,LGALS3BP,NCKAP1,PRAG1,PTPRC,SELL,SOCS1,UPP1,USP18	339 (19)
ESX1	-0.056	transcription regulator		0	0.0173	CXCR4,HMGA2,L1TD1,LGALS3,MKRN1,PCSK1N
PTPRJ	-0.003	phosphatase		0	0.00823	ACTA2,ARID5A,CD69,CEBPD,FGL2,FOS,SLA	357 (22)
F13B	0.025	enzyme		0	0.000443	CCL3,MARCKSL1,NINJ1,TRAF1
FABP3	0.083	transporter		0	0.000585	BCL2,CCL2,CTBP2,EGR1,FOS,SOD2	447 (24)
DTX1	0.095	transcription regulator		0	0.000585	CD82,DUSP6,EGR1,LY6E,SPRY4,TGFB2	201 (7)
ZFP91	0.149	transcription regulator		0	0.00317	CASP1,CCL19,CRABP2,STMN1
CX3CL1	0.163	cytokine		0	0.000132	APOD,CCL2,CRABP2,GPRC5B,GSN,IL7R,KIF26A,LAMC1,LGALS3BP,MMP2,MMP9,SERPINF1,SOX4,TFAP2C,TGFB2,TIMP1,WNT6	471 (22)
APLNR	0.334	G-protein coupled receptor		0	0.00888	CDH2,GATA4,MEF2C,TJP1	232 (7)
S100A8	0.351	other		0	3.4e-08	A2M,AKAP12,ALDH1A1,ATF3,BCL2,C1QB,CASP1,CCL2,CD69,CDH3,CORO1A,COX6A2,CXCL14,CXCL9,ETV5,GPRC5A,ISG15,MMP2,MMP9,NTRK3,PRODH,SOD2,TNFAIP8,TXNIP,UNC5A,USP18	426 (19)
MEF2D	0.366	transcription regulator		0	0.000213	BLK,FOS,HDAC9,IKZF1,JUN,KLF2,NR4A1,SOD1,SOD2,SYK,TGFB2
GPR151	0.434	G-protein coupled receptor		0	0.00742	CD44,CXCR4,GPC1,TGFBI
PKNOX2	0.684	transcription regulator		0	0.00742	CDKN1A,EGR1,HDAC1,MDM4
IFNE	0.841	cytokine		0	0.00148	CD40,CD83,CDKN1A,CXCL9,IFITM3,ISG15,USP18	246 (14)
NCF1	1.796	enzyme		0	0.00178	ACTA2,ALOX5AP,CD14,CD44,CDKN1A,ISG15	353 (13)
prexasertib		chemical drug		0	1.44e-06	AIM2,ATF3,BIRC3,C3,CDKN1A,EGR1,FOS,H1-0,KLF4,LRP1,MMP9,NLRP1,TRAF1,TXNIP	465 (19)
NFAT (family)		group		0	4.31e-06	ATF3,BCL2,CALD1,CCL2,CCL3,CCN1,CD40,DKK3,FCER2,LBH,SELE,SOD2,TCF7,TGFB2,TLR10,TRAF1	381 (20)
alectinib		chemical drug		0	0.000151	CCR7,CD40,CD83,WAS,WIPF1	212 (6)
lysophosphatidylinositol		chemical - endogenous mammalian		0	0.000586	C3,CASP1,CCL2,CFB,GLUL,LTB,SELE,SOD2	331 (10)
dovitinib		chemical drug		0	0.00137	CCL3,CR2,DUSP6,LTB	133 (6)
tetrathiomolybdate		chemical drug		0	0.00137	ACTA2,MMP9,SOD1,TIMP1	341 (11)
FCGR2A		transmembrane receptor		0	0.00166	CCL2,CCL3,CD40,FCGR3A/FCGR3B,IFITM3,ISG15,MARCKSL1,USP18	305 (14)
interferon alfacon-1		biologic drug		0	0.00244	CALM1 (includes others),CD69,IGHM,PRDX1,STK17B,THAP12
N-[2,2,2-trichloro-1-(2-naphthylamino)ethyl]-2-furamide		chemical reagent		0	0.00289	ETS1,IL7R,JAK3,KLF2,PRPS2,STAT6,TPI1,VAV1
GCR/GLUCOCORTICOID (complex)		complex		0	0.00317	A2M,BCL2,CCL2,TSC22D3	349 (16)
STAT4 DIMER (complex)		complex		0	0.00327	ANXA2,CNN2,LCP1,MIF,SOD1,SOD2
bufalin		chemical reagent		0	0.00327	ANXA2,BCL2,EGR1,FOS,MMP2,TNFRSF10A	453 (21)
T-5224		chemical reagent		0	0.00342	CD24,CMAS,DUSP6,EGR1,JUN,KCTD11,PRKX,PTK2B,RASD1,SMARCA1,TNS1,TRIM22
thalidomide		chemical drug		0	0.0036	APP,BIRC3,FOS,IKZF1,PAX5,PIM1,TRAF1	349 (11)
WP1066		chemical drug		0	0.00613	ACTA2,BCL2,MMP2,MMP9	400 (18)
ralimetinib		chemical drug		0	0.00613	CD44,KLF4,SOX9,TCF7
tomatidine		chemical - endogenous non-mammalian		0	0.00613	EIF3C,FOS,MMP9,NFATC1	269 (13)
D-galactose		chemical - endogenous mammalian		0	0.00954	BCL2,CDKN1A,NFATC1,SOD1,SOD2
PTC-209		chemical reagent		0	0.00971	CDKN1A,CGNL1,CRYAB,FBLN1,FBLN2,MMP2
CCL4		cytokine		0	0.0105	CCL2,CCL3,CD40,PDYN
V-PYRRO/NO		chemical reagent		0	0.0105	CASP1,CASP8,EGR1,JUN
IL1R (family)		group		0	0.0108	APP,CASP8,CCL3,IGFBP4,MMP9,SELE,TIMP1
TPCA-1		chemical drug		0	0.0165	CCL2,MMP2,MMP9,TRAF1
curdlan		chemical - endogenous non-mammalian		0	0.018	CCL2,CD69,CXCL14,FOS,MMP9,NFATC1,TLR9,ZNF705A
atractylon		chemical - endogenous non-mammalian		0	0.0244	ACTA2,BCL2,MMP2,MMP9
xanthine derivative CB002 analog 4		chemical reagent		0	0.0274	PHLDA3,RBP1,TSPAN6,TXN
4933425B07Rik		other		0	0.0274	FBLN1,GATM,MMP2,PRKCB
nitroarginine		chemical reagent		0	0.0274	CCL2,CD44,CD53,EGR1
tofacitinib		chemical drug		0	0.0341	CCL2,ISG15,JAK3,SOCS1
3-methyladenine		chemical toxicant		0	0.0427	ACTA2,ALDH1A1,BCL2,CD40,FOS,S100A10
NDRG1	-0.358	kinase		0.008	0.0345	ATF3,BCL2,CD82,CDH2,FOS,JUN,TYK2
MTDH	0.061	transcription regulator		0.008	3.05e-10	ACTA2,ACTN1,ANXA2,BCL2,CASP8,CD14,CD63,CDH2,CDKN1A,COL4A1,COL4A2,CSRP1,CYFIP2,EGR1,FLNA,GSN,ITGA3,LGALS3,MMP2,MMP9,MYL9,PLG,PLSCR1,RAC1,RBP1,SCP2,SOCS1,UCP2	483 (24)
SNCA	-0.416	enzyme		0.013	8.68e-09	ADGRE5,ALDH1A1,APOE,C1QA,CCL2,CCR7,CD22,CD44,CIITA,CTSB,CXCR4,CYBA,DCTN1,DHRS3,DKK3,FAM20C,GOLGA8K (includes others),GSN,HLA-DMA,ICAM5,ISG15,KIF2A,KLF2,KLF4,LAMP2,LDHB,LMNA,MMP9,MYO5B,NCF1,NPTX2,NRXN2,PLAC8,PLSCR1,PTK2B,RASA4,RGMA,S100A6,SNX22,SOD1,SOD2,STX1B,SYPL1,TPI1,TSC22D3,UCHL1,WIPF1,YWHAE	409 (16)
IFNAR1	0	transmembrane receptor		0.015	8.2e-05	ATF3,CCL19,CD40,CD47,CIITA,CXCL13,DUSP6,HSH2D,IFI6,IFITM1,IFITM3,ISG15,LGALS3BP,LY6E,PLSCR1,RIPOR2,SOCS1,SOD2,SP110,TRIM22,USP18	207 (12)
IL13	0.22	cytokine		0.017	1.48e-11	ACTA2,ADAM28,ALOX5AP,ATF3,C3,CAPN2,CASP1,CASP8,CCL2,CCL3,CD14,CD37,CD40,CD44,CD52,CD72,CFI,COL18A1,CTNNAL1,CTSB,CTSH,CTSV,CXCR4,DHCR24,EGR1,FCER2,FCGR2B,FCGR3A/FCGR3B,FCRL2,FCRL3,FGD2,FGFR3,GAS6,GSN,IL1R1,JUN,KLF4,MMP2,MMP9,MS4A4A,MT1X,NFATC1,PLA2G2D,QSOX1,SERPINF1,SLA,SOCS1,STAT6,SWAP70,SYNGR2,TIMP1,TIMP2,TNS1,TYRO3	490 (17)
ZBTB16	0.411	transcription regulator		0.019	2.99e-05	CCR6,CD14,CD180,CD40,CD44,CD81,CD83,CDKN1A,DHRS3,FGFR3,GATM,IL7R,KLF2,KLHL6,LY86,MMP9,PAX5,PF4,REL,SCD,SELL,SLAMF6,TSC22D3	227 (7)
KCNIP3	-1.052	transcription regulator		0.022	0.011	ACTA2,CCR7,FCGR2B,FOS,FOSL2,PDYN,PTGIS,TLR9
ocifisertib		chemical drug		0.022	0.0131	ATP1B1,CCL2,CD69,KIF26A,PIM1,TIMP1
SOX2	-0.222	transcription regulator		0.024	2.48e-09	ALDH1A1,ALOX5,ATF3,CBFA2T3,CD44,CD9,CDH2,CDKN1A,CLDN11,COBLL1,CRABP2,CTNNAL1,CXCL14,CXCL9,CXCR4,DKK3,DSP,EFEMP1,EPB41L2,ETV5,EVX1,FAM107B,FOS,GATA4,GJC2,GSN,HOXB3,INAVA,JAM3,JUN,KHDC3L,KIF26A,KLF4,KRT6A,LAMP2,MEF2C,MMP2,MYCN,NCKAP1,NKX6-2,PEG3,PHLDB1,POU5F1,SNX22,SPRY4,TEAD4,TGFB2,TULP3,UGT8,USP18,WIPF1,ZIC3	496 (24)
berberine		chemical drug		0.029	3.54e-05	BCL2,BIRC3,BSG,CASP8,CCL2,CD40,CDKN1A,COX6A2,GRK2,MMP2,MMP9,SAT1,SCD,SREBF1,TIMP1,TJP1,UCP2	482 (22)
mevastatin		chemical drug		0.038	0.005	APOE,CDKN1A,KLF4,SREBF1	349 (17)
MAPK1	-0.355	kinase		0.039	1.14e-14	AKAP12,APOE,ATF3,ATP1B1,BCL11A,BCL2,CAPN2,CCL2,CD69,CDH2,CDKN1A,CFB,CRABP2,CTSB,DUSP2,EGR1,FCMR,FOS,FOSL2,HBA1/HBA2,HLA-DMA,IFI27,IFI6,IFITM1,IFITM3,ISG15,JUN,KRT6A,LGALS1,LGALS3,LGALS3BP,LMNA,MMP2,MMP9,MYBL2,NFATC1,NPTX2,NR4A1,PDLIM3,PLA2G4F,PLSCR1,POU2F2,POU5F1,PRMT8,SAMHD1,SP100,SP110,SPRY4,SUN2,TJP1,TRIM22,USP18,WIPF1	429 (22)
JUNB	-0.803	transcription regulator		0.041	0.000264	ATF3,C1QB,C3,CD44,CD82,CLU,FBLN2,FBLN5,MMP2,MMP9,NAMPT,PIM1,SCD,SPTAN1,SWAP70,TGFB2,TIMP1	427 (17)
LRP6	-0.913	transmembrane receptor		0.042	0.0303	ACTA2,ALDH1A1,APP,FOS,MMP2,MMP9
ZAP70	0.411	kinase		0.047	0.000107	ANXA1,CCR7,CD69,CYBA,HSP90AA1,NDUFB6,PLCG2,RBM3,SCD,TSC22D3	147 (7)
TNFRSF8	-0.045	transmembrane receptor		0.048	0.000359	BCL2,CASP1,CCL3,CCR7,CDKN1A,CXCR4,KIR3DL1,KLRC2,PDPN,TRAF1	324 (18)
MAP3K8	0.038	kinase		0.059	2.58e-08	ADCY7,APOE,BIRC3,BMP1,CASP8,CEBPD,CIITA,COBLL1,CREBL2,DUSP6,EGR1,FAM107B,FLNB,FOS,GPR171,JUN,KIF5C,MMP9,NR4A1,RHOF,SLA,STK17B,TXNIP,UBALD1	410 (22)
AP1 (complex)		complex		0.062	9.83e-06	ACE,ATF3,CALM1 (includes others),CCL2,CCL3,CD40,CD44,CLU,DUSP6,ETS1,FOS,GSTP1,JUN,KCNN4,MMP2,MMP9,MT2A,PLA2G2A,SELE,SOCS1,SPARC,TIMP1	409 (18)
TRIM37	-0.317	enzyme		0.063	0.0305	CD63,CDH2,DDR1,EGR1,RARA
CUX1	-0.495	transcription regulator		0.068	0.0118	ARHGDIB,CDH2,CDKN1A,FLNA,LTF,MMP2,RHOBTB3,WNT6
DAXX	0.384	transcription regulator		0.069	0.00101	BCL2,CASP8,CDKN1A,CYP11A1,FDPS,IKBKE,IRF3,SREBF1	480 (22)
NR1H4	-0.152	ligand-dependent nuclear receptor		0.072	0.00138	ACTA2,APOE,BGN,C3,CCN1,CTSB,FBLN5,KLF4,LAMB2,MMP2,RARA,SCD,SREBF1,SULT1E1,TGFBI,TIMP1,TIMP2,TNFRSF10A,TPI1,TXNIP,UGT2B4	482 (21)
baicalein		chemical drug		0.073	0.000889	APOE,BCL2,CASP1,CCL2,FOS,JUN,MMP2,PTPN6	353 (16)
SOX9	-1.557	transcription regulator		0.074	5.66e-06	ALDH1A1,CD44,CDH2,CDKN1A,CXCR4,DHCR24,DUSP6,FOS,KLF4,MMP15,MYH11,NFATC1,POU5F1,RASGRP3,SOX4,SOX9,SULF2,TEAD4,TIMP2	494 (25)
Map3k7		kinase		0.077	0.00941	FGL2,ISG15,JUN,MMP9,NFATC2,RUNX1T1,SCD,SOX9	443 (21)
cyclopamine		chemical reagent		0.078	8.86e-05	BCL2,CD14,CDKN1A,CYP11A1,INSL3,MYCN,SOX9,SPARC,TJP1	428 (17)
HMGB1	0.558	transcription regulator		0.08	0.000547	CCL2,CCL3,CD40,CD83,CDKN1A,EGR1,GLUL,IL1R1,MMP9,PLA2G2A,SELE,SREBF1	314 (15)
HAVCR1	-0.248	other		0.082	2.67e-05	CALR,CCN1,CD24,FGFR3,HDAC1,HLA-F,IFI27,IFI6,JUN,LYN,NAMPT,SMARCA1,SPARC,TSPAN18,UCHL1
FOXO4	-0.126	transcription regulator		0.086	6.42e-09	ANXA3,C1QA,CASP8,CDKN1A,COL4A1,COL4A2,DHCR24,ELOVL5,FLNB,GABARAPL1,IL1R1,MMP9,NAMPT,PLA2G2D,PTPRC,SCD,SELL,SESN3,SOD2,SOX9,TXNIP	434 (19)
TP63	0.164	transcription regulator		0.09	3e-14	A2M,ACTA2,ACTN1,ATM,CAPN2,CAPNS1,CASP1,CCN1,CD47,CD82,CDH2,CDH3,CDKN1A,CIITA,COL17A1,COL4A1,COL4A2,CRIM1,CRYAB,CTSH,CTSV,CXCR4,DKK3,DST,DUSP6,EGR1,ENG,FDPS,FGFR3,FLOT2,FOS,FOSL2,FSTL1,HLA-DMA,HLA-DMB,HMGA2,HSP90AA1,IKBKE,ISG15,ITGA3,ITGA4,JAK3,JUN,KLF4,KRT6A,LAMB1,LAPTM4A,LYN,MAN2A1,MAP4K2,MMP2,MMP9,PAK1,PPBP,PRNP,PRODH,RAC2,RASAL3,RASGRP3,REL,RGS13,SCRIB,SERPINF1,SOX4,SOX9,STMN1,TAGLN,TGFB2,TNFA…	457 (20)
SMURF1	-0.263	enzyme		0.092	0.0165	FERMT2,NR4A1,SREBF1,WFS1
raloxifene		chemical drug		0.092	8.2e-14	ANXA3,BCL2,BLNK,CD24,CDKN1A,CLU,CTSH,CTSL,DBN1,DYNLL1,ENG,FLNB,GNS,GPRC5A,IGFBP4,IL1R1,JUN,KLRC2,LAMB1,LAMB2,MIF,MMP2,NCOA3,PAX5,PRSS23,RAC1,SOCS1,SOD1,TGFB2,TIMP1,TMEM131L,TTC9,TUBA4A	473 (25)
thyroid hormone		chemical - endogenous mammalian		0.093	0.00343	ACE,APOE,CDKN1A,CPE,DAG1,EGR1,FDPS,FOS,HSP90AB1,IGFBP4,IGHM,PGD,PLA2G2A,S100A10,UCP2,YWHAE	318 (20)
KLF2	0.821	transcription regulator		0.096	4.51e-09	ACE,CCL2,CCL3,CCR7,CD40,CDH2,CDKN1A,COL4A1,CR2,CRABP2,CXCR4,CXCR5,DOCK2,FBLN1,GATA4,KCNN4,MT2A,PDPN,PLPP3,PTGIS,SELL,SOX9,SREBF1,TGFB2,TIMP1,VAV1	319 (19)
TRAF3IP2	0.444	enzyme		0.103	0.00301	ACE,CCL21,CDH3,CEBPD,IL19,ISG15,ITGAL,MMP2,MMP9	388 (13)
bisphenol A		chemical - endogenous mammalian		0.103	0.000383	BCL2,C3,CCL2,CCN1,CDKN1A,CLU,CTSL,CTSV,EGR1,FOS,HSP90AB1,ICAM5,MMP9,NR4A1,POU5F1,RBPMS,SOD1,STK17B,WNK2,ZYX	450 (23)
lysophosphatidylcholine		chemical - other		0.103	0.0254	CCL2,EGR1,GPR132,HLA-DMA,JUN,LRP1,MMP9,PTGR1,SCD,SELE,SREBF1
verapamil		chemical drug		0.104	0.00289	ANXA2,CXCR5,FOS,JUN,NFATC1,S100A10,S100A6,TXNIP	356 (16)
HMOX1	0.204	enzyme		0.105	0.00235	ACTA2,BCL2,CCL2,CD14,CDKN1A,CXCL9,ENG,FOS,MMP9,NCF1,SELE,SPARC,TGFB2	475 (21)
EZR	0.473	other		0.105	0.00209	ATF3,BCL2,CDH2,MMP2,MMP9,SMOC2	315 (19)
CEBPE	0.545	transcription regulator		0.105	0.000189	ALOX5AP,BCL2,CD14,CTSV,LTF,MMP2,MMP9,NCF1,SELL,TLR9	222 (7)
batimastat		chemical - protease inhibitor		0.105	0.0105	CASP1,FCER2,MMP2,MMP9
MRS 1754		chemical reagent		0.106	0.000674	CD40,CIITA,MMP2,TIMP1	294 (7)
ibrutinib		chemical drug		0.11	3.36e-06	BCL2,CD40,CD44,CD69,CLDN11,COX6C,DHRS3,DUSP2,H1-0,IFITM3,ITGA4,MMP9,NAPSA,NDUFB6,NOP2,PLCG2,POU2F2,SDHD,SELL,TPI1	371 (18)
SPIB	2.101	transcription regulator		0.113	0.0068	APOE,ATF3,BLNK,EGR1,IKZF3,MBD2,MEF2C,NRXN2,PRDX4,TCEANC2
MAPKAPK2	-0.201	kinase		0.114	0.0325	CCL2,CEBPD,IRF3,MMP2,MMP9,SLA
SCAP	-0.201	other		0.121	0.00728	ATF3,ATF5,CDH2,ELOVL5,FDPS,IGHM,LGALS3,MMP9,SCD,SREBF1	388 (13)
rasagiline		chemical drug		0.121	0.019	AFDN,APP,BCL2,EGR1,SOD1
tanshinone II		chemical - endogenous non-mammalian		0.127	0.00101	ATF3,BCL2,CCL2,FOS,MIF,MMP2,MMP9,NFATC1	381 (20)
etanercept		biologic drug		0.128	0.00487	CCL2,CD83,CXCL13,CXCL9,NCF1,NFATC1	326 (12)
AKT inhibitor VIII		chemical reagent		0.128	0.00873	CCL2,GZMM,IL7R,KLF2,MMP2,SELL	273 (13)
AURK (family)		group		0.128	0.0158	CDKN1A,CYFIP2,PRAG1,SCRIB,SULF2,TNFRSF10A
PIK3CG	0.73	kinase		0.13	0.00153	BCL2,CD47,CXCR4,FCGR3A/FCGR3B,FOSL2,LCK,LMO1,NFATC1,PIK3CD,PIK3CG,SELE,SOX9	342 (19)
miR-132-3p (and other miRNAs w/seed AACAGUC)		mature microRNA		0.13	0.00401	C3,MMP9,SOX4,TJP1
SERPINA3	-1.448	other		0.132	0.0244	APP,CDH2,SCD,SREBF1
PSME3	-0.133	peptidase		0.132	0.00401	ACTA2,SREBF1,TAGLN,TPI1	131 (7)
CXCL12	-0.074	cytokine		0.132	5.42e-09	ACTA2,BCL2,BMP1,CANX,CCL2,CD14,CD44,CD47,CD69,CD82,CD9,CXCR4,EGR1,FLNA,FOS,HCLS1,IFI27,IRF3,ITGAL,JUN,MMP2,MMP9,NR4A1,RHOC,SELE,SOCS1,SORBS3,STRAP,TIMP1,TNFRSF10A	349 (18)
BIN1	0.1	other		0.132	1.12e-05	APP,ATM,CDH2,MMP2,MMP9	387 (19)
TAL1	0.253	transcription regulator		0.139	4.79e-07	ADGRG1,AFDN,BCL2,C3,CD69,CDKN1A,ETS1,FCRL1,HLA-F,HMGB3,IKZF3,IL27RA,JUN,LMO1,PLA2G2A,PLEKHO1,PTK2B,PTPRCAP,RASD1,REL,SOX4,STK17A,SULT1A3/SULT1A4,SYK,TCF7,TMEM156,TUBB4B	311 (17)
ETS2	-0.13	transcription regulator		0.14	0.00024	CD79A,CDKN1A,CTSB,DUSP6,FOS,JUN,MGAT5,MMP9,PCSK6,SYK,TLR9	447 (26)
BMPR1A	-0.223	kinase		0.143	0.00649	BTLA,CDKN1A,COL4A1,COL4A2,CYP11A1,LAMC3,NECTIN2,SOX9,TAGLN,TGFB2,ULBP1	499 (24)
PTPN6	1.692	phosphatase		0.143	4.26e-06	BCL2,CCR7,CD44,CDH2,DHFR,ETS1,IGHM,ISG15,LYN,MMP2,MMP9,PTPN6,TIMP1	399 (19)
POU5F1	-1.514	transcription regulator		0.144	8.74e-10	B3GNT7,BCL2,BIRC3,BTG1,CASP1,CASP14,CBFA2T3,CD40,CD63,CDH2,CDKN1A,COBLL1,CRABP2,CTSA,CTSB,CTSV,CXCL9,DAPK1,DSP,EED,EFEMP1,EVX1,GATA4,HOXB3,KHDC3L,KLF2,KLF4,LAMP2,MEF2C,MMP2,MMP9,MYBL2,MYCN,NCKAP1,PCSK6,PEG3,PHC1,POU5F1,RARA,SLC27A4,TEAD4,TGFB2,TNFRSF10A,USP18,ZIC3	479 (21)
CXCL8	-0.704	cytokine		0.147	1.28e-10	ACTA2,ADGRE5,ANXA1,BCL2,CD44,CD69,CDH2,COL18A1,COL4A1,CPE,CYBA,HAS1,ITGAL,KLF4,LGALS3,MMP2,MMP9,NCF1,POU5F1,RAC1,SELL,SOCS1,SREBF1,TNFRSF10A	439 (22)
BCL2L1	0.096	other		0.149	0.000114	ALOX5AP,BCL2,CD19,CD44,CYCS,DHFR,ITGA3,MMP9,PTPRC,TIMP1,TNFRSF10A	433 (18)
SOD1	-1.025	enzyme		0.152	1.44e-08	APOE,APP,ATP1A1,BCL2,C1QA,CASP1,CD14,CD40,CD44,CDH2,CLU,CRTAC1,CRYAB,CSH1/CSH2,CXCL13,CXCR4,DPYSL3,FOS,FOSL2,GDF1,GSTP1,GUK1,IL7R,ISG15,ITGA4,JUN,MMP9,PRKACA,PTGR1,PTK2B,RAC1,RBM3,RDX,SOD1,SOD2,STMN1,TUBB4A,USP18	430 (15)
CYSLTR1	0.241	G-protein coupled receptor		0.152	5.17e-06	BCL2,FOS,NFATC1,NFATC2,SOD1	258 (10)
antimycin A		chemical - endogenous non-mammalian		0.152	0.000132	BCL2,SELL,SOD2,TIMP1,TIMP2,TXNIP	442 (19)
luteolin		chemical drug		0.152	0.0138	BCL2,FOS,JUN,MMP2,MMP9,SELE,SOD2
ITGB1	-0.635	transmembrane receptor		0.154	1.45e-09	ACTA2,ADAM19,APOE,BCL2,BMP1,CCL2,CD14,CDH2,CDKN1A,DAG1,FGFR3,FLNA,FOS,HAS1,IGHM,ITGA3,JUN,KLF2,LAMB1,LAMC1,MMP15,MMP2,MMP9,PDHB,RAC1,RAC2,TIMP2	513 (21)
KIN001-043		chemical drug		0.156	0.0361	CDKN1A,CRABP2,MMP2,POU5F1,SOX9
Cdc42		enzyme		0.158	7.08e-09	ACTA2,ADIPOR2,APP,CASP1,CCN1,CTSA,CTSB,CTSH,CTSV,EIF4A1,ETV5,FLNA,FLOT2,HSP90AB1,LAMP2,STMN1,SULF2,TNFRSF13C	439 (17)
GATA2	0.472	transcription regulator		0.159	0.00283	ADGRE5,ADGRG1,ALOX5,C1QC,CCL2,CCL21,CD40,CD69,CDKN1A,CXCR4,CYP11A1,ETS1,FGD4,FOXP1,HBA1/HBA2,IKZF1,KLF2,KLF4,LTF,LYL1,MCTP2,MDK,MEF2C,MMP2,NRXN2,PHLDA3,PIK3CG,RGS13,SEL1L3,TESPA1	208 (7)
TLR3	0.226	transmembrane receptor		0.16	0.00164	AIM2,ATF3,C3,CCL2,CCL3,CD40,CD69,CFB,CLU,FOS,IFI6,IL19,IRF3,ISG15,NR4A1,PIK3CD,RHOB,SELE,SOCS1,TIMP1,USP18,ZBTB32	306 (13)
FADD	-0.112	other		0.164	0.000771	ARID5A,BIRC3,CDKN1A,CXCR4,EGR1,FOS,JUN,LY6E,MMP9,PIM1,SOCS1	339 (19)
Bay 11-7082		chemical - kinase inhibitor		0.165	0.00649	CASP1,CCL2,CD44,CD83,CDH2,HSH2D,IFI27,MMP2,MMP9,PIM1,SOD2	415 (20)
EIF4EBP1	-0.497	translation regulator		0.173	0.00987	CCR7,CD40,CEBPD,EGR1,IRF8,PRKACA,SOCS1	286 (12)
EIF4EBP2	-0.247	translation regulator		0.173	0.00836	CCR7,CD40,CEBPD,EGR1,IRF8	189 (7)
SMAD4	-0.209	transcription regulator		0.178	4.61e-05	AIM2,BGN,BTLA,CCL2,CCL21,CD79A,CDH2,CDH3,CDKN1A,CELF2,COL4A1,COL4A2,DAPK1,ENG,FGFR3,FOS,HMGA2,INPP5D,MYCN,NAMPT,NECTIN2,PNOC,PRODH,PTK2B,PTPRC,RAC1,SCD,SELE,TGFB2,TIMP1,TNFRSF10A,ULBP1	472 (22)
TRIM24	-0.388	transcription regulator		0.18	0.000709	BLNK,CSRP1,GLUL,IL1R1,ISG15,LGALS3,LGALS3BP,PLAC8,PRPS2,SAMHD1,SOCS1,TGFBI,USP18	171 (9)
FGF8	-0.016	growth factor		0.181	0.00146	CCL2,COL18A1,CRYAB,CYCS,DUSP23,ETV5,GPR4,MDK,PAX5,RASD1,SPARC
TXN	-0.77	enzyme		0.183	5.4e-06	BCL2,CD40,CDKN1A,FOS,MIF,MMP9,MS4A1,POU5F1,SELL,SOD2,TXN	313 (16)
TNFRSF1A	-0.436	transmembrane receptor		0.184	5.48e-05	BIRC3,CCL19,CCL2,CD44,CD83,CDH2,CDKN1A,CXCL13,GSTA1,JUN,MMP2,MMP9,PIM1,POU2AF1,PTPRC,SELE,SELL,SOD2,TRAF1	337 (15)
DNMT1	0.183	enzyme		0.184	0.025	AHDC1,ANXA8/ANXA8L1,ASRGL1,CDH2,CDKN1A,CYP11A1,GATA4,GSTP1,KLF2,PDE4D,POU5F1,PTN,RGMA,RSRP1,SOCS1
CCR1	-0.17	G-protein coupled receptor		0.186	0.000719	CTSV,FOS,MMP2,MMP9,NFATC1,SPARC	357 (19)
4-hydroxycinnamyl aldehyde		chemical - endogenous non-mammalian		0.192	0.00137	BCL2,CDH2,MMP2,MMP9	292 (14)
RNF187	-0.605	enzyme		0.194	0.00594	ATF3,CASP8,CDKN1A,DGKA,JUN,KLF4,LTF,SOD2,TRIM22	322 (9)
let-7 (includes others)		microRNA		0.194	0.000921	ACTA2,APP,ARID3A,BCAP29,BCL11A,CCR7,CD44,CDH2,CEBPD,COL4A1,DUSP6,E2F5,EIF4A1,FANCD2,HBA1/HBA2,HMGA2,ITGA4,MYCN,POU5F1,SCD,SOX9	377 (22)
AZ-1		chemical - protease inhibitor		0.194	0.0158	ANXA8/ANXA8L1,EFEMP1,EIF4A1,EPB41L2,FAM234A,GFM2,JUN,PRNP
11,12-epoxyeicosatrienoic acid		chemical - endogenous mammalian		0.2	0.00122	CD44,CD82,MMP9,PIK3CG,SELE	190 (7)
bee venom		chemical - endogenous non-mammalian		0.2	0.0201	BCL2,CDC42EP4,CYTIP,HAS1,JUN,KLF2,KLF4,TRAF1,YBX3
RNF20	-0.116	enzyme		0.201	2e-05	ATP1B1,CDKN1A,CLDN11,CTNNAL1,FOS,FOSL2,HBA1/HBA2,MEF2C,RHOB,RIPOR2,SOX9,UCP2
Salmonella enterica serotype abortus equi lipopolysaccharide		chemical toxicant		0.204	4.37e-06	ATP1B1,BIRC3,CCL3,CCR7,CFB,DUSP2,EGR1,FERMT2,GPRC5A,HAS1,HES4,IL7R,ISG15,MCOLN2,PLAC8,PLEKHF2,RAPGEF2,RHOH,TPD52,TRAF1,ZBTB10	295 (7)
TREX1	0.228	enzyme		0.21	7.42e-10	APP,BANK1,CASP1,CASP8,CCL2,CD40,CD44,CD47,CDKN1A,CFB,GSN,IFI27,IFITM1,IFITM3,IKBKE,ISG15,LGMN,LY6E,NAMPT,PLA2G2D,PLPP3,S100A6,SAMHD1,SP110,TXN,TXNIP,USP18	184 (10)
fulvestrant		chemical drug		0.211	7.28e-06	BCL2,C3,CCL2,CCN1,CDKN1A,CEBPD,CTSL,CYCS,CYP11A1,DHCR24,DYNLL1,EGR1,FOS,FOSL2,GSTP1,JUN,LTF,NCOA3,PAX5,PDE4D,PRSS23,RAC1,SOD1,STMN1,TGFB2,TSC22D3,TTC9,TUBA4A,TXNIP	425 (23)
dobesilic acid		chemical drug		0.211	0.000274	CCL2,CD14,MMP9,NCF1	204 (7)
RORC	-0.365	ligand-dependent nuclear receptor		0.213	0.0145	ALDH2,ATP1B1,BTLA,CCR6,DHCR24,GSTP1,IL1R1,MGST3,NAPSA,REL,SDHD,SPARC,SULF2,SULT1E1,TPI1
RRM2	0.08	enzyme		0.218	0.0123	ANXA1,CDH3,CDKN1A,MMP9
RARRES2	0.141	transmembrane receptor		0.218	0.0244	CCL2,CD44,CDH2,CYP11A1
FGFR4	0.202	kinase		0.218	0.0366	CD44,CDH2,CDKN1A,FOS,KIAA0040,RBP1,SREBF1
mir-196 (includes others)		microRNA		0.218	0.00742	ANXA1,BCL2,FOS,HMGA2
docosahexaenoic acid		chemical drug		0.221	6.48e-09	ACTA2,APOE,APP,BCL2,CASP1,CASP8,CCL2,CCL3,CD40,CD44,CD83,CDKN1A,CXCR4,CYCS,DPYSL2,FOS,MMP2,MMP9,POU5F1,SCD,SELE,SERPINH1,SREBF1,TGFB2,TIMP1,TIMP2,UCP2	378 (17)
RXRB	0.147	ligand-dependent nuclear receptor		0.226	0.00115	ALDH1A1,ARF3,C1QA,CLU,CRYAB,CSDC2,CTSB,DHRS3,FSTL1,GAS6,HES7,HOXB3,LSR,MMP2,POU5F1,S100A6,SREBF1	210 (12)
HOTAIR		other		0.226	0.00392	ACTA2,CDH2,CDKN1A,CEBPD,IFITM1,MMP2,MMP9,POU5F1	388 (19)
curcumin		chemical drug		0.227	4.62e-10	ACTA2,ALOX5,APOE,APP,BCL2,BIRC3,CCL2,CD24,CD44,CD81,CDC14B,CDKN1A,CTNNA1,CXCR4,DAPK1,EGR1,ETS1,FOS,FOSL2,GLUL,GRK6,GSTP1,HDAC1,IGFBP4,JUN,LSP1,MARCKSL1,MIF,MMP2,MMP9,NAMPT,PAK1,PIM1,PRPS2,PTGIS,PTN,SELE,SOCS1,SOD1,SOX9,SREBF1,TNFRSF10A,TRAF1,TSC22D3,UCP2	462 (18)
C5	0.612	cytokine		0.228	0.000733	ACTA2,ATF3,BCL2,CCL2,CCL3,CD63,DAG1,EGR1,FCGR2B,MMP9,PF4,SELE,ST6GAL1,THAP12	351 (19)
CALCA	0.211	other		0.23	1.08e-05	CCL2,CD44,CD83,CGNL1,CXCR4,CYBA,ETS1,FGL2,FOS,FOSL2,GNG12,IKZF3,IL7R,KIF26A,LGALS1,LMNA,NR4A1,PLA2G4F,PXN,RAB7A,TNS1	380 (12)
THRB	-0.411	ligand-dependent nuclear receptor		0.231	1.01e-06	BIRC3,CASP1,CASP8,CCL2,CCR6,CDKN2D,CTSB,CTSH,CXCR4,DHCR24,ENG,FDPS,FGFR3,FOS,FSTL1,GSN,HLA-DMB,IGHM,JUN,MMP2,MMP9,NCF1,NR4A1,OR5V1,PGD,PLA2G2A,SREBF1,TGFBI,TLE2,TNFRSF10A,UCP2,YWHAE	401 (21)
VEGF (family)		group		0.231	1.51e-09	A2M,ACE,ACTA2,ADGRG1,AKAP12,ALOX5AP,ARHGEF17,ATF3,BCL2,CALM1 (includes others),CASP1,CASP8,CCN1,CD40,CD44,CRTAC1,CRYAB,CSH1/CSH2,CXCR4,DENND2D,DUSP6,EGR1,ETS1,ETV5,FLNA,FOS,GPR4,GPRC5B,IGFBP4,IL1R1,IL27RA,JUN,LYN,MEF2C,MGP,MIF,MMP2,MMP9,MYCN,NAMPT,NFATC1,NOP2,NR4A1,NRROS,OSBPL10,PIK3CG,PLPP3,PRKCB,PTPRR,RAC1,SELE,TIMP1,TJP1	391 (19)
TET2	-0.309	enzyme		0.232	0.000277	ANXA2,ATF3,CASP1,DDB1,FGL2,FOSL2,GATA4,HOXB3,IFITM3,IL1R1,IL7R,JUN,KHDC3L,KIR3DL1,KLF2,LGMN,MS4A1,NCKAP1,NFATC2,RASSF6,SCRIB,TGFB2,TIMP1	377 (13)
PLG	0.743	peptidase		0.233	1.08e-05	CCL2,CCN1,CD40,CNN2,FCGR2B,MIF,MMP9,PLG,RAB7A,RAC1,RAC2,SYK,VAV1	397 (20)
silibinin		chemical drug		0.236	0.00393	CD44,CDH2,CDKN1A,EGR1,KLF4,MMP2,MMP9,NFATC1,TIMP2	378 (21)
MECP2	-0.221	transcription regulator		0.239	0.0044	ADIPOR2,ANXA1,APOE,BSG,DOCK8,DPYSL2,EGR1,GSTP1,HBA1/HBA2,IGHM,LMNA,NR4A1,SUN2,TSPAN13,TSPAN9,TXNIP,WNT6	450 (21)
TNFRSF9	-0.199	transmembrane receptor		0.239	0.00428	BCL2,CCR6,CD14,CD40,CD83,MMP9,NFATC1,PTPRC,XRCC2	311 (15)
RUNX2	0.061	transcription regulator		0.239	0.000292	ACTA2,BCL2,CDH2,CDKN1A,CEBPD,CIITA,DPYSL3,ITGAL,LGALS3,MMP2,MYH11,SOX9,TAGLN,TCF7,TIMP1	370 (22)
EFNA1	0.412	other		0.239	0.0345	CD69,CDKN1A,CRABP2,DUSP6,ETV5,PXN,SOX9
staurosporine		chemical drug		0.239	2.87e-06	ANXA5,APP,BCL2,CD53,CDKN1A,CREG1,CYP11A1,FOS,ISG15,MMP2,MMP9,NCF1,NR4A1,PIM1,PRDX1,SELE,SELL,SERPINA3	373 (19)
ISLR	-0.316	other		0.24	0.000131	CCN1,CTNNA1,FOS,FSTL1,LIMD1,MOB3A,PRSS23,SPARC
RELAXIN (family)		group		0.243	0.000375	AQP3,GATA4,HAS1,MMP2,MMP9,TIMP1	318 (16)
SCH772984		chemical drug		0.246	0.00466	CDH2,FOS,JUN,MMP9,TJP1	478 (20)
betaine		chemical - endogenous mammalian		0.254	0.0341	ATP5ME,CASP1,CCL2,SREBF1
IFNA4	0.595	cytokine		0.26	0.0158	ATP2B4,CD69,CXCL9,ISG15,PIK3AP1,USP18
ISG15	-0.851	other		0.263	0.000505	ALDH2,FBLN2,IFI6,IFITM3,LGALS3BP,PTGIS,TIMP1,USP18	127 (7)
CITED2	0.354	transcription regulator		0.265	4.56e-05	BCL2,C3,CCL2,CD69,CRIM1,ELK4,FCGR2B,FCGR3A/FCGR3B,IRF8,ISG15,ITGA4,KIF5C,LRCH1,MARCHF5,NAMPT,PIM1,PLAC8,POU5F1,RAPGEF2,SAT1,SCIMP,TAGAP,UPP1	333 (17)
MMP2	-0.88	peptidase		0.271	0.00013	CD44,CDKN1A,COL18A1,ICAM5,ITGA3,LRP1,PLG,RAC1,SOCS1,TJP1,TYK2	440 (20)
JNK (family)		group		0.272	3.05e-13	A2M,ACTA2,ANXA5,APP,BIRC3,BTG1,CCL2,CCL3,CCR7,CD40,CD44,CD69,CD83,CDH2,CELF2,CXCR4,EGR1,ETS1,FLI1,FOS,IL19,ITGA4,JUN,MMP2,MMP9,NCF1,NR4A1,PLG,PLSCR1,POU5F1,RARA,RBP1,SELE,SERPINH1,SOD2,TIMP1,TNFRSF10A	315 (13)
AXL	-0.822	kinase		0.277	0.0144	ALDH1A1,CDH2,FCGR3A/FCGR3B,MMP2,MMP9,SOCS1
UCN2	-0.555	other		0.277	0.00401	BCL2,CCL2,CYP11A1,FOS	463 (26)
ACKR3	-0.487	G-protein coupled receptor		0.277	0.0137	BCL2,CDKN1A,CXCR4,RAC1,STMN1
CDK9	-0.423	kinase		0.277	0.00301	BCL2,CDKN1A,CXCR4,CXCR5,FOS,MMP9,MYBL2,NAMPT,SELE	432 (18)
KL	-0.068	enzyme		0.277	0.00098	ACTA2,ATF3,BCL2,CDKN1A,EGR1,MMP2,MMP9,NR4A1,SOD2,TYRO3	374 (22)
PPP3CA	0.118	phosphatase		0.277	8.69e-09	APP,BCL2,C3,CD82,CD9,CDH2,CDKN1A,CRYAB,CSRP1,CTSV,DUSP2,GSTP1,LAMP2,NFATC1,NFATC3,PDPN,PLPP3,POU2AF1,SAMHD1	480 (21)
Zn2+		chemical - endogenous mammalian		0.277	0.00188	APP,FOS,MDM4,MMP9,MT2A	447 (21)
dimethyl itaconate		chemical reagent		0.277	0.0255	ATF3,IFITM3,IL1R1,ISG15,PRDX1
PTGS2	-0.289	enzyme		0.278	4.84e-10	ANXA1,ANXA2,BCL2,BIRC3,CALR,CCL2,CCR7,CD44,CDKN1A,CIITA,CLU,CST3,CXCL14,CXCR4,DYNLL1,EGR1,FCGR3A/FCGR3B,FOS,GATA4,HLA-DMA,HLA-DMB,ITGAL,LRP1,MMP2,MMP9,NOP2,PAK1,PF4,PIK3CG,RAC1,SELL,STAB1,TRAF1	365 (16)
KDM4A	-0.356	enzyme		0.283	0.0244	CDKN1A,CXCL9,POU5F1,STMN1
carvedilol		chemical drug		0.283	0.000227	ACTA2,APP,CYBA,MMP2,MMP9,SREBF1,TIMP2	471 (21)
K-252		chemical drug		0.283	0.0216	CD14,JUN,MYCN,SOD2
MK2206		chemical drug		0.284	0.0036	ACTA2,BCL2,CDH2,DGKA,SREBF1,TJP1,TMED10	438 (19)
3M-002		chemical reagent		0.285	0.0275	BANK1,CD40,CD69,CD79A,CD83,ETV5,FCMR,HLA-DMB,SPRY4,TXNIP
SOCS3	-0.95	phosphatase		0.286	0.000292	ATF3,BCL2,CD40,CDH2,CDKN1A,EGR1,FOS,IRF8,JUN,SCD,SOCS1,SREBF1,STAT6	452 (19)
PTPN11	0.233	phosphatase		0.29	1.97e-05	ACTR3,BSG,CD14,CDKN1A,CDKN2D,EGR1,FCGR2B,FCGR3A/FCGR3B,FOS,ISG15,JUN,LTF,LYN,MEF2C,NFATC1,PIM1	312 (17)
hymecromone		chemical drug		0.293	3.67e-05	ACTA2,BCL2,CASP8,CD44,CXCR4,MMP2,MMP9,TNFRSF10A	307 (16)
LUCAT1		other		0.293	0.0341	BCL2,CDKN1A,SAT1,SOD2
TNFSF12	0.288	cytokine		0.295	0.000372	CCL19,CCL2,CCL3,CLDN11,CXCR5,CYCS,ITGA3,MEF2C,MMP9,PF4,PIK3C2B,PXN,RAC2,SELE,TIMP1	264 (15)
N-acetyl-L-cysteine		chemical drug		0.299	1.14e-06	ACTA2,ATP1A1,BCL2,BIRC3,BSG,C3,CASP1,CCL2,CCN1,CDKN1A,CXCR4,CYBA,DUSP6,EGR1,FOS,GSTP1,ITGA4,JUN,MMP2,MMP9,MYH11,NFATC1,RHOB,SELE,SOD2,TAGLN,TNFRSF10A,TXN,TXNIP	424 (20)
dimethyl sulfoxide		chemical drug		0.3	0.00185	ALDH2,ALOX5,ANXA1,CALR,CXCR5,FOS,GATA4,HSP90AB1,JUN,MEF2C,NCF1,PRKX,PTK2B,WNT8A	469 (23)
NCOR2	0.186	transcription regulator		0.301	7.2e-12	ACADSB,AQP3,ATP1A1,ATP1B1,BCL2,BIRC3,C1QA,C3,CD69,CDKN1A,CTSB,FOS,IKZF1,JUN,KCNN4,KLF2,MMP2,NFATC1,PIM1,PLA2G2A,RARA,SCD,TGFB2,USP17L2 (includes others)	452 (22)
H1-6	-0.98	other		0.302	0.000634	B4GALT5,CBFA2T3,CD81,CYTH1,DENND2D,FDPS,FKBP4,FOS,GLUL,KIF21B,MMP15
MYO6	-0.339	other		0.302	0.000466	ACTA2,ATF3,CSRP1,DUSP6,LBH,MYL9,RASA4,RHOB,TAGLN,VASH2,VASP
LRPAP1	-0.297	other		0.302	0.00544	ACTA2,APP,LRP1,MMP2,SERPINA3	416 (18)
H1f1		other		0.302	0.000634	B4GALT5,CBFA2T3,CD81,CYTH1,DENND2D,FDPS,FKBP4,FOS,GLUL,KIF21B,MMP15
PD173074		chemical reagent		0.302	0.000849	ADGRG1,CCL3,CCR7,COBLL1,CR2,CYP11A1,DUSP6,LCP1,LTB,MRGPRX1,TFAP2C	138 (6)
KLF11	0.21	transcription regulator		0.308	0.000124	ACTA2,BCL2,CCL2,CXCR4,ENG,ITGA3,MMP2,MMP9,PLG,SERPINH1,SOD2,SOX9,STAT6,TGFB2,TIMP1,TIMP2	275 (12)
fenofibrate		chemical drug		0.308	0.00027	ADIPOR2,APP,CCL2,CCL21,CD40,CDH2,CLU,CYP11A1,GLUL,HDGFL3,IRF8,JUN,LDHB,MYBL2,PDHB,PTPRC,SCD,SLC27A4,SOD1,SOD2,SREBF1,TIMP1,TXNIP,UCP2	456 (21)
PTP4A1	-0.362	phosphatase		0.311	0.00298	ACTN1,ACTR3,ANXA5,FLNA,GSTP1,ITGA4,MMP2,PRDX1,SPARC,STMN1,TUBA1C,WASL
hyaluronic acid		chemical - endogenous mammalian		0.315	3.04e-07	BCL2,CCR7,CD40,CD44,CD83,CXCR4,FOS,JUN,MMP2,MMP9,NCF1,NR4A1,PDPN,PTPRC,RHOC,SOX9,TGFB2,TIMP1,TIMP2	392 (17)
FGFR3	-1.447	kinase		0.323	1.66e-05	CCL3,CDKN1A,CDKN2D,CR2,DUSP6,FOS,LTB,MMP9,SOX9,SPARC	389 (21)
N-COR (family)		group		0.323	1.59e-08	ADIPOR2,C1QA,CDKN1A,CR2,CTSB,CXCL14,DHRS3,ELOVL5,FAM20C,GSTP1,MMP2,MMP9,NFATC1,RGL1,RHOB,SCD,SOCS1,SREBF1,USP18,WIPF1	536 (24)
EIF6	-0.459	translation regulator		0.333	0.036	ANXA2,COL4A1,DHCR24,FDPS,NDUFB9,PIK3AP1,PIK3CG,SCD,SOD1
GMNN	0.041	transcription regulator		0.333	0.00175	CDKN1A,COBLL1,DSP,EFEMP1,EVX1,NCKAP1,PEG3,POU5F1,TGFB2,USP18	260 (7)
TSPO	0.078	transmembrane receptor		0.333	0.00028	ALOX5,ANXA1,BCL2,CCL19,CCL2,CYCS,IFITM3,ISG15,SELE,SOD2	205 (7)
SFTPA1	0.176	transporter		0.333	0.00428	CCL3,CCN1,EGR1,EVI2B,FOS,HBA1/HBA2,KLF2,NAMPT,RASD1	366 (16)
RGS2	0.429	enzyme		0.333	0.0178	AQP3,CEBPD,CTSA,MAGED1,MKNK2,NINJ1,PSTPIP1,SREBF1,ST6GAL1
trametinib		chemical drug		0.333	0.0137	BCL2,BLNK,CD22,ETV5,FATE1,FBLN2,ISG15,NECTIN2,PAG1,SOX9
sorafenib		chemical drug		0.336	1.66e-05	ACTA2,ATF5,CCL3,CD69,CDKN1A,CXCL9,PIM1,POU5F1,SCD,SOCS1,SOD1,SREBF1,TLR9	402 (18)
PTGER2	-0.456	G-protein coupled receptor		0.338	0.0137	APP,CCR7,CXCR4,EGR1,ITGAL,MMP9,PIM1,PXN,TIMP1,TIMP2
NUMBL	-0.373	other		0.339	0.00137	CDKN1A,KLF4,MMP9,SPARC
3-nitropropionic acid		chemical toxicant		0.339	0.00749	APP,ATP1B1,BCL2,JUN,LDHB,MMP9,TPI1	448 (20)
ASAH1	-0.054	enzyme		0.342	0.00128	CLDN11,CYP11A1,ETS1,NR4A1,SOD1,SOX9,TAGLN
TAB1	0.332	enzyme		0.342	0.000489	BIRC3,CDKN1A,CFB,JUN,MMP2,MMP9,SELE	295 (14)
AS1842856		chemical reagent		0.342	0.00148	ALOX5,CCL2,CDKN1A,IL7R,SOD2,SOX9,TJP1	203 (7)
PKA (complex)		complex		0.344	6.27e-06	APOE,CCR7,CD14,CD40,CD44,CDH2,CDKN1A,CYP11A1,EGR1,FOS,IFI27,IFI6,JUN,NCF1,NR4A1,PDE4D,POU2AF1,SOX9,SREBF1	472 (21)
PRKAA1	0.187	kinase		0.346	6.48e-09	ACTA2,ARHGDIB,ATF3,BCL2,BIRC3,BTG1,CD24,CDH3,CDKN1A,CLU,EAF2,GSTA1,IGFBP4,IL1R1,MMP9,NCF1,PDYN,PLA2G2A,PTPRR,SOD2,SPRED1,TJP1,TNS1,TP53TG3D (includes others),TXNIP,UCP2,ZYX	505 (24)
TCR (complex)		complex		0.348	1.79e-16	AIM2,APOD,APOE,ARHGEF1,BCL2,BIRC3,BSG,BTLA,CARD8,CCL3,CCR6,CCR7,CD44,CD69,CTSB,CXCL13,CXCL9,CXCR4,CXCR5,CYTIP,EGR1,ETV5,FLNA,FOS,IFI6,IL7R,ISG15,JUN,KIR3DL1,KLF2,LAT,LCK,LDHB,MYCN,NFATC1,NFATC2,NR4A1,PIK3CD,PIM1,PRMT1,PTK2B,PTPRC,PXN,REL,SCARB2,SDCBP,SELL,SERPINA3,SOCS1,TLR10,TLR9,TPI1,TSC22D3,VAV1,ZBTB32	364 (14)
lipoteichoic acid		chemical - endogenous non-mammalian		0.351	0.00301	BCL2,CCL2,CD14,CD83,CXCR4,MMP2,MMP9,NR4A1,POU2AF1	300 (15)
glutamine		chemical - endogenous mammalian		0.351	0.00326	ACTA2,ATF5,BSG,CCN1,CDKN1A,FOS,JUN,KLF4,NAMPT,NR4A1,PDHB,POU5F1,TUBB4A	478 (23)
RBM5	0.165	other		0.352	5.36e-11	ADAM9,ANXA1,BCL2,BIRC3,CD69,HSP90AA1,IFITM3,ISG15,NCOA3,NFATC1,PIM1,SERPINH1,THAP12,TRAF1,TSPAN6,UCP2
TNFRSF1B	-0.082	transmembrane receptor		0.36	0.000436	CD24,CD44,CD69,CDKN1A,CXCL13,EGR1,JUN,LGALS3,MMP2,MMP9,PTPRC,SELL,SOD2,TIMP1,TRAF1	358 (19)
BCL2	1.221	transporter		0.363	0.0154	BCL2,CDKN1A,CTSH,FOS,MMP2,MMP9,SOX9,TGFB2,TIMP1,TIMP2
nocodazole		chemical reagent		0.368	9.45e-05	CDKN1A,CSK,FLNA,FOS,MAP4K1,MAP4K2,PF4,PIM1,PPBP,PRKCB,PTPN6,SCD,STK4	454 (22)
PRKCD	0.609	kinase		0.369	3.66e-05	BCL2,BIRC3,CCL2,CDKN1A,CIITA,CTSB,DUSP6,FOS,FOSL2,FOXP1,GPRC5A,JUN,LBH,MMP2,MMP9,NR4A1,PLSCR1,PTPN6,SOCS1,TRAF1,TTC9	335 (18)
PROCR	-0.452	other		0.371	0.0216	IL1R1,IRF8,MMP9,TJP1
CRNDE		other		0.376	3.47e-05	ACTA2,CDKN1A,DUSP6,FGFR3,IL1R1,NR4A1,RAC2,RASA4,RASGRP2	400 (13)
INTERFERON ALPHA (family)		group		0.377	6.58e-17	ADAM19,AIM2,ALDH2,ANXA1,ANXA2,ANXA3,ANXA5,AQP3,ATF3,BCL2,C3,CASP1,CASP8,CCL19,CCL2,CCL3,CCR7,CD40,CD69,CD72,CD81,CD83,CDKN1A,CDKN2D,CIITA,CXCL9,DAG1,DOCK2,DUSP6,FBLN2,FCGR2B,FOS,FOSL2,HLA-F,IFI27,IFI6,IFITM1,IFITM3,IGFBP4,IKBKE,IL1R1,IL7R,IRF8,ISG15,ITGA4,LCK,LGALS3,LGALS3BP,MARCKSL1,MMP2,NCR3,NT5C3A,PARVG,PIM1,PLSCR1,PRKACA,PTGIS,PTPN6,PYHIN1,S100A6,SAT1,SGSM3,SHTN1,SLA,SOCS1,SP100,SP110,SPRY4,S…	336 (15)
WNT5A	-0.553	growth factor		0.378	0.000164	ALDH1A1,ARHGDIB,BCL2,CCL2,CD14,CD40,COL17A1,CRYAB,CXCR4,CYP11A1,DBNL,FLNA,IRF8,ITGA4,LAT,LCP1,MAP4K2,MMP9,NFATC2,SPARC,SYK,TULP3	380 (17)
UBIQUITIN (family)		group		0.378	2.24e-05	CDKN2D,CRYAB,HSP90AA1,MMP2,POU2AF1,RARA,STAT6,TIMP2	508 (23)
Pam3-Cys		chemical toxicant		0.378	0.00284	CCL2,CD14,CD69,CD83,POU2AF1,SELE,SOD2	343 (13)
nelfinavir		chemical drug		0.378	0.0436	AKNA,ATF3,ATP2A3,DENND2D,KLF4,MMP9,TSC22D3
APOE	-0.783	transporter		0.381	7.06e-16	ACTA2,ADGRG1,AHDC1,APOD,APOE,APP,ATF3,BCAM,BGN,C1QA,C1QB,C1QC,CALR,CAPNS1,CASP1,CCN1,CD40,CD44,CLU,COL18A1,CSRP1,CTSB,CTSV,EGR1,ENG,FCGR2B,FKBP4,FLOT2,FOS,GLUL,HSP90AB1,ITGA3,JAK3,JUN,KLF4,LRP1,MADD,MGP,MMP2,MMP9,NCF1,PLPP3,PRKCB,SELE,SERPINA3,SLC27A4,SOD1,SOD2,SOX9,STAT6,SULT1A3/SULT1A4,TIMP1,TXNIP,UCP2,ZYX	506 (23)
L-triiodothyronine		chemical - endogenous mammalian		0.383	5.63e-07	A2M,ALDH1A1,APOC1,APP,ATP1A1,ATP1B1,BCL2,CD44,CDC42EP4,CDKN1A,CLU,COL4A1,CSH1/CSH2,CST3,CTSH,CXCL14,CYP11A1,DHCR24,EGR1,ENG,FDPS,FNDC5,FOS,GPCPD1,HBA1/HBA2,IGFBP4,IGHM,KRT6A,LGALS3,LMNA,LRP1,MGST3,MMP9,NR4A1,PDHB,PDLIM3,PLA2G2A,POU5F1,PTGIS,RARA,RBP1,SCD,SLC35G1,SNX29,SREBF1,ST3GAL4,ST6GAL1,STK17B,SYNPO,UCP2	393 (24)
TCF12	-0.252	transcription regulator		0.386	0.00119	BLNK,CBFA2T3,CDKN1A,ETS1,GLUL,IL7R,ITGA4,JUN,KLF2,LCK,PAX5,PTPRCAP,SPIB,STK17B,SULT1A3/SULT1A4	93 (5)
BMP7	-0.042	growth factor		0.388	3.57e-06	ACTA2,BMP1,CALD1,CCL2,CD44,CDH2,CDKN1A,CEBPD,CXCR4,CXXC5,CYCS,DSP,GAS6,GLUL,IGFBP4,KLF4,LTF,MADD,MMP2,MMP9,PCSK6,PTPRR,TAGLN,TIMP1,TIMP2,TMEM132A	350 (19)
C1QA	-0.995	other		0.389	0.0108	C3,CD44,EGR1,S100A10,SERPINA3,TIMP1
5-O-mycolyl-beta-araf-(1->2)-5-O-mycolyl-alpha-araf-(1->1')-glycerol		chemical - endogenous non-mammalian		0.389	0.000573	ATF3,CCL2,CCR7,CD40,CD44,CD83,CXCL9,MMP9,NAMPT,SOD2,TRAF1	326 (10)
CD44	0.932	other		0.39	4.23e-11	ACTA2,ALDH1A1,BCAM,BCL2,BGN,BIRC3,CALR,CCL19,CCR7,CD44,CD63,CD69,CDH2,CDKN1A,CLU,COL18A1,CRABP2,FKBP4,HSP90AB1,ITGA3,ITGA4,JUN,KLF4,LAMB1,LAMC1,LGALS1,LGALS3,MBNL3,MMP2,MMP9,PLPP3,POU5F1,PPBP,SELL,WAS,ZYX	451 (24)
niraparib		chemical drug		0.391	0.00729	AIM2,CASP8,CCL2,CDKN1A,CXCL13	340 (20)
JAK1	0.406	kinase		0.392	0.00098	CCL2,CD14,CD40,CDKN1A,CIITA,FOS,HLA-F,IL19,MMP2,USP18	289 (17)
FCER1 (complex)		complex		0.392	0.000868	CCL2,CCL3,CD83,DUSP6,FCGR2B,FOS,JUN,NFATC1,NFATC2	360 (18)
THPO	-0.246	cytokine		0.399	0.000352	BIRC3,CD44,FLI1,FOS,ISG15,KLF4,MYCN,PF4,PIM1,RARA,REL,SOD2,USP18	226 (13)
BDNF	0.447	growth factor		0.401	5.21e-08	ANXA2,ANXA5,APP,BCL2,CCN1,CD40,CDKN1A,CXCR4,DCTN1,DPYSL3,DUSP6,EGR1,EPB41L2,FLNA,FLNB,FOS,GLUL,JUN,KIF21B,KLF4,LAMB2,LAMC1,LGALS1,MAN2A1,MYCN,NR4A1,PLG,S100A10,SERPINH1,SOD2,SPARC,STRN4,SYNPO,TAGLN,TGFB2,TP53BP1,TXNIP	423 (19)
ZYX	-0.847	other		0.404	0.00186	FOS,MMP2,MMP9,VASP	307 (14)
HDL (complex)		complex		0.404	0.00616	ATF3,CCL2,CD40,KLF2,PTGIS,RAC1,SREBF1	343 (14)
PRKAA2	0.103	kinase		0.405	8.45e-06	ACTA2,ALDH1A1,ARHGDIB,BCL2,CD44,CDKN1A,EGR1,IGFBP4,IL1R1,KLF4,MMP9,NCF1,PDYN,SPRED1,SREBF1,TNS1,TXNIP,UCP2,ZYX	463 (22)
MEF2C	1.095	transcription regulator		0.407	1.77e-06	ATF3,BLK,CALR,CCL2,CDKN1A,CXCR4,FGFR3,FOS,GATA4,HDAC9,IKZF1,JUN,KLF2,MEF2C,MYL11,NFATC2,NKX6-2,NR4A1,PDLIM3,PLA2G2A,SYK,TNNI2	275 (18)
propylthiouracil		chemical drug		0.407	9.82e-05	BCL11A,BMP1,C1QB,CD69,CORO1A,CPE,GLUL,GSN,JUN,KIF5C,LAPTM5,LGALS1,MAN2A1,MGST3,MYH11,MYL11,NR4A1,PRODH,RBP1,ST6GAL1,SYNPO,TXNIP	244 (7)
RNASE2	-0.066	enzyme		0.412	0.0154	CCL2,CCL3,CD83,CXCL9,PPBP
ST6GAL1	0.615	enzyme		0.412	0.00954	ATP2B4,BIRC3,CDH2,DAG1,LRP1	297 (15)
benzene		chemical toxicant		0.412	9.24e-05	ATF5,CD47,CD63,CDKN1A,DHCR24,EGR1,NCKAP1,RHOB,SPARC,TXNIP
Ro31-8220		chemical drug		0.412	0.000435	BCL2,CCL2,CDKN1A,EGR1,LAT,MMP2,ST6GAL1,TRAF1	405 (22)
CST3	-0.867	other		0.415	0.000979	APP,FOS,IRF8,NFATC1	337 (12)
MEF2A	-0.102	transcription regulator		0.419	0.0205	CD69,FOS,GATA4,IKZF1,JUN,KLF2,NR4A1,TGFB2
NEDD9	-0.094	other		0.426	0.00295	ALOX5,APP,CD44,FOS,LRP1,MKNK2,MMP2,MMP9,PLAC8,TXNIP	431 (19)
IFNGR1	0.152	transmembrane receptor		0.426	0.000742	AIM2,EGR1,GATA4,IFI6,IFITM3,LDHB,MMP2,MMP9,NLRP1,RBP1,ST6GAL1,SYVN1,TLR9,TRAF1,TRAF3IP3,TXNDC5,UCP2	414 (18)
pinometostat		chemical drug		0.426	5.13e-05	ABCB10,CDKN1A,CIITA,CXXC5,EED,LAPTM4B,MEF2C,PIM1,ST3GAL4	194 (7)
CDX2	0.471	transcription regulator		0.436	9.47e-05	ABCB10,BCL2,CASP1,CD9,CDH2,CDKN1A,CDKN2D,CLU,ETS1,GIP,HOXB2,JUN,KLF4,LAMP2,MMP2,MYCN,POU5F1,SOX9,SYNPO	471 (22)
CCAT2		other		0.437	0.0143	ACTA2,BCL2,KLF4,POU5F1
CALR	-0.687	transcription regulator		0.44	0.00501	BCL2,CALR,CDH2,CDKN1A,CRABP2,MEF2C,SREBF1	458 (22)
IFNAR (family)		group		0.44	0.000857	AIM2,C3,CASP1,CCL2,CD40,IFITM3,IRF8,ISG15,ITGA4,LGALS3BP,MMP9,USP18	273 (14)
2'3'-cyclic guanosine monophosphate-adenosine monophosphate		chemical - endogenous mammalian		0.44	0.00221	AIM2,CASP1,CIITA,ISG15,SELE,SOCS1,TGFB2	333 (16)
NFKB1-RELA (complex)		complex		0.44	0.0173	CCL2,IRF8,MMP2,MMP9,RGS13,SELE
MERTK	-0.801	kinase		0.447	0.0391	ATM,FCGR3A/FCGR3B,FGL2,SLA,SOCS1
UBAP1	-0.371	other		0.447	0.00333	IFITM1,ISG15,SAMHD1,SP100,USP18	192 (11)
MBTD1	-0.167	other		0.447	0.0279	ARHGEF18,CDKN1A,DUSP2,HBA1/HBA2,SOX4
ZBED6	-0.165	transcription regulator		0.447	0.00209	ARHGEF1,CRIM1,FOSL2,SPTBN1,TCF7,UPP1
RALA	-0.041	enzyme		0.447	0.000219	CD24,CDH2,CDKN1A,MMP2,MMP9	382 (18)
EFNA3	0.035	kinase		0.447	0.0332	CRABP2,DUSP6,ETV5,LPXN,SOX9
EFNA4	0.104	kinase		0.447	0.0279	CRABP2,DUSP6,ETV5,LPXN,SOX9
CASP4	0.3	peptidase		0.447	0.0423	CCL2,CD14,CXCL14,MMP9,PLAC8
COLLAGEN TYPE IV (complex)		complex		0.447	0.000132	ACTA2,CCL2,MMP2,MMP9,TAGLN,TIMP2	417 (19)
SU5402		chemical drug		0.447	0.000308	CCL3,CR2,DUSP6,ETV5,LTB	229 (7)
LILRB1		transmembrane receptor		0.447	0.0023	BCL2,FGFR3,MMP2,MMP9,UCHL1	305 (13)
xanthohumol		chemical drug		0.447	0.00327	ANXA1,BIRC3,FOS,NFATC1,SCD,SREBF1	292 (12)
immethridine		chemical reagent		0.447	0.00333	C3,CD14,CD44,CFI,SERPINA3
2,4-dinitrophenol-ovalbumin conjugate		chemical reagent		0.447	0.00836	FOS,NKX6-2,PDYN,PNOC,PRKACA
cicaprost		chemical drug		0.447	0.0108	CCR7,CXCR4,HAS1,IL1R1,MMP9
MM-589		chemical reagent		0.447	0.0305	CGNL1,CRYAB,FBLN1,FBLN2,MMP2
GAPDH		enzyme		0.447	0.0349	ACE,CCL2,CCL3,IFI6,IFITM1,TXNIP
alendronic acid		chemical drug		0.447	0.0423	BCL2,C3,FCGR3A/FCGR3B,MMP9,NLRP1
NFATC2	0.794	transcription regulator		0.452	5.27e-08	ATM,CCR7,CD40,CD83,CDH2,CDKN1A,CRYAB,CTNNAL1,CXCR5,DGKA,E2F5,FCER2,FGL2,HDAC1,IKZF1,IRF8,ISG15,JUN,LAMP2,NFATC1,NR4A1,PLA2G2A,REL,SELE,SLAMF6,SOCS1,TRAF1,ZBTB32	382 (13)
mir-148 (includes others)		microRNA		0.455	3.48e-05	ACTA2,BCL2,CDH2,EGR1,IKZF1,MMP15,MMP2,MMP9,RAB6A,SOCS1	315 (20)
IL21	0.596	cytokine		0.458	1.16e-06	BCL2,BSG,CASP1,CCR7,CD69,CDKN1A,CXCL13,CXCR5,EGR1,FCGR2B,FGL2,HSH2D,IL7R,ISG15,MMP2,MMP9,NCR3,PAX5,PTPRC,SELL,SOCS1,TYROBP,USP18	348 (17)
EPHX2	0.402	enzyme		0.459	0.000295	ACTA2,APP,CCL2,JUN,SELE,TAGLN	469 (22)
BCR-ABL1		fusion gene/product		0.465	0.00112	BCL2,BLK,CCL2,CDKN2D,CXCR4,MS4A1,PIK3CG,PIM1,PRKCB,SOCS1,TNFRSF10A	315 (19)
MBD2	0.591	transcription regulator		0.466	8.76e-05	APOE,ATP5ME,BIRC3,CDH2,CDKN1A,COX6C,GSTP1,IGHM,MMP2,MMP9,RNASE1	198 (5)
GAS6	-0.781	growth factor		0.468	0.00836	CCN1,EGR1,LAT,MMP9,SOCS1	263 (15)
TNF RECEPTOR (family)		group		0.468	0.00729	C3,MMP9,SELE,TIMP1,TJP1	312 (18)
TAC1	0.087	other		0.47	0.00295	CASP1,CCL2,CCN1,CXCR4,FOS,NKX6-2,PDYN,PNOC,PRKACA,SELE	320 (18)
spironolactone		chemical drug		0.47	1.9e-05	ACE,ACTA2,BCL2,BGN,CCL2,CCR7,CDKN1A,CXCR4,LGALS3,SCD,SELL,SOX9,TIMP2,TSC22D3,ULBP1	516 (22)
OXT	-0.75	other		0.471	0.00556	FOS,GATA4,JUN,MEF2C,MMP2,NCOA3,SCD	458 (23)
RIGI	-0.035	enzyme		0.473	8.69e-05	BCL2,BLK,CASP1,CCL2,CCL3,CD83,CFB,IFI27,IFITM1,IFITM3,IRF3,IRF8,ISG15,JAK3,KLF4,SOCS1,USP18	218 (15)
TRAF2	-0.135	enzyme		0.475	0.0021	BIRC3,CCL2,CR2,IKBKE,KLF2,MMP9,MPEG1,PLBD1,PRNP,SELE	257 (13)
CCN5	-1.378	growth factor		0.478	0.00556	ACTA2,CD24,CD44,DSP,JUN,KLF4,SPARC	251 (11)
ARID2	-0.102	transcription regulator		0.478	0.0045	ADAM19,BLK,FOS,HAS1,LTBP4,MEF2C,TP53BP1
PRKCQ	0.113	kinase		0.478	0.000689	CD44,CD69,CDKN1A,ITGAL,MMP2,MMP9,PRKCB	316 (14)
SELPLG	0.417	other		0.478	0.00148	BTLA,CCL2,CCL3,CDKN1A,CXCR4,FOS,STAT6	380 (17)
KDM6B	0.29	enzyme		0.48	0.0279	CD40,CDH2,ITGAL,MAP4K1,SOX9
AHR	-0.088	ligand-dependent nuclear receptor		0.484	4.33e-22	A2M,ACTA2,ACTN1,ADAM19,ADAM9,ADIPOR2,ALDH2,ALDH3A2,ALOX5,APP,ATF3,ATP1B1,B4GALT5,C1QA,C1QB,C1QC,CAPN2,CARD11,CASP8,CCL19,CCL2,CCL21,CCR6,CCR7,CD14,CDH2,CDKN1A,CDKN2D,CEBPD,COL4A1,COL4A2,CRABP2,CREG1,CRIM1,CRYAB,CTNNAL1,CXCL13,DHFR,DUS2,DUSP6,EFEMP1,ELOVL5,EVI2B,FBLN1,FBLN2,FBLN5,FOS,GAS6,GATA4,GSTA1,HDAC9,HSP90AA1,IGHM,IKZF3,IL1R1,IL7R,JUN,KLF2,LAMB2,LCK,LRP1,MGP,MICAL2,MMP2,MT2A,MYH11,NFATC2,PIM…	511 (20)
CTBP1	0.245	enzyme		0.485	0.00823	ACTA2,CDKN1A,CLDN11,FDPS,FOS,RAC1,TAGLN
MAC (complex)		complex		0.485	0.00836	BCL2,CASP8,EGR1,PDHB,SOX9	413 (24)
OVOL2	0.374	transcription regulator		0.488	0.0036	ATM,CDKN1A,MMP2,SDCBP,TUBA4A,TUBB4A,WIPF1
FTO	0.204	enzyme		0.49	0.00693	ALDH1A1,APOE,BCL2,CD44,CDH2,CDKN1A,JUN,MMP2,POU5F1	357 (22)
IRF7	0.486	transcription regulator		0.491	0.000127	CCL19,CD40,CD69,CXCL9,DNAJA1,IFI6,IFITM1,IFITM3,IRF8,ISG15,NAMPT,NT5C3A,PLAC8,PLSCR1,SOCS1,TNFAIP8,TRAF1,TRIM22,USP18	258 (16)
KDR	-0.1	kinase		0.492	0.000505	A2M,ANXA2,CXCR4,INPP5D,NR4A1,PIM1,SELE,TJP1	373 (19)
concanavalin a		chemical drug		0.495	3.54e-05	APP,BCL2,CASP1,CCL3,CD69,CDKN1A,DUSP2,EGR1,GSTP1,LAMP2,LGALS1,MIF,MMP9,NFATC2,PTPN7,SIPA1,SULT1E1	290 (16)
CDKN2A	-0.086	transcription regulator		0.496	9.19e-14	A2M,ACTA2,BCL11A,BCL2,C3,CCL19,CCL2,CCR6,CCR7,CD19,CD79A,CD79B,CDKN1A,CDKN2D,CEBPD,CXCL13,CXCL14,CXCR5,DCK,DDR1,DHFR,EED,EGR1,FOS,GLUL,GPRC5A,HACD3,HDGFL3,IKZF1,IL7R,JUN,KANK2,LGALS3,MDM4,MMP2,MMP9,MS4A1,MYBL2,MYCN,PAX5,PEG3,POU2AF1,POU5F1,PPFIBP1,PRODH,PTK2B,S100A6,SREBF1,TGFBI,TRIM28	456 (18)
IRF1	-0.311	transcription regulator		0.5	2.81e-09	ACTA2,BCL2,C1R,CASP1,CASP8,CCL19,CCL2,CD40,CDH2,CDKN1A,CFB,CIITA,CXCL9,DST,FGL2,IFI27,IFI6,IFITM1,IFITM3,ISG15,LTB,MMP9,PF4,POU5F1,SAMHD1,SELL,SOCS1,SP110,TLR9,TRIM22	359 (16)
AKT (family)		group		0.508	7.67e-11	A2M,ACTA2,APLP2,APP,AQP3,B4GALT5,BCAM,BCL2,CCL2,CCR7,CD44,CD63,CDH2,CDKN1A,CXCR4,DGKA,DHCR24,FOS,GALNT18,GPC1,IL1R1,IL7R,JUN,LAMB2,LMNA,MAN2A1,MGAT5,MMP2,MMP9,MT1X,MT2A,MYCN,NFATC1,PLG,POU5F1,PTN,RASD1,RHOB,SCD,SOD2,SOX4,SOX9,TIMP2,TJP1,TMED10,TSPAN13,TUSC3,UGT8	455 (22)
BMI1	-0.038	transcription regulator		0.509	0.0052	ATM,CASP8,CD63,CDKN1A,CDKN2D,CYFIP2,TGFB2,TUSC3	306 (7)
mir-142 (includes others)		microRNA		0.51	0.028	H1-0,HMGA2,NCKAP1,RALGPS2,RHOBTB3,SELL,SLAMF6,SOCS1,TNFRSF13C
topotecan		chemical drug		0.515	2.57e-05	AKAP12,ATF3,BIRC3,BTG1,C3,CCDC88B,CCL2,CD14,CD40,CD83,CDKN1A,CEBPD,DCK,EGR1,EMC10,ENG,FGFR3,FOS,IL1R1,JAK3,JUN,KIAA0040,MARCKSL1,MYBL2,MYCN,NINJ1,PHKG1,PIK3CD,PRNP,RBPMS,SOCS1,SOX4	429 (20)
USP8	-0.286	peptidase		0.518	0.00801	APP,CALR,CANX,CASP1,IFITM1,IFITM3,ISG15,SP100
EGR2	0.157	transcription regulator		0.52	7.72e-08	ACTN1,APOE,ATF3,BCL2,CDKN1A,DGKA,EGR1,FCER2,FDPS,FLOT2,FOS,FXYD5,GNS,GSN,HOXB3,IL7R,JUN,KCNN4,LGALS1,LGMN,MCOLN2,PIM1,PRODH,RARA,RGL1,SCD,SCIMP,SOCS1,SYTL1,TBC1D9,TRAF1,ZBTB32,ZNF519	432 (21)
TSHZ3	-0.09	transcription regulator		0.521	0.00148	CXXC5,FOSL2,NR4A1,NTRK3,PTK2B,SLA,TXNIP,VAT1	191 (7)
E. coli lipopolysaccharide		chemical - endogenous non-mammalian		0.522	0.000213	BCL2,CCL2,CCL3,CCN1,CCR7,CD40,CD83,CEBPD,FDPS,MMP9,SELE	247 (15)
IGFBP2	-0.497	other		0.524	0.00289	CCL2,CD24,CDH2,EFEMP1,IGFBP4,MMP2,PTGFRN,PTN	487 (21)
PTX3	-0.064	other		0.524	0.00128	CCL2,CD40,FOS,GATA4,JUN,MMP9,TGFB2	424 (19)
Brd4		kinase		0.524	6.02e-11	ACTA2,ADAM19,ADGRG5,ATP2A3,BLNK,C1R,CFB,COL4A1,COL4A2,GPR174,GPR18,HBA1/HBA2,ITGAL,KLF4,LCK,LGALS3,LY86,MKNK2,POU5F1,SELE,SELL,TAGLN,TIMP1	330 (11)
kaempferol		chemical toxicant		0.524	7.07e-06	ACTA2,BCL2,CD69,CDKN1A,JUN,MMP2,MMP9,SELE,TXNDC5	394 (19)
CDK6	-0.065	kinase		0.528	0.000769	ADCY7,ATP5ME,BIRC3,CASP8,DHFR,DSP,FOS,GSTP1,IRF3,ISG15,JUN,PRKCB,SOCS1	476 (21)
NPR1	-0.058	enzyme		0.529	0.0423	ACE,ACTA2,MMP2,MMP9,NFATC3
sulindac sulfide		chemical drug		0.53	0.000795	APP,ATF3,BCAM,CDKN1A,DYNLL1,EGR1,PRSS23,SPTBN1,TUBA4A,YWHAE	435 (18)
ITGA5	-0.044	transmembrane receptor		0.531	7.51e-07	APOE,BCL2,CD40,CD44,CDH2,CDKN1A,FOS,JUN,MMP2,MMP9,PXN,RAC2	364 (20)
TERC		other		0.537	0.0032	CASP1,CDH2,CDKN1A,CLU,EGR1,H1-0,MMP9	450 (22)
PAX3-FOXO1		fusion gene/product		0.539	1.07e-05	ACTN1,AKAP12,ANXA1,ANXA5,ARHGDIB,ARID3A,ATP1A1,BSG,CALR,CCN1,CCT6A,CD63,CD82,CDKN1A,CDKN2D,CXCR4,DAPK1,DHFR,EPB41L2,FLNA,GPRC5A,GSTP1,HSP90AA1,KIF2A,MT1X,MYCN,MYL11,PGD,PRSS23,PTGR1,SOD1,TIMP2,TUBB4B,YWHAE	347 (7)
DMD	-0.814	other		0.555	0.00058	APLP2,BGN,BLNK,C1QB,CCT6A,CDKN1A,CYFIP2,DAG1,GATM,LAMP2,LRCH1,MEF2C,MPEG1,PHKG1,PLPP3,PTGFRN,RIPOR2,S100A10,TP53BP1,TPI1
USP39	0	peptidase		0.555	0.0108	ATM,JUN,LAMP2,MDM4,OPTN
PKM	0.109	kinase		0.555	0.00055	APOE,CD40,CDH2,CLU,CTSB,EGR1,H3C10,MMP2,MMP9,PDHB,PRKCB,SDC2,TYROBP	363 (19)
CEACAM1	0.119	transporter		0.555	0.0232	ALDH1A1,CD40,COL18A1,CXCR4,ULBP1
SKIL	0.129	transcription regulator		0.555	0.00783	ACTA2,CCL19,CDKN1A,COL4A1,PLSCR1,VAT1	96 (6)
B4GALNT1	0.433	enzyme		0.555	0.0001	C1QA,C1QB,C1QC,C3,FOS
TFDP1	0.46	transcription regulator		0.555	0.000489	ATM,CASP8,CDKN1A,DHFR,MYBL2,MYCN,STMN1	483 (19)
maslinic acid		chemical - endogenous non-mammalian		0.555	8.59e-05	ACTN1,BCL2,CD44,CD47,ETS1,FLOT2,GPRC5A,IGHM,ITGA3,PRKACA,PRKCB,PXN,SREBF1,YWHAE	240 (7)
SC144		chemical reagent		0.555	0.000219	ALDH1A1,CD24,CD44,CDH2,POU5F1	190 (7)
GHRL	-0.147	growth factor		0.561	0.0035	BCL2,CEBPD,CYP11A1,FOS,IL1R1,LMNA,PTN,RSRP1,SCD,SREBF1,UCP2	437 (25)
ZNF281	-0.076	transcription regulator		0.563	0.00749	ACTA2,ADAM19,CCL2,COL4A1,CXCR4,FANCD2,XRCC2
PGF	0.204	growth factor		0.564	2.83e-05	ALOX5,ALOX5AP,ATF3,BCL2,CASP1,CCL2,CXCR4,EGR1,MMP9	340 (19)
BAX	-0.47	transporter		0.57	0.00556	BCL2,CDKN1A,CTSB,CTSH,MMP9,TIMP1,TYK2	424 (23)
rebemadlin		chemical reagent		0.57	0.00726	CD82,CDKN1A,CRYAB,CYCS,HDAC1,HSP90AA1,HSP90AB1,MDM4,PEG3,PIK3CD,STK17A,TRIM22	348 (12)
HRAS	0.036	enzyme		0.572	1.91e-19	A2M,ADGRE5,ANXA2,ANXA3,ANXA8/ANXA8L1,APP,BCL2,BIRC3,BMP1,C1QC,CALD1,CALU,CAPN2,CCL3,CCN1,CD24,CD44,CD69,CD81,CDH3,CDKN1A,CDKN2D,CEBPD,CFB,CLU,CNN2,COL18A1,COL4A1,CRABP2,CRIM1,CSRP1,CTSB,CTSV,CXXC5,DUSP6,EFEMP1,EGR1,EIF3C,ETS1,ETV5,FBLN2,FERMT2,FLNA,FNBP1L,FOS,FOSL2,FSTL1,GAS6,GSN,HSP90AA1,IGFBP4,IL7R,IRAG2,ITGA4,JUN,LBH,LSP1,MMP2,MMP9,MYCN,MYH11,MYL9,PLOD1,PRKCB,PRNP,PRSS23,PTGFRN,PXN,RBPMS,RHOB,…	508 (22)
MYB	-0.044	transcription regulator		0.577	1.37e-05	ATF3,BANK1,BCL2,BIRC3,BLNK,C3,CD14,CDH2,CNN3,COL4A1,COX6A2,CXCR4,GPR18,GRAP,IKBKE,IL7R,JUN,KLF4,PRAG1,REL,TNFRSF13C,VAV1	357 (20)
EIF4E	0.035	translation regulator		0.577	0.0418	ARL11,BCL2,CDKN1A,CYBA,IGFBP4,LAT2,LGALS3BP,MMP9,PIM1,PPBP,PTPRC,TGFBI,TNFRSF10A,TP53BP1,UPP1
H2AB3 (includes others)	0.448	other		0.577	6e-07	AQP3,ATF3,ATF5,BLK,CDKN1A,FOS,GMFG,ICAM5,IRF3,JAK3,LMO1,TRAF3IP3
Muc16		other		0.577	0.0417	CCL2,CCL3,CXCR4,MMP9
F3	-0.502	transmembrane receptor		0.581	3.1e-12	C1QA,C1QB,C1QC,CCL2,CCN1,CD47,CXCL14,DUSP2,DUSP6,EFEMP1,EGR1,FERMT2,FOS,HMGA2,IFITM3,ISG15,LAMB1,LCP1,LGALS1,LGALS3BP,LY6E,MDK,MMP2,MMP9,PLPP3,PLSCR1,RAC1,S100A6,SELE,SP110,SPRY4,USP18	343 (21)
GW9662		chemical reagent		0.583	0.00833	BCL2,CCL2,CD14,CD83,CDKN1A,FOS,KLF4,PRODH,SREBF1,UCP2,YWHAE	476 (20)
DICER1	-0.225	enzyme		0.585	1.75e-05	APOD,ARID3A,CANX,CCN1,CD44,CDKN1A,CELF2,COL18A1,CXCR4,DHCR24,DYNLL1,EGR1,ENG,FOS,HDAC1,HOXB2,HSP90AB1,IL7R,IRF8,ITGA4,JUN,KLF4,LCP1,MMP9,MT2A,NFATC1,OPTN,PIK3CG,POU5F1,PRDX1,SERPINF1,SPARC,SYNPO,TGFB2	509 (25)
NFKB-RELA (complex)		complex		0.585	0.0108	BCL2,CCL2,CCL3,CXCL9,SELE
1,4-bis[2-(3,5-dichloropyridyloxy)]benzene		chemical toxicant		0.587	0.0225	CDKN1A,FAM107B,GSTP1,IL1R1,SAT1,SCD,SREBF1,SULT1E1,TUBA4A,UCP2
HDAC3	-0.043	transcription regulator		0.588	3.01e-05	ALOX5,APP,BIRC3,CD82,CDH2,CDKN1A,ELOVL5,FCER2,FOS,MMP9,NFATC1,SCD,TAGLN,TLR9,TNNI2,USP18	456 (20)
reactive oxygen species		chemical toxicant		0.588	0.000791	ACTA2,ADAM9,BCL2,CASP1,CCL2,CD24,CDKN1A,CXCR4,DHCR24,DUSP2,ETS1,JUN,SOD2,UCP2	367 (16)
MAVS	0.209	other		0.59	0.000372	BCL2,BLK,CASP1,CD83,CFB,IFI27,IFITM1,IFITM3,IRF8,ISG15,JAK3,NT5C3A,POU5F1,SOCS1,USP18	205 (14)
CYLD	0.501	transcription regulator		0.59	0.00783	CD40,CR2,IL7R,JUN,NTRK3,REL	290 (14)
mirdametinib		chemical drug		0.59	0.000111	AEBP1,ATM,COL18A1,EFEMP1,FBLN5,KLF2,KLF4,LAMB1,LAMC1,NXF2/NXF2B,POU5F1,RAC1,TGFBI,TNFRSF10A,TYRO3
ILF3	0.053	transcription regulator		0.599	0.000547	ANXA5,ATF3,CD14,CD40,CD9,CIITA,FDPS,FOS,ISG15,LGALS3,SCD,TRAF1	343 (12)
CFB	-1.008	peptidase		0.6	0.0232	C3,CR2,SOX4,SREBF1,TGFB2
candesartan		chemical drug		0.6	0.0205	ACE,ENG,FOS,FOSL2,MMP2,NCF1
MIF	-1.011	cytokine		0.603	2.09e-07	ACTA2,ATF5,BCL2,CCL2,CCR6,CD44,CXCR4,FOS,IL1R1,IL7R,ISG15,ITGA4,JUN,MIF,MMP2,MMP9,MYCN,SREBF1,TGFBI,TIMP1,TRIM22,USP18	364 (16)
SALL4	-0.375	transcription regulator		0.603	0.000245	AKAP12,ALOX5AP,ANXA2,ATP1B1,CCN1,CD44,CDH2,CIITA,EPB41L2,ETS1,HMGA2,IFI6,JUN,NFATC1,POU5F1,SDC2,TNS1,VASP	282 (10)
IFN ALPHA/BETA (family)		group		0.606	0.00175	CCL2,CCR7,CD40,CD69,CD83,CXCL14,FGL2,IRF8,LY6E,SOCS1	314 (14)
DHCR24	-1.871	enzyme		0.608	7.87e-07	ANXA1,APP,CD9,IFITM3,ISG15,LY6E,MGP
FHIT	0.427	enzyme		0.608	0.00209	CDKN1A,MMP2,MMP9,RAB7A,RAC1,RHOC	275 (12)
valproic acid		chemical drug		0.609	5.8e-06	ATF3,ATM,ATP2A3,ATP2B4,ATP5ME,BCL2,CALR,CASP8,CCL2,CCN1,CD151,CD40,CD44,CD83,CDKN1A,CTSB,CXCR4,CYP11A1,DAG1,DENND2B,FDPS,GLUL,JUN,LMO1,MS4A1,MYCN,PAK1,POU5F1,PRAG1,PRSS23,PXN,RARA,RHOBTB3,SCD,SEL1L3,SEM1,SERPINH1,SREBF1,TNFRSF10A,TNS1,TSC22D3,ULBP1	472 (22)
LCK	0.656	kinase		0.617	0.0025	ANXA1,CD69,EGR1,FOS,ITGAL,JUN,MMP9,PIK3CD,PLCG2	331 (21)
HOXA9	-0.096	transcription regulator		0.618	1.4e-06	ADGRG1,ALDH1A1,BCL2,CCL2,CCL3,CELF2,HOXB2,IL7R,JUN,LAT2,LY86,LYN,MAN2A1,PIK3CD,PIM1,PTPRC,PTPRCAP,RDX,RGL1,SDCBP,SELE,SOX4,TSC22D3	202 (7)
AGER	0.743	transmembrane receptor		0.618	1.04e-05	ACTA2,APP,BCL2,C1QB,C1QC,CCL2,CCL3,CDKN1A,COL4A1,EGR1,MMP2,MMP9,SELE,TJP1,TXNIP	338 (18)
mir-221 (includes others)		microRNA		0.624	0.0279	ATM,BCL2,ETS1,MMP2,MMP9
diphenyleneiodonium		chemical reagent		0.626	1.63e-07	ACTA2,ALOX5AP,ATF3,CASP1,CCL2,DUSP2,EGR1,FOS,MMP9,POU5F1,RAC1,SELE,SELL,SOD2,TIMP1,UCP2	376 (18)
IRF8	1.759	transcription regulator		0.63	4.26e-10	AKAP12,APOE,ATF3,BANK1,BCL2,CCR6,CCR7,CD14,CD37,CD40,CD83,CDKN1A,CFB,CIITA,CXCL9,EGR1,FOS,GABRA3,IFI6,IRF8,ISG15,KCNK4,KLF4,LSP1,LTF,MMP9,MS4A1,NFATC1,TLR9,TYROBP	330 (14)
Tcf7		transcription regulator		0.63	2.13e-08	ANXA1,ARHGDIB,BCL2,BLK,CCR6,CD19,CD69,CD79A,CD79B,CD83,CDKN1A,CEBPD,CPE,CXCR5,DHCR24,FDPS,IFITM3,IKZF3,IL1R1,IL27RA,IL7R,INPP5D,KHDC3L,LAMC1,LYN,MBNL3,MGAT5,MMP9,NCF1,PCSK1N,PRDX4,RASGRP3,RBPMS,REL,SCP2,SELL,TNFRSF13C,WDFY4
zVAD-FMK		chemical - protease inhibitor		0.631	0.00166	ANXA5,BIRC3,CASP1,CASP8,CCL2,CD40,CDKN1A,FOS	429 (16)
MAP3K7	-0.361	kinase		0.632	0.00145	BIRC3,CCR7,CD14,CFB,GATA4,IFITM1,IL19,JUN,SELE,SPTBN1	400 (14)
STK11	-0.122	kinase		0.632	0.0303	A2M,ACE,ATF3,CCL2,CCT6A,CDKN1A,CREBL2,LTB,MMP2,MMP9,NAMPT,NDUFB9,NPTX2,NR4A1,PDYN,POLD4,PPP1R2,SDHD,SOD2,STK17B,TPI1
IFT88	0.419	other		0.632	0.00173	CALR,CD63,CD81,DYNLL1,FDPS,LMNA,MMP2,MMP9,MYO1G,SDHD,SEC61G	331 (9)
alvocidib		chemical drug		0.632	0.00428	BCL2,BIRC3,CCL2,CDKN1A,RHOBTB2,TXN	434 (22)
LAMININ (complex)		complex		0.633	0.000269	ACTA2,APP,BIRC3,CCL2,ETV5,MMP9,PXN,TGFB2	462 (20)
NCOR1	0.062	transcription regulator		0.639	0.000344	ACADSB,AQP3,ATP1A1,ATP1B1,CD82,CDKN1A,IKZF1,ISG15,MMP9,PIM1,PLA2G2A,RARA,SCD,SERPINF1,SREBF1	472 (21)
ECSIT	-0.235	transcription regulator		0.64	0.00395	CD44,CD83,PIM1,SOD2,TRAF1	256 (11)
UBE2I	-0.171	enzyme		0.64	0.0144	CEBPD,CIITA,CYP11A1,HLA-DMA,HLA-DMB,SOX9
betulinic acid		chemical drug		0.64	3.47e-05	BCL2,CASP8,CYBA,MMP2,MMP9,PTPN6,SREBF1,TIMP1,TIMP2	439 (17)
3-deazaneplanocin		chemical drug		0.647	0.00869	AKNA,ANXA8/ANXA8L1,CDKN1A,CLDN11,IRF8,SOX9,TFAP2C,TSC22D3
DUSP4	-0.168	phosphatase		0.651	0.000743	CDH2,CYP11A1,HSP90AB1,MMP2,MMP9	439 (21)
FGF19	0.582	growth factor		0.651	0.00295	ALDH1A1,APOE,EGR1,FDPS,FOS,PEG3,SCD,SERPINA3,SREBF1,ST6GAL1	464 (27)
levothyroxine		chemical - endogenous mammalian		0.651	0.0412	APOE,CDKN1A,FOS,GSTA1,IGFBP4,PCSK6,SREBF1
U73122		chemical reagent		0.651	0.049	CDH2,MMP2,NFATC1,NR4A1,SELE
tributyrin		chemical drug		0.653	9.08e-06	AKAP12,ATF3,ATP2A3,BIRC3,C1orf116,CCL2,CCN1,CDKN1A,CXCR4,DAPP1,ETS1,SOD2
lipoarabinomannan		chemical - endogenous non-mammalian		0.655	0.0123	CCL3,CD14,CXCR4,SELE
RB1	-0.237	transcription regulator		0.656	5.73e-06	ATF3,ATP1A1,ATP1B1,BCL2,CASP8,CD44,CD83,CDKN1A,CMAS,COL4A1,COL4A2,DCK,DHFR,E2F5,EED,EGR1,ENTPD8,FOS,GALR3,GPR4,GPRC5A,H1-0,HACD3,IFITM3,IRF3,ISG15,JUN,KANK2,LAMC1,LCK,MEF2C,MMP2,MUL1,MYBL2,PGD,PIM1,PPFIBP1,PRSS23,RHOB,SDHD,SOD2,TGFB2,TNNI2,YWHAE	501 (24)
acetovanillone		chemical drug		0.659	1.66e-05	APP,CACNA1H,CCL2,MMP2,MMP9,NCF1,SOD2,TAGLN,TXN,UCP2	327 (21)
tosylphenylalanyl chloromethyl ketone		chemical - protease inhibitor		0.663	0.000876	BCL2,BIRC3,CCL2,CDH2,MMP2,PLCG2	395 (21)
metformin		chemical drug		0.67	3.52e-06	ACTA2,ADIPOR2,ATF3,ATF5,ATM,BCL2,BTG1,CASP1,CCL2,CCR7,CDKN1A,COBLL1,CYP11A1,DHFR,FOS,GAS6,HBA1/HBA2,HSP90AA1,IL1R1,JUN,LTB,MMP9,NR4A1,PHKG1,PHLDA3,POU2AF1,POU5F1,SELL,SERPINF1,SOD2,SPRED1,SREBF1,STK17A,TCF7,TXNIP,UCP2	538 (26)
PDLIM2	0.032	other		0.671	4.77e-06	BCL2,CHPF,FSTL1,FXYD6,HLA-DOB,LGALS3BP,MYL9,OBSL1,PCSK1N,PHLDA3,PPP1R14A,PRUNE2,TAGLN,TNS1,TXNIP
GLI2	-0.429	transcription regulator		0.673	0.00814	ACTA2,BCL2,CBFA2T3,CDKN1A,CLU,GATA4,LAPTM5,MEF2C,MMP9,MYCN,SOX9,TGFB2	416 (20)
miR-17-5p (and other miRNAs w/seed AAAGUGC)		mature microRNA		0.676	0.000175	ACTA2,APP,BCL2,BLNK,CASP1,CCN1,CD44,CDH2,CDKN1A,CRIM1,MT2A,NCOA3,RHOC,TIMP2,TXNIP	493 (19)
CDKN1B	0.21	other		0.677	3.61e-06	ADGRE5,B4GALT5,BCL11A,BCL2,BLNK,CCT6A,CDKN1A,CDKN2D,CSDC2,CYTH1,EGR1,EPB41,LGALS3,MMP9,NFATC2,PAX5,SOD1,SOD2	435 (22)
CD86	-0.272	transmembrane receptor		0.686	0.0188	CASP8,CCL3,CD40,CD69,FCER2,POU2F2
INHA	-0.591	growth factor		0.687	5.54e-06	ACTA2,BCL2,CCN1,CYP11A1,IGFBP4,IL1R1,ITGA3,LAMC3,LMNA,MMP2,MYH11,MYL9,PIK3CD,PRSS23,SMARCA1,TJP1	274 (11)
THRA	-0.338	ligand-dependent nuclear receptor		0.69	0.0225	APP,CASP8,CCL2,CD44,CDKN1A,CDKN2D,CTSB,CTSH,ENG,FGFR3,FOS,JUN,LAMP2,NCF1,SREBF1,UCP2
adavosertib		chemical drug		0.691	0.0115	BCL2,BLK,CASP1,CD83,CFB,IFI27,IFITM1,IRF8,ISG15,JAK3
tretinoin		chemical drug		0.692	1.91e-30	A2M,ACTR3,AFDN,AKAP12,ALDH1A1,ALDH3A2,ALOX5,ANXA1,ANXA2,ANXA5,ANXA8/ANXA8L1,APOD,APOE,APP,ARHGEF1,ATF3,ATM,ATP2A3,BCL2,BIRC3,BTG1,C1QA,C3,CALM1 (includes others),CALR,CAPN2,CASP1,CCL19,CCL2,CCL3,CCN1,CD14,CD44,CD47,CD52,CD53,CD63,CD82,CD9,CDH2,CDKN1A,CDKN2D,CLDN11,COL4A1,COL4A2,COTL1,CPE,CRABP2,CREG1,CSH1/CSH2,CTSB,CTSL,CXCR4,CXCR5,CYP11A1,DHRS3,DHX33,DKK3,DPYSL3,DSP,DYNLL1,E2F5,EGR1,EIF3C,EIF4A1…	554 (21)
cycloheximide		chemical reagent		0.692	1.37e-05	APP,ATP2B4,BIRC3,BMP1,CALR,CCL2,CCN1,CD44,CDKN1A,CDKN2D,CEBPD,CXCR4,CYP11A1,EGR1,FOS,FOSL2,HMGA2,IGFBP4,IL7R,JUN,MMP2,MYCN,NR4A1,PLA2G2A,PTGIS,PXN,RBM3,RHOB,RHOBTB2,SAMHD1,SCD,SELE,TIMP1,TNFRSF10A,TRAF1	467 (18)
WNT (family)		group		0.692	0.00221	CD24,CD44,CDH2,GATA4,MMP9,SDC2,SOX9	389 (24)
panobinostat		chemical drug		0.695	0.00428	CDH2,CDKN1A,CEBPD,CRYAB,FLNA,KLF4,MYCN,RAC1,RASGRP2	501 (24)
IFN (family)		group		0.698	8.46e-06	CASP8,CD40,CD44,CD69,CD83,FOS,IFITM1,IFITM3,IL1R1,IRF3,IRF8,ISG15,ITGA4,MMP9,SOCS1,SP100,TRIM22	249 (16)
DLL4	-0.342	other		0.7	0.0456	ACTA2,CXCR4,EPHB4,IL7R,LGALS1
IL18	0.476	cytokine		0.703	1.52e-08	ADAM19,AQP3,ATF3,BCL2,BSG,CCL2,CCL3,CCR7,CD40,CD44,CD47,CD69,CD83,CXCL9,FCGR3A/FCGR3B,FOSL2,GZMM,INPP5D,ITGAL,JUN,LTB,MMP15,MMP9,NCR3,RAET1L,SAMHD1,SELL,TIMP1	299 (16)
PF4	0.99	cytokine		0.705	1.1e-06	ACTA2,BIRC3,CCL2,CCL3,CD83,CDKN1A,FLI1,IL19,ISG15,KLF4,MYCN,RARA,REL,SOD2,USP18	376 (17)
SOX1	-0.174	transcription regulator		0.707	0.00869	COBLL1,DSP,EFEMP1,EVX1,NCKAP1,PEG3,TGFB2,USP18
SAMSN1	0.094	other		0.707	0.0295	ARID5A,ATM,CD40,FCER2,FGL2,HDAC1,ISG15,SOCS1
DSCAML1	0.101	other		0.707	0.0279	ETV5,JAK3,KLF4,PAX5,PRKCB,TUBA4A,TUBB4A,UNC5A
SOX3	0.119	transcription regulator		0.707	0.00466	COBLL1,DSP,EFEMP1,EVX1,NCKAP1,PEG3,SOX9,TGFB2,USP18
BTNL2	0.54	transmembrane receptor		0.707	0.011	CNN3,DAPP1,FGL2,IFITM3,IGHM,MBNL3,NTRK3,SELL
ETV6	0.641	transcription regulator		0.708	0.00227	ACTA2,DPEP1,FLI1,IFITM1,ISG15,LGALS3BP,SP110,SPRY4,TRIM22	192 (7)
HDAC5	-0.231	transcription regulator		0.711	0.000849	ACTA2,CASP8,CDKN1A,DAPK1,JUN,KLF2,MEF2C,MYCN,NR4A1,SCD,TAGLN	449 (26)
IL3	0.274	cytokine		0.711	1.37e-12	ADGRE5,ALDH2,ALOX5AP,ARHGDIB,ARHGEF1,ATF5,BCL2,BIRC3,C1QA,CALR,CCL19,CCL2,CD14,CD40,CD53,CD63,CD69,CD83,CDKN1A,CXCL9,CXCR4,EGR1,ELK4,FCER2,FCGR2B,FOS,FOSL2,HBA1/HBA2,JUN,LYN,NCF1,NFATC1,NFATC3,PDPN,PIM1,RBM3,SELE,SELL,SERPINA3,SOCS1,SOD1,SOX4,TPD52,TYK2,UCP2,VASP	298 (19)
COLQ	0.584	other		0.711	4.96e-07	BGN,BMP1,COL4A1,COL4A2,DAG1,FBLN5,GPC1,LAMB1,LAMB2,LTBP4,MMP2,MMP9,RAPSN,TIMP1
niacinamide		chemical - endogenous mammalian		0.711	0.00728	ACTA2,BCL2,CCL2,CD14,CD40,CDKN1A,CDKN2D,EED,KLF4,MMP9	398 (18)
CLU	-1.905	other		0.712	0.000409	APP,BCL2,CCL2,CDKN1A,CLU,MMP2,MMP9,SAMHD1,SREBF1	429 (21)
SCGB1A1	-0.659	cytokine		0.721	0.000719	C3,CDKN1A,COL4A1,MMP2,MMP9,SELL	377 (16)
TNFSF15	0.313	cytokine		0.722	0.0045	ACTA2,BIRC3,CCR7,CD40,CD83,CDH2,MMP9	301 (14)
TRAPPC1	-0.362	other		0.724	0.000274	BCL2,CALR,CAPN2,CDKN1A,DNAJA1,HSP90AA1,HSP90AB1,IRF8,MAN1C1,PDIA3,SEC61G,SYVN1
CNTF	-0.111	cytokine		0.724	2.06e-08	A2M,APOD,ATF3,CD14,CD69,CEBPD,CXCR4,EGR1,FOS,FXYD5,GATM,GMFG,HVCN1,IL7R,KCNN4,KLF4,LDHB,LGALS3,NAMPT,PF4,REL,S100A6,SCD,SERPINA3,SOCS1,SREBF1,STX1B,TIMP1,TPI1,VAV1	309 (15)
poly rI:rC-RNA		biologic drug		0.725	3.21e-18	ANXA1,APP,ARID5A,ATF3,B4GALT5,BCL2,BIRC3,BTLA,C1R,C3,CASP1,CASP8,CCL19,CCL2,CCL3,CCR7,CCT7,CD14,CD22,CD40,CD44,CD47,CD69,CD82,CD83,CD9,CDH2,CDKN1A,CEBPD,CFB,CIITA,CXCL13,CXCL9,CXCR4,EGR1,ETS1,FCGR2B,FLI1,FOS,GATM,HAS1,HES4,HLA-DMA,HLA-DMB,HLA-DOB,HLA-F,IFI27,IFI6,IFITM1,IFITM3,IKBKE,IL7R,IRF3,IRF8,ISG15,JUN,KLF4,LTB,LTF,LY6E,LYN,MMP2,MMP9,NAMPT,NOP2,NR4A1,OPTN,PDHB,PEG3,PIM1,PLSCR1,POU2AF1,POU5F1…	323 (13)
S-adenosylmethionine		chemical - endogenous mammalian		0.726	7.42e-05	ACTA2,CCN1,FOS,ITGAL,MMP9,NFATC1,PRMT1,RAC1,SREBF1	497 (20)
LEF1	0.727	transcription regulator		0.727	1.21e-07	ACTA2,ANXA1,ARHGDIB,BCL2,BLK,CARD11,CD19,CD44,CD79A,CD79B,CD83,CDKN1A,CEBPD,CPE,CXCR4,HES7,IFITM3,IL7R,KHDC3L,LAMC1,LCK,MBNL3,MGAT5,MMP2,NCF1,PCSK1N,PRDX4,RASGRP3,RBPMS,RHOH,SOX9,TLR9,TNFRSF13C,WDFY4	462 (21)
TRIM28	-0.624	transcription regulator		0.728	4.66e-05	ARID5A,C1orf116,CLDN11,CXCR4,CYP11A1,EFEMP1,EGR1,ETS1,ETV5,FOS,HAS1,IL1R1,KLF2,LTF,MMP2,NRXN2,SOX4,SOX9,WNT6	384 (19)
SQSTM1	-0.26	transcription regulator		0.728	0.0189	ARID5A,ATM,FGL2,ISG15,JUN,MMP2,MMP9
PNO1	-0.097	other		0.728	0.0189	BCL2,CDH2,CDKN1A,NSG1
S100A4	0.167	other		0.73	0.000124	ACTA2,CCL19,CDKN1A,MMP2,MMP9,PF4,TIMP1,TIMP2,TJP1	304 (18)
delta-9-tetrahydrocannabinol		chemical drug		0.731	0.0251	BCL2,CASP8,CD69,CXCR4,DUSP6,FOS,LTF,SOD1,SOD2
STING1	-0.377	ion channel		0.735	2.48e-06	BCL2,BLK,CASP1,CCL2,CD47,CD83,EVI2A,FCGR3A/FCGR3B,GMFG,IFI27,IFITM1,IFITM3,IRF3,IRF8,ISG15,JAK3,MMP2,PTPRC,SAMHD1,SOCS1,SP100,TGFB2,UPP1,USP18	227 (14)
PGR	0.485	ligand-dependent nuclear receptor		0.737	4.99e-11	A2M,ACE,ADAM19,ATP1B1,BGN,BIRC3,BMP1,BTG1,CALD1,CAPN2,CD44,CDH2,CDKN1A,CEBPD,CSRP1,DPYSL2,DST,DYNLL1,FLNA,FLOT2,FOS,GAS6,GLUL,GPRC5A,HBA1/HBA2,IFI27,IL1R1,ISG15,ITGA3,ITGA4,KLF4,LAMB2,LAMC3,LCP1,MMP2,MMP9,MYCN,PDPN,RASGRP2,RHOBTB3,RHOC,RHOH,S100A6,SELL,SERPINA5,SERPINH1,ST3GAL4,STMN1,TGFB2,TGFBI,TSC22D3,VASP,WAS	523 (21)
rottlerin		chemical drug		0.74	0.00506	BIRC3,CDKN1A,CIITA,JUN,MMP2,MMP9,PLSCR1,PRDX1,TJP1	404 (23)
PDE4 (family)		group		0.742	0.000229	CCL2,CD14,CD40,CDKN1A,FDPS,PPBP	283 (12)
MANF	-0.232	other		0.744	0.0171	ACTA2,BCL2,CYCS,MMP9,SREBF1
HNRNPU	-0.03	transporter		0.746	5.19e-07	ANXA1,APOE,ATF3,C1QA,C1QB,C1QC,CCL2,CDKN1A,CTSV,GAS6,POU5F1,RAC1,SAT1,SOX9,TGFB2,TYRO3	350 (12)
PRDX1	-0.686	enzyme		0.75	0.00888	CD9,MMP2,MMP9,REL	440 (22)
NOD2	0.072	other		0.75	0.0036	CCL2,CCL3,CD40,KLF2,MARCKSL1,MCOLN2,RASGRP3,SOD2,TRAF1	275 (12)
mir-137 (includes others)		microRNA		0.75	0.0105	APP,BCL11A,CLDN11,FSTL1
tanespimycin		chemical drug		0.751	0.000113	ATM,BCL2,BIRC3,CALM1 (includes others),CDKN1A,CYCS,EIF4A1,HSP90AB1,JUN,LAT,LYN,MIF,SCD,SERPINH1,SOD2,SREBF1	484 (23)
TRAF6	-0.129	enzyme		0.754	0.000302	BIRC3,CCL2,CXCL13,GABARAPL1,IL19,NCF1,PAG1,PRMT1,SELE,SERPINA3,SOD2	336 (15)
prednisolone		chemical drug		0.756	3.39e-07	APOE,APP,BCL2,BIRC3,BTG1,CALD1,CASP8,CCL2,CEBPD,CTSB,CXCR4,DAPK1,GABARAPL1,HDAC1,HSP90AA1,IL19,ITGA4,MYCN,PIK3CG,PRDX1,PRNP,SDC2,SOCS1,SOD1,SOD2,TSC22D3,TUBA4A,TXNIP,UVRAG	393 (14)
CREB3	0.088	transcription regulator		0.757	0.000566	ANXA1,CANX,FKBP4,MMP9,SREBF1
calphostin C		chemical drug		0.759	0.000405	ACTA2,BCL2,CCL2,CDKN1A,CLU,ETS1,FOS,MMP9,POU2F2,SOD2	393 (20)
26S PROTEASOME (complex)		complex		0.761	0.0424	ATF5,BIRC3,CCL2,CDKN1A,CTSA,CTSB,MDM4,PRNP,TXNIP,ULBP1,UVRAG
SIAH1	-0.236	enzyme		0.762	0.00902	ANXA2,C3,CDKN1A,CTSB,CTSV,GLUL,LGALS3	357 (12)
IL19	0.89	cytokine		0.762	0.000958	CCL2,CXCR4,MMP9,POU5F1,SOCS1	304 (17)
PDPK1	0.118	kinase		0.769	3.75e-07	A2M,ALOX5,BCL2,CCR7,CD47,CDKN1A,CST3,KLF2,MMP9,NFATC1,POU5F1,SELL	394 (22)
citric acid		chemical - endogenous mammalian		0.772	0.000422	BCL2,CASP1,CASP8,PRKCB,TXNIP	278 (13)
U0126		chemical drug		0.777	9.03e-08	ACTA2,AQP3,ATF3,BCL2,BIRC3,C3,CCL2,CCL3,CD44,CD69,CDKN1A,CEBPD,CIITA,COL4A1,CXCL9,CXCR4,CYP11A1,DUSP6,EGR1,ETS1,ETV5,FOS,GSN,HMGB3,HSP90AB1,IGHM,ITGA3,JUN,KCNN4,LAMB1,LAMP2,MMP2,MMP9,NDUFAB1,NFATC1,NR4A1,PDYN,PRKCB,RAC1,RAC2,SOCS1,SOD2,SOX9,SREBF1,STK17A,SYK,TGFB2,TIMP2,TRAF1,TSC22D3,TUBA4A,TULP3,TXN	395 (17)
mir-146 (includes others)		microRNA		0.778	0.00224	APBA3,CCL2,CCL3,CD40,EVI2B,FOS,IFITM3,ISG15,MMP2,MMP9,SDHD,SOCS1	207 (13)
S100A9	-0.765	other		0.784	2.04e-07	A2M,AKAP12,ALDH1A1,ATF3,BCL2,C1QB,C3,CASP1,CD69,CDH3,CORO1A,COX6A2,CXCL14,ETV5,GPRC5A,ISG15,MMP2,MMP9,NTRK3,PRODH,TNFAIP8,TXNIP,UNC5A,USP18	372 (17)
NME1	-0.271	kinase		0.784	0.00873	BCL2,CDKN1A,MMP2,PTN,RAC1,TIMP1	410 (20)
FAS	0.47	transmembrane receptor		0.785	9.47e-18	ACTA2,ANXA2,ARHGEF1,BCL11A,BCL2,BGN,BIRC3,CASP8,CCL2,CCL3,CD22,CD44,CD83,CDKN1A,CEBPD,COL18A1,COL4A1,COL4A2,CTSL,CXCL9,EGR1,FCGR2B,FGL2,FLOT2,FOS,HLA-F,INPP5D,JUN,LAT,LGALS3,LTB,MEF2C,MGP,MIF,MMP9,NLRP1,NR4A1,OPTN,PIK3C2B,PIK3CD,PIK3CG,PRKCB,PSD4,PSTPIP1,RARA,RASGRP2,RDX,SIPA1,SIT1,SOD2,SPTBN1,STK17A,STK17B,SYK,TP53BP1,TUBA4A,TYK2	319 (17)
MCC950		chemical reagent		0.786	2.43e-05	CASP1,CCL2,CD40,CD44,CXCR4,IL7R,ITGA4,LMNA,MMP9,TIMP1	402 (21)
ITGB2	0.111	transmembrane receptor		0.788	0.0002	ACTA2,CCL3,CD44,CD69,ITGA4,ITGAL,MMP9,RAC1,RAC2	365 (17)
RELA	-0.054	transcription regulator		0.792	9.88e-18	A2M,ACTA2,ALOX5AP,APOE,APP,ARHGDIB,BCL2,BEX1,BIRC3,C3,CARD8,CASP8,CCL19,CCL2,CCL3,CCR7,CD14,CD40,CD44,CD69,CDKN1A,CFB,CIITA,CR2,CRYAB,CTSB,CXCL9,CXCR4,DOCK8,EGR1,FOS,GSTA1,GZMM,HDAC9,IGHM,IKBKE,IL7R,ISG15,JUN,LTB,LYN,MIF,MMP2,MMP9,NAMPT,NFATC1,NFATC2,NR4A1,POU2AF1,POU5F1,PTPN6,PXN,S100A6,SCO2,SELE,SH3KBP1,SMAP2,SMOC2,SOD2,SOX9,SREBF1,STK17B,STK4,SYTL1,TLR9,TNFRSF10A,TRAF1,VASP	369 (13)
PLX5622		chemical drug		0.797	2.14e-11	ARHGAP45,BSG,C1QB,C1QC,CCL19,CCL2,CCR6,CD14,CD9,CDKN1A,CELF2,CXCL13,CXCR5,EMC10,HSP90AB1,ICAM5,IL1R1,LAMB2,LAPTM5,LTB,LY86,MIF,MMP2,MPEG1,NAMPT,NAPSA,NCF1,NCKAP1L,NPTX2,NRXN2,NSG1,PF4,SERPINF1,SPARC,STAB1,TGFB2,TJP1,TYROBP
PRKN	-0.053	enzyme		0.798	0.00123	ACTA2,CASP1,CCL2,CCL3,CDKN1A,CTSB,GATA4,IGFBP4,MIF,MMP9,PRDX1,SREBF1,TIMP2	341 (19)
HDAC2	-0.552	transcription regulator		0.8	0.001	ACTA2,ALOX5,CDKN1A,EGR1,FCER2,GABARAPL1,LAT,MMP9,MYCN,NFATC1,RHOB,RNASE1,SOX9,TAGLN,TNNI2,TPD52	446 (18)
PRKCZ	0.317	kinase		0.808	0.0171	BCL2,ETS1,JUN,MMP2,MMP9
DIO3	0.535	enzyme		0.809	7.52e-05	ADCY7,ALDH1A1,ALOX5,ALOX5AP,CLDN11,CYP11A1,FXYD6,GATA4,IRF8,ITGA4,LAPTM5,MMP9,NXF3,PCSK1N,PTPRR,SEL1L3,SPATA21,TYRO3,WNT6	280 (10)
lithium		chemical drug		0.814	8.59e-05	APP,BCL2,CASP8,CDKN1A,EGR1,FOS,HDAC1,IFI27,ISG15,JUN,MMP9,PDE4D,PDYN,RAB7A	424 (21)
RXRG	-0.092	ligand-dependent nuclear receptor		0.816	0.00998	CCL19,CRYAB,IL27RA,IL7R,MYBL2,NRROS,POU5F1,SREBF1,TIMP2
RCN3	0.012	other		0.816	0.0158	ATF3,CALR,CLU,CXCR4,LYN,PTN
ARHGAP31	0.466	other		0.816	0.00178	ARHGEF18,CDH2,JUN,SERTAD2,SPARC,TGFB2	281 (11)
harmine		chemical - endogenous non-mammalian		0.816	7.05e-05	ACTA2,BCL2,FOS,MMP2,MYBL2,NFATC1	396 (12)
KU-55933		chemical drug		0.816	0.00178	ACTA2,ACTN1,CSRP1,IFI27,ISG15,TAGLN	191 (7)
SAHM1		chemical reagent		0.816	0.00699	CD44,CR2,FLNA,HES4,JAM3,LY6E
HDAC1	0.76	enzyme		0.818	1.84e-07	AKAP12,ALOX5AP,ATF3,CD44,CDKN1A,DENND2B,DHFR,EGR1,FLNA,FOS,GABARAPL1,GLUL,GPC1,GSTP1,JUN,KLF2,LAT,MBD2,MEF2C,MMP9,MYBL2,MYL9,NCKAP1,NFATC1,POU5F1,PRAG1,PTPN6,RAB6A,RAC1,RALGPS2,RHOB,SOX9,SREBF1,TAGLN,TIMP1,TNNI2,TNS1,TPD52,TSC22D3	496 (23)
thioctic acid		chemical drug		0.822	1.66e-05	BCL2,CCL2,FOS,GSTP1,JUN,MMP2,MMP9,NDUFAB1,SELE,SOD1,SOD2,TIMP2,UCP2	316 (18)
ZMPSTE24	-0.119	peptidase		0.83	0.00284	ATF3,CASP1,CDKN1A,CTSV,CXCL14,LMNA,SOCS1	239 (9)
IRF4	0.463	transcription regulator		0.83	1.23e-10	BIRC3,BTLA,CANX,CCR7,CIITA,CXCL9,CXCR4,DOCK8,FCER2,FSTL1,IFI27,IL1R1,IL7R,INPP5D,ISG15,ITGAL,MS4A1,NFATC2,PAX5,PLSCR1,RAB7A,RAC1,RHOB,SCD,SH3KBP1,SMAP2,SPIB,SREBF1,STK17B,STK4,TCF7,TRAF1	397 (15)
VAV1	0.98	transcription regulator		0.83	0.00127	BCL2,CD69,FOS,JUN,REL,VAV1	328 (21)
CALCINEURIN (complex)		complex		0.83	0.0286	BCL2,CCL3,CTSV,EGR1,FOS,NFATC2,NR4A1
miR-223-3p (miRNAs w/seed GUCAGUU)		mature microRNA		0.83	0.0458	CDKN1A,MEF2C,RHOB,STMN1
ERBB4	-0.271	kinase		0.832	1.72e-05	ACTA2,ADAM19,ADAM9,CCL2,CDKN1A,EGR1,FBLN2,GPC1,HBA1/HBA2,HMGA2,IGFBP4,JUN,PTGIS,SERPINA3	477 (21)
IL10	-0.342	cytokine		0.837	8.21e-18	ACTA2,ALOX5AP,BCL2,CASP8,CCL19,CCL2,CCL3,CCR6,CCR7,CD14,CD40,CD44,CD63,CD72,CD83,CDKN1A,CDKN2D,CIITA,CTSA,CTSB,CTSH,CTSV,CXCL13,CXCL9,CXCR4,FCER2,FCGR2B,FCGR3A/FCGR3B,FOS,GNS,GPRC5B,HDAC9,HLA-DMA,IGFBP4,IL1R1,IL7R,INPP5D,ITGA4,ITGAL,JUN,LAMP2,LGALS1,LGMN,LTB,LYN,MAN2A1,MMP2,MMP9,MYBL2,NFATC1,PAK1,PF4,PIK3CG,PLA2G2A,RAB7A,SELE,SELL,SOCS1,TIMP1,TLR9,TNFRSF13B,TNFRSF13C,TSC22D3,TUBB4B,VAV1	454 (18)
enterotoxin B		biologic drug		0.841	0.018	CCL2,CCR6,CD40,CD69,CXCL13,CXCR4,SERPINA3,UCHL1
WWTR1	-0.593	transcription regulator		0.842	0.0118	ACTA2,ADGRG5,ARHGAP15,CCN1,CD44,CDKN1A,CYP11A1,IL7R,POU5F1,PRMT8,SOX9,SYNPO,TNFRSF10A
C5AR1	-0.012	G-protein coupled receptor		0.842	0.0268	C3,CD40,FCGR2B,INPP5D,MMP9,TGFB2,TYROBP
APOA1	-1.245	transporter		0.843	0.000683	APOE,APP,ATF3,CSH1/CSH2,KLF2,PTGIS,RAC1,SOD2,SREBF1	391 (20)
ETV5	-1.22	transcription regulator		0.845	8.46e-06	BEX1,CAVIN1,CD14,CDH2,CDKN1A,CTNNA1,CXCR4,DPYSL2,ETV5,FXYD5,LGALS3,LYN,MMP2,S100A6,SAMHD1,SCD,TJP1	222 (7)
WNT4	-0.148	cytokine		0.845	0.0281	ACTA2,CDH2,EAF2,FKBP4,SPARC,WNT6
HMGA1	0.192	transcription regulator		0.846	4.26e-14	ACTA2,ATM,CCN1,CD19,CD44,COL4A1,COL4A2,COX6A2,CPE,CRYAB,CSK,CTSH,EGR1,FOS,FOSL2,FSTL1,GSN,IGFBP4,ITGAL,KLF2,LAMB1,LY6E,MMP9,RARA,RHOB,SERPINH1,SOX4,SPARC,SYK,SYPL1,TAGLN,TFAP2C,TRIM28,WNT6,ZYX	494 (21)
HOXA10	0.645	transcription regulator		0.846	0.000158	ALDH1A1,ALOX5AP,APOE,CDKN1A,CTSV,GAS6,HOXB3,HSP90AA1,IL1R1,LTF,MYCN,NR4A1,PDPN,PEG3,RBP1,SAT1,SCD,ST6GAL1,STK17B
MYD88	0.002	other		0.847	1.94e-07	ALDH1A1,ARID3A,ATM,C3,CCL2,CCN1,CD14,CD40,CD44,CD83,CEBPD,CXCL13,EGR1,FOS,HDAC1,HSP90AB1,IGHM,IKBKE,IL7R,INPP5D,IRF8,ISG15,ITGA4,JUN,LTB,MMP2,MMP9,NFATC2,PIM1,SAMHD1,SELE,SOCS1,SOX9,TIMP1,TNFRSF13B,USP18	310 (13)
PML	-0.087	transcription regulator		0.848	4.29e-05	APOE,CDH2,CDKN1A,CIITA,CPE,CXCR4,FANCD2,HLA-DMB,IFI27,IFITM1,ISG15,PLSCR1,PRDX1,SCD,SLC35A2,SREBF1,STMN1,TXN,UCP2	377 (20)
CXCR2	0.384	G-protein coupled receptor		0.849	0.0274	BCL2,CDH2,ITGAL,SOX9
PTGS1	0.455	enzyme		0.849	0.0332	ATF3,MMP2,MMP9,NCF1,TNNI2
CXCR4	1.574	G-protein coupled receptor		0.851	0.000114	BCL2,CCL2,CD44,CD69,CD9,CDH2,CDKN1A,CXCR4,EGR1,MMP2,TNFRSF10A	390 (19)
TPH1	0.035	enzyme		0.853	0.00642	FCMR,GALNT18,GPR171,H2BC18,JUN,LGMN,MAP4K1,SLAMF6,ZNF519
dapagliflozin		chemical drug		0.853	0.00544	ACTA2,BTLA,CDKN1A,CXCL13,ISG15	220 (7)
taurodeoxycholic acid		chemical - endogenous mammalian		0.853	0.00998	ACE,ADGRG1,APOD,CASP1,CRIM1,IL7R,KCNE1,LTBP4,PLGLB1/PLGLB2	236 (7)
IFN GAMMA (complex)		complex		0.858	0.0055	CASP1,CCL2,CDKN1A,CXCL9,IGFBP4,IRF8,MMP9,SOCS1,TGFB2,TNFRSF13C	379 (15)
NOSTRIN	-0.562	transcription regulator		0.863	2.88e-05	ACE,ANXA5,BCL2,COL18A1,MMP2,MMP9,SELE,SOD1	357 (15)
TNFSF13B	0.136	cytokine		0.863	5.51e-07	BCL2,BTLA,CCL2,CCR7,CD40,CD83,CR2,CXCR5,FCER2,FCGR2B,GAS6,HLA-DMB,HSH2D,JUN,MAGED1,MMP9,MYBL2,NAMPT,PLSCR1,POU2AF1,SELL	345 (14)
miR-204-5p (and other miRNAs w/seed UCCCUUU)		mature microRNA		0.863	0.0118	BCL2,BMP1,CDH2,HMGA2,MMP9,POU5F1,SOX4,SPARC
THY1	-0.511	other		0.864	0.000566	ACTA2,CLU,ETS1,GAS6,MMP2	401 (22)
PLAU	-0.608	peptidase		0.865	0.00301	ACTA2,CCL2,CCN1,CDH2,HLA-DMA,MMP9,PIK3CG,PLG,PTN	381 (22)
FKBP10	-0.104	enzyme		0.87	0.0108	BGN,COL18A1,MMP2,PDPN,PRNP,SOCS1,TIMP1
cuprizone		chemical toxicant		0.87	1.87e-16	ANXA2,ANXA3,APP,ARHGDIB,C1QB,C1QC,CNN3,CRYAB,CSRP1,CTSB,FDPS,FLNA,FOS,GLUL,GPR132,GSN,HVCN1,IKZF1,IRF8,JAM3,LAMP2,LCP1,LGALS1,LGALS3,LGMN,LSP1,NCF1,NCKAP1L,PTPRC,RBP1,SERPINA3,SYNPO,VAV1,ZIC3	251 (7)
TNF (family)		group		0.872	1.32e-06	APP,ATF3,BCL2,BIRC3,CASP1,CCL2,CCL3,CD22,CD40,CD72,CXCL9,FCER2,IFI6,IFITM1,IKBKE,IL1R1,ISG15,JUN,LGALS3BP,LY6E,MMP9,PLSCR1,SELE,SELL,SP110,ST6GAL1,TRAF1,TRIM22,USP18	257 (11)
GPS2	0.164	transcription regulator		0.877	7.64e-05	ADIPOR2,BLNK,CD14,CDKN1A,CR2,DHRS3,FAM20C,RGL1,RHOB,SOCS1,WIPF1	297 (7)
miR-1-3p (and other miRNAs w/seed GGAAUGU)		mature microRNA		0.877	0.0133	ANXA2,ARF3,ARHGEF18,BCL2,CNN3,CSRP1,CXCR4,FBLN2,FERMT2,FSTL1,HACD3,KIF2A,LRP1,POM121/POM121C,SHTN1
HEY1	-0.076	transcription regulator		0.878	5.79e-05	ACTA2,CDKN1A,GATA4,MMP2,MMP9,MYH11,NFATC1,TAGLN	415 (18)
FC GAMMA RECEPTOR (family)		group		0.882	0.00836	CCL19,CCL3,CD40,CDKN1A,IRF8	373 (14)
H-7		chemical - kinase inhibitor		0.888	0.00019	EGR1,FCER2,FOS,ISG15,LAT,PIM1,SELE,SOD2	420 (18)
CST5	-0.006	other		0.889	5.57e-05	AKAP12,ANXA2,ANXA3,ANXA5,CD44,CORO1A,CTSB,DSP,ESRP1,GPRC5A,GRAP,LAMC1,LIMD2,MEF2C,MYL9,MYO5B,NOP2,POLR2J2/POLR2J3,PRDX1,RBM3,RBP1,RNASEH2B,S100A11,SOX4,TXN,VASP
ERN1	0.016	kinase		0.89	0.00165	ACTA2,ATF3,CEBPD,ETS1,IFITM1,JUN,NCOA3,PDHB,PDIA3,SCD,SPARC,SYVN1,TXNDC5,TXNIP,WFS1	368 (21)
LATS2	0.027	kinase		0.896	0.025	BCL2,CCN1,CD14,CD24,CDKN1A,LTF,SOX9
HOXA7	0.186	transcription regulator		0.896	0.000876	ADGRG1,IL7R,LAT2,LY86,PTPRCAP,SOX4
FCGR2B	0.908	transmembrane receptor		0.896	0.0036	AIM2,APP,CCL3,CD40,IFI27,MARCKSL1,SOCS1	402 (16)
SAA1		transporter		0.896	0.00622	BCL2,BGN,CCL3,MMP2,MMP9,SREBF1	365 (15)
KN 93		chemical drug		0.896	0.00699	CD83,ETS1,FOS,MMP2,NR4A1,SELE	360 (19)
IRF5	0.225	transcription regulator		0.898	1.02e-05	CCL19,CCL21,CCL3,CDKN1A,COL4A1,CXCR4,IFITM3,ISG15,NAMPT,NT5C3A,PLSCR1,RAC1,SP110,YWHAE	357 (16)
LPIN1	-0.538	phosphatase		0.9	0.00632	APOE,CDKN1A,FDPS,SCD,SREBF1	480 (23)
MIR17HG		other		0.901	4.49e-05	ACTA2,APP,ATM,BLNK,CDKN1A,CPE,CXCR5,IL7R,KLF2,LRP1,MAN2A1,MYCN,NCSTN,RGMA,SOX4,TAGLN
BANF1	-0.083	other		0.905	0.00013	CASP1,CCL2,IFI27,IFI6,IFITM1,IFITM3,IL7R,IRF3,ISG15,SOCS1,TIMP1	163 (7)
RAD51	-0.007	enzyme		0.905	0.000114	ATM,BIRC3,CASP1,CASP8,CD44,CDKN1A,FANCD2,LGALS3,SAT1,SOD2,TIMP2
HYAL1	0.478	enzyme		0.905	5.4e-06	ATP2B4,CASP1,IGFBP4,LGALS3BP,LPXN,NLRP1,PHLDB1,RUNX1T1,SEL1L3,SOX9,TAGLN
SN-011		chemical reagent		0.905	0.0001	CCL2,CD40,CDKN1A,IFITM3,IKBKE,ISG15,LY6E,NAMPT,SAMHD1,SP110,USP18
STAG2	-0.049	other		0.912	3.47e-05	CD69,IFI27,IFITM1,ISG15,LGALS3BP,PLSCR1,SELL,SP110,USP18
IRF3	0.777	transcription regulator		0.92	3.9e-08	ADAM9,B4GALT5,BIRC3,BTLA,CCL19,CCL2,CCL3,CD40,CD69,CDH2,CDKN1A,HLA-F,IFI27,IFI6,IFITM3,IRF3,ISG15,MMP9,NECTIN2,NT5C3A,PLAC8,PLCG2,PRNP,PTMS,SELE,STK4,TFAP2C,USP18	234 (14)
IL2	-0.457	cytokine		0.925	1.97e-24	ADAM19,ANXA1,ARHGAP25,ARHGEF18,ATF5,ATM,BCL2,BIRC3,C3,CASP1,CCL2,CCL3,CCR6,CCR7,CD40,CD44,CD47,CD69,CD83,CD9,CDKN1A,CRABP2,CTSL,CXCR4,CXCR5,CYCS,CYTIP,DAPK1,DENND2D,DHCR24,DUSP2,DUSP6,ELOVL5,ETS1,FCGR3A/FCGR3B,FCMR,FGL2,FOS,FOSL2,HDAC1,HVCN1,IFI6,IGFBP4,IKZF3,IL1R1,IL27RA,IL7R,IRAG2,ISG15,ITGA4,ITM2B,ITSN2,JAK3,JUN,KIR3DL1,LAPTM5,LCK,LSR,LTB,LY6E,MMP2,MMP9,NCR3,NOP2,NPTX2,PAX5,PDIA3,PIM1,PLA2G2D,…	338 (15)
CDH2	-1.386	other		0.927	0.00395	ACTA2,BCL2,CDKN1A,JUN,MMP9	467 (27)
IL8R (family)		group		0.927	0.000979	BCL2,CR2,MMP2,MMP9	378 (22)
propionic acid		chemical - endogenous mammalian		0.927	0.00742	ATP2A3,CCR7,LY86,NECAB2
N-[N-(3,5-difluorophenacetyl-L-Ala)]-S-phenylglycine t-butyl ester		chemical - protease inhibitor		0.936	0.00112	ACTA2,ADGRG1,APP,BCL2,CXCR4,DERL3,DHCR24,FAM20C,FDPS,HES4,IL7R,REL,SCD,SOX9,TGFBI	314 (18)
dextran sulfate		chemical drug		0.944	3.49e-06	ACE,ATM,BCL2,C3,CARD11,CASP1,CCL19,CD14,CD40,CD69,CD83,CDKN1A,COL18A1,ENG,EPHB4,ETS1,FGFR3,IFITM3,ISG15,KCTD11,LCP1,MMP2,MMP9,NFATC2,PTN,SCRIB,STMN1,TGFB2,TIMP2,TJP1,TNFRSF10A,WNT6,WNT8A	374 (16)
ferulic acid		chemical - endogenous non-mammalian		0.946	0.00106	APP,BCL2,CDKN1A,DPYSL2,SOD1,TIMP1	416 (15)
tyrphostin AG 1478		chemical drug		0.951	0.00393	ACE,CCL2,CDKN1A,CXCR4,FOS,MMP2,MMP9,NCF1,S100A10	351 (20)
IFNB1	-0.05	cytokine		0.953	8.03e-08	ANXA5,BCL2,CAPN2,CASP1,CASP8,CCL2,CCL3,CD14,CD40,CD83,CDH2,CDKN1A,CRYAB,CXCL9,DKK3,FBLN2,FOS,IFI27,IFI6,IFITM1,IL1R1,IRF3,ISG15,LAMB1,MMP2,MMP9,NFATC1,NT5C3A,REL,SOCS1,TIMP1,TIMP2,TLR9,TNFRSF10A,UCHL1,USP18	242 (14)
mir-1275		microRNA		0.954	0.000674	BCL2,MMP2,MMP9,POU5F1	232 (7)
KLF5	-0.033	transcription regulator		0.956	1.09e-06	ACTA2,BCL2,CAVIN1,CD44,CDH2,CDKN1A,CEBPD,CXCR4,DHCR24,JUN,MMP9,RARA,SOX4,SP140,TAGLN,TIMP1,UCP2,WFS1	357 (18)
CCM2	0.263	other		0.956	3.08e-05	ACTA2,ALDH1A1,CRABP2,MYH11,RARA,RBP1,TAGLN	320 (13)
ochratoxin A		chemical toxicant		0.957	0.00278	BCL2,CDH2,GSTP1,MMP9,TIMP1	192 (7)
RHOA	-0.121	enzyme		0.961	1.27e-05	ACTA2,BCL2,CDKN1A,FOS,JUN,MMP9,MYCN,MYL11,PAK1,PIK3CG,RHOB,RHOC,SDC2,SOX9,SREBF1,TAGLN	438 (23)
PTEN	0.269	phosphatase		0.962	2.11e-13	ACTA2,ALOX5AP,ANXA1,ATF3,ATP5ME,BCL2,BEX1,BMP1,BTG1,C3,CCR7,CD40,CD44,CDH2,CDKN1A,CDKN2D,CNN3,COL18A1,COL4A1,COL4A2,CSRP1,CTNNA1,CTSB,CTSV,CXCL13,CXCR4,CXCR5,DHFR,DKK3,EED,ENTPD8,ETS1,FDPS,FGFR3,FNDC5,FOS,GALR3,GPR4,HCLS1,HLA-DMA,ISG15,JUN,LAMP2,LDHB,LGALS3,LY6E,MAN1C1,MKRN1,MMP15,MMP2,MMP9,MT2A,MYBL2,NFATC1,NOP2,PDHB,PF4,PIK3CD,PIM1,PLOD1,POU5F1,PRKCB,PTN,PTPRC,PXN,SAT1,SCD,SDHD,SELL,SOX4,SPARC,…	461 (20)
PD98059		chemical - kinase inhibitor		0.966	7.55e-18	ACE,ACTA2,ACTR3,AKAP12,ALOX5AP,ANXA1,ATF3,BCL2,BGN,C3,CCL19,CCL2,CCL3,CD14,CD37,CD40,CD44,CD69,CD83,CDH2,CDH3,CDKN1A,CEBPD,CLU,COL4A1,CTSB,CTSH,CTSL,CXCR4,CYCS,DENND2B,DHRS3,DUSP6,EGR1,ENG,ETS1,FOS,HAS1,HMGA2,HMGB3,IL27RA,ITGA4,JUN,KLRC2,LAMP2,LAT,MIF,MMP2,MMP9,MYBL2,MYCN,MYH11,NINJ1,NR4A1,PCSK6,PIM1,PRNP,S100A10,SELE,SELL,SOD1,SREBF1,ST3GAL4,ST6GAL1,TAGLN,TIMP1,TIMP2,TNFRSF10A,TNFRSF13B,TRAF1,TS…	448 (20)
OSMR	-0.553	transmembrane receptor		0.97	0.00355	BCL2,BIRC3,FOS,PIM1,SCD,SOCS1,SREBF1,TIMP1	246 (15)
ginsenoside Rb1		chemical - endogenous non-mammalian		0.97	0.000585	ACTA2,CYBA,FOS,NCF1,SCD,SREBF1	394 (18)
PP1		chemical drug		0.97	0.00622	CXCR4,FOS,JUN,MMP2,TAGLN,TJP1	357 (19)
CLIC4	-0.451	ion channel		0.971	9.36e-07	APOE,C3,CD63,CFI,CNN2,CST3,DDR1,EFEMP1,FBLN5,MMP2,SOD2,TIMP2	221 (7)
vismodegib		chemical drug		0.971	6.48e-06	A2M,BCL2,CCL2,CCL21,CD14,CXCL9,DCK,KLF4,LGALS3,POU5F1,SOX9,TNFRSF10A	263 (10)
FAAH	-0.721	enzyme		0.974	0.00209	FOS,MMP9,NFATC1,POU5F1,PTK2B,RPL7L1	245 (11)
GW-788388		chemical reagent		0.975	0.00137	ACTA2,CDKN1A,MMP2,MMP9	182 (7)
CDKN1A	-1.211	kinase		0.977	1.67e-05	ACTA2,APP,BCL2,CCL2,CCN1,CD24,CD44,CDKN1A,COL4A1,COL4A2,CRYAB,CTSB,E2F5,FERMT2,IFITM3,IL1R1,ITGA3,LAMC1,LGALS3,LGALS3BP,MMP9,MYBL2,PLEKHO1,PRSS23,PTK2B,PTPRC,SOD2,SOX9,SPARC,STMN1,TUBB4A	464 (20)
HDAC7	0.068	transcription regulator		0.996	0.0216	CD44,CDKN1A,NFATC1,NR4A1
cobalt chloride		chemical reagent		0.996	0.00377	ABCB10,ACTA2,BCL2,BTG1,CCR7,CDKN1A,CLU,COL18A1,CXCR4,FOSL2,HSP90AB1,JUN,SDC2,SERPINF1,TJP1	347 (17)
heparin		chemical - endogenous mammalian		0.997	0.0007	ACTA2,APOE,CD40,CD83,CYP11A1,FOS,IL1R1,MMP2,MMP9,PF4,SELE	374 (19)
BNIP3L	-0.565	other		1	1.12e-09	BLNK,CD19,CD22,CD47,CD79B,CST3,FANCD2,GSN,LTB,MAP4K1,MYBL2,NT5C3A,PIK3CD,PTK2B,SYK,TIMP2
OSCAR	-0.556	other		1	0.0458	BCL2,CD40,CD83,IL1R1
KDM3B	-0.536	enzyme		1	0.0286	ALDH3A2,ANKRD13A,APOD,C1R,DAPK1,PRUNE2,STMN1
LONP1	-0.487	peptidase		1	0.018	ANXA2,C1QBP,CALU,PDIA3,S100A11,SMDT1,SOD1,SOD2
TMEM184B	-0.392	other		1	0.0216	CYFIP2,FBLN1,LY86,NRXN2
SELP	-0.199	transmembrane receptor		1	0.019	CCL2,CCL3,CDKN1A,CXCR4,STAT6
EXOSC3	-0.16	enzyme		1	0.0165	CDKN1A,GATA4,ITGA3,KMT2E
HOXC8	-0.148	transcription regulator		1	0.0122	ADAM19,APP,PPBP,SERPINF1,TAGLN
RNF5	-0.139	enzyme		1	0.0158	CD14,CD22,CD79B,CST3,FOSL2,JAK3,SORBS3,STMN1,ZYX
RNF138	-0.09	enzyme		1	0.0143	BIRC3,CCR7,NAMPT,RIPOR2
PCYT2	-0.087	enzyme		1	0.00613	BCL2,SCD,SLC27A4,SREBF1
MED16	-0.035	transcription regulator		1	0.00137	CCN1,MMP2,MMP9,TAGLN	315 (9)
SCARB1	-0.012	transporter		1	0.049	APOD,APOE,CCL2,SELE,SREBF1
Pick1		other		1	3.83e-19	ANXA2,ANXA5,APOE,ATP1A1,C3,CD151,CD63,CD83,CDH2,CLIP3,CLU,CPE,CYP11A1,DDR1,DHCR24,EGR1,FCGR2B,FOS,INSL3,JUN,LRP1,LY6E,MMP9,PCSK1N,PLA2G2D,PRDX1,PTPN7,RAB7A,RAC2,RARA,RBP1,RHOB,SDCBP,SERPINA3,SOX9,STAT6,STK4,SULT1E1,SYK,TIMP1,TXN,TYRO3,UCP2
cantharidin		chemical drug		1	1.79e-08	ACADSB,ALDH3A2,ATF3,BCL11A,BCL2,BIRC3,CASP1,CD83,DHCR24,EGR1,ELOVL5,ETS1,FOS,FOSL2,GABARAPL1,GPRC5A,H3C13,HES7,HOXB2,IKZF3,IRF8,JUN,KLF2,KLF4,LYL1,MEF2C,MMP9,NFATC1,NR4A1,PAX5,PIK3CG,POU2F2,RARA,REL,SCD,SERPINH1,SP100,SP140,SPARC,SPIB,SULT1E1,TRAF1,TRIM22,TSC22D3,UGT2B4,ZBTB32	328 (19)
calmidazolium		chemical drug		1	0.000443	EGR1,FOS,SELL,SOX9	442 (24)
trichloroethylene		chemical toxicant		1	0.000467	ATF5,CD47,CD63,DHCR24,EGR1,NCKAP1,RHOB,SPARC,TXNIP
herbimycin		chemical drug		1	0.000586	ATP2A3,BCL2,CXCR4,FOS,MMP2,MMP9,SOD2,TAGLN	337 (21)
8,9-epoxyeicosatrienoic acid		chemical - endogenous mammalian		1	0.000674	CD44,CD82,MMP9,PIK3CG
BBP-398		chemical drug		1	0.000979	DUSP6,EGR1,ETV5,SPRY4
methylmercury		chemical toxicant		1	0.00122	ATF5,CD47,CD63,DHCR24,EGR1,NCKAP1,RHOB,SPARC,TXNIP
chondroitin sulfate A		chemical - endogenous mammalian		1	0.00186	MMP2,MMP9,TIMP1,TIMP2	283 (16)
valine		chemical - endogenous mammalian		1	0.00186	ACADSB,CD83,CDKN1A,SOD2
lith-O-Asp		chemical reagent		1	0.00245	CCT6A,MMP2,MMP9,PXN
glycodeoxycholic acid		chemical - endogenous mammalian		1	0.0036	ACE,ADGRG1,APOD,CCN1,CRIM1,IL7R,KCNE1,LTBP4,PLGLB1/PLGLB2
glycocholic acid		chemical - endogenous mammalian		1	0.00393	ACE,ADGRG1,APOD,CCN1,CRIM1,IL7R,KCNE1,LTBP4,PLGLB1/PLGLB2
suramin		chemical drug		1	0.00729	ACTR3,ATP2A3,CCL2,CD40,CDH2	411 (19)
TP53COR1		other		1	0.00742	BIRC3,CASP1,CASP8,SOD2	355 (11)
elovanoid N32		chemical - endogenous mammalian		1	0.00742	APOE,CDKN1A,MMP2,MMP9
elovanoid N34		chemical - endogenous mammalian		1	0.00888	APOE,CDKN1A,MMP2,MMP9
sodium iodate		chemical reagent		1	0.0105	CASP8,CTSB,NCF1,UCP2
miR-205-5p (and other miRNAs w/seed CCUUCAU)		mature microRNA		1	0.0274	ATP1A1,CDH2,MMP2,MMP9
erismodegib		chemical drug		1	0.0274	A2M,CCL2,MMP2,MMP9
succinic acid		chemical - endogenous mammalian		1	0.0417	ANXA3,CD44,CFB,IGFBP4
PF-3893787		chemical drug		1	0.0458	ARHGEF18,DUSP6,ETV5,HOXB3
LY294002		chemical drug		1.001	5.05e-12	ACTA2,ADGRE5,ADIPOR2,ALOX5AP,APOE,AQP3,ATF3,ATM,BCL2,BIRC3,BSG,CCL2,CCN1,CD14,CD44,CD69,CD83,CDH2,CDKN1A,CDKN2D,CST3,CYP11A1,DHCR24,DHFR,DUSP6,EGR1,ETS1,FOS,GSTP1,HSP90AB1,IGHM,IL19,JUN,KIR3DL1,LAMB1,LMNA,MEF2C,MMP2,MMP9,MT2A,MYH11,NFATC3,NR4A1,NTRK3,PIM1,PLA2G2A,PLPP3,POU5F1,PPBP,PRDX1,PTN,RAB6A,SCD,SLA,SOD1,SOD2,SREBF1,SYK,TAGLN,TIMP2,TJP1,TP53BP1	494 (20)
LGALS3	-0.804	other		1.017	0.000904	BCL2,CCL2,CD47,CDKN1A,COL4A1,CTSH,CTSV,DUSP6,LGALS3,NFATC2,PRKCSH,RAC1,SELE	436 (21)
miR-30c-5p (and other miRNAs w/seed GUAAACA)		mature microRNA		1.02	0.00824	COL4A1,COL4A2,DOCK7,JUN,LAMC1,NT5C3A,NUCB1,PTGFRN,SPARC,STX7,SYPL1,TCF7,TMED10,TXNDC5
miR-570-3p (miRNAs w/seed GAAAACA)		mature microRNA		1.029	0.000157	CDKN1A,HSP90AA1,MMP2,MMP9	280 (11)
mir-1 (includes others)		microRNA		1.034	0.000372	ALDH1A1,ANXA2,BCL2,CALR,CCL2,CDH2,CNN3,E2F5,HACD3,KIF2A,MAN1C1,MMP9,SOX9,SREBF1,TMEM243	437 (25)
PF-4878691		chemical drug		1.039	0.00375	BCL2,CCL2,CCL3,CD40,CD83,ISG15	167 (7)
EZH2	0.526	transcription regulator		1.047	1.16e-08	ADAM9,ALOX5AP,ARHGDIB,ARHGEF1,ATF3,BCL11A,BCL2,BGN,BIRC3,BMP1,C3,CD63,CD82,CDH2,CDKN1A,COL4A1,CSK,CTNNA1,CTNNAL1,CXCR4,EGR1,EVX1,FBLN1,GATA4,GPR132,HDGFL3,IKZF1,KLF2,KLF4,LTB,MMP2,MMP9,NKX2-4,PTN,RAB6A,RAET1L,RHOB,SCP2,SOCS1,SOD2,SPARC,SPIB,TGFB2,TGFBI,TIMP2,TPD52,TXN,ULBP1,UPP1	476 (23)
IL7	0.205	cytokine		1.05	1.02e-07	BCL2,BLNK,BTLA,CCL2,CCL3,CD19,CD69,CDKN1A,CXCR4,IGHM,IL1R1,IL7R,JAK3,KLF2,LTB,LYN,MMP9,PAX5,PIM1,SELL,SOCS1,UPP1	389 (17)
NFATC1	0.832	transcription regulator		1.054	0.00143	ATF3,BCL2,CD40,CD47,CXCR5,FCER2,MYH11,NFATC1,NFATC3,PAG1,POU2AF1,SELL,SLAMF6	335 (15)
SIRT3	0.313	enzyme		1.055	0.0147	ACTA2,BCL2,CYCS,CYP11A1,ETS1,SCD,SOD2,SREBF1
BMP6	-0.04	growth factor		1.065	0.000292	ACTA2,CD44,CDKN1A,CDKN2D,CYP11A1,E2F5,ETV5,KLF4,MYCN,PCSK6,SMARCA1,TAGLN,TIMP1	347 (19)
EBI3	0.214	cytokine		1.065	0.00187	CCR6,CIITA,FOS,HLA-DMA,HLA-DMB,HLA-DOB,NFATC1,PIM1	334 (15)
STIM1	0.341	ion channel		1.066	0.00186	ATF5,CDKN1A,KLF2,KLF4,MYBL2,NFATC2,NFATC3,PRDX1,RPL21	231 (12)
TNFRSF11A	-0.258	transmembrane receptor		1.067	0.0105	CCL19,CD40,CXCL13,POU5F1
E2F4	0.014	transcription regulator		1.067	0.026	BCL2,CALM1 (includes others),CDKN1A,CEP57,DDB1,DHFR,FANCD2,H3C4,HMGB3,MYBL2,MYCN,PCSK1N,PLSCR1,PRKCSH,STMN1,TEAD4
CLCN5	0.017	ion channel		1.067	0.000566	BCL2,CTSB,CYCS,SOD1,TXN
BEX2	0.064	other		1.067	0.000979	BCL2,CDH2,MMP2,SWAP70	278 (12)
PDCD10	0.145	other		1.067	0.00245	ACTA2,ANXA5,KLF2,KLF4
CD3E	0.461	transmembrane receptor		1.067	0.000657	CD69,FOS,JUN,MMP9,NFATC1,NFATC3,PIK3CD,PIK3CG,SCARB2,SOCS1,STK4,XRCC2	277 (17)
NKX2-1	0.481	transcription regulator		1.067	0.00849	CD14,CLU,DCK,LCK,LSP1,MMP2,MYH11,NAPSA,PDPN,QSOX1,RAC2,SCD,TGFB2,UGT8,ZNF519
UPF2	0.504	other		1.067	0.0417	CLU,CYFIP2,DSP,TSPAN13
TLR2/3/4/9 (family)		group		1.067	0.000443	CCR7,CD40,CD83,FCGR2B	173 (7)
carbenoxolone		chemical toxicant		1.067	0.0341	CYBA,MMP9,SREBF1,TIMP1
STAT5 DIMER (complex)		complex		1.067	0.0378	BCL2,BIRC3,CXCR5,SOCS1
epigallocatechin-gallate		chemical drug		1.068	2.54e-09	APP,ARHGEF1,BCAS4,BCL2,CALM1 (includes others),CASP1,CASP14,CASP8,CCL2,CCL3,CCN1,CDKN1A,COL18A1,EGR1,FLNA,FLNB,FOS,FOSL2,HSP90AA1,IL1R1,ISG15,ITGA3,JAK3,JUN,MMP2,MMP9,NFATC1,OPTN,PTN,RDX,REL,SCD,SDHD,SOCS1,SOD2,SREBF1,TIMP1,TIMP2,TNFRSF10A,TRAF1,TUBA1C,ZIC3	396 (20)
HNF1B	0.293	transcription regulator		1.069	0.0042	ACTN1,BGN,CD44,DST,GSTA1,HMGA2,ITGA3,LAMB1,MMP2,PTGIS,S100A6,SERPINH1,SPARC,UPP1,ZNF417/ZNF587	176 (7)
cardiotoxin		chemical - other		1.069	8.46e-08	BGN,CASP1,CCL2,CD180,CTSB,CTSH,CTSV,CXCL13,CXCR4,FNDC5,FSTL1,GSN,HSP90AA1,IL1R1,IL7R,ITGA4,LTF,LY86,MMP15,MMP2,NAMPT,PEG3,PLG,PTN,PTPRC,SERPINF1,TIMP1,TNFRSF10A,TPD52,UCP2
ShK-223		chemical reagent		1.069	0.000105	BLK,C1QC,CSK,DOCK2,H1-3,LAMP2,LGMN,LSR,PAK1,PIK3CG,PLCG2,PTPN6,RGL1,TPD52
OLR1	0.105	transmembrane receptor		1.071	0.0144	ACE,CCL2,CYBA,NCF1,RARA,RBP1
triptolide		chemical drug		1.071	0.0408	AKAP12,BCL2,CDKN1A,ENG,FBLN5,ITPKB,JUN,MMP9,RHOC,SOX4,TJP1
ETV7	-0.324	transcription regulator		1.073	3.67e-05	BTG1,CCL2,CD47,CFB,IFITM3,LY6E,PLSCR1,RARA	190 (7)
MAP4K4	-0.254	kinase		1.076	0.0249	CDH2,CHKB,GLUL,LDHB,NDUFAB1,PEX16,SCD,SCP2,SREBF1,ST3GAL4
RELB	0.314	transcription regulator		1.087	1.9e-07	ANXA5,APOE,ARHGEF18,ATP1B1,BCL2,BIRC3,C1orf162,CCL19,CD40,CDKN1A,CIITA,CXCL13,FANCD2,IGHM,LTB,MARCKSL1,NIBAN3,PLPP3,POU2AF1,SELL,SOD2	300 (14)
ARNT2	-0.357	transcription regulator		1.091	9.43e-05	ADAM28,APOE,CDH3,CELF2,CXCR5,CYBA,EGR1,ELK4,GLUL,IGFBP4,LCP1,LTF,MDM4,NFATC2,NKX6-2,POLD4,POU5F1,SERPINA5,TSC22D3,TYK2,TYROBP
CCNH	0.086	transcription regulator		1.091	0.00613	CDKN1A,CTBP2,GATA4,UCP2	203 (3)
SIM1	0.806	transcription regulator		1.091	0.000172	ADAM28,APOE,CDH3,CELF2,CXCR5,CYBA,EGR1,ELK4,GLUL,IGFBP4,LCP1,LTF,MDM4,NFATC2,NKX6-2,POLD4,POU5F1,SERPINA5,TSC22D3,TYK2,TYROBP
metronidazole		chemical drug		1.091	3.03e-09	ACTA2,APOD,BLNK,BMP1,C1QA,C1QB,CD63,CD69,CD9,CST3,CTSB,EPB41L2,FOS,FXYD5,GAS6,IL1R1,LAMP2,LGALS1,LGALS3,MMP2,SOX4,TJP1
trans-hydroxytamoxifen		chemical drug		1.095	3.99e-09	ANXA3,APOE,BLNK,BTG1,CD24,CLU,CTSH,CTSL,CYBA,DBN1,EGR1,GNS,GPRC5A,GSTP1,IGFBP4,IL1R1,LAMB1,LAMB2,LMNA,MMP2,PLOD1,PRSS23,SERPINF1,SP100,TGFB2,TMEM131L,TTC9	301 (10)
CASP3	0.1	peptidase		1.103	0.0154	BCL2,CAPN2,CDKN1A,ISG15,MMP9
MIAT		other		1.107	0.000435	BCL2,CCR6,CXCL13,IFI27,POU5F1,PSTPIP1,SESN3,TGFB2
HOXA11	-0.402	transcription regulator		1.109	0.00122	ANXA1,CD47,CTSV,KLF2,ZKSCAN8
thymoquinone		chemical drug		1.109	0.00194	BCL2,CASP1,CD14,CDKN1A,CXCR4,MMP9,SAT1	359 (15)
PPARA	0.165	ligand-dependent nuclear receptor		1.111	7.47e-06	ALDH2,ALDH3A2,ANXA2,APOE,APP,AQP3,ATP1B1,BCL2,C1QA,C1QB,C1R,C3,CCL19,CD63,CDKN1A,CEBPD,CFI,CTSL,CYBA,CYCS,DHRS3,DYNLL1,ELOVL5,FBXO21,FDPS,FOS,GLUL,GSTP1,HDAC9,IFITM3,MGST3,MMP9,NCF1,PDIA3,PLA2G2A,PTGR1,RPL21,SAT1,SCD,SCP2,SLC27A4,SREBF1,TCEAL9,TJP1,TXN,UCP2,UGT2B4	470 (25)
RIPK2	0.082	kinase		1.112	2.41e-06	CD40,CD69,IFITM1,IKBKE,IL7R,ISG15,MARCKSL1,MCOLN2,MYCN,NINJ1,RASGRP3,SAMHD1,SCD,SELE,SOD2,SREBF1,TRAF1,TRIM22,USP18	397 (14)
CDK8	0.336	kinase		1.114	0.0332	CD44,CXCR4,KLF2,KLF4,POU5F1
vitamin E		chemical drug		1.117	0.000317	ACTA2,BCL2,CCL2,CD44,CD53,CDKN1A,EGR1,MMP2,PRMT1,UCP2	385 (21)
pidnarulex		chemical drug		1.117	0.00272	ACTR3,ALDH1A1,CDKN1A,CST3,DGKA,EGR1,LENG8,NRSN2,TRIM22,WFS1
14,15-epoxyeicosatrienoic acid		chemical - endogenous mammalian		1.119	0.000743	APP,CD44,CD82,MMP9,PIK3CG	332 (14)
naringenin		chemical - endogenous non-mammalian		1.13	0.00749	ACTA2,CDH2,LYN,MMP2,MMP9,SCD,SREBF1	459 (23)
SPRY1	-0.096	other		1.131	0.0189	ETV5,FGFR3,ISG15,MMP2
acyclic retinoid		chemical drug		1.131	0.005	CDKN1A,COL4A2,MYCN,TIMP2	361 (18)
plerixafor		chemical drug		1.131	0.00622	ACTA2,CXCR4,DCK,KLF4,MMP9,POU5F1	352 (19)
MALAT1		other		1.131	0.0189	BCL11A,CDH2,HMGA2,TP53BP1
TIMP1	-2.224	cytokine		1.134	0.0036	CD40,CD44,CDKN1A,FCER2,MMP2,MMP9,TIMP2	374 (23)
RANBP3L	-0.615	other		1.134	0.00987	ALDH2,BGN,COL4A1,COL4A2,HDGFL3,SPARC,TSPAN13
SASH1	-0.451	other		1.134	0.0234	ARID5A,ATM,CD40,FGL2,HDAC1,ISG15,SOCS1
STEAP3	-0.404	transporter		1.134	0.00749	ANXA2,CD44,S100A10,SORBS3,TGFB2,TRPV4,ZYX
FDX1	-0.344	transporter		1.134	9.17e-05	ATF3,EGR1,JUN,PIM1,SAT1,TUBA4A,TUBB4A
IL9	-0.112	cytokine		1.134	0.00355	ACTN1,CAPN2,CCL2,CTNNA1,PIM1,RAC2,S100A10,SPTAN1	151 (7)
PELP1	-0.044	other		1.134	0.000548	CDKN1A,CTSH,CXXC5,CYSRT1,DGKA,FGFR3,FOS,IKBKE,L1TD1,LCP1,MMP2,MMP9,PTK6,RBP1,TAGLN	382 (25)
TNPO3	0.127	other		1.134	4.35e-07	CD19,CD44,CD79A,CD79B,IRF8,PAX5,POU2AF1
GSTO1	0.153	enzyme		1.134	0.0162	APLP2,CD9,DUSP6,IFI6,SAT1,SEL1L3,SOX4
CHADL	0.692	other		1.134	0.000117	CDKN1A,CRYAB,KLF2,MEF2C,NCF1,NTRK3,SOX9
dexmedetomidine		chemical drug		1.134	0.0117	CCL2,CDKN1A,COL4A1,FOS,HSP90AA1,ITGA3,LAMC3
genistein		chemical drug		1.136	5.79e-12	A2M,ACE,ALOX5,BCL2,C16orf54,C3,CCL2,CD44,CDKN1A,CHPF,CLU,CTSA,CTSB,CTSH,CTSL,CTSV,EVI2A,FCGR2B,FCMR,FERMT3,FOS,FXYD5,GGA2,GNS,GRK2,GRK6,HAS1,JUN,LAPTM4B,LAPTM5,LGMN,LTF,LY86,MAP4K1,MMP2,MMP9,NAGPA,NAPSA,PIM1,PLBD2,PTPN6,RASAL3,SCARB2,SLC36A1,SOCS1,SOD1,SOD2,STK17B,TAGLN,TPD52	407 (19)
BCL6	-0.132	transcription regulator		1.14	2.4e-14	A2M,BCL2,BLNK,CCL2,CCL3,CCR6,CCR7,CD151,CD19,CD44,CD69,CD72,CD79B,CDKN1A,CIITA,CXCR5,DPYSL2,DUSP6,EPB41L2,FCER2,FCRL1,GABARAPL1,HDAC9,IL7R,IRF8,ITGA3,LBH,LDHB,LMNA,MGP,NFATC1,PIK3CG,PLA2G2A,PRSS23,RHOF,SCP2,SOX9,STAT6,SYK,TIMP1	407 (17)
colistin		biologic drug		1.147	1.36e-08	APOD,BLNK,BMP1,C1QA,C1QB,CD63,CD69,CD9,CST3,CTSB,EPB41L2,FOS,FXYD5,GAS6,LAMP2,LGALS1,LGALS3,MMP2,SOX4,TJP1
kanamycin A		chemical drug		1.147	1.59e-08	APOD,BLNK,BMP1,C1QA,C1QB,CD63,CD69,CD9,CST3,CTSB,EPB41L2,FOS,FXYD5,GAS6,LAMP2,LGALS1,LGALS3,MMP2,SOX4,TJP1
Sb202190		chemical drug		1.147	1.03e-06	ACTA2,ALOX5,BCL2,CCL2,CCL3,CDH2,CDKN1A,DGKA,EGR1,FCER2,FOS,HAS1,MMP2,MMP9,PLA2G2A,PRDX1,RHOB,SELE,TIMP2,TNFRSF10A	394 (17)
GSK3B	0.125	kinase		1.151	4.68e-05	APP,BCL2,BIRC3,CCL2,CD82,CDKN1A,FOS,GATA4,IL19,ISG15,LAMB1,MMP9,NFATC1,RAC1,SREBF1,TRAF1,TUBB4A	346 (15)
LMNA	-0.809	other		1.154	0.000421	ACTA2,AHDC1,BCL2,CEBPD,ELK4,GATA4,GRAP,HMGA2,IRF8,JUN,LMNA,MAP4K2,MEF2C,MMP15,MMP9,NAMPT,RAPSN,SCD,SERPINA3,SLC36A1,SREBF1,STAB1,SUN2,TAGLN,TGFB2,TIMP2,ZCCHC10,ZNF519	535 (28)
VAV2	-0.152	transcription regulator		1.154	0.00729	BCL2,CD69,FOS,RAC1,REL	448 (26)
MAGI1	-0.174	enzyme		1.155	0.0177	ADIPOR2,BCL2,CCT7,CDKN1A,CXCR4,DHFR,EED,ELOVL5,FKBP4,MYBL2,SERPINA5,TFAP2C
EML4-ALK		fusion gene/product		1.155	0.000657	BCL2,CD24,CD44,CDC14B,CDKN1A,DUSP6,EGR1,MMP2,RHOB,SP100,SPARC,STAT6	370 (17)
NFKB2	0.243	transcription regulator		1.158	1.62e-11	ANXA5,BCL2,BIRC3,CCL19,CCR7,CD22,CD79A,CD83,CDKN1A,CR2,CXCL13,CXCR4,CXCR5,ELK4,ETS1,FCER2,FLI1,FOS,HLA-DMB,IGFBP4,MARCKSL1,MMP2,MMP9,PLPP3,POU2AF1,PXN,SELL,SOD2,ST6GAL1,TRAF1	285 (13)
minocycline		chemical drug		1.159	0.0012	ACE,ALOX5,ATF3,BCL2,BSG,CASP1,CASP8,FOS,MMP2,RGMA	373 (17)
CLDN7	0.298	other		1.161	9.45e-06	ANXA3,APLP2,APOE,ARHGDIB,C3,IFI6,LGALS3,MAGED1,MMP2,MMP9,MT1X,MT2A,PRNP,PRSS23,RNASET2,TIMP2,TJP1	229 (7)
(+)-MK-801		chemical drug		1.163	0.00594	APP,ARF3,CDKN1A,EGR1,FOS,JUN,RAC1,SELL,TIMP1	420 (22)
SMARCA4	-0.059	transcription regulator		1.164	2.86e-16	A2M,ACE,ACTA2,ADGRG1,AIM2,ALDH2,ARHGAP30,ARHGDIB,ATP2B4,BCL2,CASP1,CCL2,CCR6,CD19,CD44,CD47,CD52,CD63,CDH2,CDKN1A,CDKN2D,CIITA,COTL1,CRIM1,CTSB,CTSH,CXCR4,CXCR5,DHFR,DUSP6,EGR1,FLNB,FOS,FOSL2,GMFG,GSTP1,HCLS1,HLA-F,HMGA2,IFI27,IFITM1,IFITM3,IGFBP4,IL7R,IRAG2,ITGA3,JUN,LGALS1,LGALS3,LMNA,LPXN,MCTP2,MEF2C,MGP,MMP2,MYH11,MYL11,NFATC1,PHLDB1,PLEKHO1,PLPP3,POU5F1,PTPN7,RAC2,RBP1,S100A6,SDC2,SEL1L3,SER…	488 (23)
ZBTB33	-0.451	transcription regulator		1.165	0.005	CD47,CDKN1A,RAPSN,TNFRSF10A
PSEN2	-0.092	peptidase		1.17	0.00302	ANXA5,APP,BCL2,C1QA,C1QB,CD9,CYTIP,FOS,HBA1/HBA2,PSTPIP1,STAB1	443 (19)
NTRK3	-1.076	kinase		1.172	0.0279	BIRC3,CDKN1A,NTRK3,POU5F1,TNNI2
LACTB	-0.598	peptidase		1.172	0.00729	ALDH1A1,CD44,CDH2,DPYSL3,TGFBI
BCR (complex)		complex		1.183	1.96e-20	AHDC1,ATF3,BANK1,BCL2,CALR,CCL3,CCR6,CCR7,CD22,CD40,CD44,CD69,CDKN1A,COX6C,CXCR4,CXCR5,DUSP2,EGR1,ELOVL5,FAM107B,FCER2,FCGR2B,FCMR,FCRL1,FCRL5,FOS,FOSL2,GPR132,HLA-DMA,HSH2D,IRF8,ITGA4,KCNN4,KLF4,LAPTM5,LCK,NAMPT,NDUFAB1,NDUFB6,NDUFB9,NOP2,PIM1,POU2AF1,POU2F2,RAC2,REL,RHOF,S100A10,SDHD,SELL,TLR10,TLR9,TNFRSF13B,TNFRSF13C,TPI1	315 (20)
TCF7	1.068	transcription regulator		1.192	0.0045	CEBPD,FOS,LAT,LCK,RARA,SDC2,TCF7	286 (7)
resiquimod		chemical drug		1.193	2.99e-25	ACTR3,AIM2,ATF3,ATM,BCL2,BLNK,BTN3A1,C1QBP,C3,CASP8,CCL19,CCL2,CCL3,CCR7,CD180,CD22,CD40,CD44,CD83,CIITA,CSK,CTSV,CXCL13,CXCL9,FCER2,FCGR2B,FOS,GRAP,HDAC9,HSP90AA1,HSP90AB1,IFITM1,IFITM3,IGFBP4,IL19,ISG15,JAK3,JUN,KCNN4,LAT2,LGALS1,LGALS3,LMNA,LYN,MS4A1,MYO1G,NAMPT,NCKAP1L,PAX5,PDE4D,PIK3CD,PIK3CG,PIM1,PLSCR1,POU2F2,PRDX1,PRKCB,PTPN6,PTPRC,RAB7A,REL,SLC25A19,SOD2,SP100,STAP1,STMN1,TESPA1,TLR10,TN…	300 (15)
LIPA	-0.128	enzyme		1.195	0.0189	ANXA1,CD63,LGALS3,LTF,NAPSA,RAB7A,SCARB2
REST	-0.105	transcription regulator		1.195	0.0252	ALOX5,ATF3,C1QA,C1QB,CACNA1H,COTL1,DHCR24,GATA4,ITGAL,JUN,NTRK3,POU5F1,UCHL1
ILK	-0.778	kinase		1.196	0.0188	BCL2,CD44,CDKN1A,DHFR,MMP2,MMP9
CSF2	-0.317	cytokine		1.199	1e-14	ACE,ACTA2,ADGRE5,ALOX5,ALOX5AP,ANXA1,ATM,BCL2,BIRC3,BSG,C3,CARD11,CASP1,CCL2,CCL3,CCR7,CD14,CD180,CD24,CD40,CD63,CD69,CD83,CDKN1A,CIITA,CXCR4,DUSP2,DUSP6,EGR1,FCGR2B,FOS,IFITM3,IL19,IL1R1,INPP5D,ITGA4,JUN,KCTD11,LAMP2,LCP1,LTB,MMP2,MMP9,NFATC1,NFATC2,NR4A1,PIK3CG,PIM1,PRNP,PTK2B,QSOX1,RARA,RBM3,RHOH,RIPOR2,SCIMP,SOCS1,SOD2,SREBF1,STMN1,TGFBI,TLR9,TPI1,UPP1	386 (13)
NRG4	0.367	growth factor		1.202	0.00401	BCL2,ELOVL5,SCD,SREBF1	282 (12)
miR-141-3p (and other miRNAs w/seed AACACUG)		mature microRNA		1.209	0.0412	CDH2,CTBP2,LSR,MMP2,RAC1,TGFB2,WIPF1
EBF1	0.4	transcription regulator		1.211	1.82e-05	CCL3,CD19,CD79A,CD79B,FCER2,FLOT2,IGHM,INPP5D,IRF8,LCK,MKNK2,MPEG1,PAX5,PHKG1,PIK3CD,PRKACA,PTPRC,SCD,SOCS1,SREBF1	404 (20)
COL5A1	-0.54	other		1.212	1.8e-07	ACTA2,APOE,CALR,CNN2,FBLN2,FBLN5,FSTL1,LGALS1,LGALS3,PF4,S100A6
GLI1	0.231	transcription regulator		1.215	4.65e-14	ACTA2,ALOX5,ANXA1,ATF3,BCL2,BIRC3,C1orf116,CAPN15,CCN1,CD24,CD44,CDKN1A,CLU,CTSB,DUSP6,EGR1,ETV5,FOS,GATA4,GMFG,GPRC5A,H1-0,IFITM1,IL27RA,ITGA3,ITPKB,KLF4,LAPTM5,LGALS1,LMNA,MAN1C1,MEF2C,MICAL2,MMP2,MMP9,MT1X,MT2A,MYCN,PIM1,PLOD1,POLD4,POU5F1,PRAG1,PTK6,QSOX1,RAB8B,RASA4,RHOB,S100A11,S100A6,SAT1,SCD,SERTAD2,SESN3,SMOC2,SOCS1,SOX4,SOX9,SPRED1,SPRY4,SUN2,TGFB2,TIMP1,TIMP2	533 (27)
TNFSF14	0.375	cytokine		1.217	0.021	ACTA2,BIRC3,CCL19,CD40,MMP9
caffeine		chemical drug		1.218	0.0218	BCL2,CDKN1A,EGR1,FOS,LRP1,NR4A1,SREBF1
cyanocobalamin		chemical - endogenous mammalian		1.219	0.00194	APP,JUN,PRNP,SCD,SREBF1,WNT6,WNT8A	309 (7)
pemetrexed		chemical drug		1.22	0.0108	CD14,CDKN1A,DCK,DHFR,NR4A1
SCH 58261		chemical reagent		1.225	0.0378	EGR1,FOS,IFITM3,NR4A1
SNAI2	0.292	transcription regulator		1.226	0.000161	BSG,CCN1,CD44,CDH2,CDH3,CDKN1A,CXCR4,DSP,DUSP6,ITGA3,MEF2C,MMP9,POU5F1,SOX9,TAGLN	420 (24)
TLR9	1.263	transmembrane receptor		1.227	0.000443	AIM2,ATF3,BCL2,CCL3,CCR7,CD40,CD69,CD83,CXCL9,EGR1,FCER2,FCMR,IFITM1,IL19,ISG15,LAMP2,NAMPT,NR4A1,SOCS1,TIMP1,TNFRSF13B,USP18	278 (14)
Pcnt		other		1.231	6.39e-05	CCN1,HSP90AA1,HSP90AB1,KLF4,LGALS3	318 (7)
PD184352		chemical drug		1.231	0.000471	BCL2,CD40,EGR1,FOS,NR4A1,OPTN	351 (18)
ADAMTS9-AS2		other		1.236	0.00317	CCL2,MMP9,MYCN,POU5F1	225 (9)
CD28	0.086	transmembrane receptor		1.24	5.74e-10	ACTR3,ANXA1,ARHGDIB,ATM,BCL2,BTG1,CASP8,CCL3,CCR6,CD69,CLIP1,COX6C,CXCL13,CXCR4,CYCS,DGKA,FDPS,FOS,IFITM1,IL1R1,IL27RA,IL7R,IRF8,ITGA4,ITGAL,JUN,KLF2,LCP1,LSP1,MMP2,NAMPT,NFATC1,NFATC2,NR4A1,PDE4D,PRDX4,PSG1,REL,RHOC,SOCS1,STAT6,TCF7	436 (18)
EWSR1-FLI1		fusion gene/product		1.244	0.00321	BIRC3,CALD1,CCN1,CD24,CDKN1A,FATE1,NRXN2,SDC2,SULT1E1,TAGLN
ADIPOR1	-0.525	transmembrane receptor		1.265	0.00321	ANXA5,APOE,BCL2,CASP1,CYCS,FLNA,LRP1,MEF2C,PLPP3,SOD2	370 (17)
glycochenodeoxycholate		chemical - endogenous mammalian		1.265	0.000849	ACE,ADGRG1,APOD,BIRC3,CCN1,CRIM1,IL7R,KCNE1,LTBP4,PLGLB1/PLGLB2,TNFRSF10A
VCAN	0.554	other		1.266	1.22e-13	AEBP1,ANXA8/ANXA8L1,APOE,C1R,C3,CASP1,CCL2,CDKN1A,CLU,CPE,CYBA,DAG1,FBLN5,IFI6,IFITM1,IGFBP4,IRF8,ITGA3,LAMB1,LGALS3,MEF2C,MIF,MMP9,PCSK1N,PLA2G2A,PTGIS,RBP1,SOD2,ST6GAL1,TIMP1,TRIM22,YBX3	469 (19)
SOX11	0.424	transcription regulator		1.27	2.86e-08	ADAM9,CD19,CD24,CD52,CD9,CXCR4,DBN1,DPYSL3,EGR1,FCMR,FCRL2,FCRL3,FGFR3,HMGB3,IKZF3,ITGA4,LCK,MS4A1,PAG1,PAX5,PRKACA,SPIB,TSPAN6,VASH2,VPREB3
PP2/AG1879 tyrosine kinase inhibitor		chemical drug		1.27	9.55e-07	ACE,BCL2,BIRC3,CCL2,CDH2,CDKN1A,DSP,FOS,LYN,NCF1,RAC1,RHOC,SOD2,TIMP2,TJP1,VAV1	401 (21)
CA074-methyl ester		chemical reagent		1.274	3.86e-05	APP,BCL2,CTSB,LAMP2,TPD52	446 (13)
DACH1	0.067	transcription regulator		1.276	0.000226	CDKN1A,EFEMP1,EGR1,FOS,JUN,KLF4,MEF2C,POU5F1	490 (23)
ionomycin		chemical reagent		1.276	2.37e-05	ATP2A3,BCL2,CCL2,CCL3,CCR6,CD69,DGKA,DUSP2,EGR1,ETS1,FCER2,FOS,IKZF1,ITGAL,KCNN4,LAT,MMP9,NFATC1,NR4A1,PAX5,PIM1,POU2AF1	289 (17)
TLR7	0.379	transmembrane receptor		1.281	8.05e-07	ATF3,BANK1,BCL2,CCL2,CCL3,CCR7,CD40,CD44,CD69,CD79A,CD83,CDKN1A,CXCL13,CXCL9,ETV5,FCMR,IFITM1,IL1R1,INPP5D,ISG15,MCOLN2,PTPN6,SELE,SOCS1,SOD2,SPRY4	345 (17)
miR-7a-5p (and other miRNAs w/seed GGAAGAC)		mature microRNA		1.282	0.021	FOS,JUN,KLF4,MKNK2,PAK1
[truncated: 1,882 more rows]

## Sheet: Sheet2
IMMUNOGLOBULIN (complex)
losartan potassium
KRAS
ST1926
sirolimus
CPT1B
PEAR1
SP600125
budesonide
TSC2
TWF1
LATS (family)
TCF3
PAX5
CpG ODN 1826
ANXA1
GRN
CCL20
Srgn
mir-122 (includes others)
ETV6-RUNX1
dexamethasone
methylprednisolone
TGF BETA (family)
NFE2L2
hydrogen peroxide
ESR1
PRL
TGFB1
EP4-D
MUC1
lactacystin
ASPSCR1-TFE3
1,2-dithiole-3-thione
IGF1
carbon tetrachloride
aflatoxin B1
FGFR1
progesterone
beta-estradiol
