# Supplementary material for: Spatial transcriptomics mapping of immune cell and TGFβ signalling pathway heterogeneity in testicular germ cell tumours
Source: Andrology. 2025 Jul 22;14(1):210–27. doi: 10.1111/andr.70100 (PMC12670472; doi:10.1111/andr.70100)
Supplement: Supplementary file 8 — Supporting Information [file ANDR-14-210-s011.xlsx]

## Sheet: Sheet2
DEGS: Seminoma area 1 vs area 2 comparison
ID	Expr Log Ratio (Fold change)	Expr False Discovery Rate (q-value)	Expr Intensity/RPKM/FPKM/Counts	Expr p-value	Entrez Gene Name	Location	Type(s)
DPPA5	3.313	1.25e-20	5.46	6.68e-25	developmental pluripotency associated 5	Cytoplasm	other
H2BS1	2.906	1.09e-16	8.143	1.17e-20	H2B clustered histone 12 like	Nucleus	other
LHX1	-2.387	1.07e-15	4.758	1.72e-19	LIM homeobox 1	Nucleus	transcription regulator
H2AC8	-1.711	1.24e-15	6.85	2.65e-19	H2A clustered histone 8	Nucleus	other
A2M	1.773	2.96e-15	6.896	7.93e-19	alpha-2-macroglobulin	Extracellular Space	transporter
ERVW-1	2.49	1.59e-14	6.281	5.11e-18	endogenous retrovirus group W member 1, envelope	Plasma Membrane	other
MAGEA2	2.102	1.94e-14	4.581	7.27e-18	MAGE family member A2	Nucleus	other
ARPC1B	1.297	2.82e-14	6.869	1.21e-17	actin related protein 2/3 complex subunit 1B	Cytoplasm	other
TMSB10	1.759	1.04e-13	8.905	5.03e-17	thymosin beta 4 X-linked	Cytoplasm	other
TCL1B	1.999	1.2e-13	5.241	6.45e-17	TCL1 family AKT coactivator B	Other	other
CTSS	2.376	1.26e-13	6.791	7.42e-17	cathepsin S	Cytoplasm	peptidase
LGALS1	1.373	1.37e-13	7.419	8.83e-17	galectin 1	Extracellular Space	other
RBBP7	-1.602	1.45e-13	7.249	1.08e-16	RB binding protein 7, chromatin remodeling factor	Nucleus	transcription regulator
KHDC3L	-1.715	1.45e-13	6.758	1.04e-16	KH domain containing 3 like, subcortical maternal complex member	Cytoplasm	other
FOXE3	1.702	2.44e-13	5.126	1.96e-16	forkhead box E3	Nucleus	transcription regulator
MPEG1	2.006	3.03e-13	5.954	2.59e-16	macrophage expressed 1	Cytoplasm	other
H3C10	2.571	5.32e-13	6.714	4.84e-16	H3 clustered histone 10	Nucleus	other
IL10RA	1.936	5.54e-13	6.246	5.34e-16	interleukin 10 receptor subunit alpha	Plasma Membrane	transmembrane receptor
CHST2	1.274	1.17e-12	5.52	1.19e-15	carbohydrate sulfotransferase 2	Cytoplasm	enzyme
ALPL	-1.258	1.22e-12	6.886	1.31e-15	alkaline phosphatase, biomineralization associated	Plasma Membrane	phosphatase
COL4A2	2.498	1.52e-12	6.77	1.79e-15	collagen type IV alpha 2 chain	Extracellular Space	other
SEMA4D	1.099	1.52e-12	6.299	1.75e-15	semaphorin 4D	Plasma Membrane	transmembrane receptor
GBP2	2.044	1.54e-12	6.15	1.9e-15	guanylate binding protein 2	Cytoplasm	enzyme
H2BC13	1.87	1.63e-12	5.521	2.18e-15	H2B clustered histone 13	Nucleus	other
SALL3	-1.507	1.63e-12	4.797	2.12e-15	spalt like transcription factor 3	Nucleus	transcription regulator
SERPINA1	1.363	1.68e-12	5.782	2.34e-15	serpin family A member 1	Extracellular Space	other
H2AC12	2.064	1.83e-12	6.557	2.65e-15	H2A clustered histone 12	Nucleus	other
C1QB	2.844	2e-12	8.956	3.31e-15	complement C1q B chain	Extracellular Space	other
IFI30	2.171	2e-12	7.801	3.08e-15	IFI30 lysosomal thiol reductase	Cytoplasm	enzyme
SRGN	2.086	2e-12	6.302	3.12e-15	serglycin	Cytoplasm	other
LAPTM5	2.04	2e-12	6.288	3.26e-15	lysosomal protein transmembrane 5	Plasma Membrane	other
CTSB	2.032	2.01e-12	8.773	3.45e-15	cathepsin B	Cytoplasm	peptidase
SHTN1	1.392	2.02e-12	5.392	3.56e-15	shootin 1	Plasma Membrane	other
TYMP	1.948	2.06e-12	6.272	3.9e-15	thymidine phosphorylase	Extracellular Space	growth factor
ARGLU1	1.235	2.06e-12	6.751	3.91e-15	arginine and glutamate rich 1	Other	other
MAGED4	-1.538	2.06e-12	5.057	3.96e-15	MAGE family member D4B	Other	other
MMP9	2.257	2.29e-12	6.669	4.54e-15	matrix metallopeptidase 9	Extracellular Space	peptidase
HLA-E	2.708	2.46e-12	9.231	5.14e-15	major histocompatibility complex, class I, E	Plasma Membrane	transmembrane receptor
PAN3	1.044	2.46e-12	5.983	5.04e-15	poly(A) specific ribonuclease subunit PAN3	Cytoplasm	enzyme
DECR2	-1.479	2.6e-12	5.821	5.56e-15	2,4-dienoyl-CoA reductase 2	Cytoplasm	enzyme
CD14	2.17	2.69e-12	6.315	5.9e-15	CD14 molecule	Plasma Membrane	transmembrane receptor
LCP1	1.452	2.76e-12	6.501	6.2e-15	lymphocyte cytosolic protein 1	Cytoplasm	other
CDH4	-1.106	3.14e-12	4.602	7.22e-15	cadherin 4	Plasma Membrane	other
NR1H3	1.643	3.21e-12	5.611	7.57e-15	nuclear receptor subfamily 1 group H member 3	Nucleus	ligand-dependent nuclear receptor
CD53	1.471	3.32e-12	6.021	8.01e-15	CD53 molecule	Plasma Membrane	other
GIP	-1.448	3.47e-12	6.137	8.56e-15	gastric inhibitory polypeptide	Extracellular Space	other
H2AC6	-1.329	3.67e-12	8.177	9.23e-15	H2A clustered histone 6	Nucleus	other
UTP3	-0.92	4.04e-12	6.069	1.04e-14	UTP3 small subunit processome component	Nucleus	other
ITGB2	1.833	4.42e-12	5.632	1.16e-14	integrin subunit beta 2	Plasma Membrane	transmembrane receptor
HLA-DRA	2.856	4.61e-12	9.554	1.28e-14	major histocompatibility complex, class II, DR alpha	Plasma Membrane	transmembrane receptor
UBD	2.555	4.61e-12	6.342	1.25e-14	ubiquitin D	Nucleus	other
CTSH	1.598	4.61e-12	5.977	1.28e-14	cathepsin H	Cytoplasm	peptidase
C1QA	2.469	4.69e-12	7.05	1.33e-14	complement C1q A chain	Extracellular Space	other
HLA-DPA1	2.566	5.09e-12	7.617	1.47e-14	major histocompatibility complex, class II, DP alpha 1	Plasma Membrane	transmembrane receptor
P3H3	-1.366	5.4e-12	5.108	1.59e-14	prolyl 3-hydroxylase 3	Nucleus	enzyme
HLA-DQA1	2.489	6.73e-12	6.223	2.09e-14	major histocompatibility complex, class II, DQ alpha 1	Plasma Membrane	transmembrane receptor
H2BC5	-1.171	6.73e-12	9.023	2.04e-14	H2B clustered histone 5	Nucleus	other
SLC16A2	-1.551	6.73e-12	4.212	2.05e-14	solute carrier family 16 member 2	Plasma Membrane	transporter
CD74	2.928	6.77e-12	10.204	2.14e-14	CD74 molecule	Plasma Membrane	transmembrane receptor
MAGEA12	1.72	6.87e-12	4.064	2.21e-14	MAGE family member A12	Other	other
MAGEB2	1.9	6.93e-12	4.642	2.26e-14	MAGE family member B2	Cytoplasm	other
GPC3	-1.341	7.15e-12	3.963	2.37e-14	glypican 3	Plasma Membrane	other
C1QC	2.786	8.91e-12	8.024	3.1e-14	complement C1q C chain	Extracellular Space	other
CD68	2.039	8.91e-12	6.801	3.07e-14	CD68 molecule	Plasma Membrane	other
GPR176	1.451	8.91e-12	4.708	3.1e-14	G protein-coupled receptor 176	Plasma Membrane	G-protein coupled receptor
CTSZ	1.975	1.26e-11	7.797	4.52e-14	cathepsin Z	Cytoplasm	peptidase
TMEM176A	1.368	1.26e-11	5.345	4.5e-14	transmembrane protein 176A	Other	other
PGM1	-1.098	1.26e-11	5.219	4.58e-14	phosphoglucomutase 1	Cytoplasm	enzyme
BAGE5	1.171	1.28e-11	6.821	4.72e-14	BAGE family member 5	Other	other
SMIM10L2A	-1.128	1.28e-11	4.48	4.81e-14	small integral membrane protein 10 like 2A	Other	other
CYBB	1.235	1.41e-11	5.414	5.42e-14	cytochrome b-245 beta chain	Cytoplasm	enzyme
CSRP2	-1.07	1.41e-11	5.483	5.42e-14	cysteine and glycine rich protein 2	Nucleus	other
B2M	3.043	1.55e-11	11.126	6.05e-14	beta-2-microglobulin	Plasma Membrane	transmembrane receptor
SPI1	1.403	1.57e-11	6.241	6.32e-14	Spi-1 proto-oncogene	Nucleus	transcription regulator
PUF60	1.064	1.57e-11	6.792	6.21e-14	poly(U) binding splicing factor 60	Nucleus	other
IRF1	1.933	1.58e-11	6.383	6.45e-14	interferon regulatory factor 1	Nucleus	transcription regulator
HLA-B	2.735	1.59e-11	10.197	6.62e-14	major histocompatibility complex, class I, B	Plasma Membrane	transmembrane receptor
TAFA5	-1.09	1.59e-11	5.041	6.63e-14	TAFA chemokine like family member 5	Extracellular Space	other
TYROBP	1.642	1.71e-11	5.909	7.21e-14	transmembrane immune signaling adaptor TYROBP	Plasma Membrane	transmembrane receptor
TRMT9B	-1.188	2.15e-11	4.599	9.2e-14	tRNA methyltransferase 9B (putative)	Cytoplasm	enzyme
TAP1	1.846	2.23e-11	6.154	9.73e-14	transporter 1, ATP binding cassette subfamily B member	Cytoplasm	transporter
DEFB124	1.825	2.23e-11	4.775	9.79e-14	defensin beta 124	Extracellular Space	other
HLA-G	2.036	2.27e-11	7.017	1.01e-13	major histocompatibility complex, class I, G	Plasma Membrane	other
HCLS1	1.698	2.38e-11	5.358	1.07e-13	hematopoietic cell-specific Lyn substrate 1	Nucleus	other
TAPBP	2.387	2.94e-11	6.914	1.34e-13	TAP binding protein	Cytoplasm	transporter
UBAC2	0.936	2.94e-11	5.143	1.35e-13	UBA domain containing 2	Cytoplasm	enzyme
DTD1	-0.983	3.7e-11	5.204	1.72e-13	D-aminoacyl-tRNA deacylase 1	Cytoplasm	enzyme
ASPH	1.448	3.89e-11	5.413	1.83e-13	aspartate beta-hydroxylase	Cytoplasm	enzyme
HLA-DRB1	2.299	4.98e-11	8.919	2.43e-13	major histocompatibility complex, class II, DR beta 1	Plasma Membrane	transmembrane receptor
LAP3	1.375	4.98e-11	6.56	2.39e-13	leucine aminopeptidase 3	Cytoplasm	peptidase
SSU72	-0.925	4.98e-11	6.812	2.42e-13	SSU72 homolog, RNA polymerase II CTD phosphatase	Other	phosphatase
HLA-A	2.469	5.14e-11	8.564	2.53e-13	major histocompatibility complex, class I, A	Plasma Membrane	other
FGD2	1.817	5.15e-11	5.72	2.57e-13	FYVE, RhoGEF and PH domain containing 2	Cytoplasm	other
RASSF2	0.981	5.38e-11	5.664	2.71e-13	Ras association domain family member 2	Nucleus	kinase
HLA-DQB1	2.491	6.01e-11	8.005	3.09e-13	major histocompatibility complex, class II, DQ beta 1	Plasma Membrane	other
TSPAN14	0.858	6.01e-11	5.614	3.07e-13	tetraspanin 14	Plasma Membrane	other
UFM1	0.952	6.26e-11	5.623	3.25e-13	ubiquitin fold modifier 1	Cytoplasm	other
FCER1G	1.277	6.47e-11	6.17	3.39e-13	Fc epsilon receptor Ig	Plasma Membrane	transmembrane receptor
PSMB8	1.731	6.63e-11	6.176	3.51e-13	proteasome 20S subunit beta 8	Cytoplasm	peptidase
EPHA10	1.583	6.76e-11	4.556	3.62e-13	EPH receptor A10	Plasma Membrane	transmembrane receptor
FNDC10	-1.109	7.32e-11	5.352	3.96e-13	fibronectin type III domain containing 10	Other	other
PNMA5	1.731	7.62e-11	4.327	4.16e-13	PNMA family member 5	Other	other
HLA-F	1.513	9.55e-11	6.899	5.27e-13	major histocompatibility complex, class I, F	Plasma Membrane	transmembrane receptor
UTRN	0.938	9.55e-11	6.024	5.32e-13	utrophin	Plasma Membrane	transmembrane receptor
MAGED2	-1.054	9.73e-11	6.651	5.47e-13	MAGE family member D2	Plasma Membrane	other
ATP11C	-0.91	1.16e-10	5.798	6.57e-13	ATPase phospholipid transporting 11C	Plasma Membrane	transporter
GBP5	1.947	1.22e-10	5.582	7.12e-13	guanylate binding protein 5	Plasma Membrane	enzyme
TCIRG1	1.465	1.22e-10	5.322	7.1e-13	T cell immune regulator 1, ATPase H+ transporting V0 subunit a3	Plasma Membrane	enzyme
MICAL1	1.124	1.22e-10	5.919	7.01e-13	microtubule associated monooxygenase, calponin and LIM domain containing 1	Cytoplasm	enzyme
DNAJC1	1.123	1.28e-10	5.219	7.52e-13	DnaJ heat shock protein family (Hsp40) member C1	Cytoplasm	other
STAT1	2.204	1.31e-10	6.342	7.79e-13	signal transducer and activator of transcription 1	Nucleus	transcription regulator
RCBTB1	1.007	1.44e-10	5.646	8.61e-13	RCC1 and BTB domain containing protein 1	Nucleus	other
PIK3AP1	1.411	1.54e-10	5.438	9.31e-13	phosphoinositide-3-kinase adaptor protein 1	Cytoplasm	other
FGL2	1.894	1.56e-10	5.804	9.51e-13	fibrinogen like 2	Extracellular Space	peptidase
XAGE1A	-1.36	1.57e-10	6.56	9.67e-13	X antigen family member 1B	Nucleus	other
WIPF1	1.891	1.58e-10	5.89	9.81e-13	WAS/WASL interacting protein family member 1	Cytoplasm	other
ARHGDIB	1.926	1.6e-10	6.734	1e-12	Rho GDP dissociation inhibitor beta	Cytoplasm	enzyme
HLA-DMA	2.071	1.63e-10	5.873	1.03e-12	major histocompatibility complex, class II, DM alpha	Plasma Membrane	transmembrane receptor
H2BC4	-1.078	1.67e-10	7.756	1.07e-12	H2B clustered histone 4	Nucleus	other
H2AC13	1.561	1.73e-10	5.537	1.11e-12	H2A clustered histone 13	Nucleus	other
IL32	1.756	1.75e-10	7.099	1.13e-12	interleukin 32	Extracellular Space	cytokine
HSPA1A	1.283	1.79e-10	5.774	1.17e-12	heat shock protein family A (Hsp70) member 1A	Cytoplasm	enzyme
PSMB9	2.017	2.01e-10	6.223	1.32e-12	proteasome 20S subunit beta 9	Cytoplasm	peptidase
HLA-DPB1	1.984	2.15e-10	7.738	1.43e-12	major histocompatibility complex, class II, DP beta 1	Plasma Membrane	transmembrane receptor
HLA-C	2.31	2.16e-10	8.128	1.44e-12	major histocompatibility complex, class I, C	Plasma Membrane	other
TNFAIP2	1.655	2.29e-10	5.934	1.55e-12	TNF alpha induced protein 2	Extracellular Space	other
TMSB15A	-1.219	2.49e-10	4.244	1.69e-12	thymosin beta 15A	Cytoplasm	other
LGALS9C	1.355	2.57e-10	5.879	1.76e-12	galectin 9C	Cytoplasm	other
BTBD2	-0.866	2.88e-10	6.12	1.99e-12	BTB domain containing 2	Cytoplasm	other
COTL1	1.631	2.95e-10	6.616	2.05e-12	coactosin like F-actin binding protein 1	Cytoplasm	other
H4C12	2.134	3.09e-10	7.733	2.17e-12	H4 clustered histone 12	Nucleus	other
PLAAT4	1.4	3.51e-10	6.243	2.48e-12	phospholipase A and acyltransferase 4	Cytoplasm	enzyme
TAP2	1.707	3.53e-10	5.859	2.52e-12	transporter 2, ATP binding cassette subfamily B member	Cytoplasm	transporter
H2BC18	1.565	3.53e-10	6.778	2.53e-12	H2B clustered histone 18	Nucleus	other
BACE1	-1.298	3.75e-10	5.022	2.71e-12	beta-secretase 1	Cytoplasm	peptidase
CTAG1B	-1.115	3.82e-10	5.658	2.78e-12	cancer/testis antigen 1B	Plasma Membrane	other
KLF13	0.752	3.89e-10	6.177	2.86e-12	KLF transcription factor 13	Nucleus	transcription regulator
B4GALNT4	-1.031	4.32e-10	5.594	3.19e-12	beta-1,4-N-acetyl-galactosaminyltransferase 4	Extracellular Space	enzyme
CACNA2D2	-1.004	4.41e-10	5.994	3.28e-12	calcium voltage-gated channel auxiliary subunit alpha2delta 2	Plasma Membrane	ion channel
CD4	1.533	4.44e-10	6.083	3.33e-12	CD4 molecule	Plasma Membrane	transmembrane receptor
BEX3	-1.133	4.45e-10	5.806	3.36e-12	brain expressed X-linked 3	Cytoplasm	other
ADAMDEC1	1.31	4.55e-10	4.926	3.49e-12	ADAM like decysin 1	Extracellular Space	peptidase
DPP7	1.277	4.55e-10	5.751	3.48e-12	dipeptidyl peptidase 7	Cytoplasm	peptidase
GM2A	0.996	5.14e-10	6.203	3.98e-12	ganglioside GM2 activator	Cytoplasm	enzyme
SLC7A8	-1.037	5.14e-10	5.397	3.99e-12	solute carrier family 7 member 8	Plasma Membrane	transporter
TGM2	1.431	5.58e-10	4.921	4.36e-12	transglutaminase 2	Cytoplasm	enzyme
MYCBP2	1.124	5.64e-10	5.345	4.44e-12	MYC binding protein 2	Nucleus	enzyme
AGAP1	-0.962	5.73e-10	6.247	4.54e-12	ArfGAP with GTPase domain, ankyrin repeat and PH domain 1	Cytoplasm	enzyme
HMOX1	1.343	5.76e-10	6.061	4.62e-12	heme oxygenase 1	Cytoplasm	enzyme
GSTO1	0.862	5.76e-10	5.401	4.6e-12	glutathione S-transferase omega 1	Cytoplasm	enzyme
NCKAP1L	1.543	5.77e-10	5.4	4.67e-12	NCK associated protein 1 like	Plasma Membrane	other
STARD8	-0.946	6.39e-10	4.684	5.2e-12	StAR related lipid transfer domain containing 8	Cytoplasm	other
H2BC14	1.596	6.64e-10	5.891	5.44e-12	H2B clustered histone 14	Nucleus	other
WNT2B	1.034	6.93e-10	5.536	5.73e-12	Wnt family member 2B	Extracellular Space	other
CTSL	0.84	6.93e-10	6.643	5.75e-12	cathepsin L	Cytoplasm	peptidase
SLC15A3	1.357	7.23e-10	5.38	6.04e-12	solute carrier family 15 member 3	Cytoplasm	transporter
HMGB1	0.931	7.3e-10	7.882	6.14e-12	high mobility group box 1	Nucleus	transcription regulator
LAMP1	0.966	7.34e-10	7.009	6.21e-12	lysosomal associated membrane protein 1	Plasma Membrane	other
ANXA11	1.144	7.36e-10	6.347	6.27e-12	annexin A11	Nucleus	other
CXCL9	2.368	7.55e-10	6.678	6.51e-12	C-X-C motif chemokine ligand 9	Extracellular Space	cytokine
HCST	1.049	7.55e-10	5.727	6.49e-12	hematopoietic cell signal transducer	Plasma Membrane	transmembrane receptor
BST2	1.583	7.66e-10	6.469	6.65e-12	bone marrow stromal cell antigen 2	Plasma Membrane	other
APOL3	1.569	7.88e-10	5.292	6.92e-12	apolipoprotein L3	Cytoplasm	transporter
USP11	-1.227	7.88e-10	6.396	6.88e-12	ubiquitin specific peptidase 11	Nucleus	peptidase
VWA1	-1.071	8.78e-10	4.544	7.76e-12	von Willebrand factor A domain containing 1	Extracellular Space	other
NUP58	0.769	8.81e-10	5.753	7.83e-12	nucleoporin 58	Nucleus	other
SLAMF7	1.904	9.59e-10	5.225	8.58e-12	SLAM family member 7	Plasma Membrane	other
PRAME	1.46	1e-09	6.798	9.05e-12	PRAME nuclear receptor transcriptional regulator	Nucleus	other
THEMIS2	1.104	1e-09	5.565	9.08e-12	thymocyte selection associated family member 2	Other	other
H1-3	-1.018	1e-09	7.989	9.15e-12	H1.3 linker histone, cluster member	Nucleus	other
ITGAL	1.615	1.04e-09	5.735	9.51e-12	integrin subunit alpha L	Plasma Membrane	transmembrane receptor
SOX12	-0.893	1.05e-09	5.172	9.64e-12	SRY-box transcription factor 12	Nucleus	transcription regulator
SLC8A1	1.079	1.06e-09	5.292	9.87e-12	solute carrier family 8 member A1	Plasma Membrane	transporter
SOGA1	-0.985	1.06e-09	5.481	9.87e-12	suppressor of glucose, autophagy associated 1	Extracellular Space	other
CD163	1.486	1.22e-09	6.129	1.14e-11	CD163 molecule	Plasma Membrane	transmembrane receptor
AARS1	0.817	1.24e-09	6.268	1.17e-11	alanyl-tRNA synthetase 1	Cytoplasm	enzyme
SLC38A5	-1.194	1.25e-09	4.648	1.19e-11	solute carrier family 38 member 5	Plasma Membrane	transporter
SMARCA1	-1.173	1.26e-09	5.318	1.2e-11	SWI/SNF related, matrix associated, actin dependent regulator of chromatin, subfamily a, member 1	Nucleus	transcription regulator
LCP2	1.375	1.27e-09	5.987	1.22e-11	lymphocyte cytosolic protein 2	Cytoplasm	other
GIMAP7	1.484	1.32e-09	5.472	1.27e-11	GTPase, IMAP family member 7	Cytoplasm	enzyme
AKNA	1.318	1.43e-09	5.601	1.38e-11	AT-hook transcription factor	Nucleus	transcription regulator
H2BC17	1.225	1.43e-09	5.846	1.4e-11	H2B clustered histone 17	Nucleus	other
HLA-DMB	1.55	1.47e-09	5.67	1.44e-11	major histocompatibility complex, class II, DM beta	Plasma Membrane	transmembrane receptor
POMP	0.882	1.54e-09	6.113	1.51e-11	proteasome maturation protein	Nucleus	other
KIT	-1.181	1.61e-09	5.61	1.59e-11	KIT proto-oncogene, receptor tyrosine kinase	Plasma Membrane	transmembrane receptor
TRBC1	2.051	1.62e-09	6.502	1.62e-11	T cell receptor beta constant 1	Plasma Membrane	other
PRXL2A	1.035	1.66e-09	6.354	1.66e-11	peroxiredoxin like 2A	Extracellular Space	other
PLAAT3	-1.1	1.66e-09	5.654	1.67e-11	phospholipase A and acyltransferase 3	Nucleus	enzyme
FAM177A1	0.968	1.78e-09	5.9	1.81e-11	family with sequence similarity 177 member A1	Other	other
H2AC14	1.94	1.8e-09	7.208	1.86e-11	H2A clustered histone 14	Nucleus	other
CD47	1.061	1.8e-09	5.908	1.86e-11	CD47 molecule	Plasma Membrane	transmembrane receptor
ATF4	0.833	1.8e-09	7.725	1.85e-11	activating transcription factor 4	Nucleus	transcription regulator
ZNF385A	0.771	1.8e-09	6.562	1.87e-11	zinc finger protein 385A	Nucleus	other
GPC4	-1.219	1.8e-09	4.022	1.84e-11	glypican 4	Plasma Membrane	transmembrane receptor
PFKP	-1.049	1.88e-09	5.677	1.96e-11	phosphofructokinase, platelet	Cytoplasm	kinase
DMXL2	0.792	2.12e-09	6.328	2.23e-11	Dmx like 2	Cytoplasm	other
PLXNB1	-1.007	2.17e-09	5.239	2.29e-11	plexin B1	Plasma Membrane	transmembrane receptor
LIPA	1.437	2.31e-09	5.589	2.44e-11	lipase A, lysosomal acid type	Cytoplasm	enzyme
ACTR3	0.821	2.34e-09	6.663	2.5e-11	actin related protein 3	Plasma Membrane	other
APOL1	1.619	2.35e-09	5.61	2.51e-11	apolipoprotein L1	Extracellular Space	transporter
GBP4	1.288	2.4e-09	5.492	2.58e-11	guanylate binding protein 4	Cytoplasm	enzyme
MFAP2	-0.952	2.43e-09	4.793	2.63e-11	microfibril associated protein 2	Extracellular Space	other
AIF1	1.354	2.97e-09	5.473	3.22e-11	allograft inflammatory factor 1	Nucleus	other
BCL3	1.294	3.03e-09	6.185	3.31e-11	BCL3 transcription coactivator	Nucleus	transcription regulator
NPAS1	-1.18	3.4e-09	4.547	3.73e-11	neuronal PAS domain protein 1	Nucleus	transcription regulator
TM9SF2	0.983	3.49e-09	7.134	3.85e-11	transmembrane 9 superfamily member 2	Plasma Membrane	transporter
CAMP	1.183	3.51e-09	4.816	3.89e-11	cathelicidin antimicrobial peptide	Cytoplasm	other
RAI2	-0.882	3.55e-09	5.12	3.95e-11	retinoic acid induced 2	Nucleus	transcription regulator
SELENOM	0.942	3.7e-09	6.22	4.14e-11	selenoprotein M	Cytoplasm	other
RGL1	1.467	3.71e-09	5.795	4.17e-11	ral guanine nucleotide dissociation stimulator like 1	Cytoplasm	other
TRAC	1.662	3.82e-09	5.8	4.32e-11	T cell receptor alpha constant	Plasma Membrane	other
DOCK2	1.622	3.97e-09	5.688	4.52e-11	dedicator of cytokinesis 2	Cytoplasm	other
MED4	0.981	3.97e-09	5.804	4.53e-11	mediator complex subunit 4	Nucleus	transcription regulator
MARCHF8	0.983	3.98e-09	5.712	4.59e-11	membrane associated ring-CH-type finger 8	Cytoplasm	enzyme
ERRFI1	-1.004	3.98e-09	5.034	4.57e-11	ERBB receptor feedback inhibitor 1	Cytoplasm	other
ACP5	1.252	4.01e-09	5.202	4.64e-11	acid phosphatase 5, tartrate resistant	Cytoplasm	phosphatase
MMP14	0.941	4.01e-09	5.804	4.66e-11	matrix metallopeptidase 14	Extracellular Space	peptidase
GNG10	0.705	4.34e-09	5.658	5.06e-11	G protein subunit gamma 10	Plasma Membrane	enzyme
RPL21	0.73	4.54e-09	8.966	5.38e-11	ribosomal protein L21	Cytoplasm	other
ADAMTSL4	-1.094	4.54e-09	5.044	5.34e-11	ADAMTS like 4	Extracellular Space	other
KCNC1	-1.136	4.54e-09	4.578	5.32e-11	potassium voltage-gated channel subfamily C member 1	Plasma Membrane	ion channel
GNAI2	0.811	4.59e-09	8.179	5.45e-11	G protein subunit alpha i2	Plasma Membrane	enzyme
WDFY2	0.78	4.6e-09	5.408	5.52e-11	WD repeat and FYVE domain containing 2	Cytoplasm	other
H4C4	-1.13	4.6e-09	7.247	5.52e-11	H4 clustered histone 4	Nucleus	other
SUSD2	1.276	4.61e-09	5.313	5.55e-11	sushi domain containing 2	Extracellular Space	other
PPIF	1.066	4.64e-09	6.131	5.62e-11	peptidylprolyl isomerase F	Cytoplasm	enzyme
TSPAN6	-0.898	4.74e-09	6.225	5.76e-11	tetraspanin 6	Plasma Membrane	other
PMAIP1	-0.991	4.8e-09	5.77	5.86e-11	phorbol-12-myristate-13-acetate-induced protein 1	Cytoplasm	other
SLCO2B1	1.687	4.95e-09	5.786	6.07e-11	solute carrier organic anion transporter family member 2B1	Plasma Membrane	transporter
CTSD	1.007	5.02e-09	8.912	6.18e-11	cathepsin D	Cytoplasm	peptidase
SQSTM1	1.068	5.98e-09	6.462	7.4e-11	sequestosome 1	Cytoplasm	transcription regulator
GNAI1	1.106	6.05e-09	4.605	7.52e-11	G protein subunit alpha i1	Plasma Membrane	enzyme
ZBTB38	0.981	6.06e-09	5.669	7.56e-11	zinc finger and BTB domain containing 38	Nucleus	transcription regulator
PRDX6	-0.83	6.56e-09	5.944	8.22e-11	peroxiredoxin 6	Cytoplasm	enzyme
FERMT3	1.234	7.19e-09	5.112	9.05e-11	FERM domain containing kindlin 3	Cytoplasm	enzyme
ATP6V0E1	0.875	7.48e-09	6.702	9.45e-11	ATPase H+ transporting V0 subunit e1	Cytoplasm	transporter
FYB1	1.181	8e-09	5.051	1.02e-10	FYN binding protein 1	Nucleus	other
DOCK11	-1.012	8e-09	5.52	1.02e-10	dedicator of cytokinesis 11	Cytoplasm	other
PSME2	1.082	8.02e-09	6.597	1.03e-10	proteasome activator subunit 2	Cytoplasm	peptidase
HLA-DQA2	1.76	8.38e-09	5.547	1.08e-10	major histocompatibility complex, class II, DQ alpha 2	Plasma Membrane	transmembrane receptor
ITM2B	1.068	8.38e-09	7.93	1.08e-10	integral membrane protein 2B	Plasma Membrane	other
CENPV	-0.767	8.74e-09	5.558	1.13e-10	centromere protein V	Nucleus	other
PRSS21	1.358	9.04e-09	3.825	1.18e-10	serine protease 21	Cytoplasm	peptidase
UCP2	1.187	9.04e-09	6.421	1.19e-10	uncoupling protein 2	Cytoplasm	transporter
SCG5	-0.875	9.04e-09	4.887	1.18e-10	secretogranin V	Extracellular Space	other
COL3A1	2.371	9.17e-09	6.431	1.21e-10	collagen type III alpha 1 chain	Extracellular Space	other
H2BC10	1.423	9.41e-09	5.262	1.25e-10	H2B clustered histone 10	Nucleus	other
EMILIN2	0.98	9.71e-09	4.934	1.29e-10	elastin microfibril interfacer 2	Extracellular Space	other
HPRT1	-0.953	9.84e-09	5.316	1.32e-10	hypoxanthine phosphoribosyltransferase 1	Cytoplasm	enzyme
GDF3	-1.359	9.84e-09	4.852	1.31e-10	growth differentiation factor 3	Extracellular Space	growth factor
NRBP2	0.92	9.85e-09	6.257	1.32e-10	nuclear receptor binding protein 2	Cytoplasm	kinase
EVI2B	1.677	1.03e-08	5.596	1.38e-10	ecotropic viral integration site 2B	Plasma Membrane	other
H2BC7	-1.263	1.06e-08	6.056	1.44e-10	H2B clustered histone 7	Nucleus	other
JAK3	1.343	1.09e-08	6.137	1.48e-10	Janus kinase 3	Cytoplasm	kinase
SPARCL1	1.959	1.11e-08	6.703	1.52e-10	SPARC like 1	Extracellular Space	other
H3C8	1.576	1.13e-08	5.801	1.57e-10	H3 clustered histone 8	Nucleus	other
N4BP2L2	1.136	1.13e-08	5.789	1.58e-10	NEDD4 binding protein 2 like 2	Nucleus	transcription regulator
RNF213	1.06	1.13e-08	6.614	1.56e-10	ring finger protein 213	Cytoplasm	enzyme
SLA	0.954	1.13e-08	5.432	1.58e-10	Src like adaptor	Plasma Membrane	other
EGFR	-1.171	1.13e-08	5.087	1.54e-10	epidermal growth factor receptor	Plasma Membrane	kinase
LIN28A	1.054	1.14e-08	5.777	1.6e-10	lin-28 homolog A	Cytoplasm	other
H4C8	-0.946	1.15e-08	8.161	1.61e-10	H4 clustered histone 8	Nucleus	other
RBM26	0.824	1.18e-08	5.709	1.66e-10	RNA binding motif protein 26	Other	other
TNFAIP3	1.233	1.21e-08	5.077	1.71e-10	TNF alpha induced protein 3	Nucleus	enzyme
EPCAM	-0.832	1.27e-08	5.45	1.8e-10	epithelial cell adhesion molecule	Plasma Membrane	other
CSAG1	0.94	1.29e-08	4.623	1.84e-10	chondrosarcoma associated gene 1	Cytoplasm	other
H2AW	-0.834	1.29e-08	5.334	1.84e-10	H2A clustered histone 25	Nucleus	other
STAT6	1.274	1.33e-08	6.074	1.92e-10	signal transducer and activator of transcription 6	Nucleus	transcription regulator
PTPRJ	1.11	1.33e-08	4.9	1.91e-10	protein tyrosine phosphatase receptor type J	Plasma Membrane	phosphatase
TXNIP	2.227	1.34e-08	7.388	1.93e-10	thioredoxin interacting protein	Cytoplasm	other
PAXBP1	-0.711	1.39e-08	5.747	2.01e-10	PAX3 and PAX7 binding protein 1	Nucleus	other
CHKB	0.769	1.4e-08	6.784	2.05e-10	choline kinase beta	Cytoplasm	kinase
FBXL13	-1.031	1.42e-08	4.606	2.07e-10	F-box and leucine rich repeat protein 13	Cytoplasm	enzyme
FAM90A1	-0.729	1.47e-08	6.032	2.16e-10	family with sequence similarity 90 member A1	Other	other
FZD3	-0.846	1.48e-08	4.993	2.18e-10	frizzled class receptor 3	Plasma Membrane	G-protein coupled receptor
SMS	-0.916	1.49e-08	6.256	2.21e-10	spermine synthase	Cytoplasm	enzyme
CITED1	-1.846	1.49e-08	5.245	2.2e-10	Cbp/p300 interacting transactivator with Glu/Asp rich carboxy-terminal domain 1	Nucleus	transcription regulator
ESX1	-0.98	1.53e-08	4.972	2.28e-10	ESX homeobox 1	Nucleus	transcription regulator
SLAMF8	1.043	1.57e-08	5.007	2.35e-10	SLAM family member 8	Extracellular Space	other
SQOR	1.217	1.62e-08	4.938	2.43e-10	sulfide quinone oxidoreductase	Cytoplasm	enzyme
PLA2G7	1.508	1.7e-08	4.8	2.55e-10	phospholipase A2 group VII	Extracellular Space	enzyme
BTN3A2	1.61	1.76e-08	5.067	2.67e-10	butyrophilin subfamily 3 member A2	Plasma Membrane	other
SLC1A3	0.816	1.76e-08	5.531	2.67e-10	solute carrier family 1 member 3	Plasma Membrane	transporter
BEX2	-0.932	1.76e-08	5.104	2.68e-10	brain expressed X-linked 2	Nucleus	other
H2AC7	-1.011	1.76e-08	6.783	2.69e-10	H2A clustered histone 7	Nucleus	other
PARP4	0.898	1.89e-08	5.454	2.89e-10	poly(ADP-ribose) polymerase family member 4	Cytoplasm	enzyme
ZNF594	-0.795	1.89e-08	5.308	2.91e-10	zinc finger protein 594	Nucleus	transcription regulator
LYZ	1.809	1.95e-08	6.879	3.02e-10	lysozyme	Extracellular Space	enzyme
SYNGR2	0.956	1.95e-08	6.456	3.02e-10	synaptogyrin 2	Cytoplasm	other
YARS1	0.763	2.06e-08	6.374	3.19e-10	tyrosyl-tRNA synthetase 1	Cytoplasm	enzyme
LGMN	1.193	2.11e-08	6.945	3.31e-10	legumain	Cytoplasm	peptidase
MRPL51	-0.733	2.11e-08	6.583	3.31e-10	mitochondrial ribosomal protein L51	Cytoplasm	other
PRSS12	-1.132	2.11e-08	5.159	3.3e-10	serine protease 12	Extracellular Space	peptidase
CTSC	0.89	2.16e-08	7.865	3.41e-10	cathepsin C	Cytoplasm	peptidase
RPL13A	0.693	2.16e-08	7.666	3.41e-10	ribosomal protein L13a	Cytoplasm	other
UPF3A	0.726	2.26e-08	5.472	3.58e-10	UPF3A regulator of nonsense mediated mRNA decay	Nucleus	transporter
C1QTNF4	-0.839	2.29e-08	5.348	3.64e-10	C1q and TNF related 4	Extracellular Space	other
ZNF395	-1.119	2.34e-08	5.696	3.73e-10	zinc finger protein 395	Cytoplasm	transcription regulator
GIMAP4	1.003	2.35e-08	5.582	3.76e-10	GTPase, IMAP family member 4	Nucleus	other
RAC2	1.327	2.39e-08	6.091	3.84e-10	Rac family small GTPase 2	Cytoplasm	enzyme
SHROOM4	-1.06	2.4e-08	4.113	3.87e-10	shroom family member 4	Plasma Membrane	other
CXADR	-0.808	2.42e-08	6.196	3.91e-10	CXADR Ig-like cell adhesion molecule	Plasma Membrane	transmembrane receptor
H1-4	-1.131	2.47e-08	8.55	4e-10	H1.4 linker histone, cluster member	Nucleus	other
DNAJC15	0.83	2.52e-08	5.439	4.1e-10	DnaJ heat shock protein family (Hsp40) member C15	Cytoplasm	other
FAM156A	-0.798	2.54e-08	5.718	4.14e-10	family with sequence similarity 156 member A	Nucleus	other
IGHG2	5.105	2.56e-08	11.581	4.2e-10	immunoglobulin heavy constant gamma 2 (G2m marker)	Plasma Membrane	other
TRNP1	-0.857	2.68e-08	5.487	4.4e-10	TMF1 regulated nuclear protein 1	Nucleus	other
SLC38A2	0.855	2.69e-08	6.626	4.43e-10	solute carrier family 38 member 2	Plasma Membrane	transporter
PECAM1	1.515	2.75e-08	5.732	4.56e-10	platelet and endothelial cell adhesion molecule 1	Plasma Membrane	other
GALNT14	-0.873	2.77e-08	4.306	4.6e-10	polypeptide N-acetylgalactosaminyltransferase 14	Cytoplasm	enzyme
SCIMP	1.307	2.94e-08	4.664	4.9e-10	SLP adaptor and CSK interacting membrane protein	Plasma Membrane	other
NINJ1	1.013	2.94e-08	5.924	4.92e-10	ninjurin 1	Plasma Membrane	other
TBC1D4	0.897	2.94e-08	4.961	4.91e-10	TBC1 domain family member 4	Cytoplasm	other
IGHG4	5.077	3.04e-08	12.318	5.12e-10	immunoglobulin heavy constant gamma 4 (G4m marker)	Extracellular Space	other
FXYD5	0.914	3.06e-08	6.327	5.17e-10	FXYD domain containing ion transport regulator 5	Plasma Membrane	ion channel
FGD3	0.683	3.06e-08	6.241	5.17e-10	FYVE, RhoGEF and PH domain containing 3	Cytoplasm	other
FUCA1	0.967	3.11e-08	5.697	5.27e-10	alpha-L-fucosidase 1	Cytoplasm	enzyme
TPST2	0.816	3.12e-08	5.459	5.32e-10	tyrosylprotein sulfotransferase 2	Cytoplasm	enzyme
TRO	-0.798	3.25e-08	5.157	5.55e-10	trophinin	Plasma Membrane	other
MINDY3	0.691	3.26e-08	5.446	5.58e-10	MINDY lysine 48 deubiquitinase 3	Nucleus	enzyme
ZNF516	-0.92	3.37e-08	5.758	5.79e-10	zinc finger protein 516	Nucleus	transcription regulator
UBE2D1	0.732	3.49e-08	5.405	6.02e-10	ubiquitin conjugating enzyme E2 D1	Cytoplasm	enzyme
LAMB1	1.284	3.55e-08	5.568	6.16e-10	laminin subunit beta 1	Extracellular Space	other
SCX	-0.793	3.55e-08	5.323	6.15e-10	scleraxis bHLH transcription factor	Nucleus	transcription regulator
PKDCC	0.91	3.71e-08	5.622	6.46e-10	protein kinase domain containing, cytoplasmic	Cytoplasm	kinase
ADGRE5	1.153	3.73e-08	5.459	6.5e-10	adhesion G protein-coupled receptor E5	Plasma Membrane	G-protein coupled receptor
PIP4K2A	0.732	4.07e-08	6.718	7.13e-10	phosphatidylinositol-5-phosphate 4-kinase type 2 alpha	Cytoplasm	kinase
PLCB2	0.91	4.12e-08	5.402	7.24e-10	phospholipase C beta 2	Cytoplasm	enzyme
ARL6IP5	1.192	4.13e-08	6.392	7.28e-10	ADP ribosylation factor like GTPase 6 interacting protein 5	Cytoplasm	other
TAGLN2	1.167	4.36e-08	6.675	7.7e-10	transgelin 2	Cytoplasm	other
IGHG3	5.017	4.4e-08	11.397	7.8e-10	immunoglobulin heavy constant gamma 3 (G3m marker)	Extracellular Space	other
NKG7	1.616	4.42e-08	5.598	7.86e-10	natural killer cell granule protein 7	Plasma Membrane	other
WDR72	0.81	4.46e-08	5.094	7.96e-10	WD repeat domain 72	Cytoplasm	other
CIITA	1.736	4.66e-08	5.911	8.33e-10	class II major histocompatibility complex transactivator	Nucleus	transcription regulator
H4C3	-1.163	4.68e-08	7.271	8.39e-10	H4 clustered histone 3	Nucleus	other
H2BU1	-1.025	4.74e-08	5.361	8.52e-10	H2B clustered histone 26	Nucleus	other
GLCCI1	0.956	4.81e-08	5.056	8.74e-10	glucocorticoid induced 1	Cytoplasm	other
MVP	0.853	4.81e-08	6.036	8.7e-10	major vault protein	Nucleus	other
RNF6	0.795	4.81e-08	5.004	8.72e-10	ring finger protein 6	Nucleus	transcription regulator
GTF2F2	0.784	4.92e-08	5.646	8.96e-10	general transcription factor IIF subunit 2	Nucleus	transcription regulator
H1-5	1.864	4.94e-08	8.102	9.02e-10	H1.5 linker histone, cluster member	Nucleus	other
TRAF3	1.01	4.96e-08	4.759	9.09e-10	TNF receptor associated factor 3	Cytoplasm	enzyme
MEX3A	-0.847	5.03e-08	4.956	9.24e-10	mex-3 RNA binding family member A	Cytoplasm	other
CASP4	1.291	5.13e-08	5.069	9.46e-10	caspase 4	Cytoplasm	peptidase
PARVG	1.409	5.18e-08	5.167	9.57e-10	parvin gamma	Cytoplasm	other
OSTF1	0.962	5.23e-08	5.415	9.69e-10	osteoclast stimulating factor 1	Nucleus	transcription regulator
KDM4C	0.864	5.3e-08	5.934	9.85e-10	lysine demethylase 4C	Nucleus	enzyme
PTDSS1	0.677	5.32e-08	5.883	9.91e-10	phosphatidylserine synthase 1	Cytoplasm	enzyme
IGFBP7	2.251	5.36e-08	7.952	1.01e-09	insulin like growth factor binding protein 7	Extracellular Space	transporter
SASH3	1.512	5.36e-08	5.308	1.01e-09	SAM and SH3 domain containing 3	Cytoplasm	other
HOMER1	-0.891	5.36e-08	5.024	1.01e-09	homer scaffold protein 1	Plasma Membrane	other
SYCP3	1.344	5.4e-08	4.275	1.02e-09	synaptonemal complex protein 3	Nucleus	other
PSMB10	0.946	5.49e-08	6.028	1.04e-09	proteasome 20S subunit beta 10	Cytoplasm	peptidase
ENTPD1	1.067	5.67e-08	4.691	1.08e-09	ectonucleoside triphosphate diphosphohydrolase 1	Plasma Membrane	enzyme
ROMO1	-0.788	5.67e-08	4.999	1.08e-09	reactive oxygen species modulator 1	Cytoplasm	other
CYBA	1.409	5.68e-08	6.719	1.09e-09	cytochrome b-245 alpha chain	Cytoplasm	enzyme
ACE	0.873	5.68e-08	5.947	1.09e-09	angiotensin I converting enzyme	Plasma Membrane	peptidase
TUBB2B	-0.835	5.68e-08	5.47	1.09e-09	tubulin beta 2B class IIb	Cytoplasm	other
H2BC21	0.979	5.73e-08	5.476	1.1e-09	H2B clustered histone 21	Nucleus	other
TRIM8	0.889	5.78e-08	5.445	1.11e-09	tripartite motif containing 8	Nucleus	enzyme
NHS	-0.888	5.81e-08	4.067	1.12e-09	NHS actin remodeling regulator	Nucleus	other
RASSF4	1.534	5.95e-08	5.437	1.15e-09	Ras association domain family member 4	Other	other
MS4A7	1.453	5.97e-08	5.075	1.16e-09	membrane spanning 4-domains A7	Cytoplasm	other
SH3BGRL3	0.827	6e-08	6.052	1.17e-09	SH3 domain binding glutamate rich protein like 3	Nucleus	other
ADA2	0.972	6.16e-08	7.338	1.2e-09	adenosine deaminase 2	Extracellular Space	enzyme
IGHG1	5.149	6.21e-08	12.085	1.22e-09	immunoglobulin heavy constant gamma 1 (G1m marker)	Extracellular Space	other
COL4A1	1.979	6.36e-08	6.053	1.25e-09	collagen type IV alpha 1 chain	Extracellular Space	other
TPP2	0.644	6.42e-08	5.942	1.26e-09	tripeptidyl peptidase 2	Cytoplasm	peptidase
PLA2G2D	1.492	6.49e-08	4.623	1.28e-09	phospholipase A2 group IID	Extracellular Space	enzyme
SYT6	-0.999	6.49e-08	4.26	1.29e-09	synaptotagmin 6	Cytoplasm	transporter
GTF2IRD2B	-0.777	6.65e-08	5.525	1.32e-09	GTF2I repeat domain containing 2	Nucleus	other
ZMAT1	-1.05	6.84e-08	4.66	1.36e-09	zinc finger matrin-type 1	Nucleus	other
STK24	0.727	6.98e-08	5.927	1.39e-09	serine/threonine kinase 24	Cytoplasm	kinase
GNB4	0.803	7.2e-08	5.127	1.44e-09	G protein subunit beta 4	Plasma Membrane	other
HSPH1	0.847	7.38e-08	6.066	1.48e-09	heat shock protein family H (Hsp110) member 1	Cytoplasm	other
RPS4Y1	1.038	7.56e-08	6.264	1.52e-09	ribosomal protein S4 Y-linked 1	Cytoplasm	other
XBP1	1.291	8.2e-08	8.094	1.65e-09	X-box binding protein 1	Nucleus	transcription regulator
EFHD2	1.101	8.42e-08	5.822	1.7e-09	EF-hand domain family member D2	Plasma Membrane	other
H4C5	-0.709	8.62e-08	8.291	1.75e-09	H4 clustered histone 5	Nucleus	other
SALL1	-0.95	8.68e-08	5.023	1.77e-09	spalt like transcription factor 1	Nucleus	transcription regulator
IGLL5	4.971	8.96e-08	10.329	1.85e-09	immunoglobulin lambda like polypeptide 1	Plasma Membrane	other
PTPRC	1.851	8.96e-08	5.434	1.84e-09	protein tyrosine phosphatase receptor type C	Plasma Membrane	phosphatase
ZNF512	0.898	8.96e-08	4.686	1.84e-09	zinc finger protein 512	Nucleus	transcription regulator
PROSER1	0.757	8.96e-08	5.337	1.84e-09	proline and serine rich 1	Other	other
DPYSL2	-0.766	8.96e-08	6.752	1.84e-09	dihydropyrimidinase like 2	Cytoplasm	enzyme
CD44	0.973	9.05e-08	5.734	1.87e-09	CD44 molecule (Indian blood group)	Plasma Membrane	other
TLN1	0.87	9.05e-08	6.529	1.88e-09	talin 1	Plasma Membrane	other
C4B	1.579	9.44e-08	6.396	1.96e-09	complement C4A (Rodgers blood group)	Extracellular Space	other
H4C6	-0.966	9.48e-08	7.804	1.97e-09	H4 clustered histone 6	Nucleus	other
CD3E	1.244	9.68e-08	4.568	2.02e-09	CD3 epsilon subunit of T-cell receptor complex	Plasma Membrane	transmembrane receptor
MYO1F	1.145	9.71e-08	5.272	2.03e-09	myosin IF	Cytoplasm	other
S100A9	0.887	9.89e-08	5.313	2.08e-09	S100 calcium binding protein A9	Cytoplasm	other
STK17B	1.122	9.91e-08	5.305	2.09e-09	serine/threonine kinase 17b	Nucleus	kinase
ZNF534	-0.848	1e-07	4.674	2.12e-09	zinc finger protein 534	Other	other
SDC3	0.946	1.03e-07	6.15	2.17e-09	syndecan 3	Plasma Membrane	other
VSIR	1.43	1.05e-07	5.109	2.24e-09	V-set immunoregulatory receptor	Plasma Membrane	other
STX7	0.789	1.08e-07	5.654	2.29e-09	syntaxin 7	Plasma Membrane	transporter
TIAL1	0.602	1.08e-07	6.963	2.3e-09	TIA1 cytotoxic granule associated RNA binding protein like 1	Nucleus	transcription regulator
MSRA	0.931	1.09e-07	4.539	2.32e-09	methionine sulfoxide reductase A	Cytoplasm	enzyme
VASP	0.708	1.11e-07	6.962	2.37e-09	vasodilator stimulated phosphoprotein	Plasma Membrane	other
LLGL2	-0.789	1.11e-07	4.637	2.39e-09	LLGL scribble cell polarity complex component 2	Cytoplasm	other
CARS2	0.646	1.14e-07	5.139	2.45e-09	cysteinyl-tRNA synthetase 2, mitochondrial	Cytoplasm	enzyme
C1orf162	1.037	1.15e-07	5.676	2.48e-09	chromosome 1 open reading frame 162	Other	transporter
ARHGAP35	-0.65	1.18e-07	6.221	2.55e-09	Rho GTPase activating protein 35	Nucleus	transcription regulator
CYP2R1	1.09	1.21e-07	4.957	2.64e-09	cytochrome P450 family 2 subfamily R member 1	Cytoplasm	enzyme
ADGRL2	-0.746	1.21e-07	5.503	2.64e-09	adhesion G protein-coupled receptor L2	Plasma Membrane	G-protein coupled receptor
FMNL1	1.337	1.25e-07	4.777	2.73e-09	formin like 1	Cytoplasm	other
FOLR3	1.02	1.27e-07	4.581	2.79e-09	folate receptor gamma	Extracellular Space	other
H2AC16	1.32	1.32e-07	5.952	2.89e-09	H2A clustered histone 16	Nucleus	other
ADM	-1.484	1.35e-07	5.318	2.95e-09	adrenomedullin	Extracellular Space	other
CDC16	0.692	1.36e-07	5.868	2.99e-09	cell division cycle 16	Nucleus	other
ZCCHC14	-0.771	1.37e-07	5.016	3.03e-09	zinc finger CCHC-type containing 14	Other	other
ARHGEF7	0.702	1.43e-07	5.711	3.16e-09	Rho guanine nucleotide exchange factor 7	Cytoplasm	other
B3GNT4	-0.999	1.44e-07	5.065	3.18e-09	UDP-GlcNAc:betaGal beta-1,3-N-acetylglucosaminyltransferase 4	Plasma Membrane	enzyme
H2BC6	-0.714	1.45e-07	6.644	3.21e-09	H2B clustered histone 6	Nucleus	other
S100A1	0.927	1.51e-07	4.169	3.38e-09	S100 calcium binding protein A1	Cytoplasm	other
SNTA1	-0.756	1.51e-07	5.617	3.37e-09	syntrophin alpha 1	Plasma Membrane	other
H1-0	-0.769	1.52e-07	8.219	3.4e-09	H1.0 linker histone	Nucleus	other
NME4	-0.68	1.53e-07	5.489	3.42e-09	NME/NM23 nucleoside diphosphate kinase 4	Cytoplasm	kinase
GOLIM4	0.888	1.54e-07	5.475	3.47e-09	golgi integral membrane protein 4	Cytoplasm	other
MAGEA3	0.797	1.59e-07	6.887	3.61e-09	MAGE family member A6	Cytoplasm	other
TRIM5	0.794	1.59e-07	4.916	3.6e-09	tripartite motif containing 5	Cytoplasm	enzyme
ADGRG2	-0.903	1.59e-07	4.221	3.59e-09	adhesion G protein-coupled receptor G2	Plasma Membrane	G-protein coupled receptor
GBP1	0.961	1.6e-07	5.133	3.65e-09	guanylate binding protein 1	Cytoplasm	enzyme
BIN2	0.865	1.6e-07	5.153	3.65e-09	bridging integrator 2	Plasma Membrane	other
QPRT	-0.741	1.6e-07	5.988	3.64e-09	quinolinate phosphoribosyltransferase	Cytoplasm	enzyme
COL23A1	-0.792	1.62e-07	6.334	3.7e-09	collagen type XXIII alpha 1 chain	Plasma Membrane	other
IL2RB	1.251	1.63e-07	5.268	3.73e-09	interleukin 2 receptor subunit beta	Plasma Membrane	transmembrane receptor
ST6GALNAC6	1.057	1.64e-07	6.178	3.77e-09	ST6 N-acetylgalactosaminide alpha-2,6-sialyltransferase 6	Cytoplasm	enzyme
EFNB2	0.91	1.64e-07	5.228	3.78e-09	ephrin B2	Plasma Membrane	kinase
BEND5	-0.742	1.68e-07	4.758	3.88e-09	BEN domain containing 5	Cytoplasm	other
MARCKS	0.837	1.7e-07	6.675	3.93e-09	myristoylated alanine rich protein kinase C substrate	Plasma Membrane	other
MAGEC2	1.043	1.74e-07	4.54	4.02e-09	MAGE family member C2	Nucleus	other
IGKC	4.763	1.75e-07	11.493	4.08e-09	immunoglobulin kappa constant	Extracellular Space	other
ELMO1	0.923	1.75e-07	5.178	4.07e-09	engulfment and cell motility 1	Cytoplasm	other
LRRC4B	-0.63	1.75e-07	5.723	4.08e-09	leucine rich repeat containing 4B	Plasma Membrane	other
CNFN	-0.764	1.8e-07	4.389	4.21e-09	cornifelin	Cytoplasm	other
EBF2	-1.176	1.81e-07	4.043	4.24e-09	EBF transcription factor 2	Nucleus	transcription regulator
CCL5	1.535	1.83e-07	6.22	4.32e-09	C-C motif chemokine ligand 5	Extracellular Space	cytokine
CBX2	-0.86	1.83e-07	5.136	4.3e-09	chromobox 2	Nucleus	transcription regulator
ZFP36L1	1.315	1.91e-07	6.862	4.52e-09	ZFP36 ring finger protein like 1	Nucleus	transcription regulator
MTA2	0.622	1.96e-07	6.045	4.64e-09	metastasis associated 1 family member 2	Nucleus	transcription regulator
CDC20	-0.702	1.96e-07	5.129	4.64e-09	cell division cycle 20	Nucleus	other
SELENOP	2.727	1.99e-07	6.746	4.73e-09	selenoprotein P	Extracellular Space	other
CD2	1.145	2e-07	5.396	4.77e-09	CD2 molecule	Plasma Membrane	transmembrane receptor
ARHGAP25	1.161	2.01e-07	5.153	4.81e-09	Rho GTPase activating protein 25	Cytoplasm	other
ZNF787	-0.638	2.01e-07	5.954	4.81e-09	zinc finger protein 787	Nucleus	other
GLUL	0.877	2.11e-07	6.657	5.06e-09	glutamate-ammonia ligase	Cytoplasm	enzyme
LCLAT1	-0.638	2.11e-07	5.323	5.07e-09	lysocardiolipin acyltransferase 1	Cytoplasm	enzyme
SERPING1	1.08	2.14e-07	6.932	5.15e-09	serpin family G member 1	Extracellular Space	other
DAZAP2	0.692	2.16e-07	6.641	5.23e-09	DAZ associated protein 2	Nucleus	other
TXNDC17	-0.68	2.2e-07	5.388	5.32e-09	thioredoxin domain containing 17	Cytoplasm	enzyme
FCGR3A	1.28	2.21e-07	5.838	5.36e-09	Fc gamma receptor IIIa	Plasma Membrane	transmembrane receptor
CD59	1.012	2.25e-07	6.052	5.48e-09	CD59 molecule (CD59 blood group)	Plasma Membrane	other
CXCL16	1.141	2.27e-07	4.743	5.53e-09	C-X-C motif chemokine ligand 16	Extracellular Space	cytokine
RAB20	0.729	2.27e-07	5.199	5.53e-09	RAB20, member RAS oncogene family	Cytoplasm	enzyme
MAP3K8	0.722	2.31e-07	5.119	5.65e-09	mitogen-activated protein kinase kinase kinase 8	Cytoplasm	kinase
CD40	1.255	2.37e-07	4.648	5.81e-09	CD40 molecule	Plasma Membrane	transmembrane receptor
VASH1	-0.885	2.37e-07	5.136	5.82e-09	vasohibin 1	Extracellular Space	peptidase
PRKCB	1.05	2.38e-07	4.856	5.87e-09	protein kinase C beta	Cytoplasm	kinase
FAM155B	-0.938	2.39e-07	4.421	5.91e-09	NALCN channel auxiliary factor 2	Plasma Membrane	transmembrane receptor
TMEM176B	1.27	2.41e-07	5.267	5.97e-09	transmembrane protein 176B	Other	other
SNX31	0.737	2.46e-07	5.662	6.1e-09	sorting nexin 31	Other	other
LGALS3	1.054	2.47e-07	6.926	6.12e-09	galectin 3	Extracellular Space	other
AOAH	1.065	2.49e-07	5.18	6.19e-09	acyloxyacyl hydrolase	Extracellular Space	enzyme
RGS1	1.339	2.5e-07	5.486	6.23e-09	regulator of G protein signaling 1	Plasma Membrane	enzyme
MGAT1	0.899	2.55e-07	6.023	6.38e-09	alpha-1,3-mannosyl-glycoprotein 2-beta-N-acetylglucosaminyltransferase	Cytoplasm	enzyme
NT5C2	0.77	2.55e-07	6.565	6.4e-09	5'-nucleotidase, cytosolic II	Cytoplasm	phosphatase
FARP1	0.825	2.58e-07	5.316	6.49e-09	FERM, ARH/RhoGEF and pleckstrin domain protein 1	Plasma Membrane	other
SNAPC1	-0.673	2.58e-07	6.069	6.5e-09	small nuclear RNA activating complex polypeptide 1	Nucleus	transcription regulator
LILRB4	0.911	2.66e-07	5.176	6.72e-09	leukocyte immunoglobulin like receptor B4	Plasma Membrane	other
CPVL	0.838	2.7e-07	5.815	6.84e-09	carboxypeptidase vitellogenic like	Cytoplasm	peptidase
PPP2R3B	-0.713	2.7e-07	5.399	6.83e-09	protein phosphatase 2 regulatory subunit B''beta	Nucleus	phosphatase
TNKS	-0.588	2.75e-07	6.059	6.98e-09	tankyrase	Nucleus	enzyme
GLI2	-0.834	2.75e-07	5.021	7.01e-09	GLI family zinc finger 2	Nucleus	transcription regulator
UBE2L6	1.15	2.8e-07	5.838	7.22e-09	ubiquitin conjugating enzyme E2 L6	Cytoplasm	enzyme
ADGRE2	0.918	2.8e-07	4.694	7.21e-09	adhesion G protein-coupled receptor E2	Plasma Membrane	other
ADAM8	0.778	2.8e-07	5.359	7.16e-09	ADAM metallopeptidase domain 8	Plasma Membrane	peptidase
H2BC8	-0.811	2.8e-07	7.512	7.2e-09	H2B clustered histone 8	Nucleus	other
CALR	0.785	2.85e-07	9.101	7.34e-09	calreticulin	Cytoplasm	transcription regulator
VSTM2B	-0.842	2.95e-07	5.39	7.62e-09	V-set and transmembrane domain containing 2B	Other	other
PRR5	0.673	3e-07	5.743	7.77e-09	proline rich 5	Cytoplasm	other
PLXNA2	-0.837	3.04e-07	4.813	7.89e-09	plexin A2	Plasma Membrane	transmembrane receptor
PGGHG	0.752	3.07e-07	5.869	7.98e-09	protein-glucosylgalactosylhydroxylysine glucosidase	Cytoplasm	enzyme
RALGAPA2	0.653	3.11e-07	5.701	8.11e-09	Ral GTPase activating protein catalytic subunit alpha 2	Cytoplasm	other
AGPAT5	-0.682	3.13e-07	5.727	8.17e-09	1-acylglycerol-3-phosphate O-acyltransferase 5	Cytoplasm	enzyme
ASAH1	0.794	3.15e-07	6.77	8.25e-09	N-acylsphingosine amidohydrolase 1	Cytoplasm	enzyme
GHITM	0.893	3.35e-07	6.701	8.78e-09	growth hormone inducible transmembrane protein	Cytoplasm	transporter
ISCU	0.701	3.38e-07	7.322	8.89e-09	iron-sulfur cluster assembly enzyme	Cytoplasm	other
SLC7A7	0.726	3.41e-07	5.147	8.97e-09	solute carrier family 7 member 7	Plasma Membrane	transporter
ADD3	0.721	3.41e-07	6.558	9e-09	adducin 3	Cytoplasm	other
SFRP2	-1.23	3.42e-07	4.943	9.05e-09	secreted frizzled related protein 2	Plasma Membrane	transmembrane receptor
RTL8C	-0.766	3.57e-07	7.039	9.47e-09	retrotransposon Gag like 8C	Plasma Membrane	other
UBE2O	-0.697	3.58e-07	5.486	9.51e-09	ubiquitin conjugating enzyme E2 O	Nucleus	enzyme
TP53INP1	0.902	3.61e-07	5.011	9.61e-09	tumor protein p53 inducible nuclear protein 1	Nucleus	other
DENND2D	1.14	3.66e-07	5.044	9.77e-09	DENN domain containing 2D	Cytoplasm	other
GSTK1	0.819	3.93e-07	6.162	1.05e-08	glutathione S-transferase kappa 1	Cytoplasm	enzyme
COMMD6	0.697	4.02e-07	5.97	1.07e-08	COMM domain containing 6	Other	other
PLCG2	1.255	4.11e-07	5.061	1.1e-08	phospholipase C gamma 2	Cytoplasm	enzyme
LGALS3BP	1.326	4.15e-07	6.177	1.12e-08	galectin 3 binding protein	Plasma Membrane	transmembrane receptor
PATJ	-0.628	4.15e-07	5.632	1.12e-08	PATJ crumbs cell polarity complex component	Plasma Membrane	other
ETV4	-0.732	4.15e-07	5.6	1.12e-08	ETS variant transcription factor 4	Nucleus	transcription regulator
DNMT3L	1.082	4.23e-07	4.987	1.14e-08	DNA methyltransferase 3 like	Nucleus	transcription regulator
CCL4L2	1.85	4.4e-07	6.172	1.19e-08	C-C motif chemokine ligand 4 like 2	Plasma Membrane	other
NEK9	-0.649	4.4e-07	5.585	1.19e-08	NIMA related kinase 9	Nucleus	kinase
SPATA22	0.814	4.43e-07	4.509	1.21e-08	spermatogenesis associated 22	Nucleus	other
SHKBP1	0.686	4.43e-07	5.309	1.2e-08	SH3KBP1 binding protein 1	Other	other
LENG8	0.722	4.54e-07	7.464	1.24e-08	leukocyte receptor cluster member 8	Other	other
TES	1.029	4.88e-07	4.994	1.34e-08	testin LIM domain protein	Plasma Membrane	other
CELSR2	-0.607	4.91e-07	5.782	1.35e-08	cadherin EGF LAG seven-pass G-type receptor 2	Plasma Membrane	G-protein coupled receptor
LHFPL6	0.802	4.92e-07	5.343	1.35e-08	LHFPL tetraspan subfamily member 6	Other	other
SMAP2	1.049	4.93e-07	5.253	1.36e-08	small ArfGAP2	Cytoplasm	other
APP	-0.663	4.94e-07	7.842	1.36e-08	amyloid beta precursor protein	Plasma Membrane	other
H3C4	-1.154	5e-07	7.384	1.38e-08	H3 clustered histone 4	Nucleus	other
MTCL1	-0.814	5.18e-07	5.152	1.44e-08	microtubule crosslinking factor 1	Cytoplasm	other
KDM4B	-0.717	5.23e-07	7.271	1.45e-08	lysine demethylase 4B	Nucleus	enzyme
LSP1	1.393	5.27e-07	6.379	1.47e-08	lymphocyte specific protein 1	Cytoplasm	other
MAPKAPK2	0.924	5.38e-07	6.696	1.5e-08	MAPK activated protein kinase 2	Nucleus	kinase
LRRC25	1.053	5.41e-07	4.692	1.51e-08	leucine rich repeat containing 25	Other	other
PPA1	0.684	5.43e-07	6.705	1.52e-08	inorganic pyrophosphatase 1	Cytoplasm	enzyme
GRN	0.924	5.48e-07	7.064	1.54e-08	granulin precursor	Extracellular Space	growth factor
MORC4	-0.801	5.55e-07	4.365	1.56e-08	MORC family CW-type zinc finger 4	Nucleus	other
VWF	1.636	5.86e-07	6.412	1.65e-08	von Willebrand factor	Extracellular Space	other
MTA1	-0.605	5.86e-07	7.112	1.65e-08	metastasis associated 1	Nucleus	transcription regulator
TPTE	0.762	5.88e-07	4.689	1.66e-08	transmembrane phosphatase with tensin homology	Plasma Membrane	phosphatase
P4HA2	-0.715	6.23e-07	5.244	1.77e-08	prolyl 4-hydroxylase subunit alpha 2	Cytoplasm	transporter
MFSD1	0.767	6.33e-07	5.069	1.8e-08	major facilitator superfamily domain containing 1	Cytoplasm	transporter
CYTIP	1.275	6.45e-07	5.291	1.83e-08	cytohesin 1 interacting protein	Cytoplasm	other
PPTC7	0.736	6.55e-07	6.395	1.87e-08	protein phosphatase targeting COQ7	Cytoplasm	phosphatase
GNS	0.754	6.75e-07	5.941	1.93e-08	glucosamine (N-acetyl)-6-sulfatase	Cytoplasm	enzyme
MBOAT2	-0.732	6.75e-07	5.614	1.93e-08	membrane bound O-acyltransferase domain containing 2	Cytoplasm	enzyme
SEL1L	1.04	6.76e-07	6.68	1.94e-08	SEL1L adaptor subunit of SYVN1 ubiquitin ligase	Cytoplasm	other
RBL2	0.609	6.76e-07	5.811	1.94e-08	RB transcriptional corepressor like 2	Nucleus	other
MELTF	-0.758	7.03e-07	4.909	2.02e-08	melanotransferrin	Plasma Membrane	other
RARRES1	1.165	7.09e-07	4.382	2.05e-08	retinoic acid receptor responder 1	Plasma Membrane	other
CREG1	1.087	7.09e-07	6.201	2.05e-08	cellular repressor of E1A stimulated genes 1	Nucleus	transcription regulator
REPS2	-0.9	7.09e-07	5.121	2.05e-08	RALBP1 associated Eps domain containing 2	Cytoplasm	other
ZCCHC3	-0.622	7.11e-07	5.59	2.06e-08	zinc finger CCHC-type containing 3	Cytoplasm	other
DCXR	-0.75	7.16e-07	5.136	2.08e-08	dicarbonyl and L-xylulose reductase	Cytoplasm	enzyme
NCOA4	0.823	7.25e-07	5.914	2.11e-08	nuclear receptor coactivator 4	Nucleus	transcription regulator
HCAR1	-0.836	7.28e-07	4.767	2.12e-08	hydroxycarboxylic acid receptor 1	Plasma Membrane	G-protein coupled receptor
BCAM	-0.974	7.46e-07	6.514	2.18e-08	basal cell adhesion molecule (Lutheran blood group)	Plasma Membrane	transmembrane receptor
SCNN1D	-0.923	7.59e-07	4.634	2.22e-08	sodium channel epithelial 1 subunit delta	Plasma Membrane	ion channel
PELP1	-0.702	7.61e-07	5.523	2.23e-08	proline, glutamate and leucine rich protein 1	Nucleus	other
ACTA2	1.665	8.41e-07	6.244	2.47e-08	actin alpha 2, smooth muscle	Cytoplasm	other
WDR90	-0.759	8.47e-07	4.968	2.5e-08	WD repeat domain 90	Cytoplasm	other
MYOF	0.821	8.57e-07	5.374	2.53e-08	myoferlin	Nucleus	other
FKBP1A	0.642	8.75e-07	7.638	2.59e-08	FKBP prolyl isomerase 1A	Cytoplasm	enzyme
HMGB3	-0.77	8.78e-07	6.788	2.6e-08	high mobility group box 3	Nucleus	other
FGF13	-0.627	8.83e-07	4.828	2.62e-08	fibroblast growth factor 13	Extracellular Space	growth factor
FBXL3	0.718	8.88e-07	5.362	2.64e-08	F-box and leucine rich repeat protein 3	Nucleus	enzyme
APOC1	0.799	9.22e-07	7.408	2.74e-08	apolipoprotein C1	Extracellular Space	transporter
IL2RG	0.99	9.49e-07	5.009	2.83e-08	interleukin 2 receptor subunit gamma	Plasma Membrane	transmembrane receptor
ADCY7	0.91	9.66e-07	5.51	2.89e-08	adenylate cyclase 7	Plasma Membrane	enzyme
C1QTNF9B	0.901	9.73e-07	4.245	2.91e-08	C1q and TNF related 9B	Cytoplasm	other
GDF11	-0.806	9.9e-07	4.407	2.97e-08	growth differentiation factor 11	Extracellular Space	growth factor
GGTA1	1.1	1.01e-06	5.477	3.03e-08	glycoprotein alpha-galactosyltransferase 1 (inactive)	Cytoplasm	other
UBE2E3	0.733	1.01e-06	4.97	3.03e-08	ubiquitin conjugating enzyme E2 E3	Nucleus	enzyme
TOB1	-0.872	1.01e-06	5.445	3.03e-08	transducer of ERBB2, 1	Nucleus	transcription regulator
SLC2A1	-1.77	1.02e-06	4.751	3.1e-08	solute carrier family 2 member 1	Plasma Membrane	transporter
CCDC144A	-0.676	1.03e-06	6.542	3.13e-08	coiled-coil domain containing 144A	Other	other
ZFAND5	0.665	1.04e-06	6.809	3.14e-08	zinc finger AN1-type containing 5	Nucleus	other
FLNB	-0.778	1.04e-06	6.55	3.15e-08	filamin B	Cytoplasm	other
UQCRC1	-0.717	1.05e-06	7.322	3.19e-08	ubiquinol-cytochrome c reductase core protein 1	Cytoplasm	enzyme
MKI67	0.729	1.08e-06	5.445	3.3e-08	marker of proliferation Ki-67	Nucleus	other
C1QTNF6	-0.832	1.08e-06	4.642	3.3e-08	C1q and TNF related 6	Extracellular Space	other
PLD4	-0.859	1.08e-06	5.655	3.3e-08	phospholipase D family member 4	Extracellular Space	enzyme
CFLAR	0.834	1.09e-06	6.328	3.34e-08	CASP8 and FADD like apoptosis regulator	Cytoplasm	other
CSK	0.671	1.09e-06	7.043	3.34e-08	C-terminal Src kinase	Cytoplasm	kinase
CCDC144NL	0.687	1.11e-06	5.711	3.43e-08	CCDC144A N-terminal pseudogene	Other	other
ALG8	-0.655	1.11e-06	4.864	3.43e-08	ALG8 alpha-1,3-glucosyltransferase	Cytoplasm	enzyme
TOP2A	-0.703	1.11e-06	5.581	3.41e-08	DNA topoisomerase II alpha	Nucleus	enzyme
LITAF	0.741	1.15e-06	6.6	3.55e-08	lipopolysaccharide induced TNF factor	Nucleus	transcription regulator
AP2M1	0.737	1.17e-06	7.841	3.64e-08	adaptor related protein complex 2 subunit mu 1	Cytoplasm	other
CIB1	0.665	1.17e-06	5.711	3.63e-08	calcium and integrin binding 1	Nucleus	other
PPP3CB	0.6	1.17e-06	6.166	3.64e-08	protein phosphatase 3 catalytic subunit beta	Plasma Membrane	phosphatase
NAB1	1.117	1.18e-06	4.521	3.68e-08	NGFI-A binding protein 1	Nucleus	transcription regulator
ERAP1	0.946	1.19e-06	5.444	3.72e-08	endoplasmic reticulum aminopeptidase 1	Extracellular Space	peptidase
USP19	-0.654	1.19e-06	4.965	3.71e-08	ubiquitin specific peptidase 19	Cytoplasm	peptidase
ATP6AP2	0.669	1.22e-06	6.896	3.81e-08	ATPase H+ transporting accessory protein 2	Cytoplasm	transporter
TNFSF10	1.079	1.23e-06	4.806	3.86e-08	TNF superfamily member 10	Extracellular Space	cytokine
CD33	0.699	1.23e-06	5.008	3.86e-08	CD33 molecule	Plasma Membrane	other
GNB3	-0.872	1.26e-06	4.72	3.98e-08	G protein subunit beta 3	Plasma Membrane	other
CD151	0.913	1.27e-06	6.867	4.01e-08	CD151 molecule (Raph blood group)	Plasma Membrane	other
NAIP	0.665	1.29e-06	5.555	4.08e-08	NLR family apoptosis inhibitory protein	Cytoplasm	other
GLTP	-0.72	1.29e-06	5.619	4.08e-08	glycolipid transfer protein	Cytoplasm	transporter
KCNK12	-0.842	1.29e-06	4.527	4.06e-08	potassium two pore domain channel subfamily K member 12	Plasma Membrane	ion channel
TMTC1	-0.797	1.3e-06	5.225	4.13e-08	transmembrane O-mannosyltransferase targeting cadherins 1	Cytoplasm	enzyme
SLC16A1	-0.824	1.3e-06	6.21	4.12e-08	solute carrier family 16 member 1	Plasma Membrane	transporter
LNPEP	0.71	1.31e-06	5.673	4.17e-08	leucyl and cystinyl aminopeptidase	Cytoplasm	peptidase
OBSL1	-0.944	1.32e-06	5.604	4.22e-08	obscurin like cytoskeletal adaptor 1	Cytoplasm	other
RBM17	0.7	1.33e-06	6.106	4.25e-08	RNA binding motif protein 17	Nucleus	other
RILPL1	-0.61	1.33e-06	5.521	4.27e-08	Rab interacting lysosomal protein like 1	Cytoplasm	other
ICAM1	1.17	1.34e-06	5.511	4.31e-08	intercellular adhesion molecule 1	Plasma Membrane	transmembrane receptor
PLEKHO1	0.802	1.34e-06	5.85	4.3e-08	pleckstrin homology domain containing O1	Plasma Membrane	other
IFI27	1.171	1.38e-06	6.164	4.44e-08	interferon alpha inducible protein 27	Cytoplasm	other
HERPUD1	1.463	1.39e-06	6.658	4.47e-08	homocysteine inducible ER protein with ubiquitin like domain 1	Cytoplasm	other
PLOD1	-0.656	1.39e-06	7.884	4.48e-08	procollagen-lysine,2-oxoglutarate 5-dioxygenase 1	Cytoplasm	enzyme
PLXND1	0.848	1.41e-06	6.139	4.54e-08	plexin D1	Plasma Membrane	transmembrane receptor
TNFRSF1B	0.944	1.42e-06	5.38	4.6e-08	TNF receptor superfamily member 1B	Plasma Membrane	transmembrane receptor
EPSTI1	0.828	1.42e-06	5.339	4.62e-08	epithelial stromal interaction 1	Other	other
MOB3A	0.625	1.42e-06	6.327	4.62e-08	MOB kinase activator 3A	Other	other
TSGA10IP	-0.939	1.42e-06	4.928	4.63e-08	testis specific 10 interacting protein	Other	other
GCNA	1.079	1.44e-06	4.658	4.71e-08	germ cell nuclear acidic peptidase	Nucleus	other
TMBIM4	0.703	1.44e-06	6.047	4.71e-08	transmembrane BAX inhibitor motif containing 4	Nucleus	other
ATP9B	0.69	1.45e-06	5.22	4.76e-08	ATPase phospholipid transporting 9B (putative)	Cytoplasm	transporter
CHI3L1	1.759	1.46e-06	4.829	4.8e-08	chitinase 3 like 1	Extracellular Space	enzyme
HLA-DOA	1.212	1.46e-06	5.108	4.8e-08	major histocompatibility complex, class II, DO alpha	Plasma Membrane	transmembrane receptor
SCAMP2	0.64	1.46e-06	6.942	4.79e-08	secretory carrier membrane protein 2	Cytoplasm	other
MTRF1	0.602	1.5e-06	5.217	4.93e-08	mitochondrial translation release factor 1	Cytoplasm	translation regulator
TNC	0.929	1.51e-06	4.891	4.97e-08	tenascin C	Extracellular Space	other
ENPP1	-0.713	1.53e-06	5.386	5.06e-08	ectonucleotide pyrophosphatase/phosphodiesterase 1	Plasma Membrane	enzyme
CD52	0.94	1.54e-06	5.082	5.09e-08	CD52 molecule	Plasma Membrane	other
FLT4	-0.743	1.54e-06	4.852	5.1e-08	fms related receptor tyrosine kinase 4	Plasma Membrane	transmembrane receptor
SLC43A3	0.666	1.56e-06	5.074	5.2e-08	solute carrier family 43 member 3	Extracellular Space	transporter
CENPVL3	-0.772	1.56e-06	4.948	5.18e-08	centromere protein V like 3	Other	other
COG3	0.778	1.57e-06	5.158	5.25e-08	component of oligomeric golgi complex 3	Cytoplasm	other
KDM3A	-0.972	1.57e-06	5.612	5.23e-08	lysine demethylase 3A	Nucleus	transcription regulator
PDIA5	0.798	1.59e-06	6.007	5.32e-08	protein disulfide isomerase family A member 5	Cytoplasm	enzyme
IL17RD	-0.604	1.65e-06	5.047	5.53e-08	interleukin 17 receptor D	Cytoplasm	other
SECTM1	0.967	1.66e-06	4.29	5.57e-08	secreted and transmembrane 1	Extracellular Space	other
MED12	0.801	1.66e-06	5.022	5.59e-08	mediator complex subunit 12	Nucleus	transcription regulator
IQGAP2	0.896	1.68e-06	5.017	5.65e-08	IQ motif containing GTPase activating protein 2	Cytoplasm	other
ABCA1	0.756	1.69e-06	5.181	5.7e-08	ATP binding cassette subfamily A member 1	Plasma Membrane	transporter
CALHM6	0.705	1.69e-06	5.272	5.69e-08	calcium homeostasis modulator family member 6	Other	other
FN3K	-0.628	1.69e-06	5.153	5.71e-08	fructosamine 3 kinase	Cytoplasm	kinase
TENT5C	1.724	1.76e-06	6.389	5.95e-08	terminal nucleotidyltransferase 5C	Extracellular Space	enzyme
BRDT	0.835	1.77e-06	4.468	6.01e-08	bromodomain testis associated	Nucleus	kinase
CMKLR1	0.838	1.79e-06	5.544	6.08e-08	chemerin chemokine-like receptor 1	Plasma Membrane	G-protein coupled receptor
PTCH2	-0.936	1.82e-06	6.721	6.21e-08	patched 2	Plasma Membrane	transmembrane receptor
ZEB2	1.268	1.83e-06	5.446	6.24e-08	zinc finger E-box binding homeobox 2	Nucleus	transcription regulator
SPOCK2	1.214	1.83e-06	5.291	6.23e-08	SPARC (osteonectin), cwcv and kazal like domains proteoglycan 2	Extracellular Space	other
LST1	1.058	1.83e-06	4.638	6.23e-08	leukocyte specific transcript 1	Plasma Membrane	other
SLC40A1	1.669	1.84e-06	5.963	6.31e-08	solute carrier family 40 member 1	Plasma Membrane	transporter
H3C2	-1.029	1.84e-06	7.891	6.32e-08	H3 clustered histone 2	Nucleus	other
WAS	1.048	1.85e-06	6.107	6.34e-08	WASP actin nucleation promoting factor	Cytoplasm	other
PTPN6	0.774	1.86e-06	5.884	6.4e-08	protein tyrosine phosphatase non-receptor type 6	Cytoplasm	phosphatase
WWC2	-0.648	1.87e-06	5.367	6.43e-08	WW and C2 domain containing 2	Cytoplasm	other
CBLB	0.663	1.91e-06	6.536	6.6e-08	Cbl proto-oncogene B	Nucleus	enzyme
CCL19	1.405	1.93e-06	4.682	6.65e-08	C-C motif chemokine ligand 19	Extracellular Space	cytokine
ZNF75D	-0.63	1.95e-06	4.825	6.74e-08	zinc finger protein 75D	Other	other
EMB	0.627	1.99e-06	6.324	6.92e-08	embigin	Plasma Membrane	other
ZNHIT3	-0.656	1.99e-06	5.539	6.9e-08	zinc finger HIT-type containing 3	Nucleus	transcription regulator
APOL6	1.193	2e-06	5.395	6.95e-08	apolipoprotein L6	Extracellular Space	transporter
CXCR6	0.922	2.03e-06	5.014	7.08e-08	C-X-C motif chemokine receptor 6	Plasma Membrane	G-protein coupled receptor
FURIN	0.683	2.03e-06	6.164	7.1e-08	furin, paired basic amino acid cleaving enzyme	Cytoplasm	peptidase
FADS2	-0.716	2.05e-06	5.758	7.17e-08	fatty acid desaturase 2	Plasma Membrane	enzyme
NCEH1	0.718	2.07e-06	4.685	7.25e-08	neutral cholesterol ester hydrolase 1	Plasma Membrane	enzyme
ANXA6	0.623	2.09e-06	6.777	7.34e-08	annexin A6	Plasma Membrane	ion channel
CDKN1B	-0.683	2.09e-06	6.694	7.31e-08	cyclin dependent kinase inhibitor 1B	Nucleus	other
WARS1	0.806	2.11e-06	5.129	7.44e-08	tryptophanyl-tRNA synthetase 1	Cytoplasm	enzyme
SLC2A6	0.841	2.16e-06	4.374	7.63e-08	solute carrier family 2 member 6	Plasma Membrane	transporter
TLE6	-0.696	2.16e-06	4.719	7.64e-08	TLE family member 6, subcortical maternal complex member	Nucleus	other
BTN3A3	1.043	2.17e-06	5.596	7.66e-08	butyrophilin subfamily 3 member A3	Plasma Membrane	other
BACE2	0.732	2.17e-06	5.303	7.7e-08	beta-secretase 2	Cytoplasm	peptidase
CDH3	-0.735	2.17e-06	6.375	7.69e-08	cadherin 3	Plasma Membrane	other
ACTG2	-0.872	2.17e-06	4.967	7.67e-08	actin gamma 2, smooth muscle	Cytoplasm	other
ACTR1A	0.647	2.23e-06	6.2	7.94e-08	actin related protein 1A	Cytoplasm	other
MYADM	0.648	2.24e-06	6.879	8.01e-08	myeloid associated differentiation marker	Nucleus	other
GPM6B	-0.635	2.24e-06	4.605	8e-08	glycoprotein M6B	Plasma Membrane	other
SUSD6	0.683	2.28e-06	5.309	8.16e-08	sushi domain containing 6	Other	other
SP110	1.145	2.34e-06	5.663	8.42e-08	SP110 nuclear body protein	Nucleus	transcription regulator
APOBEC3C	1.061	2.34e-06	4.974	8.4e-08	apolipoprotein B mRNA editing enzyme catalytic subunit 3C	Other	enzyme
MPV17L	-0.647	2.34e-06	5.031	8.43e-08	MPV17 mitochondrial inner membrane protein like	Cytoplasm	other
S100A4	0.995	2.36e-06	5.69	8.5e-08	S100 calcium binding protein A4	Cytoplasm	other
TGFBR2	1.05	2.38e-06	5.196	8.6e-08	transforming growth factor beta receptor 2	Plasma Membrane	kinase
PARP9	0.798	2.38e-06	5.169	8.57e-08	poly(ADP-ribose) polymerase family member 9	Nucleus	enzyme
PLEKHO2	0.616	2.39e-06	5.62	8.64e-08	pleckstrin homology domain containing O2	Cytoplasm	other
PCDH7	-0.743	2.39e-06	5.217	8.65e-08	protocadherin 7	Plasma Membrane	other
CTPS2	-0.641	2.4e-06	5.019	8.71e-08	CTP synthase 2	Cytoplasm	enzyme
IPO5	0.712	2.46e-06	6.14	8.94e-08	importin 5	Nucleus	transporter
COLGALT1	0.593	2.46e-06	6.287	8.95e-08	collagen beta(1-O)galactosyltransferase 1	Cytoplasm	enzyme
TNFRSF14	0.871	2.47e-06	4.831	9.02e-08	TNF receptor superfamily member 14	Plasma Membrane	transmembrane receptor
CORO1A	1.105	2.51e-06	6.168	9.17e-08	coronin 1A	Cytoplasm	other
FCGR2C	0.961	2.51e-06	6.113	9.2e-08	Fc gamma receptor IIc (gene/pseudogene)	Plasma Membrane	transmembrane receptor
RBM38	0.69	2.51e-06	6.599	9.2e-08	RNA binding motif protein 38	Nucleus	other
ENO1	-1.007	2.51e-06	7.904	9.15e-08	enolase 1	Cytoplasm	enzyme
SRSF5	0.698	2.64e-06	7.64	9.72e-08	serine and arginine rich splicing factor 5	Nucleus	other
CD79A	1.956	2.66e-06	5.47	9.82e-08	CD79a molecule	Plasma Membrane	transmembrane receptor
FGF2	-0.731	2.66e-06	4.977	9.83e-08	fibroblast growth factor 2	Extracellular Space	growth factor
TNS3	0.746	2.68e-06	5.286	9.9e-08	tensin 3	Plasma Membrane	phosphatase
GRK3	0.662	2.69e-06	5.214	9.94e-08	G protein-coupled receptor kinase 3	Cytoplasm	kinase
MAP7	-0.675	2.69e-06	5.431	9.98e-08	microtubule associated protein 7	Cytoplasm	other
RLIM	-0.63	2.71e-06	5.134	1.01e-07	ring finger protein, LIM domain interacting	Nucleus	enzyme
UBE2G2	-0.68	2.77e-06	6.793	1.03e-07	ubiquitin conjugating enzyme E2 G2	Cytoplasm	enzyme
ATF5	0.913	2.8e-06	5.637	1.05e-07	activating transcription factor 5	Nucleus	transcription regulator
ARHGEF6	0.873	2.8e-06	4.861	1.04e-07	Rac/Cdc42 guanine nucleotide exchange factor 6	Cytoplasm	other
TYRO3	0.751	2.82e-06	6.791	1.05e-07	TYRO3 protein tyrosine kinase	Plasma Membrane	kinase
RNF122	-0.696	2.82e-06	5.418	1.05e-07	ring finger protein 122	Cytoplasm	enzyme
H3C6	-0.948	2.84e-06	6.046	1.06e-07	H3 clustered histone 6	Nucleus	other
BTN3A1	1.312	2.93e-06	5.303	1.1e-07	butyrophilin subfamily 3 member A1	Extracellular Space	other
ARHGAP30	0.906	2.93e-06	4.976	1.1e-07	Rho GTPase activating protein 30	Cytoplasm	other
PARP12	0.717	2.98e-06	4.784	1.12e-07	poly(ADP-ribose) polymerase family member 12	Nucleus	enzyme
FYN	0.676	3.02e-06	5.956	1.14e-07	FYN proto-oncogene, Src family tyrosine kinase	Plasma Membrane	kinase
H3-3A	-0.651	3.11e-06	8.732	1.17e-07	H3.3 histone A	Nucleus	other
TANGO2	0.628	3.15e-06	5.662	1.19e-07	transport and golgi organization 2 homolog	Cytoplasm	other
NXN	-0.668	3.19e-06	5.011	1.21e-07	nucleoredoxin	Nucleus	enzyme
NPL	0.947	3.24e-06	4.243	1.23e-07	N-acetylneuraminate pyruvate lyase	Cytoplasm	enzyme
HMGN4	0.748	3.26e-06	5.207	1.24e-07	high mobility group nucleosomal binding domain 4	Nucleus	other
ABCA3	-0.718	3.28e-06	5.225	1.25e-07	ATP binding cassette subfamily A member 3	Plasma Membrane	transporter
MAN1C1	-0.662	3.44e-06	6.598	1.31e-07	mannosidase alpha class 1C member 1	Cytoplasm	enzyme
SASH1	-0.635	3.46e-06	5.327	1.32e-07	SAM and SH3 domain containing 1	Extracellular Space	other
SHB	0.755	3.5e-06	4.69	1.34e-07	SH2 domain containing adaptor protein B	Cytoplasm	other
CPQ	0.663	3.52e-06	5.417	1.35e-07	carboxypeptidase Q	Extracellular Space	peptidase
ARHGAP21	0.591	3.52e-06	5.596	1.35e-07	Rho GTPase activating protein 21	Cytoplasm	other
MTIF3	0.591	3.52e-06	5.469	1.35e-07	mitochondrial translational initiation factor 3	Cytoplasm	translation regulator
AUTS2	-0.626	3.59e-06	6.016	1.38e-07	activator of transcription and developmental regulator AUTS2	Nucleus	other
HTATSF1	-0.611	3.64e-06	5.914	1.4e-07	HIV-1 Tat specific factor 1	Nucleus	transcription regulator
GBF1	0.614	3.68e-06	5.451	1.42e-07	golgi brefeldin A resistant guanine nucleotide exchange factor 1	Cytoplasm	other
C1R	1.275	3.69e-06	7.052	1.43e-07	complement C1r	Extracellular Space	peptidase
MIB2	-0.601	3.69e-06	5.277	1.43e-07	MIB E3 ubiquitin protein ligase 2	Nucleus	transcription regulator
PTK2B	0.832	3.72e-06	5.996	1.44e-07	protein tyrosine kinase 2 beta	Cytoplasm	kinase
ZNF579	-0.968	3.72e-06	5.458	1.44e-07	zinc finger protein 579	Nucleus	transcription regulator
ITGA4	1.07	3.74e-06	5.433	1.45e-07	integrin subunit alpha 4	Plasma Membrane	transmembrane receptor
STK26	-0.829	3.74e-06	4.574	1.46e-07	serine/threonine kinase 26	Nucleus	kinase
SSR4	1.638	3.83e-06	7.155	1.49e-07	signal sequence receptor subunit 4	Cytoplasm	other
AAMDC	-0.714	3.85e-06	5.238	1.5e-07	adipogenesis associated Mth938 domain containing	Cytoplasm	other
AIM2	1.024	3.97e-06	4.458	1.55e-07	absent in melanoma 2	Cytoplasm	other
PSTPIP1	1.243	3.98e-06	4.994	1.56e-07	proline-serine-threonine phosphatase interacting protein 1	Cytoplasm	other
VAV1	0.979	4.04e-06	4.913	1.59e-07	vav guanine nucleotide exchange factor 1	Nucleus	transcription regulator
SUCLA2	0.593	4.11e-06	5.538	1.61e-07	succinate-CoA ligase ADP-forming subunit beta	Cytoplasm	enzyme
CSAG3	0.865	4.12e-06	4.332	1.62e-07	CSAG family member 2	Other	other
ABTB1	0.658	4.13e-06	5.233	1.63e-07	ankyrin repeat and BTB domain containing 1	Cytoplasm	translation regulator
RPS21	-0.594	4.13e-06	8.496	1.63e-07	ribosomal protein S21	Cytoplasm	other
NXPE3	0.81	4.15e-06	4.585	1.64e-07	neurexophilin and PC-esterase domain family member 3	Other	other
GPI	-0.754	4.21e-06	6.548	1.67e-07	glucose-6-phosphate isomerase	Extracellular Space	enzyme
PARVB	1.009	4.25e-06	4.628	1.69e-07	parvin beta	Cytoplasm	other
XAF1	0.89	4.34e-06	5.277	1.73e-07	XIAP associated factor 1	Nucleus	other
STAB1	0.844	4.38e-06	6.189	1.75e-07	stabilin 1	Plasma Membrane	transporter
PKN3	2.138	4.46e-06	6.394	1.78e-07	protein kinase N3	Nucleus	kinase
FRY	0.77	4.47e-06	4.488	1.8e-07	FRY microtubule binding protein	Extracellular Space	other
MYO10	-0.609	4.47e-06	5.471	1.79e-07	myosin X	Cytoplasm	enzyme
ZC3H13	0.615	4.52e-06	6.115	1.82e-07	zinc finger CCCH-type containing 13	Extracellular Space	other
VAMP2	0.604	4.52e-06	5.681	1.82e-07	vesicle associated membrane protein 2	Plasma Membrane	other
CPNE5	0.918	4.54e-06	5.463	1.84e-07	copine 5	Plasma Membrane	other
PSPC1	0.657	4.59e-06	6.476	1.86e-07	paraspeckle component 1	Nucleus	transcription regulator
CSF1R	0.939	4.6e-06	4.725	1.87e-07	colony stimulating factor 1 receptor	Plasma Membrane	kinase
B4GALT1	0.771	4.6e-06	6.858	1.87e-07	beta-1,4-galactosyltransferase 1	Cytoplasm	enzyme
H4-16	-0.734	4.73e-06	5.127	1.93e-07	H4 histone 16	Nucleus	other
DDX3Y	0.894	4.78e-06	5.168	1.95e-07	DEAD-box helicase 3 Y-linked	Cytoplasm	enzyme
LBH	-0.611	4.81e-06	6.005	1.97e-07	LBH regulator of WNT signaling pathway	Nucleus	transcription regulator
OR5L1	-0.604	4.89e-06	5.8	2e-07	olfactory receptor family 5 subfamily L member 1	Plasma Membrane	G-protein coupled receptor
PILRA	0.785	4.93e-06	5.366	2.02e-07	paired immunoglobin like type 2 receptor alpha	Plasma Membrane	other
PTK7	-0.616	4.98e-06	6.336	2.05e-07	protein tyrosine kinase 7 (inactive)	Plasma Membrane	kinase
WTIP	-0.727	4.98e-06	4.698	2.04e-07	WT1 interacting protein	Nucleus	transcription regulator
FLI1	1.097	5e-06	4.979	2.07e-07	Fli-1 proto-oncogene, ETS transcription factor	Nucleus	transcription regulator
RASAL3	1.024	5e-06	4.566	2.07e-07	RAS protein activator like 3	Cytoplasm	other
ATP2C1	0.677	5e-06	6.596	2.06e-07	ATPase secretory pathway Ca2+ transporting 1	Cytoplasm	transporter
MBNL2	1.265	5.02e-06	5.141	2.08e-07	muscleblind like splicing regulator 2	Nucleus	other
NPBWR1	-1.074	5.02e-06	3.563	2.08e-07	neuropeptides B and W receptor 1	Plasma Membrane	G-protein coupled receptor
FBN3	-0.746	5.09e-06	4.816	2.11e-07	fibrillin 3	Extracellular Space	other
FCMR	1.242	5.1e-06	5.636	2.12e-07	Fc mu receptor	Plasma Membrane	other
ELF1	1.111	5.11e-06	5.063	2.13e-07	E74 like ETS transcription factor 1	Nucleus	transcription regulator
SLC29A3	0.732	5.18e-06	4.588	2.16e-07	solute carrier family 29 member 3	Plasma Membrane	transporter
DTX3L	0.867	5.19e-06	4.554	2.17e-07	deltex E3 ubiquitin ligase 3L	Cytoplasm	enzyme
ITGB7	1.052	5.32e-06	5.452	2.23e-07	integrin subunit beta 7	Plasma Membrane	transmembrane receptor
PALM2AKAP2	0.669	5.34e-06	5.319	2.24e-07	PALM2 and AKAP2 fusion	Plasma Membrane	other
IRF8	1.158	5.5e-06	5.319	2.31e-07	interferon regulatory factor 8	Nucleus	transcription regulator
CASKIN1	-0.851	5.56e-06	4.013	2.34e-07	CASK interacting protein 1	Nucleus	transcription regulator
LPCAT4	0.636	5.7e-06	6.72	2.4e-07	lysophosphatidylcholine acyltransferase 4	Cytoplasm	enzyme
CD300A	0.92	5.73e-06	4.663	2.42e-07	CD300a molecule	Plasma Membrane	transmembrane receptor
MAN1A1	1.251	5.78e-06	4.715	2.44e-07	mannosidase alpha class 1A member 1	Cytoplasm	enzyme
GTF3A	0.608	5.92e-06	5.615	2.51e-07	general transcription factor IIIA	Nucleus	transcription regulator
ZNF532	0.648	6.01e-06	7.06	2.55e-07	zinc finger protein 532	Nucleus	transcription regulator
TRIM38	0.975	6.09e-06	4.281	2.59e-07	tripartite motif containing 38	Cytoplasm	enzyme
ZMAT3	0.739	6.1e-06	4.891	2.6e-07	zinc finger matrin-type 3	Nucleus	other
RTL8A	-0.654	6.1e-06	4.904	2.6e-07	retrotransposon Gag like 8A	Other	other
RNASEH2B	0.896	6.12e-06	4.564	2.61e-07	ribonuclease H2 subunit B	Nucleus	other
AP2B1	-0.59	6.12e-06	6.927	2.61e-07	adaptor related protein complex 2 subunit beta 1	Plasma Membrane	transporter
ZNF135	-0.652	6.14e-06	4.728	2.62e-07	zinc finger protein 135	Nucleus	transcription regulator
DUSP18	0.766	6.29e-06	4.718	2.69e-07	dual specificity phosphatase 18	Cytoplasm	phosphatase
RCBTB2	0.644	6.34e-06	5.176	2.72e-07	RCC1 and BTB domain containing protein 2	Cytoplasm	other
PLXNC1	1.005	6.37e-06	4.717	2.73e-07	plexin C1	Plasma Membrane	transmembrane receptor
FCGR1A	0.948	6.43e-06	4.793	2.76e-07	Fc gamma receptor Ia	Plasma Membrane	transmembrane receptor
RAP2C	-0.771	6.6e-06	5.295	2.84e-07	RAP2C, member of RAS oncogene family	Cytoplasm	enzyme
CNDP2	0.628	6.71e-06	6.097	2.89e-07	carnosine dipeptidase 2	Cytoplasm	peptidase
HDAC2	-0.679	6.71e-06	6.145	2.89e-07	histone deacetylase 2	Nucleus	transcription regulator
FZD7	-0.75	6.71e-06	4.772	2.89e-07	frizzled class receptor 7	Plasma Membrane	G-protein coupled receptor
H2AC17	1.062	6.73e-06	6.082	2.91e-07	H2A clustered histone 17	Nucleus	other
ENG	1.589	6.84e-06	6.126	2.97e-07	endoglin	Plasma Membrane	transmembrane receptor
PCGF5	1.107	6.84e-06	4.851	2.96e-07	polycomb group ring finger 5	Cytoplasm	enzyme
EFHD1	-1.131	6.89e-06	4.372	2.99e-07	EF-hand domain family member D1	Cytoplasm	other
HSPA5	0.718	6.94e-06	7.457	3.02e-07	heat shock protein family A (Hsp70) member 5	Cytoplasm	enzyme
SSR1	0.66	6.94e-06	6.831	3.03e-07	signal sequence receptor subunit 1	Cytoplasm	other
CRB3	-0.727	6.94e-06	4.404	3.02e-07	crumbs cell polarity complex component 3	Cytoplasm	other
EHBP1L1	0.671	7.25e-06	5.41	3.16e-07	EH domain binding protein 1 like 1	Other	other
SLC7A3	-0.723	7.31e-06	4.476	3.19e-07	solute carrier family 7 member 3	Plasma Membrane	transporter
DNASE2	0.743	7.33e-06	5.08	3.21e-07	deoxyribonuclease 2, lysosomal	Cytoplasm	enzyme
SORT1	-0.698	7.33e-06	5.621	3.21e-07	sortilin 1	Plasma Membrane	G-protein coupled receptor
PI4KA	0.701	7.43e-06	5.716	3.26e-07	phosphatidylinositol 4-kinase alpha	Cytoplasm	kinase
ABCC5	0.631	7.43e-06	5.204	3.26e-07	ATP binding cassette subfamily C member 5	Plasma Membrane	transporter
ZDHHC20	0.661	7.51e-06	5.242	3.3e-07	zinc finger DHHC-type palmitoyltransferase 20	Plasma Membrane	enzyme
IVNS1ABP	0.645	7.53e-06	5.256	3.31e-07	influenza virus NS1A binding protein	Nucleus	other
MZB1	2.617	7.56e-06	5.382	3.34e-07	marginal zone B and B1 cell specific protein	Extracellular Space	other
S100A6	1.084	7.56e-06	6.534	3.33e-07	S100 calcium binding protein A6	Cytoplasm	transporter
CST3	0.936	7.56e-06	8.168	3.33e-07	cystatin C	Extracellular Space	other
MED15	0.611	7.58e-06	7.012	3.36e-07	mediator complex subunit 15	Nucleus	transcription regulator
TRIM22	0.931	7.59e-06	5.141	3.37e-07	tripartite motif containing 22	Cytoplasm	transcription regulator
PDE4D	0.792	7.78e-06	5.393	3.46e-07	phosphodiesterase 4D	Cytoplasm	enzyme
ANKRD11	0.596	7.81e-06	6.962	3.48e-07	ankyrin repeat domain containing 11	Nucleus	other
C1orf115	0.769	7.93e-06	4.436	3.54e-07	chromosome 1 open reading frame 115	Other	other
CTLA4	0.896	8.04e-06	4.568	3.59e-07	cytotoxic T-lymphocyte associated protein 4	Plasma Membrane	transmembrane receptor
PRF1	0.806	8.24e-06	5.146	3.69e-07	perforin 1	Cytoplasm	transporter
MBNL1	1.029	8.27e-06	5.099	3.7e-07	muscleblind like splicing regulator 1	Nucleus	other
KIF2C	-0.642	8.28e-06	4.818	3.71e-07	kinesin family member 2C	Nucleus	other
CEBPZ	-0.62	8.31e-06	5.925	3.73e-07	CCAAT enhancer binding protein zeta	Nucleus	transcription regulator
ARPC5L	0.597	8.51e-06	6.227	3.82e-07	actin related protein 2/3 complex subunit 5 like	Cytoplasm	other
GPHA2	-0.7	8.55e-06	4.952	3.85e-07	glycoprotein hormone subunit alpha 2	Extracellular Space	other
CTSA	0.752	8.67e-06	6.578	3.91e-07	cathepsin A	Cytoplasm	peptidase
PLAGL1	-0.763	8.7e-06	5.203	3.93e-07	PLAG1 like zinc finger 1	Nucleus	transcription regulator
SCARA3	-0.62	9.06e-06	5.833	4.1e-07	scavenger receptor class A member 3	Plasma Membrane	transmembrane receptor
RIN2	0.716	9.07e-06	5.44	4.12e-07	Ras and Rab interactor 2	Cytoplasm	other
TBC1D2B	0.692	9.16e-06	5.985	4.16e-07	TBC1 domain family member 2B	Cytoplasm	other
PLEK	0.931	9.17e-06	5.043	4.17e-07	pleckstrin	Cytoplasm	other
TBXT	-0.934	9.17e-06	4.198	4.18e-07	T-box transcription factor T	Nucleus	transcription regulator
ZNF513	-0.647	9.25e-06	4.8	4.21e-07	zinc finger protein 513	Nucleus	transcription regulator
LRRK1	0.818	9.36e-06	4.661	4.28e-07	leucine rich repeat kinase 1	Cytoplasm	kinase
CADM1	-0.743	9.36e-06	5.474	4.27e-07	cell adhesion molecule 1	Plasma Membrane	other
BMP4	-0.748	9.38e-06	4.727	4.29e-07	bone morphogenetic protein 4	Extracellular Space	growth factor
GGT1	-0.613	9.41e-06	6.102	4.31e-07	gamma-glutamyltransferase 1	Plasma Membrane	enzyme
SOBP	-0.724	9.57e-06	4.981	4.4e-07	sine oculis binding protein homolog	Nucleus	other
TRIM14	0.608	9.62e-06	5.282	4.42e-07	tripartite motif containing 14	Cytoplasm	enzyme
TBC1D10C	0.952	9.64e-06	5.311	4.44e-07	TBC1 domain family member 10C	Nucleus	other
VPS13C	0.686	9.66e-06	5.301	4.45e-07	vacuolar protein sorting 13 homolog C	Cytoplasm	other
ETS1	1.041	9.86e-06	5.295	4.56e-07	ETS proto-oncogene 1, transcription factor	Nucleus	transcription regulator
NEURL1	-0.672	9.86e-06	4.886	4.55e-07	neuralized E3 ubiquitin protein ligase 1	Cytoplasm	enzyme
VAMP5	0.731	9.87e-06	5.314	4.57e-07	vesicle associated membrane protein 5	Plasma Membrane	transporter
CD8A	1.223	9.89e-06	5.528	4.58e-07	CD8 subunit alpha	Plasma Membrane	other
H3C12	0.937	9.9e-06	5.242	4.59e-07	H3 clustered histone 12	Nucleus	other
PDE1B	0.68	1.01e-05	4.731	4.71e-07	phosphodiesterase 1B	Cytoplasm	enzyme
ADAM15	-0.932	1.02e-05	10.114	4.74e-07	ADAM metallopeptidase domain 15	Plasma Membrane	peptidase
MYO1C	0.606	1.03e-05	5.422	4.81e-07	myosin IC	Cytoplasm	enzyme
CIART	-1.272	1.03e-05	4.793	4.77e-07	circadian associated repressor of transcription	Nucleus	other
EXOSC8	0.6	1.04e-05	5.29	4.85e-07	exosome component 8	Nucleus	enzyme
JUNB	1.334	1.05e-05	6.278	4.96e-07	JunB proto-oncogene, AP-1 transcription factor subunit	Nucleus	transcription regulator
IL15RA	0.839	1.05e-05	4.682	4.9e-07	interleukin 15 receptor subunit alpha	Plasma Membrane	transmembrane receptor
MGST1	0.833	1.05e-05	5.142	4.96e-07	microsomal glutathione S-transferase 1	Cytoplasm	enzyme
ARHGAP15	0.736	1.05e-05	4.788	4.97e-07	Rho GTPase activating protein 15	Cytoplasm	other
SCO2	0.651	1.05e-05	6.221	4.93e-07	synthesis of cytochrome C oxidase 2	Cytoplasm	enzyme
C12orf57	-0.665	1.05e-05	8.098	4.88e-07	chromosome 12 open reading frame 57	Cytoplasm	other
PGK1	-0.919	1.05e-05	7.283	4.92e-07	phosphoglycerate kinase 1	Cytoplasm	kinase
SLC16A3	-1.295	1.05e-05	6.263	4.91e-07	solute carrier family 16 member 3	Plasma Membrane	transporter
SEL1L3	1.362	1.07e-05	5.254	5.05e-07	SEL1L family member 3	Nucleus	other
ARG2	-0.639	1.07e-05	4.025	5.03e-07	arginase 2	Cytoplasm	enzyme
RBM3	-0.667	1.07e-05	7.643	5.07e-07	RNA binding motif protein 3	Cytoplasm	other
FBXO17	-0.942	1.08e-05	4.707	5.1e-07	F-box protein 17	Cytoplasm	enzyme
GATA4	-0.684	1.09e-05	5.71	5.2e-07	GATA binding protein 4	Nucleus	transcription regulator
USP27X	-0.737	1.09e-05	4.037	5.15e-07	ubiquitin specific peptidase 27 X-linked	Other	peptidase
ZNF697	-0.632	1.1e-05	5.564	5.25e-07	zinc finger protein 697	Other	other
SHROOM3	-0.719	1.1e-05	5.244	5.22e-07	shroom family member 3	Cytoplasm	other
KDM5D	1.23	1.11e-05	5.026	5.28e-07	lysine demethylase 5D	Nucleus	enzyme
TCN2	0.657	1.11e-05	5.251	5.3e-07	transcobalamin 2	Extracellular Space	transporter
ATP2A3	0.928	1.12e-05	5.346	5.34e-07	ATPase sarcoplasmic/endoplasmic reticulum Ca2+ transporting 3	Cytoplasm	transporter
NOL12	0.666	1.13e-05	5.559	5.42e-07	nucleolar protein 12	Nucleus	other
SLC25A29	-0.733	1.15e-05	6.506	5.53e-07	solute carrier family 25 member 29	Cytoplasm	transporter
CCDC85C	-0.692	1.16e-05	5.336	5.58e-07	coiled-coil domain containing 85C	Plasma Membrane	other
MAF	0.782	1.18e-05	6.067	5.71e-07	MAF bZIP transcription factor	Nucleus	transcription regulator
NAXD	0.676	1.18e-05	5.256	5.72e-07	NAD(P)HX dehydratase	Cytoplasm	enzyme
IQSEC2	-0.621	1.18e-05	4.807	5.69e-07	IQ motif and Sec7 domain ArfGEF 2	Cytoplasm	other
CD6	0.678	1.2e-05	5.435	5.78e-07	CD6 molecule	Plasma Membrane	transmembrane receptor
UBA7	1.289	1.23e-05	5.427	5.97e-07	ubiquitin like modifier activating enzyme 7	Cytoplasm	enzyme
NDUFS5	-0.61	1.23e-05	7.174	5.99e-07	NADH:ubiquinone oxidoreductase subunit S5	Cytoplasm	enzyme
CRIP2	0.968	1.25e-05	5.363	6.05e-07	cysteine rich protein 2	Nucleus	other
TUBGCP3	0.63	1.25e-05	5.24	6.07e-07	tubulin gamma complex component 3	Cytoplasm	other
COL6A3	1.342	1.27e-05	6.459	6.18e-07	collagen type VI alpha 3 chain	Extracellular Space	other
BTG1	0.727	1.27e-05	6.69	6.19e-07	BTG anti-proliferation factor 1	Nucleus	transcription regulator
ATF6B	0.675	1.27e-05	5.815	6.16e-07	activating transcription factor 6 beta	Nucleus	transcription regulator
TLR1	0.664	1.27e-05	5.02	6.2e-07	toll like receptor 1	Plasma Membrane	transmembrane receptor
EXOSC4	-0.595	1.27e-05	5.857	6.2e-07	exosome component 4	Nucleus	enzyme
MID1	-0.784	1.27e-05	4.55	6.18e-07	midline 1	Nucleus	other
PCSK1N	-1.016	1.27e-05	6.57	6.23e-07	proprotein convertase subtilisin/kexin type 1 inhibitor	Extracellular Space	other
SKAP2	0.736	1.28e-05	4.975	6.3e-07	src kinase associated phosphoprotein 2	Cytoplasm	other
TMEM140	0.924	1.32e-05	5.434	6.5e-07	transmembrane protein 140	Other	other
LAG3	0.73	1.32e-05	5.918	6.47e-07	lymphocyte activating 3	Plasma Membrane	transmembrane receptor
CACNA2D3	-0.601	1.38e-05	6.372	6.81e-07	calcium voltage-gated channel auxiliary subunit alpha2delta 3	Plasma Membrane	ion channel
EVL	0.707	1.43e-05	7.442	7.08e-07	Enah/Vasp-like	Plasma Membrane	other
ZNF816	-0.587	1.44e-05	5.526	7.13e-07	zinc finger protein 816	Other	other
ODF3B	0.948	1.45e-05	5.042	7.18e-07	ciliary microtubule associated protein 1B	Other	enzyme
DNAJC3	0.815	1.51e-05	5.2	7.49e-07	DnaJ heat shock protein family (Hsp40) member C3	Cytoplasm	other
SCAMP5	0.613	1.52e-05	5.522	7.57e-07	secretory carrier membrane protein 5	Cytoplasm	other
GPR3	-0.712	1.53e-05	3.804	7.6e-07	G protein-coupled receptor 3	Plasma Membrane	G-protein coupled receptor
SP100	0.958	1.56e-05	5.361	7.81e-07	SP100 nuclear antigen	Nucleus	transcription regulator
TMEM37	0.862	1.56e-05	5.458	7.81e-07	transmembrane protein 37	Plasma Membrane	ion channel
AMER1	-0.638	1.56e-05	4.954	7.82e-07	APC membrane recruitment protein 1	Plasma Membrane	other
IRF2	0.82	1.61e-05	4.933	8.04e-07	interferon regulatory factor 2	Nucleus	transcription regulator
IL18BP	0.619	1.61e-05	6.2	8.11e-07	interleukin 18 binding protein	Extracellular Space	other
CDCA7L	-0.806	1.63e-05	5.925	8.2e-07	cell division cycle associated 7 like	Nucleus	other
ITGAX	0.766	1.73e-05	5.784	8.73e-07	integrin subunit alpha X	Plasma Membrane	transmembrane receptor
HEG1	0.708	1.73e-05	5.92	8.74e-07	heart development protein with EGF like domains 1	Plasma Membrane	other
LILRB2	0.629	1.73e-05	5.835	8.81e-07	leukocyte immunoglobulin like receptor B2	Plasma Membrane	transmembrane receptor
TMEM185A	-0.615	1.73e-05	4.547	8.76e-07	transmembrane protein 185A	Nucleus	other
LRRC41	-0.628	1.73e-05	6.567	8.79e-07	leucine rich repeat containing 41	Cytoplasm	other
LILRA5	0.624	1.74e-05	5.347	8.83e-07	leukocyte immunoglobulin like receptor A5	Plasma Membrane	other
MTCP1	-0.619	1.78e-05	4.786	9.11e-07	mature T cell proliferation 1	Cytoplasm	other
CLIC1	0.631	1.79e-05	6.798	9.13e-07	chloride intracellular channel 1	Nucleus	ion channel
PFAS	-0.599	1.79e-05	5.713	9.18e-07	phosphoribosylformylglycinamidine synthase	Cytoplasm	enzyme
SLC31A2	0.7	1.8e-05	5.033	9.24e-07	solute carrier family 31 member 2	Plasma Membrane	transporter
SLC35F2	-0.634	1.8e-05	4.646	9.23e-07	solute carrier family 35 member F2	Other	other
KLK14	-0.672	1.8e-05	4.596	9.26e-07	kallikrein related peptidase 14	Extracellular Space	peptidase
PTPRE	0.626	1.82e-05	4.893	9.41e-07	protein tyrosine phosphatase receptor type E	Plasma Membrane	phosphatase
ID2	1.116	1.83e-05	5.766	9.45e-07	inhibitor of DNA binding 2	Nucleus	transcription regulator
LYN	0.731	1.85e-05	5.425	9.55e-07	LYN proto-oncogene, Src family tyrosine kinase	Cytoplasm	kinase
DARS1	-0.622	1.9e-05	6.735	9.8e-07	aspartyl-tRNA synthetase 1	Cytoplasm	enzyme
ALPG	-0.675	1.93e-05	5.157	9.99e-07	alkaline phosphatase, germ cell	Plasma Membrane	phosphatase
DPP6	-0.685	1.94e-05	5.792	1.01e-06	dipeptidyl peptidase like 6	Plasma Membrane	other
ANTXR1	-0.611	1.95e-05	5.481	1.01e-06	ANTXR cell adhesion molecule 1	Plasma Membrane	transmembrane receptor
GRB2	0.611	1.97e-05	6.325	1.03e-06	growth factor receptor bound protein 2	Cytoplasm	other
SGPL1	0.699	1.98e-05	5.486	1.03e-06	sphingosine-1-phosphate lyase 1	Cytoplasm	enzyme
FGFRL1	-0.618	1.98e-05	5.132	1.03e-06	fibroblast growth factor receptor like 1	Plasma Membrane	transmembrane receptor
GIMAP2	0.691	2.01e-05	5.127	1.06e-06	GTPase, IMAP family member 2	Cytoplasm	other
VOPP1	0.608	2.01e-05	5.877	1.06e-06	VOPP1 WW domain binding protein	Nucleus	other
ZNF232	-0.732	2.01e-05	4.532	1.05e-06	zinc finger protein 232	Nucleus	transcription regulator
ABCC4	0.793	2.02e-05	4.56	1.06e-06	ATP binding cassette subfamily C member 4	Plasma Membrane	transporter
MS4A4A	0.892	2.06e-05	5.249	1.09e-06	membrane spanning 4-domains A4A	Cytoplasm	other
TJP1	0.778	2.06e-05	6.655	1.09e-06	tight junction protein 1	Plasma Membrane	other
H4C2	-0.711	2.08e-05	7.33	1.1e-06	H4 clustered histone 2	Nucleus	other
RGMB	0.645	2.09e-05	4.888	1.11e-06	repulsive guidance molecule BMP co-receptor b	Plasma Membrane	other
OVOL2	-0.727	2.1e-05	5.066	1.12e-06	ovo like zinc finger 2	Nucleus	transcription regulator
TOM1L1	-0.762	2.1e-05	4.36	1.12e-06	target of myb1 like 1 membrane trafficking protein	Cytoplasm	other
CD7	0.915	2.11e-05	4.226	1.12e-06	CD7 molecule	Plasma Membrane	other
ALDH1A1	0.841	2.12e-05	5.645	1.13e-06	aldehyde dehydrogenase 1 family member A1	Cytoplasm	enzyme
TGFBI	0.884	2.14e-05	5.532	1.14e-06	transforming growth factor beta induced	Extracellular Space	other
LPXN	0.781	2.21e-05	5.439	1.18e-06	leupaxin	Cytoplasm	transcription regulator
CLIP4	0.627	2.23e-05	4.565	1.2e-06	CAP-Gly domain containing linker protein family member 4	Other	other
ZNF800	0.68	2.25e-05	4.942	1.21e-06	zinc finger protein 800	Other	other
LILRB3	0.783	2.26e-05	5.17	1.22e-06	leukocyte immunoglobulin like receptor B3	Plasma Membrane	transmembrane receptor
AKAP11	0.641	2.26e-05	5.165	1.22e-06	A-kinase anchoring protein 11	Cytoplasm	other
CCDC85B	-0.587	2.34e-05	4.468	1.26e-06	coiled-coil domain containing 85B	Cytoplasm	other
CYBC1	0.792	2.36e-05	6.301	1.28e-06	cytochrome b-245 chaperone 1	Cytoplasm	other
PAG1	0.673	2.39e-05	5.554	1.3e-06	phosphoprotein membrane anchor with glycosphingolipid microdomains 1	Plasma Membrane	other
SSR3	0.622	2.39e-05	5.831	1.3e-06	signal sequence receptor subunit 3	Cytoplasm	other
SAMSN1	1.053	2.41e-05	4.608	1.31e-06	SAM domain, SH3 domain and nuclear localization signals 1	Nucleus	other
FTH1	0.674	2.42e-05	11.106	1.32e-06	ferritin heavy chain 1	Cytoplasm	enzyme
TMC8	0.987	2.43e-05	5.437	1.33e-06	transmembrane channel like 8	Cytoplasm	other
RFTN1	0.87	2.44e-05	5.038	1.33e-06	raftlin, lipid raft linker 1	Plasma Membrane	other
FAM83H	-0.593	2.49e-05	5.803	1.36e-06	family with sequence similarity 83 member H	Cytoplasm	other
PPP1R14A	-0.591	2.5e-05	5.412	1.37e-06	protein phosphatase 1 regulatory inhibitor subunit 14A	Cytoplasm	other
IRF9	0.659	2.51e-05	5.855	1.38e-06	interferon regulatory factor 9	Nucleus	transcription regulator
POU2AF1	1.761	2.56e-05	4.534	1.41e-06	POU class 2 homeobox associating factor 1	Nucleus	transcription regulator
CADPS2	0.609	2.61e-05	5.153	1.44e-06	calcium dependent secretion activator 2	Plasma Membrane	other
CEP250	-0.758	2.66e-05	5.082	1.48e-06	centrosomal protein 250	Nucleus	other
FHL2	-1.121	2.66e-05	6.733	1.47e-06	four and a half LIM domains 2	Nucleus	transcription regulator
IRS4	-0.771	2.73e-05	3.363	1.51e-06	insulin receptor substrate 4	Plasma Membrane	other
TSC22D3	1.051	2.79e-05	5.389	1.56e-06	TSC22 domain family member 3	Nucleus	transcription regulator
GZMK	0.96	2.79e-05	4.819	1.55e-06	granzyme K	Cytoplasm	peptidase
SREBF2	0.725	2.79e-05	7.579	1.56e-06	sterol regulatory element binding transcription factor 2	Nucleus	transcription regulator
NEO1	-0.592	2.79e-05	5.46	1.56e-06	neogenin 1	Plasma Membrane	transmembrane receptor
NANOS3	-0.671	2.8e-05	5.971	1.57e-06	nanos C2HC-type zinc finger 3	Cytoplasm	other
ZFP36	1.308	2.87e-05	6.818	1.61e-06	ZFP36 ring finger protein	Nucleus	transcription regulator
CST7	0.907	2.93e-05	5.389	1.66e-06	cystatin F	Extracellular Space	other
CEMIP2	0.599	3.03e-05	5.088	1.72e-06	cell migration inducing hyaluronidase 2	Cytoplasm	enzyme
SOCS4	-0.591	3.03e-05	6.319	1.72e-06	suppressor of cytokine signaling 4	Cytoplasm	other
CCNB1	-0.638	3.06e-05	5.956	1.74e-06	cyclin B1	Cytoplasm	other
NECTIN1	-0.629	3.11e-05	4.605	1.77e-06	nectin cell adhesion molecule 1	Plasma Membrane	other
MDK	-0.666	3.11e-05	6.109	1.78e-06	midkine	Extracellular Space	growth factor
IGSF6	0.85	3.28e-05	5.276	1.88e-06	immunoglobulin superfamily member 6	Plasma Membrane	transmembrane receptor
SPCS3	0.957	3.45e-05	5.583	1.98e-06	signal peptidase complex subunit 3	Cytoplasm	peptidase
SH3BGRL	0.838	3.45e-05	5.518	1.98e-06	SH3 domain binding glutamate rich protein like	Cytoplasm	other
CEP170B	-0.609	3.46e-05	4.632	2e-06	centrosomal protein 170B	Other	other
TRIM71	-0.587	3.47e-05	6.185	2e-06	tripartite motif containing 71	Cytoplasm	enzyme
MAP7D3	-0.638	3.54e-05	4.4	2.04e-06	MAP7 domain containing 3	Cytoplasm	other
CLEC4D	-0.78	3.58e-05	4.518	2.07e-06	C-type lectin domain family 4 member D	Plasma Membrane	other
ANGPTL4	-0.6	3.6e-05	5.657	2.08e-06	angiopoietin like 4	Extracellular Space	other
TBC1D9	0.964	3.62e-05	4.822	2.1e-06	TBC1 domain family member 9	Plasma Membrane	other
SOD2	0.903	3.62e-05	6.151	2.1e-06	superoxide dismutase 2	Cytoplasm	enzyme
COMT	0.647	3.62e-05	6.094	2.11e-06	catechol-O-methyltransferase	Cytoplasm	enzyme
TIMP1	1.153	3.64e-05	7.454	2.12e-06	TIMP metallopeptidase inhibitor 1	Extracellular Space	cytokine
HDGFL1	0.628	3.65e-05	6.194	2.13e-06	HDGF like 1	Other	other
DBNDD1	-0.786	3.66e-05	4.492	2.14e-06	dysbindin domain containing 1	Other	other
SEZ6L2	-0.697	3.69e-05	4.408	2.16e-06	seizure related 6 homolog like 2	Cytoplasm	other
ZNF497	-0.592	3.82e-05	4.266	2.25e-06	zinc finger protein 497	Nucleus	transcription regulator
SLC2A3	-0.991	3.82e-05	6.722	2.25e-06	solute carrier family 2 member 3	Plasma Membrane	transporter
ANKRD44	0.966	3.85e-05	5.152	2.28e-06	ankyrin repeat domain 44	Other	other
SEPTIN1	0.861	3.85e-05	4.738	2.28e-06	septin 1	Cytoplasm	enzyme
PROM1	-0.663	3.85e-05	4.758	2.28e-06	prominin 1	Plasma Membrane	other
ZBTB20	0.716	3.88e-05	4.866	2.3e-06	zinc finger and BTB domain containing 20	Nucleus	transcription regulator
SMO	-0.696	3.88e-05	4.47	2.3e-06	smoothened, frizzled class receptor	Plasma Membrane	G-protein coupled receptor
SIGLEC1	0.749	3.97e-05	4.856	2.36e-06	sialic acid binding Ig like lectin 1	Plasma Membrane	other
PEMT	-0.619	4.03e-05	5.293	2.4e-06	phosphatidylethanolamine N-methyltransferase	Cytoplasm	enzyme
PPP1R9B	0.684	4.12e-05	4.867	2.47e-06	protein phosphatase 1 regulatory subunit 9B	Cytoplasm	enzyme
SPIRE2	-0.688	4.12e-05	3.955	2.47e-06	spire type actin nucleation factor 2	Cytoplasm	other
COL7A1	-0.661	4.19e-05	5.059	2.51e-06	collagen type VII alpha 1 chain	Extracellular Space	other
NCF1	0.816	4.34e-05	5.408	2.62e-06	neutrophil cytosolic factor 1	Cytoplasm	enzyme
TAGAP	1.043	4.38e-05	4.796	2.65e-06	T cell activation RhoGTPase activating protein	Cytoplasm	other
THNSL2	-0.587	4.41e-05	4.772	2.67e-06	threonine synthase like 2	Other	other
IGHA1	3.382	4.48e-05	6.608	2.72e-06	immunoglobulin heavy constant alpha 1	Extracellular Space	other
PJA1	-0.591	4.48e-05	4.591	2.71e-06	praja ring finger ubiquitin ligase 1	Cytoplasm	enzyme
IQSEC3	0.69	4.55e-05	4.685	2.77e-06	IQ motif and Sec7 domain ArfGEF 3	Cytoplasm	other
PARP10	0.65	4.55e-05	5.137	2.77e-06	poly(ADP-ribose) polymerase family member 10	Cytoplasm	enzyme
FZD5	-0.643	4.58e-05	5.228	2.79e-06	frizzled class receptor 5	Plasma Membrane	G-protein coupled receptor
IGF2BP1	-0.72	4.58e-05	5.057	2.79e-06	insulin like growth factor 2 mRNA binding protein 1	Cytoplasm	translation regulator
PXDN	0.8	4.79e-05	5.823	2.92e-06	peroxidasin	Extracellular Space	enzyme
PDGFRB	1.017	4.84e-05	5.197	2.96e-06	platelet derived growth factor receptor beta	Plasma Membrane	kinase
ATOX1	0.644	4.87e-05	6.327	2.98e-06	antioxidant 1 copper chaperone	Cytoplasm	transporter
IL17RA	0.61	4.87e-05	4.983	2.98e-06	interleukin 17 receptor A	Plasma Membrane	transmembrane receptor
TXNDC5	1.195	4.93e-05	6.861	3.02e-06	thioredoxin domain containing 5	Cytoplasm	enzyme
FOXO1	0.587	5.07e-05	5.566	3.12e-06	forkhead box O1	Nucleus	transcription regulator
FAM9C	0.839	5.23e-05	4.958	3.22e-06	family with sequence similarity 9 member C	Nucleus	other
MAPK12	0.587	5.37e-05	5.08	3.31e-06	mitogen-activated protein kinase 12	Cytoplasm	kinase
SVIP	0.634	5.38e-05	5.377	3.32e-06	small VCP interacting protein	Cytoplasm	other
ZBTB7C	-0.601	5.43e-05	4.884	3.35e-06	zinc finger and BTB domain containing 7C	Nucleus	transcription regulator
TRAF3IP3	0.702	5.44e-05	5.137	3.36e-06	TRAF3 interacting protein 3	Cytoplasm	other
UBE2J1	0.999	5.61e-05	5.551	3.48e-06	ubiquitin conjugating enzyme E2 J1	Cytoplasm	enzyme
FCRL3	0.816	5.67e-05	4.477	3.52e-06	Fc receptor like 3	Plasma Membrane	other
DENND1C	0.689	5.74e-05	4.795	3.57e-06	DENN domain containing 1C	Cytoplasm	other
C1S	1.25	5.83e-05	6.526	3.64e-06	complement C1s	Extracellular Space	peptidase
PYHIN1	0.783	5.91e-05	5.116	3.7e-06	pyrin and HIN domain family member 1	Nucleus	other
IDH1	-0.664	5.94e-05	5.413	3.71e-06	isocitrate dehydrogenase (NADP(+)) 1	Cytoplasm	enzyme
SLC27A4	0.823	6.04e-05	6.094	3.79e-06	solute carrier family 27 member 4	Plasma Membrane	transporter
CD82	0.79	6.07e-05	4.899	3.81e-06	CD82 molecule	Plasma Membrane	other
ASNS	0.61	6.3e-05	5.562	3.99e-06	asparagine synthetase (glutamine-hydrolyzing)	Cytoplasm	enzyme
DENND3	0.612	6.58e-05	5.102	4.2e-06	DENN domain containing 3	Cytoplasm	other
RUNX1	0.7	6.8e-05	5.732	4.35e-06	RUNX family transcription factor 1	Nucleus	transcription regulator
FXYD2	-0.634	6.9e-05	4.688	4.42e-06	FXYD domain containing ion transport regulator 2	Plasma Membrane	ion channel
SPART	0.876	6.96e-05	4.772	4.47e-06	spartin	Cytoplasm	other
LIMD2	1.122	7.07e-05	5.025	4.56e-06	LIM domain containing 2	Other	other
PDPN	-0.855	7.07e-05	7.058	4.56e-06	podoplanin	Plasma Membrane	other
BFSP1	-0.631	7.12e-05	4.076	4.59e-06	beaded filament structural protein 1	Cytoplasm	enzyme
FGFR3	0.741	7.23e-05	5.796	4.67e-06	fibroblast growth factor receptor 3	Plasma Membrane	kinase
CBR3	-0.692	7.28e-05	4.976	4.71e-06	carbonyl reductase 3	Cytoplasm	enzyme
SPIC	0.693	7.3e-05	4.746	4.72e-06	Spi-C transcription factor	Nucleus	transcription regulator
PLPPR3	-0.593	7.32e-05	4.383	4.75e-06	phospholipid phosphatase related 3	Other	phosphatase
RNF152	0.828	7.51e-05	4.635	4.88e-06	ring finger protein 152	Cytoplasm	enzyme
RNF144B	0.744	7.54e-05	4.644	4.91e-06	ring finger protein 144B	Cytoplasm	enzyme
MAN2A1	0.605	7.56e-05	5.072	4.93e-06	mannosidase alpha class 2A member 1	Cytoplasm	enzyme
TMEM132A	0.654	7.57e-05	5.734	4.94e-06	transmembrane protein 132A	Cytoplasm	other
FAM184A	0.846	7.63e-05	4.07	4.99e-06	family with sequence similarity 184 member A	Extracellular Space	other
SIRPA	0.811	7.64e-05	4.479	5e-06	signal regulatory protein alpha	Plasma Membrane	phosphatase
CCND3	0.74	7.64e-05	5.154	5.01e-06	cyclin D3	Nucleus	kinase
STING1	0.816	7.7e-05	5.086	5.05e-06	stimulator of interferon response cGAMP interactor 1	Cytoplasm	ion channel
PARP8	0.828	7.77e-05	4.677	5.11e-06	poly(ADP-ribose) polymerase family member 8	Other	enzyme
DIS3	0.601	7.77e-05	5.056	5.12e-06	DIS3 homolog, exosome endoribonuclease and 3'-5' exoribonuclease	Nucleus	enzyme
CCDC154	-0.623	7.77e-05	4.336	5.12e-06	coiled-coil domain containing 154	Other	other
CD84	0.917	7.85e-05	4.581	5.19e-06	CD84 molecule	Plasma Membrane	other
GPRIN3	0.607	7.85e-05	4.446	5.19e-06	GPRIN family member 3	Other	other
MXD4	0.785	7.9e-05	5.795	5.23e-06	MAX dimerization protein 4	Nucleus	transcription regulator
H2AC20	-0.612	8.1e-05	7.023	5.37e-06	H2A clustered histone 20	Nucleus	other
PRMT2	0.601	8.21e-05	7.052	5.47e-06	protein arginine methyltransferase 2	Nucleus	enzyme
YWHAH	0.612	8.53e-05	6.508	5.71e-06	tyrosine 3-monooxygenase/tryptophan 5-monooxygenase activation protein eta	Cytoplasm	transcription regulator
KLHL23	-0.631	8.53e-05	4.781	5.71e-06	kelch like family member 23	Extracellular Space	other
ZBTB12	-0.621	8.74e-05	4.327	5.87e-06	zinc finger and BTB domain containing 12	Nucleus	transcription regulator
IGFBP4	1.118	8.91e-05	7.283	6e-06	insulin like growth factor binding protein 4	Extracellular Space	other
TMED6	2.081	9.02e-05	4.948	6.08e-06	transmembrane p24 trafficking protein 6	Cytoplasm	other
EDAR	1.41	9.09e-05	5.08	6.16e-06	ectodysplasin A receptor	Plasma Membrane	transmembrane receptor
MBNL3	-0.882	9.3e-05	6.038	6.33e-06	muscleblind like splicing regulator 3	Nucleus	other
APOL4	0.771	9.32e-05	4.468	6.36e-06	apolipoprotein L4	Extracellular Space	other
LDHA	-1.086	9.32e-05	7.591	6.36e-06	lactate dehydrogenase A	Cytoplasm	enzyme
ATAD3C	-0.65	9.33e-05	4.222	6.37e-06	ATPase family AAA domain containing 3C	Cytoplasm	other
NLRP1	0.718	9.44e-05	4.403	6.45e-06	NLR family pyrin domain containing 1	Cytoplasm	enzyme
BGN	1.756	9.61e-05	6.373	6.57e-06	biglycan	Extracellular Space	other
MAFA	-0.702	9.62e-05	4.525	6.58e-06	MAF bZIP transcription factor A	Nucleus	transcription regulator
SIGLEC10	0.828	9.75e-05	4.646	6.68e-06	sialic acid binding Ig like lectin 10	Plasma Membrane	other
GFI1	0.847	9.94e-05	4.02	6.84e-06	growth factor independent 1 transcriptional repressor	Nucleus	transcription regulator
APOL2	0.887	9.97e-05	5.03	6.86e-06	apolipoprotein L2	Plasma Membrane	ion channel
DEF6	0.694	0.000102	4.753	7e-06	DEF6 guanine nucleotide exchange factor	Extracellular Space	other
DPPA4	-0.642	0.000104	6.864	7.22e-06	developmental pluripotency associated 4	Nucleus	other
FCGRT	0.866	0.000105	7.199	7.24e-06	Fc gamma receptor and transporter	Plasma Membrane	transmembrane receptor
CLN5	0.631	0.000106	5.082	7.38e-06	CLN5 intracellular trafficking protein	Cytoplasm	enzyme
LTB	1.067	0.000108	4.89	7.52e-06	lymphotoxin beta	Extracellular Space	cytokine
ARRDC3	0.849	0.000109	5.43	7.55e-06	arrestin domain containing 3	Plasma Membrane	other
BNIP3L	-0.662	0.000109	7.37	7.6e-06	BCL2 interacting protein 3 like	Cytoplasm	other
SLC9A3R2	0.624	0.00011	5.08	7.68e-06	NHERF family PDZ scaffold protein 2	Plasma Membrane	transporter
TGFBR3L	-0.586	0.000111	4.926	7.79e-06	transforming growth factor beta receptor 3 like	Other	other
SCTR	-0.643	0.000111	4.494	7.74e-06	secretin receptor	Plasma Membrane	G-protein coupled receptor
LY86	0.72	0.000115	4.486	8.14e-06	lymphocyte antigen 86	Plasma Membrane	other
GLIPR1	0.716	0.000116	4.746	8.22e-06	GLI pathogenesis related 1	Extracellular Space	other
BICD1	-0.587	0.000116	6.573	8.22e-06	BICD cargo adaptor 1	Cytoplasm	other
KIF1C	-0.619	0.000116	4.326	8.17e-06	kinesin family member 1C	Cytoplasm	other
CCDC69	0.782	0.000117	5.031	8.29e-06	coiled-coil domain containing 69	Other	other
CNN3	0.731	0.000117	6.124	8.34e-06	calponin 3	Cytoplasm	other
DOCK9	0.602	0.000118	4.608	8.41e-06	dedicator of cytokinesis 9	Cytoplasm	other
H3C7	-0.793	0.000119	6.429	8.45e-06	H3 clustered histone 7	Nucleus	other
FCRL5	1.153	0.00012	5.309	8.55e-06	Fc receptor like 5	Plasma Membrane	other
PSME1	0.834	0.00012	5.317	8.6e-06	proteasome activator subunit 1	Cytoplasm	other
SPEG	-0.65	0.000124	4.424	8.87e-06	striated muscle enriched protein kinase	Nucleus	kinase
JAML	0.785	0.000125	4.656	8.99e-06	junction adhesion molecule like	Plasma Membrane	other
PKM	-0.685	0.000127	8.097	9.13e-06	pyruvate kinase M1/2	Cytoplasm	kinase
OLFML2B	0.906	0.000128	5.244	9.21e-06	olfactomedin like 2B	Extracellular Space	other
BTG2	1.112	0.000129	6.581	9.34e-06	BTG anti-proliferation factor 2	Nucleus	transcription regulator
FOLR2	0.969	0.000129	4.905	9.3e-06	folate receptor beta	Plasma Membrane	transporter
LRCH1	0.728	0.00013	4.953	9.49e-06	leucine rich repeats and calponin homology domain containing 1	Cytoplasm	other
KLRB1	0.619	0.00013	4.593	9.44e-06	killer cell lectin like receptor B1	Plasma Membrane	transmembrane receptor
GCLC	0.608	0.00013	5.192	9.46e-06	glutamate-cysteine ligase catalytic subunit	Cytoplasm	enzyme
C8orf34	-0.619	0.000131	3.836	9.54e-06	chromosome 8 open reading frame 34	Other	other
TAS2R7	-0.699	0.000131	3.916	9.53e-06	taste 2 receptor member 7	Plasma Membrane	G-protein coupled receptor
SLC17A9	1.018	0.000133	4.589	9.69e-06	solute carrier family 17 member 9	Cytoplasm	transporter
MAPRE3	-0.591	0.000133	4.732	9.7e-06	microtubule associated protein RP/EB family member 3	Cytoplasm	enzyme
RAMP2	-0.693	0.000134	4.143	9.84e-06	receptor activity modifying protein 2	Plasma Membrane	G-protein coupled receptor
POLR1D	0.653	0.000135	5.597	9.88e-06	RNA polymerase I and III subunit D	Nucleus	enzyme
MYO1G	0.586	0.000135	4.957	9.92e-06	myosin IG	Cytoplasm	other
CASP1	0.721	0.000136	5.132	1e-05	caspase 1	Cytoplasm	peptidase
KLF2	0.969	0.000137	5.973	1.01e-05	KLF transcription factor 2	Nucleus	transcription regulator
CD72	0.766	0.000141	4.707	1.04e-05	CD72 molecule	Plasma Membrane	transmembrane receptor
VCAM1	0.768	0.000143	4.707	1.06e-05	vascular cell adhesion molecule 1	Plasma Membrane	transmembrane receptor
C5orf58	0.71	0.000144	4.456	1.07e-05	chromosome 5 open reading frame 58	Other	other
DHRS3	-0.616	0.000146	6.216	1.08e-05	dehydrogenase/reductase 3	Cytoplasm	enzyme
TUBGCP2	0.621	0.000148	6.706	1.11e-05	tubulin gamma complex component 2	Cytoplasm	peptidase
NPTX2	0.67	0.000158	4.991	1.19e-05	neuronal pentraxin 2	Extracellular Space	other
ANAPC4	0.75	0.000163	6.343	1.23e-05	anaphase promoting complex subunit 4	Nucleus	enzyme
NR2F2	1.097	0.000165	6.36	1.24e-05	nuclear receptor subfamily 2 group F member 2	Nucleus	ligand-dependent nuclear receptor
TPTE2	0.714	0.000166	3.999	1.25e-05	transmembrane phosphoinositide 3-phosphatase and tensin homolog 2	Cytoplasm	phosphatase
GIMAP8	0.699	0.000168	5.029	1.27e-05	GTPase, IMAP family member 8	Other	other
ERAP2	0.827	0.000171	4.741	1.3e-05	endoplasmic reticulum aminopeptidase 2	Cytoplasm	peptidase
DDX41	-0.768	0.000172	5.278	1.31e-05	DEAD-box helicase 41	Nucleus	enzyme
SLC9A9	0.654	0.000174	5.213	1.32e-05	solute carrier family 9 member A9	Cytoplasm	transporter
DDX5	0.6	0.000178	8.908	1.35e-05	DEAD-box helicase 5	Nucleus	enzyme
POLR3GL	0.77	0.00018	4.634	1.38e-05	RNA polymerase III subunit GL	Nucleus	other
RASGRP1	0.847	0.000181	3.796	1.39e-05	RAS guanyl releasing protein 1	Cytoplasm	other
MGP	0.821	0.000182	6.277	1.39e-05	matrix Gla protein	Extracellular Space	other
SLFN5	0.716	0.000187	5.163	1.44e-05	schlafen family member 5	Nucleus	enzyme
PFKFB4	-1.574	0.000187	5.586	1.45e-05	6-phosphofructo-2-kinase/fructose-2,6-biphosphatase 4	Cytoplasm	kinase
DEFB134	-0.63	0.000188	4.293	1.46e-05	defensin beta 134	Other	other
CA9	-1.304	0.000189	4.16	1.46e-05	carbonic anhydrase 9	Nucleus	enzyme
FOSL2	-0.848	0.000192	6.75	1.49e-05	FOS like 2, AP-1 transcription factor subunit	Nucleus	transcription regulator
ADA	0.706	0.000193	4.334	1.5e-05	adenosine deaminase	Cytoplasm	enzyme
PLA2G4F	0.687	0.000193	5.142	1.5e-05	phospholipase A2 group IVF	Cytoplasm	enzyme
TMEM150C	-0.642	0.000196	4.558	1.52e-05	transmembrane protein 150C	Plasma Membrane	ion channel
KLRK1	0.836	0.000198	4.831	1.55e-05	killer cell lectin like receptor K1	Plasma Membrane	transmembrane receptor
ACSL1	0.663	0.000199	5.001	1.56e-05	acyl-CoA synthetase long chain family member 1	Cytoplasm	enzyme
CAST	0.666	0.0002	5.491	1.57e-05	calpastatin	Cytoplasm	peptidase
FAM162A	-0.843	0.0002	5.872	1.56e-05	family with sequence similarity 162 member A	Cytoplasm	other
H3C11	0.947	0.000201	5.936	1.58e-05	H3 clustered histone 11	Nucleus	other
SPANXA1	-0.859	0.000203	7.378	1.6e-05	SPANX family member C	Nucleus	other
TPI1	-0.622	0.000204	8.244	1.61e-05	triosephosphate isomerase 1	Cytoplasm	enzyme
FBF1	-0.588	0.000209	4.229	1.65e-05	Fas binding factor 1	Nucleus	other
PIK3IP1	0.714	0.000212	4.813	1.69e-05	phosphoinositide-3-kinase interacting protein 1	Cytoplasm	other
CENPJ	0.65	0.000214	4.761	1.7e-05	centromere protein J	Nucleus	transcription regulator
BNIP3	-1.169	0.000216	6.715	1.72e-05	BCL2 interacting protein 3	Cytoplasm	other
LGALS2	0.758	0.000229	4.263	1.83e-05	galectin 2	Cytoplasm	other
GPSM3	0.615	0.00023	4.767	1.84e-05	G protein signaling modulator 3	Cytoplasm	other
MNX1	-0.636	0.000231	4.79	1.85e-05	motor neuron and pancreas homeobox 1	Nucleus	transcription regulator
BIRC3	0.841	0.000237	4.949	1.9e-05	baculoviral IAP repeat containing 3	Cytoplasm	enzyme
SLC1A4	0.654	0.00024	4.937	1.93e-05	solute carrier family 1 member 4	Plasma Membrane	transporter
SKP2	-0.693	0.000244	4.545	1.96e-05	S-phase kinase associated protein 2	Nucleus	other
DOCK8	0.738	0.000245	4.633	1.98e-05	dedicator of cytokinesis 8	Cytoplasm	other
RAMP1	-0.624	0.000245	3.79	1.97e-05	receptor activity modifying protein 1	Plasma Membrane	G-protein coupled receptor
SLC9A3R1	0.652	0.000247	5.023	1.99e-05	NHERF family PDZ scaffold protein 1	Plasma Membrane	transporter
CARD16	0.62	0.000251	5.176	2.03e-05	caspase recruitment domain family member 16	Other	other
PGRMC1	-0.773	0.000258	5.158	2.1e-05	progesterone receptor membrane component 1	Plasma Membrane	transmembrane receptor
GADD45G	-0.847	0.000262	4.491	2.14e-05	growth arrest and DNA damage inducible gamma	Nucleus	other
SYNPO2	0.806	0.00027	5.027	2.21e-05	synaptopodin 2	Cytoplasm	other
KRTAP10-10	0.844	0.000275	6.597	2.27e-05	keratin associated protein 10-10	Cytoplasm	other
DUSP6	0.666	0.000275	5.219	2.27e-05	dual specificity phosphatase 6	Cytoplasm	phosphatase
P2RY8	1.099	0.000276	5.741	2.27e-05	P2Y receptor family member 8	Plasma Membrane	G-protein coupled receptor
H2BC11	0.629	0.000277	7.4	2.29e-05	H2B clustered histone 11	Nucleus	other
APOBEC3G	0.799	0.000286	5.625	2.38e-05	apolipoprotein B mRNA editing enzyme catalytic subunit 3G	Nucleus	enzyme
APOE	0.65	0.000295	7.412	2.46e-05	apolipoprotein E	Extracellular Space	transporter
CYRIA	0.646	0.000296	4.102	2.47e-05	CYFIP related Rac1 interactor A	Other	other
MSRB2	0.796	0.000298	4.176	2.49e-05	methionine sulfoxide reductase B2	Cytoplasm	enzyme
OCIAD2	0.722	0.000299	4.717	2.5e-05	OCIA domain containing 2	Cytoplasm	other
CPXM1	-0.607	0.000301	5.448	2.52e-05	carboxypeptidase X, M14 family member 1	Extracellular Space	peptidase
NFKB1	0.67	0.000302	5.305	2.53e-05	nuclear factor kappa B subunit 1	Nucleus	transcription regulator
PROCR	0.674	0.000303	3.992	2.54e-05	protein C receptor	Plasma Membrane	other
SHOX2	0.872	0.000309	4.087	2.61e-05	SHOX homeobox 2	Nucleus	transcription regulator
MTMR6	0.605	0.000316	4.715	2.68e-05	myotubularin related protein 6	Cytoplasm	phosphatase
CHST15	0.786	0.000328	4.92	2.8e-05	carbohydrate sulfotransferase 15	Plasma Membrane	enzyme
TBXAS1	0.597	0.00033	4.942	2.82e-05	thromboxane A synthase 1	Plasma Membrane	enzyme
CXCL11	0.74	0.000334	4.787	2.85e-05	C-X-C motif chemokine ligand 11	Extracellular Space	cytokine
COL27A1	-0.661	0.000334	5.363	2.86e-05	collagen type XXVII alpha 1 chain	Extracellular Space	other
ZNF703	-0.76	0.000334	4.836	2.86e-05	zinc finger protein 703	Nucleus	other
ALDOA	-0.664	0.000339	8.867	2.92e-05	aldolase, fructose-bisphosphate A	Cytoplasm	enzyme
RASA3	0.661	0.000353	5.203	3.06e-05	RAS p21 protein activator 3	Plasma Membrane	ion channel
NOTCH1	0.648	0.000365	4.858	3.17e-05	notch receptor 1	Plasma Membrane	transcription regulator
CBX7	0.597	0.000365	5.417	3.17e-05	chromobox 7	Nucleus	other
INPP5D	0.635	0.000366	4.893	3.18e-05	inositol polyphosphate-5-phosphatase D	Cytoplasm	phosphatase
PRSS23	0.718	0.000368	6.087	3.21e-05	serine protease 23	Extracellular Space	peptidase
PTGDS	0.753	0.000372	7.151	3.26e-05	prostaglandin D2 synthase	Cytoplasm	enzyme
MGLL	0.682	0.000381	4.778	3.35e-05	monoglyceride lipase	Plasma Membrane	enzyme
EPHX2	0.646	0.000385	4.346	3.39e-05	epoxide hydrolase 2	Cytoplasm	enzyme
CARD8	0.612	0.000391	5.743	3.45e-05	caspase recruitment domain family member 8	Nucleus	other
RNASE1	0.816	0.000392	7.406	3.46e-05	ribonuclease A family member 1, pancreatic	Extracellular Space	enzyme
CATSPERZ	-0.607	0.000392	3.936	3.46e-05	catsper channel auxiliary subunit zeta	Cytoplasm	other
DOCK10	0.691	0.000393	4.783	3.48e-05	dedicator of cytokinesis 10	Cytoplasm	other
ISG15	0.608	0.000393	5.608	3.49e-05	ISG15 ubiquitin like modifier	Cytoplasm	other
BARX1	-0.854	0.000393	4.068	3.49e-05	BARX homeobox 1	Nucleus	transcription regulator
ARHGEF5	0.764	0.000399	5.126	3.55e-05	Rho guanine nucleotide exchange factor 5	Cytoplasm	other
CPEB4	0.908	0.000402	4.765	3.58e-05	cytoplasmic polyadenylation element binding protein 4	Plasma Membrane	other
SP140	0.678	0.000409	4.686	3.65e-05	SP140 nuclear body protein	Nucleus	transcription regulator
FN1	1.016	0.00041	5.562	3.66e-05	fibronectin 1	Extracellular Space	other
PEA15	0.591	0.000412	5.631	3.68e-05	proliferation and apoptosis adaptor protein 15	Cytoplasm	transporter
ODC1	0.594	0.000413	4.991	3.69e-05	ornithine decarboxylase 1	Cytoplasm	enzyme
CSF1	0.605	0.000416	5.282	3.73e-05	colony stimulating factor 1	Extracellular Space	cytokine
INPP4B	0.626	0.000417	4.87	3.74e-05	inositol polyphosphate-4-phosphatase type II B	Cytoplasm	phosphatase
RNASE6	0.872	0.000419	4.267	3.76e-05	ribonuclease A family member k6	Extracellular Space	enzyme
TFEC	0.633	0.000421	4.462	3.79e-05	transcription factor EC	Nucleus	transcription regulator
SIGLEC14	0.589	0.000424	4.641	3.82e-05	sialic acid binding Ig like lectin 14	Plasma Membrane	other
GPRASP2	-0.9	0.000425	3.756	3.83e-05	G protein-coupled receptor associated sorting protein 2	Plasma Membrane	other
GMFG	0.634	0.000426	5.868	3.86e-05	glia maturation factor gamma	Cytoplasm	growth factor
POU2F2	0.634	0.000426	4.602	3.86e-05	POU class 2 homeobox 2	Nucleus	transcription regulator
CLIC2	0.601	0.000426	5.018	3.85e-05	chloride intracellular channel 2	Cytoplasm	enzyme
STAMBPL1	0.67	0.000431	4.472	3.91e-05	STAM binding protein like 1	Cytoplasm	enzyme
FCRL2	0.777	0.000437	4.105	3.97e-05	Fc receptor like 2	Plasma Membrane	other
LRRC32	0.705	0.00044	4.32	4e-05	leucine rich repeat containing 32	Plasma Membrane	other
STK10	0.587	0.00044	5.161	4e-05	serine/threonine kinase 10	Cytoplasm	kinase
CAV1	0.727	0.000441	5.223	4.02e-05	caveolin 1	Plasma Membrane	transmembrane receptor
STAT5A	0.703	0.000442	5.164	4.03e-05	signal transducer and activator of transcription 5A	Nucleus	transcription regulator
PRKCD	0.605	0.000455	4.6	4.17e-05	protein kinase C delta	Cytoplasm	kinase
IKZF3	0.652	0.000463	5.549	4.25e-05	IKAROS family zinc finger 3	Nucleus	transcription regulator
H2BC15	0.764	0.000467	4.972	4.3e-05	H2B clustered histone 15	Nucleus	other
ST6GALNAC4	0.702	0.000469	4.446	4.33e-05	ST6 N-acetylgalactosaminide alpha-2,6-sialyltransferase 4	Cytoplasm	enzyme
HSD11B1	0.883	0.000476	3.834	4.4e-05	hydroxysteroid 11-beta dehydrogenase 1	Cytoplasm	enzyme
SEC11C	1.059	0.00048	4.961	4.45e-05	SEC11 homolog C, signal peptidase complex subunit	Cytoplasm	peptidase
BATF	0.691	0.0005	4.227	4.66e-05	basic leucine zipper ATF-like transcription factor	Nucleus	transcription regulator
SEPTIN9	0.598	0.000511	6.29	4.79e-05	septin 9	Cytoplasm	enzyme
ACTN3	-0.613	0.000511	4.217	4.78e-05	actinin alpha 3	Plasma Membrane	other
PRKCH	0.843	0.000513	4.824	4.81e-05	protein kinase C eta	Cytoplasm	kinase
ELL2	0.735	0.000525	5.429	4.95e-05	elongation factor for RNA polymerase II 2	Nucleus	transcription regulator
LAX1	0.936	0.000536	4.481	5.07e-05	lymphocyte transmembrane adaptor 1	Cytoplasm	other
SLFN11	0.936	0.000546	4.876	5.18e-05	schlafen family member 11	Nucleus	enzyme
DUSP1	0.732	0.000551	6.555	5.24e-05	dual specificity phosphatase 1	Nucleus	phosphatase
SLC43A2	0.651	0.000578	4.718	5.53e-05	solute carrier family 43 member 2	Plasma Membrane	transporter
CCN2	1.062	0.000579	5.34	5.54e-05	cellular communication network factor 2	Extracellular Space	growth factor
SH3TC1	0.723	0.00059	4.755	5.67e-05	SH3 domain and tetratricopeptide repeats 1	Extracellular Space	other
MAGEH1	-0.621	0.000592	5.319	5.69e-05	MAGE family member H1	Cytoplasm	other
FHL1	-0.843	0.000594	4.894	5.72e-05	four and a half LIM domains 1	Cytoplasm	other
CALCOCO2	0.68	0.000598	5.149	5.77e-05	calcium binding and coiled-coil domain 2	Nucleus	other
PSD4	0.696	0.000619	5.083	5.99e-05	pleckstrin and Sec7 domain containing 4	Cytoplasm	other
HK2	-0.705	0.000622	5.303	6.04e-05	hexokinase 2	Cytoplasm	kinase
TNFRSF4	0.673	0.000634	4.693	6.18e-05	TNF receptor superfamily member 4	Plasma Membrane	transmembrane receptor
IL2RA	0.611	0.000638	4.418	6.23e-05	interleukin 2 receptor subunit alpha	Plasma Membrane	transmembrane receptor
REEP6	-0.659	0.000643	6.489	6.28e-05	receptor accessory protein 6	Plasma Membrane	other
SERPINB6	0.61	0.000679	5.938	6.69e-05	serpin family B member 6	Cytoplasm	other
TRIM56	0.663	0.000682	5.193	6.73e-05	tripartite motif containing 56	Cytoplasm	enzyme
SFMBT2	0.609	0.000687	4.499	6.79e-05	Scm like with four mbt domains 2	Nucleus	other
RIMKLA	-0.661	0.000689	4.137	6.81e-05	ribosomal modification protein rimK like family member A	Cytoplasm	enzyme
TARP	0.6	0.000697	4.831	6.9e-05	TCR gamma alternate reading frame protein	Cytoplasm	other
SYK	0.735	0.000718	5.192	7.14e-05	spleen associated tyrosine kinase	Cytoplasm	kinase
EPB41L3	0.737	0.000726	4.615	7.24e-05	erythrocyte membrane protein band 4.1 like 3	Plasma Membrane	other
LY75	0.618	0.000739	4.404	7.39e-05	lymphocyte antigen 75	Plasma Membrane	transmembrane receptor
CACNG4	-0.788	0.000744	3.796	7.45e-05	calcium voltage-gated channel auxiliary subunit gamma 4	Plasma Membrane	ion channel
SYNPO	1.015	0.000748	5.411	7.51e-05	synaptopodin	Cytoplasm	other
TLR4	0.588	0.00075	4.648	7.53e-05	toll like receptor 4	Plasma Membrane	transmembrane receptor
SYCE1	0.599	0.000752	4.33	7.56e-05	synaptonemal complex central element protein 1	Nucleus	other
CRISPLD2	1.117	0.000754	5.341	7.59e-05	cysteine rich secretory protein LCCL domain containing 2	Cytoplasm	other
EPAS1	0.887	0.00077	5.448	7.78e-05	endothelial PAS domain protein 1	Nucleus	transcription regulator
DUSP2	0.606	0.000771	5.314	7.79e-05	dual specificity phosphatase 2	Nucleus	phosphatase
CD3D	0.673	0.000772	4.689	7.81e-05	CD3 delta subunit of T-cell receptor complex	Plasma Membrane	transmembrane receptor
FBP1	0.657	0.000797	4.562	8.08e-05	fructose-bisphosphatase 1	Cytoplasm	phosphatase
PLCH2	0.62	0.000806	4.394	8.19e-05	phospholipase C eta 2	Cytoplasm	enzyme
IL7R	0.632	0.000807	4.664	8.19e-05	interleukin 7 receptor	Plasma Membrane	transmembrane receptor
FTHL17	0.727	0.000818	3.54	8.33e-05	ferritin heavy chain like 17	Other	other
LY9	0.596	0.000824	4.273	8.41e-05	lymphocyte antigen 9	Plasma Membrane	other
ALDOC	-0.625	0.000829	5.435	8.47e-05	aldolase, fructose-bisphosphate C	Cytoplasm	enzyme
GZMA	0.742	0.000844	4.548	8.65e-05	granzyme A	Cytoplasm	peptidase
TUBB4A	-1.058	0.000869	5.79	8.96e-05	tubulin beta 4A class IVa	Cytoplasm	other
FAM20C	0.61	0.000874	5.903	9.01e-05	FAM20C golgi associated secretory pathway kinase	Extracellular Space	enzyme
KIAA0040	0.72	0.000879	4.387	9.08e-05	KIAA0040	Other	other
ITK	0.658	0.000879	4.149	9.09e-05	IL2 inducible T cell kinase	Cytoplasm	kinase
SELL	0.944	0.000908	4.49	9.43e-05	selectin L	Plasma Membrane	transmembrane receptor
P2RX7	0.626	0.000922	4.7	9.62e-05	purinergic receptor P2X 7	Plasma Membrane	ion channel
TMEM268	0.588	0.000926	5.007	9.67e-05	transmembrane protein 268	Cytoplasm	other
CCDC88C	0.667	0.00096	5.279	0.000101	coiled-coil domain containing 88C	Cytoplasm	other
TGFB1	0.781	0.000963	5.976	0.000101	transforming growth factor beta 1	Extracellular Space	growth factor
TNS1	0.832	0.000998	5.592	0.000106	tensin 1	Plasma Membrane	other
PIGB	0.635	0.000998	3.71	0.000106	phosphatidylinositol glycan anchor biosynthesis class B	Cytoplasm	enzyme
ICAM3	0.748	0.00102	4.558	0.000108	intercellular adhesion molecule 3	Plasma Membrane	transmembrane receptor
MMP24	-0.686	0.00103	3.242	0.00011	matrix metallopeptidase 24	Plasma Membrane	peptidase
SIPA1	0.655	0.00107	4.665	0.000114	signal-induced proliferation-associated 1	Cytoplasm	other
CD27	0.671	0.00108	5.372	0.000115	CD27 molecule	Plasma Membrane	transmembrane receptor
TBX3	-0.698	0.00108	4.193	0.000116	T-box transcription factor 3	Nucleus	transcription regulator
SLC2A14	-0.673	0.00109	5.672	0.000118	solute carrier family 2 member 14	Nucleus	transporter
CLEC2B	0.627	0.0011	5.291	0.000118	C-type lectin domain family 2 member B	Plasma Membrane	other
HTRA1	0.616	0.00113	4.941	0.000123	HtrA serine peptidase 1	Extracellular Space	peptidase
ATP11B	0.624	0.00115	4.419	0.000125	ATPase phospholipid transporting 11B (putative)	Plasma Membrane	transporter
CLEC2L	-0.592	0.00116	4.121	0.000127	C-type lectin domain family 2 member L	Other	other
CD37	0.958	0.0012	4.666	0.000132	CD37 molecule	Plasma Membrane	other
HEY1	-0.629	0.0012	4.231	0.000131	hes related family bHLH transcription factor with YRPW motif 1	Nucleus	transcription regulator
DRAM1	0.587	0.00124	5.103	0.000136	DNA damage regulated autophagy modulator 1	Cytoplasm	other
MT1H	0.98	0.00126	5.982	0.00014	metallothionein 1H	Other	other
IRF4	0.811	0.00126	5.096	0.000139	interferon regulatory factor 4	Nucleus	transcription regulator
ABLIM1	0.587	0.00127	5.63	0.00014	actin binding LIM protein 1	Cytoplasm	other
APBB1IP	0.728	0.00128	4.081	0.000142	amyloid beta precursor protein binding family B member 1 interacting protein	Cytoplasm	other
SYTL1	0.635	0.00131	4.718	0.000146	synaptotagmin like 1	Cytoplasm	enzyme
ISG20	0.769	0.00132	5.183	0.000147	interferon stimulated exonuclease gene 20	Nucleus	enzyme
SOX9	0.753	0.00132	5.534	0.000148	SRY-box transcription factor 9	Nucleus	transcription regulator
RASSF5	0.588	0.00132	5.097	0.000148	Ras association domain family member 5	Plasma Membrane	other
MPP1	0.662	0.00136	4.827	0.000153	MAGUK p55 scaffold protein 1	Plasma Membrane	kinase
NDUFA4L2	-1.116	0.00137	4.384	0.000154	NDUFA4 mitochondrial complex associated like 2	Other	enzyme
SELPLG	0.68	0.00139	4.963	0.000158	selectin P ligand	Plasma Membrane	other
LAMA4	-0.613	0.00142	5.35	0.000161	laminin subunit alpha 4	Extracellular Space	enzyme
MFNG	0.649	0.00144	4.794	0.000163	MFNG O-fucosylpeptide 3-beta-N-acetylglucosaminyltransferase	Cytoplasm	enzyme
CD180	0.802	0.00145	4.353	0.000165	CD180 molecule	Plasma Membrane	other
CDKN1A	0.716	0.00145	5.259	0.000166	cyclin dependent kinase inhibitor 1A	Nucleus	kinase
IFI35	0.724	0.00146	4.6	0.000167	interferon induced protein 35	Nucleus	other
P2RY13	0.656	0.00153	3.91	0.000176	purinergic receptor P2Y13	Plasma Membrane	G-protein coupled receptor
KLHL6	0.657	0.00155	4.36	0.000179	kelch like family member 6	Other	other
HAVCR2	0.593	0.00156	4.469	0.000179	hepatitis A virus cellular receptor 2	Plasma Membrane	other
COL14A1	-0.616	0.0016	4.836	0.000185	collagen type XIV alpha 1 chain	Extracellular Space	other
MRC1	0.74	0.00161	5.088	0.000186	mannose receptor C-type 1	Plasma Membrane	transmembrane receptor
RIPOR1	0.596	0.00166	4.746	0.000193	RHO family interacting cell polarization regulator 1	Cytoplasm	other
TIGIT	0.65	0.00167	5.041	0.000195	T cell immunoreceptor with Ig and ITIM domains	Plasma Membrane	other
JCHAIN	1.908	0.00168	7.082	0.000196	joining chain of multimeric IgA and IgM	Extracellular Space	other
SH2D3C	0.607	0.00169	4.643	0.000198	SH2 domain containing 3C	Cytoplasm	other
DEPP1	0.717	0.00171	5.17	0.000201	DEPP autophagy regulator 1	Cytoplasm	other
NFATC2	0.83	0.00175	4.934	0.000207	nuclear factor of activated T cells 2	Nucleus	transcription regulator
ARL4C	0.622	0.00175	5.051	0.000207	ADP ribosylation factor like GTPase 4C	Nucleus	enzyme
JDP2	0.6	0.0018	4.34	0.000215	Jun dimerization protein 2	Nucleus	transcription regulator
EAF2	0.848	0.00184	4.232	0.00022	ELL associated factor 2	Nucleus	transcription regulator
SLC25A28	0.586	0.00184	4.399	0.00022	solute carrier family 25 member 28	Cytoplasm	transporter
ALDH3B1	0.637	0.00189	4.202	0.000228	aldehyde dehydrogenase 3 family member B1	Cytoplasm	enzyme
PKD1L1	0.604	0.0019	4.543	0.00023	polycystin 1 like 1, transient receptor potential channel interacting	Plasma Membrane	ion channel
LMO2	-0.812	0.00193	5.523	0.000234	LIM domain only 2	Nucleus	transcription regulator
SLC37A2	0.592	0.00216	4.401	0.000268	solute carrier family 37 member 2	Cytoplasm	transporter
MUC1	-0.606	0.00217	4.071	0.000269	mucin 1, cell surface associated	Plasma Membrane	other
IGHM	2.069	0.00221	7.52	0.000275	immunoglobulin heavy constant mu	Plasma Membrane	transmembrane receptor
MLN	0.658	0.00223	3.936	0.000279	motilin	Extracellular Space	other
BLNK	0.866	0.00228	4.526	0.000286	B cell linker	Cytoplasm	other
LDB2	0.638	0.00233	5.003	0.000295	LIM domain binding 2	Nucleus	transcription regulator
KATNAL2	-0.713	0.00239	3.564	0.000303	katanin catalytic subunit A1 like 2	Cytoplasm	other
TLR8	0.631	0.00242	4.48	0.000308	toll like receptor 8	Plasma Membrane	transmembrane receptor
DERL3	0.99	0.00245	5.338	0.000312	derlin 3	Cytoplasm	other
VSIG4	0.712	0.00258	4.276	0.000332	V-set and immunoglobulin domain containing 4	Plasma Membrane	other
TCL1A	0.59	0.00264	3.898	0.000342	TCL1 family AKT coactivator A	Nucleus	transcription regulator
NRP1	0.59	0.00266	5.613	0.000345	neuropilin 1	Plasma Membrane	transmembrane receptor
RHOH	0.655	0.00272	4.602	0.000354	ras homolog family member H	Plasma Membrane	enzyme
PPFIA4	-0.611	0.00276	4.579	0.00036	PTPRF interacting protein alpha 4	Plasma Membrane	phosphatase
PTPRCAP	0.741	0.0029	5.363	0.000381	protein tyrosine phosphatase receptor type C associated protein	Plasma Membrane	other
P3H4	-0.607	0.00294	4.382	0.000388	prolyl 3-hydroxylase family member 4 (inactive)	Nucleus	other
IGFBP2	-0.625	0.00298	5.58	0.000393	insulin like growth factor binding protein 2	Extracellular Space	other
NEURL1B	0.619	0.00299	5.367	0.000395	neuralized E3 ubiquitin protein ligase 1B	Cytoplasm	enzyme
DAPP1	0.606	0.00302	4.516	0.000401	dual adaptor of phosphotyrosine and 3-phosphoinositides 1	Cytoplasm	other
BEX1	-0.764	0.00318	4.874	0.000424	brain expressed X-linked 1	Other	other
TSHZ1	0.621	0.00328	4.643	0.000439	teashirt zinc finger homeobox 1	Nucleus	transcription regulator
OR5K4	0.797	0.0033	5.111	0.000443	olfactory receptor family 5 subfamily K member 4	Plasma Membrane	G-protein coupled receptor
ANXA1	0.603	0.00333	5.414	0.000449	annexin A1	Plasma Membrane	enzyme
COL1A1	0.885	0.00359	5.724	0.000489	collagen type I alpha 1 chain	Extracellular Space	other
GPR34	0.649	0.00362	4.238	0.000496	G protein-coupled receptor 34	Plasma Membrane	G-protein coupled receptor
CARD6	0.611	0.00367	4.526	0.000504	caspase recruitment domain family member 6	Cytoplasm	other
MCAM	0.719	0.00386	5.055	0.000535	melanoma cell adhesion molecule	Plasma Membrane	other
LONRF3	-0.615	0.00392	3.583	0.000547	LON peptidase N-terminal domain and ring finger 3	Other	other
PFKFB3	-0.774	0.00396	5.829	0.000553	6-phosphofructo-2-kinase/fructose-2,6-biphosphatase 3	Cytoplasm	kinase
TMEM45A	-0.637	0.00398	4.621	0.000557	transmembrane protein 45A	Plasma Membrane	other
SLAMF6	0.728	0.0041	4.428	0.000577	SLAM family member 6	Plasma Membrane	transmembrane receptor
SPON2	-0.585	0.00432	5.047	0.000613	spondin 2	Extracellular Space	other
IL4I1	-0.733	0.00432	6.361	0.000614	interleukin 4 induced 1	Cytoplasm	enzyme
ADGRL4	0.601	0.00439	3.647	0.000625	adhesion G protein-coupled receptor L4	Plasma Membrane	G-protein coupled receptor
HOXA10	0.802	0.0044	4.553	0.000628	homeobox A10	Nucleus	transcription regulator
MAPRE2	0.598	0.00451	4.15	0.000647	microtubule associated protein RP/EB family member 2	Cytoplasm	other
CHIT1	0.989	0.00452	4.434	0.000648	chitinase 1	Extracellular Space	enzyme
CD93	0.629	0.00458	5.014	0.000659	CD93 molecule	Plasma Membrane	other
KRTAP19-2	-0.595	0.00459	3.869	0.000662	keratin associated protein 19-2	Cytoplasm	other
ACKR1	0.72	0.00467	4.057	0.000674	atypical chemokine receptor 1 (Duffy blood group)	Plasma Membrane	G-protein coupled receptor
CFH	0.64	0.00469	5.158	0.000678	complement factor H	Extracellular Space	other
SDC1	0.845	0.00473	4.445	0.000685	syndecan 1	Plasma Membrane	enzyme
DAB2	0.769	0.0051	4.525	0.000748	DAB adaptor protein 2	Plasma Membrane	other
ASB2	0.643	0.00544	4.222	0.000809	ankyrin repeat and SOCS box containing 2	Nucleus	transcription regulator
CCL14	0.752	0.0057	4.497	0.000855	C-C motif chemokine ligand 14	Extracellular Space	cytokine
BHLHE40	-0.81	0.00585	5.553	0.000881	basic helix-loop-helix family member e40	Nucleus	transcription regulator
CPM	0.63	0.00613	4.604	0.000936	carboxypeptidase M	Plasma Membrane	peptidase
TNIK	0.637	0.00614	4.7	0.000937	TRAF2 and NCK interacting kinase	Plasma Membrane	kinase
TUBA4A	0.609	0.00647	5.081	0.000998	tubulin alpha 4a	Cytoplasm	other
PCP4	-0.729	0.00664	3.977	0.00103	Purkinje cell protein 4	Cytoplasm	other
GGT5	0.64	0.00669	5.047	0.00104	gamma-glutamyltransferase 5	Plasma Membrane	enzyme
TINAGL1	0.7	0.00771	4.637	0.00124	tubulointerstitial nephritis antigen like 1	Extracellular Space	transporter
ACSS1	0.678	0.00811	5.027	0.00132	acyl-CoA synthetase short chain family member 1	Cytoplasm	enzyme
BCL2	0.587	0.00811	4.913	0.00132	BCL2 apoptosis regulator	Cytoplasm	transporter
CXCL10	0.633	0.00822	4.863	0.00134	C-X-C motif chemokine ligand 10	Extracellular Space	cytokine
H2BC1	-0.685	0.00834	7.645	0.00136	H2B clustered histone 1	Nucleus	other
MS4A1	0.64	0.00859	4.867	0.00141	membrane spanning 4-domains A1	Plasma Membrane	other
C19orf84	0.634	0.00908	4.137	0.00151	chromosome 19 open reading frame 84	Other	other
LUM	0.846	0.0093	5.226	0.00156	lumican	Extracellular Space	other
ABCA6	0.718	0.00952	4.485	0.0016	ATP binding cassette subfamily A member 6	Plasma Membrane	transporter
CCL2	0.82	0.0121	5.141	0.00217	C-C motif chemokine ligand 2	Extracellular Space	cytokine
SHISA3	-0.609	0.0123	4.219	0.0022	shisa family member 3	Other	other
RIPOR2	0.607	0.0127	4.681	0.00229	RHO family interacting cell polarization regulator 2	Cytoplasm	other
IDUA	0.665	0.0133	4.46	0.00242	alpha-L-iduronidase	Cytoplasm	enzyme
TRDC	0.627	0.0139	4.749	0.00255	T cell receptor delta constant	Other	other
NDRG2	0.689	0.0144	5.812	0.00267	NDRG family member 2	Cytoplasm	other
NUPR1	0.639	0.0151	5.245	0.00284	nuclear protein 1, transcriptional regulator	Nucleus	transcription regulator
H2AC1	-0.626	0.0151	7.349	0.00284	H2A clustered histone 1	Nucleus	other
SLC25A19	-0.609	0.0157	5.899	0.00298	solute carrier family 25 member 19	Cytoplasm	transporter
SLC22A7	-0.679	0.0158	2.244	0.003	solute carrier family 22 member 7	Plasma Membrane	transporter
SCARB1	0.64	0.0166	5.533	0.0032	scavenger receptor class B member 1	Plasma Membrane	transporter
HSH2D	0.59	0.0236	4.444	0.00495	hematopoietic SH2 domain containing	Cytoplasm	other
C7	0.63	0.0242	5.857	0.00509	complement C7	Extracellular Space	other
DCN	0.953	0.031	6.421	0.0069	decorin	Extracellular Space	other
FCRL1	0.797	0.0366	3.767	0.0085	Fc receptor like 1	Plasma Membrane	other
IGFBP5	1.247	0.0395	5.44	0.00937	insulin like growth factor binding protein 5	Extracellular Space	other
CXCL13	0.627	0.043	4.333	0.0104	C-X-C motif chemokine ligand 13	Extracellular Space	cytokine
MMP12	0.792	0.048	4.958	0.0119	matrix metallopeptidase 12	Extracellular Space	peptidase
