# Supplementary material for: Spatial transcriptomics mapping of immune cell and TGFβ signalling pathway heterogeneity in testicular germ cell tumours
Source: Andrology. 2025 Jul 22;14(1):210–27. doi: 10.1111/andr.70100 (PMC12670472; doi:10.1111/andr.70100)
Supplement: Supplementary file 9 — Supporting Information [file ANDR-14-210-s017.xlsx]

## Sheet: Sheet1
IPA Pathways: Seminoma section 2 vs Seminoma section 1
Ingenuity Canonical Pathways	-log(p-value)	Ratio	z-score	Molecules
Neutrophil degranulation	30.6	0.212	7.861	ADA2,ADAM8,ADGRE5,ALDH3B1,ALDOA,ALDOC,ASAH1,ATP11B,ATP6AP2,B2M,B4GALT1,BIN2,BST2,CAMP,CD14,CD300A,CD33,CD44,CD47,CD53,CD59,CD68,CD93,CHI3L1,CHIT1,CLEC4D,COTL1,CREG1,CRISPLD2,CST3,CTSA,CTSB,CTSC,CTSD,CTSH,CTSS,CTSZ,CYBA,CYBB,DNAJC3,DOCK2,DPP7,FCER1G,FCGR3A/FCGR3B,FGL2,FOLR3,FTH1,FUCA1,GLIPR1,GM2A,GMFG,GNS,GPI,GRN,HLA-B,HLA-C,HMGB1,HSPA1A/HSPA1B,IDH1,IQGAP2,ITGAL,ITGAX,ITGB2,LAMP1,LGALS3,LILRB2,LIL…
Interferon gamma signaling	23.5	0.415	5.925	B2M,CD44,CIITA,FCGR1A,GBP1,GBP2,GBP4,GBP5,HLA-A,HLA-B,HLA-C,HLA-DPA1,HLA-DPB1,HLA-DQA1,HLA-DQA2,HLA-DQB1,HLA-DRA,HLA-DRB1,HLA-E,HLA-F,HLA-G,ICAM1,IFI30,IRF1,IRF2,IRF4,IRF8,IRF9,MID1,PRKCD,PTPN6,SP100,STAT1,TRIM14,TRIM22,TRIM38,TRIM5,TRIM8,VCAM1
Antigen Presentation Pathway	21.4	0.641	NaN	B2M,CALR,CD74,CIITA,HLA-A,HLA-B,HLA-C,HLA-DMA,HLA-DMB,HLA-DOA,HLA-DPA1,HLA-DPB1,HLA-DQA1,HLA-DQA2,HLA-DQB1,HLA-DRA,HLA-DRB1,HLA-E,HLA-F,HLA-G,PSMB8,PSMB9,TAP1,TAP2,TAPBP
Multiple Sclerosis Signaling Pathway	18.7	0.239	5.357	C1QA,C1QB,C1QC,C7,CASP1,CTLA4,DUSP1,DUSP6,HLA-A,HLA-B,HLA-C,HLA-DMA,HLA-DMB,HLA-DOA,HLA-DPA1,HLA-DPB1,HLA-DQA1,HLA-DQA2,HLA-DQB1,HLA-DRA,HLA-DRB1,HLA-E,HLA-F,HLA-G,IL17RA,IL2RA,IL7R,IRF1,IRF4,LTB,MAPK12,MGAT1,MMP9,NFATC2,NFKB1,NLRP1,NR1H3,P2RX7,PARP10,PARP12,PARP4,PARP8,PARP9,RBBP7,RNF213,SLC8A1,STAT1,TGFB1,TLR1,TLR4,TLR8,TNFSF10,TNKS
Neuroinflammation Signaling Pathway	16.5	0.192	5.196	APP,ATF4,B2M,BACE1,BACE2,BCL2,BIRC3,CASP1,CCL2,CCL5,CD40,CFLAR,CSF1R,CXCL10,CYBB,GLUL,HLA-A,HLA-B,HLA-C,HLA-DMA,HLA-DMB,HLA-DOA,HLA-DPA1,HLA-DPB1,HLA-DQA1,HLA-DQA2,HLA-DQB1,HLA-DRA,HLA-DRB1,HLA-E,HLA-F,HLA-G,HMGB1,HMOX1,ICAM1,JAK3,MAPK12,MMP9,NAIP,NCF1,NFATC2,NFKB1,P2RX7,PLA2G2D,PLA2G4F,PLCG2,PPP3CB,RAC2,SLC1A3,SOD2,STAT1,SYK,TGFB1,TGFBR2,TLR1,TLR4,TLR8,TRAF3,TYROBP,VCAM1,ZBTB12
Macrophage Alternative Activation Signaling Pathway	15.1	0.232	5.729	ABCA1,ATF4,CIITA,CSF1,CSF1R,CXCL13,DUSP1,EPAS1,FCER1G,GRB2,H3-3A/H3-3B,HLA-DMA,HLA-DMB,HLA-DOA,HLA-DPA1,HLA-DPB1,HLA-DQA1,HLA-DQA2,HLA-DQB1,HLA-DRA,HLA-DRB1,IGHG1,IGHG2,IGHG3,IGHG4,IGHM,IGKC,IL10RA,IL2RG,IRF4,JAK3,JCHAIN,MAF,MAPK12,MRC1,NFKB1,NR1H3,SCARB1,STAT1,STAT6,SYK,TGFB1,TLR4,TSC22D3
Th1 and Th2 Activation Pathway	14.6	0.238	NaN	CD3D,CD3E,CD4,CD40,CD8A,CXCR6,GFI1,GRB2,HAVCR2,HLA-A,HLA-B,HLA-DMA,HLA-DMB,HLA-DOA,HLA-DPA1,HLA-DPB1,HLA-DQA1,HLA-DQA2,HLA-DQB1,HLA-DRA,HLA-DRB1,ICAM1,IL10RA,IL2RA,IL2RB,IL2RG,IRF1,ITGB2,JAK3,MAF,NFATC2,NFKB1,NOTCH1,SPI1,STAT1,STAT5A,STAT6,TGFB1,TGFBR2,TNFRSF4,VAV1
Th2 Pathway	14.3	0.263	4.7	CD3D,CD3E,CD4,CD40,CXCR6,GFI1,GRB2,HLA-A,HLA-B,HLA-DMA,HLA-DMB,HLA-DOA,HLA-DPA1,HLA-DPB1,HLA-DQA1,HLA-DQA2,HLA-DQB1,HLA-DRA,HLA-DRB1,ICAM1,IL2RA,IL2RB,IL2RG,ITGB2,JAK3,MAF,NFATC2,NFKB1,NOTCH1,SPI1,STAT5A,STAT6,TGFB1,TGFBR2,TNFRSF4,VAV1
Primary Immunodeficiency Signaling	14.1	0.393	NaN	ADA,BLNK,CD3D,CD3E,CD4,CD40,CD79A,CD8A,CIITA,IGHA1,IGHG1,IGHG2,IGHG3,IGHG4,IGHM,IGKC,IGLL1/IGLL5,IL2RG,IL7R,JAK3,JCHAIN,PTPRC,TAP1,TAP2
PD-1, PD-L1 cancer immunotherapy pathway	13.7	0.29	-3.272	B2M,CBLB,CDKN1B,CSK,HLA-A,HLA-B,HLA-C,HLA-DMA,HLA-DMB,HLA-DOA,HLA-DPA1,HLA-DPB1,HLA-DQA1,HLA-DQA2,HLA-DQB1,HLA-DRA,HLA-DRB1,HLA-E,HLA-F,HLA-G,IL2RA,IL2RB,IL2RG,JAK3,LCP2,RASGRP1,SKP2,STAT5A,TGFB1,TNFRSF1B,ZBTB12
Amyloid fiber formation	13	0.342	1.8	APOE,APP,B2M,BACE1,CST3,FURIN,H2AC14,H2AC20,H2AC6,H2AC7,H2BC1,H2BC11,H2BC12L,H2BC13,H2BC14,H2BC15,H2BC17,H2BC21,H2BC26,H2BC5,ITM2B,LYZ,TGFBI,TSPAN14,UBE2L6
ERCC6 (CSB) and EHMT2 (G9a) positively regulate rRNA expression	12.7	0.486	0	H2AC14,H2AC20,H2AC6,H2AC7,H2BC1,H2BC11,H2BC12L,H2BC13,H2BC14,H2BC15,H2BC17,H2BC21,H2BC26,H2BC5,HDAC2,MTA1,MTA2,RBBP7
DNA methylation	12.1	0.577	0.775	DNMT3L,H2AC14,H2AC20,H2AC6,H2AC7,H2BC1,H2BC11,H2BC12L,H2BC13,H2BC14,H2BC15,H2BC17,H2BC21,H2BC26,H2BC5
Immunoregulatory interactions between a Lymphoid and a non-Lymphoid cell	12.1	0.203	6.091	B2M,CD300A,CD3D,CD3E,CD40,CD8A,CLEC2B,COL1A1,COL3A1,CXADR,FCGR1A,FCGR3A/FCGR3B,HCST,HLA-A,HLA-B,HLA-C,HLA-E,HLA-F,HLA-G,ICAM1,ICAM3,IGKC,ITGA4,ITGAL,ITGB2,ITGB7,JAML,KLRB1,KLRC4-KLRK1/KLRK1,LILRA5,LILRB2,LILRB3,LILRB4,PILRA,SELL,SLAMF6,SLAMF7,TRAC,TRBC1,TYROBP,VCAM1
Class I MHC mediated antigen processing and presentation	11.9	0.157	4.817	ANAPC4,ASB2,B2M,CALR,CBLB,CD14,CDC16,CDC20,CTSL,CTSS,CYBA,CYBB,DTX3L,ERAP1,ERAP2,FBXL13,FBXL3,FBXO17,FCGR1A,HLA-A,HLA-B,HLA-C,HLA-E,HLA-F,HLA-G,HMGB1,HSPA5,LNPEP,LRRC41,MIB2,MRC1,NCF1,PJA1,PSMB10,PSMB8,PSMB9,PSME1,PSME2,RLIM,RNF144B,RNF213,RNF6,S100A1,S100A9,SKP2,TAP1,TAP2,TAPBP,TLR1,TLR4,TPP2,TRIM71,UBA7,UBE2D1,UBE2E3,UBE2G2,UBE2J1,UBE2L6,UBE2O
IL-10 Signaling	11.9	0.227	-1.521	ARG2,ATF4,BCL2,BCL3,BHLHE40,CDKN1A,DUSP1,FCGR2C,HLA-A,HLA-B,HLA-C,HLA-DMA,HLA-DMB,HLA-DOA,HLA-DPA1,HLA-DPB1,HLA-DQA1,HLA-DQA2,HLA-DQB1,HLA-DRA,HLA-DRB1,HLA-E,HLA-F,HLA-G,HMOX1,ICAM1,IL10RA,INPP5D,MAF,MAPK12,NFKB1,PKM,STAT1,STAT5A,TLR4
TCR signaling	11.6	0.246	5.568	CD3D,CD3E,CD4,CSK,EVL,FYB1,HLA-DPA1,HLA-DPB1,HLA-DQA1,HLA-DQA2,HLA-DQB1,HLA-DRA,HLA-DRB1,INPP5D,ITK,LCP2,NFKB1,PAG1,PLCG2,PSMB10,PSMB8,PSMB9,PSME1,PSME2,PTPRC,PTPRJ,TRAC,TRBC1,UBE2D1,VASP,WAS
Leukocyte Extravasation Signaling	11.4	0.202	4	ACTA2,ACTG2,ACTN3,ARHGAP35,CD44,CYBA,CYBB,GNAI1,GNAI2,ICAM1,ICAM3,ITGA4,ITGAL,ITGB2,ITK,MAPK12,MMP12,MMP14,MMP24,MMP9,NCF1,PECAM1,PLCG2,PRKCB,PRKCD,PRKCH,PTK2B,RAC2,RASGRP1,RASSF5,RHOH,SELPLG,SIPA1,TIMP1,VASP,VAV1,VCAM1,WAS,WIPF1
Activated PKN1 stimulates transcription of AR regulated genes KLK2 and KLK3	11.4	0.536	0.775	H2AC14,H2AC20,H2AC6,H2AC7,H2BC1,H2BC11,H2BC12L,H2BC13,H2BC14,H2BC15,H2BC17,H2BC21,H2BC26,H2BC5,KDM4C
DNA Damage/Telomere Stress Induced Senescence	10.9	0.357	0	CDKN1A,CDKN1B,H1-0,H1-3,H1-4,H1-5,H2AC14,H2AC20,H2AC6,H2AC7,H2BC1,H2BC11,H2BC12L,H2BC13,H2BC14,H2BC15,H2BC17,H2BC21,H2BC26,H2BC5
PRC2 methylates histones and DNA	10.8	0.457	0.5	DNMT3L,H2AC14,H2AC20,H2AC6,H2AC7,H2BC1,H2BC11,H2BC12L,H2BC13,H2BC14,H2BC15,H2BC17,H2BC21,H2BC26,H2BC5,RBBP7
Transcriptional regulation of granulopoiesis	10.8	0.373	1.606	CDKN1A,FLI1,GFI1,H2AC14,H2AC20,H2AC6,H2AC7,H2BC1,H2BC11,H2BC12L,H2BC13,H2BC14,H2BC15,H2BC17,H2BC21,H2BC26,H2BC5,RUNX1,SPI1
Pathogen Induced Cytokine Storm Signaling Pathway	10.6	0.151	5.078	AIM2,BHLHE40,CASP1,CCL14,CCL19,CCL2,CCL4L1/CCL4L2,CCL5,CD163,CIITA,COL1A1,COL23A1,COL27A1,COL3A1,COL4A1,COL4A2,COL6A3,COL7A1,CXCL10,CXCL11,CXCL13,CXCL16,CXCL9,FTH1,HLA-DMA,HLA-DMB,HLA-DOA,HLA-DPA1,HLA-DPB1,HLA-DQA1,HLA-DQA2,HLA-DQB1,HLA-DRA,HLA-DRB1,IRF1,IRF9,LTB,MAPK12,NFKB1,P2RX7,PRF1,SLC2A1,SLC2A14,SLC2A3,SPI1,SRGN,STAT1,STAT5A,STING1,SYK,TGFB1,TLR1,TLR4,TLR8,TNFRSF1B,TNFSF10
Crosstalk between Dendritic Cells and Natural Killer Cells	10.6	0.275	4.123	ACTA2,ACTG2,CD40,HLA-A,HLA-B,HLA-C,HLA-DRA,HLA-DRB1,HLA-E,HLA-F,HLA-G,ICAM3,IL15RA,IL2RB,IL2RG,ITGAL,KLRC4-KLRK1/KLRK1,LTB,NFKB1,PRF1,TLN1,TLR4,TNFRSF1B,TNFSF10,TYROBP
Th1 Pathway	10.5	0.238	5.292	CD3D,CD3E,CD4,CD40,CD8A,GRB2,HAVCR2,HLA-A,HLA-B,HLA-DMA,HLA-DMB,HLA-DOA,HLA-DPA1,HLA-DPB1,HLA-DQA1,HLA-DQA2,HLA-DQB1,HLA-DRA,HLA-DRB1,ICAM1,IL10RA,IRF1,ITGB2,JAK3,NFATC2,NFKB1,NOTCH1,STAT1,VAV1
Neutrophil Extracellular Trap Signaling Pathway	10.3	0.145	3.939	ARG2,C1QA,C1QB,C1QC,CAMP,CASP1,CASP4,CCL5,CD14,COL1A1,COL23A1,COL27A1,COL3A1,COL4A1,COL4A2,COL6A3,COL7A1,CYBB,FCGR3A/FCGR3B,FYN,HMGB1,IGHA1,IGHG1,IGHG2,IGHG3,IGHG4,IGHM,IGKC,ITGAL,ITGB2,JCHAIN,LYN,MAPK12,MMP9,NCF1,NDUFA4L2,NDUFS5,NFKB1,PLA2G2D,PLA2G4F,PLA2G7,PLAAT3,PLAAT4,PLCB2,PLCG2,PLCH2,PPIF,PPP3CB,PRDX6,PRKCB,PRKCD,PRKCH,RAC2,SELPLG,SLC2A1,SYK,TLR4,TLR8
Fcγ Receptor-mediated Phagocytosis in Macrophages and Monocytes	10.2	0.266	4.2	ACTA2,ACTG2,ACTR3,ARPC1B,ARPC5L,FCGR1A,FCGR3A/FCGR3B,FYB1,FYN,HMOX1,INPP5D,LCP2,LYN,NCF1,PLD4,PRKCB,PRKCD,PRKCH,PTK2B,RAC2,SYK,TLN1,VASP,VAV1,WAS
Hepatic Fibrosis / Hepatic Stellate Cell Activation	10.1	0.191	NaN	A2M,ACTA2,BCL2,CCL2,CCL5,CCN2,CD14,CD40,COL1A1,COL23A1,COL27A1,COL3A1,COL4A1,COL4A2,COL6A3,COL7A1,CSF1,CXCL9,EGFR,FGF2,FLT4,FN1,ICAM1,IGFBP4,IGFBP5,IL10RA,MMP9,MYO10,NFKB1,PDGFRB,STAT1,TGFB1,TGFBR2,TIMP1,TLR4,TNFRSF1B,VCAM1
SIRT1 negatively regulates rRNA expression	9.91	0.483	0.535	H2AC14,H2AC20,H2AC6,H2AC7,H2BC1,H2BC11,H2BC12L,H2BC13,H2BC14,H2BC15,H2BC17,H2BC21,H2BC26,H2BC5
Natural Killer Cell Signaling	9.85	0.187	2.667	B2M,COL1A1,COL3A1,FCER1G,FCGR3A/FCGR3B,FYN,GRB2,HCST,HLA-A,HLA-B,HLA-C,HLA-E,HLA-F,HLA-G,HSPA1A/HSPA1B,HSPA5,IL2RB,ITGAL,JAK3,KLRB1,KLRC4-KLRK1/KLRK1,LCP2,MAP3K8,MAPK12,NFATC2,NFKB1,PLCG2,PTK2B,PTPN6,RAC2,RASSF5,SYK,TNFSF10,TYROBP,VAV1,WAS,WIPF1
Interferon alpha/beta signaling	9.65	0.296	4.583	BST2,GBP2,HLA-A,HLA-B,HLA-C,HLA-E,HLA-F,HLA-G,IFI27,IFI35,IRF1,IRF2,IRF4,IRF8,IRF9,ISG15,ISG20,PSMB8,PTPN6,STAT1,XAF1
Costimulation by the CD28 family	9.64	0.282	4.69	CD3D,CD3E,CD4,CSK,CTLA4,FYN,GRB2,HLA-DPA1,HLA-DPB1,HLA-DQA1,HLA-DQA2,HLA-DQB1,HLA-DRA,HLA-DRB1,LYN,MAP3K8,PRR5,PTPN6,TNFRSF14,TRAC,TRBC1,VAV1
Cell surface interactions at the vascular wall	9.62	0.18	4.542	CAV1,CD2,CD44,CD47,CD74,CD84,COL1A1,CXADR,EPCAM,FCER1G,FN1,FYN,GRB2,IGHA1,IGHM,IGKC,IGLL1/IGLL5,INPP5D,ITGA4,ITGAL,ITGAX,ITGB2,JAML,JCHAIN,LYN,PECAM1,PROCR,PTPN6,SDC1,SDC3,SELL,SELPLG,SIRPA,SLC16A1,SLC16A3,SLC7A7,SLC7A8,TGFB1
Senescence-Associated Secretory Phenotype (SASP)	9.4	0.288	1.528	ANAPC4,CDC16,CDKN1A,CDKN1B,H2AC14,H2AC20,H2AC6,H2AC7,H2BC1,H2BC11,H2BC12L,H2BC13,H2BC14,H2BC15,H2BC17,H2BC21,H2BC26,H2BC5,IGFBP7,NFKB1,UBE2D1
Interleukin-4 and Interleukin-13 signaling	9.4	0.236	3.922	ANXA1,BATF,BCL2,CCL2,CDKN1A,FGF2,FN1,FOXO1,HMOX1,ICAM1,IGHG1,IGHG4,IL2RG,IRF4,ITGAX,ITGB2,JAK3,JUNB,MMP9,MUC1,STAT1,STAT6,TGFB1,TIMP1,TNFRSF1B,VCAM1
Transcriptional regulation by RUNX1	9.34	0.204	1.826	AUTS2,CBX2,CTSL,ELF1,H2AC14,H2AC20,H2AC6,H2AC7,H2BC1,H2BC11,H2BC12L,H2BC13,H2BC14,H2BC15,H2BC17,H2BC21,H2BC26,H2BC5,LGALS3,LMO2,PCGF5,PRKCB,PSMB10,PSMB8,PSMB9,PSME1,PSME2,RUNX1,SOCS4,SPI1,TJP1
Macrophage Classical Activation Signaling Pathway	9.25	0.185	4.802	CCL5,CD14,CD40,CIITA,CXCL10,CXCL11,CXCL9,CYBB,GBP2,GBP4,HLA-DMA,HLA-DMB,HLA-DOA,HLA-DPA1,HLA-DPB1,HLA-DQA1,HLA-DQA2,HLA-DQB1,HLA-DRA,HLA-DRB1,IRF1,IRF8,IRF9,LTB,MAF,NFKB1,PARP9,PKM,RBBP7,SPI1,STAT1,STAT6,TGFB1,TLR4,TNFSF10
Phagosome Maturation	9.11	0.195	NaN	ATP6AP2,ATP6V0E1,B2M,CALR,CTSA,CTSB,CTSC,CTSD,CTSH,CTSL,CTSS,CTSZ,CYBB,HLA-A,HLA-B,HLA-C,HLA-DRA,HLA-DRB1,HLA-E,HLA-F,HLA-G,LAMP1,NCF1,PRDX6,RAC2,TAP1,TCIRG1,TUBA4A,TUBB2B,TUBB4A,VAMP2,ZBTB12
NoRC negatively regulates rRNA expression	9.05	0.395	0.258	H2AC14,H2AC20,H2AC6,H2AC7,H2BC1,H2BC11,H2BC12L,H2BC13,H2BC14,H2BC15,H2BC17,H2BC21,H2BC26,H2BC5,HDAC2
Pre-NOTCH Expression and Processing	9.05	0.276	1.091	ATP2A3,B4GALT1,FURIN,H2AC14,H2AC20,H2AC6,H2AC7,H2BC1,H2BC11,H2BC12L,H2BC13,H2BC14,H2BC15,H2BC17,H2BC21,H2BC26,H2BC5,MFNG,NOTCH1,RUNX1,SEL1L
Integrin cell surface interactions	8.85	0.259	3.838	CD44,CD47,COL1A1,COL23A1,COL3A1,COL4A1,COL4A2,COL6A3,COL7A1,FN1,ICAM1,ICAM3,ITGA4,ITGAL,ITGAX,ITGB2,ITGB7,LUM,PECAM1,TNC,VCAM1,VWF
MHC class II antigen presentation	8.72	0.214	3.657	ACTR1A,AP2B1,AP2M1,CD74,CTSA,CTSB,CTSC,CTSD,CTSH,CTSL,CTSS,HLA-DMA,HLA-DMB,HLA-DOA,HLA-DPA1,HLA-DPB1,HLA-DQA1,HLA-DQA2,HLA-DQB1,HLA-DRA,HLA-DRB1,KIF2C,LAG3,LGMN,TUBA4A,TUBB2B,TUBB4A
Post-translational protein phosphorylation	8.24	0.224	2.858	APOE,APOL1,APP,BMP4,C4A/C4B,CSF1,CST3,DNAJC3,FAM20C,FN1,GPC3,IGFBP4,IGFBP5,IGFBP7,LAMB1,LGALS1,MELTF,PRSS23,SERPINA1,SPARCL1,TIMP1,TMEM132A,TNC,VWA1
Axonal Guidance Signaling	7.83	0.122	NaN	ABLIM1,ACE,ACTR3,ADAM15,ADAM8,ADAMDEC1,ARHGEF6,ARHGEF7,ARPC1B,ARPC5L,BMP4,DPYSL2,EFNB2,EPHA10,ERAP2,FYN,FZD3,FZD5,FZD7,GLI2,GNAI1,GNAI2,GNB3,GNB4,GNG10,GRB2,ITGA4,ITGAL,ITGAX,ITGB2,ITGB7,LNPEP,MICAL1,MMP12,MMP14,MMP24,MMP9,NFATC2,NRP1,PLCB2,PLCG2,PLCH2,PLXNA2,PLXNB1,PLXNC1,PLXND1,PPP3CB,PRKCB,PRKCD,PRKCH,PTCH2,RAC2,RASSF5,SEMA4D,SMO,TUBA4A,TUBB2B,TUBB4A,VASP,WAS,WIPF1,WNT2B
B-WICH complex positively regulates rRNA expression	7.78	0.308	1	H2AC14,H2AC20,H2AC6,H2AC7,H2BC1,H2BC11,H2BC12L,H2BC13,H2BC14,H2BC15,H2BC17,H2BC21,H2BC26,H2BC5,MYO1C,POLR1D
Phagosome Formation	7.74	0.111	4.734	ACKR1,ACTR3,ADGRE2,ADGRE5,ADGRG2,ADGRL4,APBB1IP,ARPC1B,ARPC5L,CD14,CELSR2,CLEC4D,CMKLR1,CXCR6,ELMO1,FCER1G,FCGR1A,FCGR2C,FCGR3A/FCGR3B,FN1,FYN,FZD3,FZD5,FZD7,GPR176,GPR3,GPR34,GRB2,HCAR1,HMOX1,IGHA1,IGHG1,IGHG2,IGHG3,IGHG4,IGHM,IGKC,ITGA4,ITGAL,ITGAX,ITGB2,ITGB7,JCHAIN,LYN,MAPK12,MARCKS,MRC1,MYO10,NPBWR1,P2RY13,PI4KA,PIP4K2A,PLA2G2D,PLA2G4F,PLA2G7,PLAAT3,PLAAT4,PLCG2,PLD4,PRDX6,PRKCB,PRKCD,PRKCH,…
IL-12 Signaling and Production in Macrophages	7.73	0.157	-1.151	APOC1,APOE,APOL1,CD40,CD47,COL1A1,COL3A1,FCGR1A,FCGR2C,FCGR3A/FCGR3B,H3-3A/H3-3B,IGHG1,IGHG2,IGHG3,IGHG4,IGHM,IGKC,IL10RA,IRF1,IRF8,JCHAIN,LYZ,MAF,MAP3K8,MAPK12,NFATC2,NFKB1,POU2F2,PRKCB,PRKCD,PRKCH,SERPINA1,SPI1,STAT1,STAT6,TGFB1,TLR4
Caveolar-mediated Endocytosis Signaling	7.57	0.253	NaN	ACTA2,ACTG2,B2M,CAV1,EGFR,FLNB,FYN,HLA-A,HLA-B,HLA-C,HLA-E,HLA-F,HLA-G,ITGA4,ITGAL,ITGAX,ITGB2,ITGB7,ZBTB12
Regulation of Insulin-like Growth Factor (IGF) transport and uptake by IGFBPs	7.56	0.202	2.6	APOE,APOL1,APP,BMP4,C4A/C4B,CSF1,CST3,DNAJC3,FAM20C,FN1,GPC3,IGFBP2,IGFBP4,IGFBP5,IGFBP7,LAMB1,LGALS1,MELTF,PRSS23,SERPINA1,SPARCL1,TIMP1,TMEM132A,TNC,VWA1
Meiotic synapsis	7.4	0.291	1	H2AC14,H2AC20,H2AC6,H2AC7,H2BC1,H2BC11,H2BC12L,H2BC13,H2BC14,H2BC15,H2BC17,H2BC21,H2BC26,H2BC5,SYCE1,SYCP3
GP6 Signaling Pathway	7.34	0.197	2.985	APBB1IP,COL1A1,COL23A1,COL27A1,COL3A1,COL4A1,COL4A2,COL6A3,COL7A1,FCER1G,FYB1,FYN,GRB2,ITK,LAMA4,LAMB1,LCP2,LYN,PLCG2,PRKCB,PRKCD,PRKCH,SYK,TLN1,VAV1
Nucleosome assembly	7.3	0.306	0.258	H2AC14,H2AC20,H2AC6,H2AC7,H2BC1,H2BC11,H2BC12L,H2BC13,H2BC14,H2BC15,H2BC17,H2BC21,H2BC26,H2BC5,RBBP7
Pyroptosis Signaling Pathway	7.26	0.223	4.583	AIM2,CASP1,CASP4,GBP1,GBP2,GBP4,GBP5,GZMA,HMGB1,IRF2,MAPK12,NAIP,NFKB1,NLRP1,P2RX7,TLR1,TLR4,TLR8,TNFRSF1B,TRAF3,TXNIP
DNA Replication Pre-Initiation	7.12	0.212	2.132	ANAPC4,CDC16,H2AC14,H2AC20,H2AC6,H2AC7,H2BC1,H2BC11,H2BC12L,H2BC13,H2BC14,H2BC15,H2BC17,H2BC21,H2BC26,H2BC5,PSMB10,PSMB8,PSMB9,PSME1,PSME2,UBE2D1
Tumor Microenvironment Pathway	7.01	0.168	0.557	BCL2,CCL2,CD44,CFLAR,COL1A1,COL3A1,CSF1,CTLA4,FGF13,FGF2,FN1,FOXO1,HLA-A,HLA-B,HLA-C,HLA-E,HLA-F,HLA-G,ICAM1,MMP12,MMP14,MMP24,MMP9,NFKB1,SLC16A1,SLC1A4,SLC2A1,SLC2A3,TGFB1,TNC
Atherosclerosis Signaling	6.93	0.188	NaN	APOC1,APOE,APOL1,CCL2,CD40,COL1A1,COL3A1,CSF1,ICAM1,ITGA4,ITGB2,LYZ,MMP9,NFKB1,PLA2G2D,PLA2G4F,PLA2G7,PLAAT3,PLAAT4,PRDX6,SELPLG,SERPINA1,TGFB1,TNFRSF14,VCAM1
Role of Osteoclasts in Rheumatoid Arthritis Signaling Pathway	6.85	0.136	4.439	ACP5,ADAM15,ADAM8,ATF4,BCL2,BIRC3,BLNK,COL1A1,COL23A1,COL27A1,COL3A1,COL4A1,COL4A2,COL6A3,COL7A1,CSF1,CSF1R,FCGR1A,FCGR2C,FCGR3A/FCGR3B,FOXO1,GRB2,HCST,LCP2,MAPK12,MMP12,MMP14,MMP24,MMP9,NAIP,NFKB1,PLCG2,PPP3CB,PTK2B,RAC2,RHOH,SFRP2,SPI1,SYK,TLR4,TNFRSF1B,TYROBP
Glucocorticoid Receptor Signaling	6.77	0.112	NaN	A2M,ANXA1,ARG2,B2M,BCL2,CAV1,CCL2,CCL5,CD163,CD3D,CD3E,CDKN1A,DUSP1,EGFR,FBP1,FCGR1A,GRB2,GTF2F2,H3-3A/H3-3B,HLA-A,HLA-B,HLA-C,HLA-DMA,HLA-DMB,HLA-DOA,HLA-DPA1,HLA-DPB1,HLA-DQA1,HLA-DQA2,HLA-DQB1,HLA-DRA,HLA-DRB1,HLA-E,HLA-F,HLA-G,HMGB1,HSPA1A/HSPA1B,HSPA5,ICAM1,IL10RA,IL15RA,IL17RA,IL17RD,IL2RA,IL2RB,IL2RG,IL7R,JAK3,MAPK12,MMP9,NDUFA4L2,NDUFS5,NFATC2,NFKB1,PLA2G2D,PLA2G4F,PPP3CB,STAT1,STAT5A,TGF…
Virus Entry via Endocytic Pathways	6.73	0.195	NaN	ACTA2,ACTG2,AP2B1,AP2M1,B2M,CAV1,CXADR,FLNB,FYN,HLA-A,HLA-B,HLA-C,HLA-E,HLA-F,HLA-G,ITGB2,ITGB7,PLCG2,PRKCB,PRKCD,PRKCH,RAC2,ZBTB12
Osteoarthritis Pathway	6.7	0.148	0.816	ALPG,ALPL,ATF4,C1QTNF4,CASP1,CASP4,DCN,EPAS1,FGF2,FGFR3,FN1,FZD3,FZD5,FZD7,GLI2,HMGB1,HTRA1,ITGA4,ITGAL,ITGAX,ITGB2,ITGB7,MMP12,MMP9,NFKB1,NOTCH1,P2RX7,PTCH2,S100A9,SMO,SOX9,TGFB1,TGFBR2,TLR4,TNFRSF1B
IL-27 Signaling Pathway	6.66	0.188	3.266	B2M,CASP1,CD40,ENTPD1,GADD45G,HLA-A,HLA-B,HLA-C,HLA-E,HLA-F,HLA-G,IRF1,IRF8,JAK3,MAF,MAPK12,NFKB1,RUNX1,STAT1,TLR1,TLR4,TLR8,TNFRSF1B,ZBTB12
Pulmonary Fibrosis Idiopathic Signaling Pathway	6.59	0.132	1.543	ACTA2,ACTG2,BCL2,CAV1,CCN2,COL1A1,COL23A1,COL27A1,COL3A1,COL4A1,COL4A2,COL6A3,COL7A1,EFNB2,EGFR,FGF2,FGFR3,FGFRL1,FN1,FOXO1,FZD3,FZD5,FZD7,GLI2,GRB2,IL17RA,MAPK12,MMP12,MMP14,MMP24,MMP9,MUC1,NFKB1,NOTCH1,PDGFRB,PMAIP1,PTK2B,RBBP7,SMO,STAT6,TGFB1,TGFBR2,WNT2B
Meiotic recombination	6.56	0.292	0.535	H2AC14,H2AC20,H2AC6,H2AC7,H2BC1,H2BC11,H2BC12L,H2BC13,H2BC14,H2BC15,H2BC17,H2BC21,H2BC26,H2BC5
Oxidative Stress Induced Senescence	6.55	0.221	0.688	CBX2,H2AC14,H2AC20,H2AC6,H2AC7,H2BC1,H2BC11,H2BC12L,H2BC13,H2BC14,H2BC15,H2BC17,H2BC21,H2BC26,H2BC5,MAPK12,MAPKAPK2,RBBP7,TNIK
Hepatic Fibrosis Signaling Pathway	6.44	0.121	4.217	ACTA2,ATF4,BCL2,CACNA2D2,CACNA2D3,CACNG4,CCL2,CCL5,CCN2,CD40,CDKN1B,COL1A1,COL3A1,CYBB,FGF2,FLT4,FOXO1,FTH1,FZD3,FZD5,FZD7,GLI2,GNAI1,GNAI2,ICAM1,IL17RA,ITGA4,ITGAL,ITGAX,ITGB2,ITGB7,MAPK12,NCF1,NFKB1,PDGFRB,PLCG2,PRKCB,PRKCD,PRKCH,PTCH2,RAC2,RHOH,SMO,SOD2,TGFB1,TGFBR2,TIMP1,TLR4,TNFRSF1B,VCAM1,WNT2B
Response to elevated platelet cytosolic Ca2+	6.4	0.182	3.266	A2M,ABCC4,ALDOA,APP,FERMT3,FN1,HSPA5,LGALS3BP,MAGED2,PCDH7,PECAM1,PLEK,PRKCB,SELENOP,SERPINA1,SERPING1,SRGN,TAGLN2,TGFB1,TIMP1,TLN1,TMSB10/TMSB4X,TUBA4A,VWF
Production of Nitric Oxide and Reactive Oxygen Species in Macrophages	6.37	0.157	4.811	APOC1,APOE,APOL1,ARG2,CYBA,CYBB,HOXA10,IRF1,IRF8,JAK3,LYZ,MAP3K8,MAPK12,NCF1,NFKB1,PLCG2,PPP1R14A,PPP2R3B,PRKCB,PRKCD,PRKCH,PTPN6,RAC2,RHOH,SERPINA1,SIRPA,SPI1,STAT1,TLR4,TNFRSF1B
Role of Macrophages, Fibroblasts and Endothelial Cells in Rheumatoid Arthritis	6.33	0.129	NaN	ATF4,CCL2,CCL5,CEBPZ,CSF1,FCGR1A,FCGR3A/FCGR3B,FGF2,FN1,FZD3,FZD5,FZD7,ICAM1,IGHG1,IGHG2,IGHG3,IGHG4,IGHM,IGKC,IL17RA,IL32,JCHAIN,LTB,MAPKAPK2,NFATC2,NFKB1,PLCB2,PLCG2,PLCH2,PPP3CB,PRKCB,PRKCD,PRKCH,SFRP2,SMO,TGFB1,TLR1,TLR4,TLR8,TNFRSF1B,TRAF3,VCAM1,WNT2B
Complement System	6.27	0.324	1.414	C1QA,C1QB,C1QC,C1R,C1S,C4A/C4B,C7,CD59,CFH,ITGAX,ITGB2,SERPING1
RUNX1 regulates megakaryocyte differentiation and platelet function	6.24	0.259	NaN	H2AC14,H2AC20,H2AC6,H2AC7,H2BC1,H2BC11,H2BC12L,H2BC13,H2BC14,H2BC15,H2BC17,H2BC21,H2BC26,H2BC5,RUNX1
ISGylation Signaling Pathway	6.18	0.194	4.146	DTX3L,FLNB,IRF1,IRF2,IRF4,IRF8,IRF9,ISG15,ITGAL,ITGB2,MAPK12,NFKB1,S100A4,SQSTM1,STAT1,STING1,TLR1,TLR4,TLR8,UBA7,UBE2L6
Signal regulatory protein family interactions	6.03	0.5	2.828	CD47,FYB1,GRB2,PTK2B,PTPN6,SIRPA,SKAP2,TYROBP
ID1 Signaling Pathway	5.89	0.149	0.73	APP,BCL2,BCL3,BHLHE40,BMP4,CAV1,CCN2,CDC20,CDKN1A,CDKN1B,EGFR,ETS1,FGF2,FGFR3,FGFRL1,FN1,FYN,GLI2,LYN,MAPK12,MCAM,MMP9,NFKB1,PLXNB1,PTK7,S100A9,TGFB1,TGFBR2,TGM2,TNFRSF1B
NLR signaling pathways	5.67	0.25	3.207	AIM2,APP,BCL2,BIRC3,CASP1,CASP4,HMOX1,MAPK12,NFKB1,NLRP1,P2RX7,PSTPIP1,TNFAIP3,TXNIP
GPVI-mediated activation cascade	5.64	0.314	2.714	COL1A1,FCER1G,FYN,LCP2,LYN,PDPN,PLCG2,PTPN6,RAC2,SYK,VAV1
Protein Ubiquitination Pathway	5.62	0.132	NaN	ANAPC4,B2M,BIRC3,CDC20,DNAJC1,DNAJC15,DNAJC3,HLA-A,HLA-B,HLA-C,HLA-E,HLA-F,HLA-G,HSPA1A/HSPA1B,HSPA5,HSPH1,PSMB10,PSMB8,PSMB9,PSME1,PSME2,SKP2,SMO,TAP1,TAP2,UBD,UBE2D1,UBE2E3,UBE2G2,UBE2J1,UBE2L6,UBE2O,USP11,USP19,USP27X,ZBTB12
DAP12 interactions	5.61	0.286	3.464	B2M,FYN,GRB2,HLA-B,HLA-C,HLA-E,KLRC4-KLRK1/KLRK1,LCP2,PLCG2,SIGLEC14,SYK,TYROBP
Immunogenic Cell Death Signaling Pathway	5.57	0.2	3.771	ANXA1,ATF4,BCL2,CALR,CASP1,CFLAR,CXCL10,GZMA,GZMK,HMGB1,HSPA1A/HSPA1B,HSPA5,NFKB1,P2RX7,PRF1,STING1,TLR4,TNFRSF1B
ESR-mediated signaling	5.53	0.178	1.091	BCL2,CITED1,CTSD,DDX5,GTF2F2,H2AC14,H2AC20,H2AC6,H2AC7,H2BC1,H2BC11,H2BC12L,H2BC13,H2BC14,H2BC15,H2BC17,H2BC21,H2BC26,H2BC5,KDM4B,RUNX1
Sperm Motility	5.38	0.132	2.84	CSF1R,CSK,EGFR,FGFR3,FLT4,FYN,GNAI1,GNAI2,GNB3,GNB4,GNG10,ITK,JAK3,KIT,LYN,PDE1B,PDE4D,PDGFRB,PLA2G2D,PLA2G4F,PLA2G7,PLAAT3,PLAAT4,PLCB2,PLCG2,PLCH2,PRDX6,PRKCB,PRKCD,PRKCH,PTK2B,PTK7,SYK,TYRO3
Protein Kinase A Signaling	5.35	0.114	0	ADCY7,ADD3,AKAP11,ANAPC4,ATF4,CDC16,DUSP1,DUSP18,DUSP2,DUSP6,ENPP1,FLNB,GNAI1,GNAI2,GNB3,GNB4,GNG10,H1-0,H1-3,H1-4,H1-5,H3-3A/H3-3B,NFATC2,NFKB1,PALM2AKAP2,PDE1B,PDE4D,PLCB2,PLCG2,PLCH2,PPP1R14A,PPP3CB,PRKCB,PRKCD,PRKCH,PTCH2,PTK2B,PTPN6,PTPRC,PTPRE,PTPRJ,SIRPA,SMO,TGFB1,TGFBR2,VASP,YWHAH
Collagen degradation	5.2	0.23	2.138	COL14A1,COL1A1,COL23A1,COL3A1,COL4A1,COL4A2,COL6A3,COL7A1,CTSB,CTSL,FURIN,MMP12,MMP14,MMP9
Assembly of collagen fibrils and other multimeric structures	5.2	0.23	2.138	CD151,COL14A1,COL1A1,COL27A1,COL3A1,COL4A1,COL4A2,COL6A3,COL7A1,CTSB,CTSL,CTSS,MMP9,PXDN
IL-7 Signaling Pathway	5.17	0.205	3.357	BCL2,CCND3,CDKN1B,FOXO1,FYN,GRB2,IGHG1,IGHM,IL2RG,IL7R,JAK3,LYN,MAPK12,SLC2A1,STAT1,STAT5A
Deubiquitination	5.15	0.129	1.372	BIRC3,CDC20,H2AC1,H2AC12,H2AC14,H2AC20,H2AC25,H2AC6,H2AC7,H2BC1,H2BC11,H2BC13,H2BC14,H2BC15,H2BC17,H2BC18,H2BC21,H2BC26,H2BC5,PSMB10,PSMB8,PSMB9,PSME1,PSME2,SKP2,STAMBPL1,TGFB1,TGFBR2,TNFAIP3,TNKS,TRAF3,UBE2D1,USP11,USP19
Interleukin-2 family signaling	5.15	0.261	3.464	GRB2,HAVCR2,IL2RA,IL2RB,IL2RG,INPP5D,JAK3,PTK2B,PTPN6,STAT1,STAT5A,SYK
Inflammasome pathway	5.13	0.4	2.828	AIM2,CASP1,CTSB,NAIP,NFKB1,NLRP1,P2RX7,TLR4
Agranulocyte Adhesion and Diapedesis	5.04	0.138	NaN	ACTA2,ACTG2,CCL14,CCL19,CCL2,CCL4L1/CCL4L2,CCL5,CXCL10,CXCL11,CXCL13,CXCL16,CXCL9,CXCR6,FN1,GNAI1,GNAI2,ICAM1,ITGA4,ITGB2,ITGB7,MMP12,MMP14,MMP24,MMP9,MYO10,PECAM1,SELL,SELPLG,VCAM1
Interleukin-3, Interleukin-5 and GM-CSF signaling	5.02	0.236	3.606	BLNK,FYN,GRB2,IL2RA,IL2RB,IL2RG,INPP5D,JAK3,LYN,PTPN6,STAT5A,SYK,VAV1
Granulocyte Adhesion and Diapedesis	5.01	0.143	NaN	CCL14,CCL19,CCL2,CCL4L1/CCL4L2,CCL5,CXCL10,CXCL11,CXCL13,CXCL16,CXCL9,CXCR6,GNAI1,GNAI2,ICAM1,ITGA4,ITGB2,MMP12,MMP14,MMP24,MMP9,PECAM1,SDC1,SDC3,SELL,SELPLG,TNFRSF1B,VCAM1
Glycolysis I	4.95	0.333	-2.333	ALDOA,ALDOC,ENO1,FBP1,GPI,PFKP,PGK1,PKM,TPI1
Cardiac Hypertrophy Signaling (Enhanced)	4.9	0.103	3.618	ACE,ADCY7,ATP2A3,CACNA2D2,CACNA2D3,CACNG4,CYBB,ENPP1,FGF13,FGF2,FGFR3,FGFRL1,FZD3,FZD5,FZD7,GATA4,GNAI1,GNAI2,GNB3,GNB4,GNG10,HDAC2,IL10RA,IL15RA,IL17RA,IL17RD,IL2RA,IL2RB,IL2RG,IL7R,ITGA4,ITGAL,ITGAX,ITGB2,ITGB7,LTB,MAP3K8,MAPK12,MAPKAPK2,NFATC2,NFKB1,PDE1B,PDE4D,PLCB2,PLCG2,PLCH2,PPP3CB,PRKCB,PRKCD,PRKCH,SMO,TGFB1,TGFBR2,TNFRSF1B,TNFSF10,WNT2B
NAD Signaling Pathway	4.82	0.152	0.209	FGF2,H1-0,H1-3,H1-4,H1-5,H2BC1,H2BC10,H2BC15,H2BC17,H2BC26,H2BC5,H2BC8,LDHA,NFKB1,PARP10,PARP12,PARP4,PARP8,PARP9,SLC29A3,SOD2,TGFB1,TNKS
Ferroptosis Signaling Pathway	4.8	0.16	0.447	ABCA1,ANGPTL4,ATF4,CDKN1A,CTSB,CYBB,FTH1,GCLC,H2AC20,H2BC1,H2BC10,H2BC15,H2BC17,H2BC26,H2BC5,H2BC8,HMOX1,NCOA4,RBL2,SQSTM1,SREBF2
Degradation of the extracellular matrix	4.78	0.212	2.673	A2M,ADAM15,ADAM8,CD44,CTSL,CTSS,DCN,FBN3,FN1,HTRA1,LAMB1,MMP12,MMP14,MMP9
IL-33 Signaling Pathway	4.72	0.141	2.828	ATF4,CASP1,CASP4,CCL2,CCL5,H2AC20,H2BC1,H2BC10,H2BC15,H2BC17,H2BC26,H2BC5,H2BC8,ICAM1,ICAM3,KIT,MAP3K8,MAPK12,MAPKAPK2,MMP12,MMP9,NFKB1,PLCG2,PRSS21,SYK,VCAM1
Mitotic Prophase	4.72	0.175	0.471	CCNB1,H2AC14,H2AC20,H2AC6,H2AC7,H2BC1,H2BC11,H2BC12L,H2BC13,H2BC14,H2BC15,H2BC17,H2BC21,H2BC26,H2BC5,NEK9,NUP58,PRKCB
Antioxidant Action of Vitamin C	4.64	0.167	-2.496	GSTO1,HMOX1,MAPK12,NFKB1,NXN,PLA2G2D,PLA2G4F,PLA2G7,PLAAT3,PLAAT4,PLCB2,PLCG2,PLCH2,PLD4,PRDX6,SLC2A1,SLC2A14,SLC2A3,STAT5A
Signaling by Rho Family GTPases	4.62	0.124	2.985	ACTA2,ACTG2,ACTR3,ARHGEF5,ARHGEF6,ARHGEF7,ARPC1B,ARPC5L,CDH3,CDH4,CYBB,GNAI1,GNAI2,GNB3,GNB4,GNG10,ITGA4,ITGAL,ITGAX,ITGB2,ITGB7,MAPK12,NCF1,NFKB1,PI4KA,PIP4K2A,PTK2B,RAC2,RHOH,SEPTIN1,SEPTIN9,WAS,WIPF1
IL-8 Signaling	4.6	0.133	3.128	BCL2,CCND3,CYBB,EGFR,FLT4,GNAI1,GNAI2,GNB3,GNB4,GNG10,HMOX1,ICAM1,ITGAX,ITGB2,MAPK12,MMP9,NCF1,NFKB1,PLCB2,PLD4,PRKCB,PRKCD,PRKCH,PTK2B,RAC2,RHOH,VASP,VCAM1
TCF dependent signaling in response to WNT	4.6	0.136	0.962	AMER1,CAV1,CCDC88C,FZD5,H2AC14,H2AC20,H2AC6,H2AC7,H2BC1,H2BC11,H2BC12L,H2BC13,H2BC14,H2BC15,H2BC17,H2BC21,H2BC26,H2BC5,PSMB10,PSMB8,PSMB9,PSME1,PSME2,SFRP2,SOX9,TLE6,TNKS
S100 Family Signaling Pathway	4.57	0.0933	3.771	ACKR1,ADGRE2,ADGRE5,ADGRG2,ADGRL4,ANXA1,APP,ATF4,BCL2,BCL3,CACNA2D2,CACNA2D3,CACNG4,CDKN1A,CELSR2,CMKLR1,CTSD,CXCR6,CYBB,EGFR,ETV4,FCGR1A,FCGR2C,FCGR3A/FCGR3B,FGFR3,FGFRL1,FZD3,FZD5,FZD7,GPR176,GPR3,GPR34,HCAR1,IGHG1,IGHG2,IGHG3,IGHG4,IGHM,IGKC,IL10RA,JCHAIN,MAP3K8,MAPK12,MCAM,MMP12,MMP14,MMP24,MMP9,NCF1,NFKB1,NPBWR1,P2RY13,PLA2G2D,PLA2G4F,PLCB2,PLCG2,PLCH2,PRKCB,PRKCD,PRKCH,RAC2,S100A1,S100A4,S1…
Role of JAK1 and JAK3 in γc Cytokine Signaling	4.55	0.203	NaN	BLNK,GRB2,IL15RA,IL2RA,IL2RB,IL2RG,IL7R,IRS4,JAK3,PTK2B,STAT1,STAT5A,STAT6,SYK
Extracellular matrix organization	4.54	0.17	1.886	ADAM15,APP,BGN,COL1A1,COL3A1,COL4A1,COL4A2,COL6A3,COL7A1,DCN,FGF2,FN1,ITGAX,LAMA4,LAMB1,LUM,TGFB1,TNC
Signaling by the B Cell Receptor (BCR)	4.44	0.141	4.899	BLNK,CD79A,DAPP1,FKBP1A,FYN,GRB2,IGHM,IGKC,LYN,NFATC2,NFKB1,PIK3AP1,PLCG2,PPP3CB,PRKCB,PSMB10,PSMB8,PSMB9,PSME1,PSME2,PTPN6,RASGRP1,SYK,VAV1
Activation of anterior HOX genes in hindbrain during early embryogenesis	4.33	0.185	0.258	H2AC14,H2AC20,H2AC6,H2AC7,H2BC1,H2BC11,H2BC12L,H2BC13,H2BC14,H2BC15,H2BC17,H2BC21,H2BC26,H2BC5,RBBP7
RHO GTPase cycle	4.33	0.104	5.105	ADD3,ARHGAP15,ARHGAP21,ARHGAP25,ARHGAP30,ARHGAP35,ARHGDIB,ARHGEF5,ARHGEF6,ARHGEF7,CAV1,CSK,CYBA,CYBB,DEF6,DOCK10,DOCK11,DOCK2,DOCK8,DOCK9,EFHD2,EPSTI1,FARP1,FGD2,FGD3,FMNL1,GRB2,IL32,IQGAP2,MCAM,NCF1,NCKAP1L,NHS,PCDH7,PKN3,PLXNB1,PLXND1,PTK2B,RAC2,RHOH,SHKBP1,STARD8,STK10,TAGAP,VAV1,WAS,WIPF1
Semaphorin interactions	4.27	0.203	1.387	ARHGAP35,CD72,DPYSL2,FYN,NRP1,PLXNA2,PLXNB1,PLXNC1,PLXND1,PTPRC,SEMA4D,TLN1,TYROBP
Telomere Maintenance	4.26	0.192	0.535	H2AC14,H2AC20,H2AC6,H2AC7,H2BC1,H2BC11,H2BC12L,H2BC13,H2BC14,H2BC15,H2BC17,H2BC21,H2BC26,H2BC5
RHOGDI Signaling	4.24	0.127	-1.698	ACTA2,ACTG2,ACTR3,ARHGAP35,ARHGDIB,ARHGEF5,ARHGEF6,ARHGEF7,ARPC1B,ARPC5L,CD44,CDH3,CDH4,GNAI1,GNAI2,GNB3,GNB4,GNG10,ITGA4,ITGAL,ITGAX,ITGB2,ITGB7,MYO10,PI4KA,PIP4K2A,RAC2,RHOH
HIF1α Signaling	4.22	0.129	0	ADM,CDKN1A,CYBB,FGF2,FLT4,GPI,HK2,HMOX1,HSPA1A/HSPA1B,HSPA5,LDHA,MMP12,MMP14,MMP24,MMP9,NCF1,PKM,PLCG2,PPP3CB,PRKCB,PRKCD,PRKCH,RAC2,SLC2A1,SLC2A14,SLC2A3,TGFB1
Pulmonary Healing Signaling Pathway	4.17	0.131	1.569	BMP4,CCNB1,EGFR,FYN,FZD3,FZD5,FZD7,GRB2,LYN,MAPK12,MMP12,MMP14,MMP24,MMP9,NFKB1,NOTCH1,PECAM1,PRKCB,PRKCD,PRKCH,SMO,STAT5A,TGFB1,TLR4,TNFRSF1B,WNT2B
Interleukin-15 signaling	4.17	0.429	2.449	GRB2,IL15RA,IL2RB,IL2RG,JAK3,STAT5A
STAT3 Pathway	4.1	0.148	1.155	BCL2,CDKN1A,EGFR,FGF2,FGFR3,FLT4,IL10RA,IL15RA,IL17RA,IL17RD,IL2RA,IL2RB,IL2RG,IL7R,MAPK12,PDGFRB,PTPN6,SOCS4,TGFB1,TGFBR2
Fcgamma receptor (FCGR) dependent phagocytosis	4.07	0.14	4.264	ACTR3,ARPC1B,ELMO1,FCGR1A,FCGR3A/FCGR3B,FYN,GRB2,IGHG1,IGHG2,IGHG3,IGHG4,IGKC,LYN,MYO10,MYO1C,NCKAP1L,PLCG2,PRKCD,SYK,VAV1,WAS,WIPF1
Collagen biosynthesis and modifying enzymes	4.05	0.194	-0.277	COL14A1,COL1A1,COL23A1,COL27A1,COL3A1,COL4A1,COL4A2,COL6A3,COL7A1,COLGALT1,P3H3,P4HA2,PLOD1
Syndecan interactions	4.04	0.296	2.121	COL1A1,COL3A1,FGF2,FN1,SDC1,SDC3,TGFB1,TNC
Integrin signaling	4.04	0.296	2.828	APBB1IP,CSK,FN1,GRB2,RASGRP1,SYK,TLN1,VWF
RAF/MAP kinase cascade	4.02	0.118	3.772	APBB1IP,CSK,DUSP1,DUSP2,DUSP6,EGFR,FGF2,FGFR3,FN1,FYN,GRB2,IL17RD,IL2RA,IL2RB,IL2RG,JAK3,KIT,MAPK12,PDGFRB,PEA15,PSMB10,PSMB8,PSMB9,PSME1,PSME2,RASA3,RASAL3,RASGRP1,RGL1,TLN1,VWF
Class B/2 (Secretin family receptors)	4.01	0.167	-1.5	ADGRE2,ADGRE5,ADM,FZD3,FZD5,FZD7,GIP,GNB3,GNB4,GNG10,PTCH2,RAMP1,RAMP2,SCTR,SMO,WNT2B
Death Receptor Signaling	4.01	0.167	1	ACTA2,ACTG2,ARHGDIB,BCL2,BIRC3,CFLAR,NAIP,NFKB1,PARP10,PARP12,PARP4,PARP8,PARP9,TNFRSF1B,TNFSF10,TNKS
TREM1 Signaling	4	0.182	3.742	CASP1,CCL2,CD40,CIITA,GRB2,ICAM1,ITGAX,NFKB1,PLCG2,STAT5A,TLR1,TLR4,TLR8,TYROBP
Myelination Signaling Pathway	3.91	0.11	0.667	ARHGAP35,ATF4,BACE1,BMP4,EGFR,FGF2,FGFR3,FGFRL1,FKBP1A,FYN,FZD3,FZD5,FZD7,GLI2,GRB2,HDAC2,ID2,ITGB2,ITGB7,LAMA4,LAMB1,LYN,NFATC2,NFKB1,NOTCH1,PDGFRB,PLCG2,PPP3CB,PTK2B,SLC16A1,SLC2A1,SMO,SREBF2,WNT2B,XAF1,ZEB2
Signaling by VEGF	3.9	0.157	3.638	CAV1,CYBA,CYBB,ELMO1,FLT4,FYN,MAPK12,MAPKAPK2,NCF1,NCKAP1L,NRP1,PRKCB,PRKCD,PRR5,PTK2B,SHB,VAV1
MSP-RON Signaling in Macrophages Pathway	3.87	0.151	-2.828	ATF4,CIITA,GRB2,HLA-DMA,HLA-DMB,HLA-DOA,HLA-DPA1,HLA-DPB1,HLA-DQA1,HLA-DQA2,HLA-DQB1,HLA-DRA,HLA-DRB1,ITGB2,KLK14,NFKB1,STAT1,TLR4
Role of Osteoblasts in Rheumatoid Arthritis Signaling Pathway	3.83	0.119	3.528	ALPL,BCL2,BMP4,COL1A1,CTSA,CTSB,CTSC,CTSD,CTSH,CTSL,CTSS,CTSZ,FZD3,FZD5,FZD7,JAK3,LTB,MMP12,MMP14,MMP24,MMP9,SFRP2,SMO,STAT1,STAT5A,STAT6,TGFB1,TNFSF10,WNT2B
Actin Cytoskeleton Signaling	3.83	0.119	3.13	ACTA2,ACTG2,ACTN3,ACTR3,ARHGAP35,ARHGEF6,ARHGEF7,ARPC1B,ARPC5L,CD14,CSK,FGD3,FGF13,FGF2,FN1,GRB2,IQGAP2,ITGA4,ITGAL,ITGAX,ITGB2,ITGB7,MYO10,NCKAP1L,RAC2,TLN1,TMSB10/TMSB4X,VAV1,WAS
RHO GTPases Activate NADPH Oxidases	3.82	0.318	2.646	CYBA,CYBB,NCF1,PRKCB,PRKCD,RAC2,S100A9
fMLP Signaling in Neutrophils	3.8	0.145	3.5	ACTR3,ARPC1B,ARPC5L,CYBB,GNAI1,GNAI2,GNB3,GNB4,GNG10,NCF1,NFATC2,NFKB1,PLCB2,PPP3CB,PRKCB,PRKCD,PRKCH,RAC2,WAS
D-myo-inositol-5-phosphate Metabolism	3.8	0.126	3.13	ACP5,ALPL,DUSP1,DUSP2,DUSP6,ENPP1,EPHX2,INPP5D,MTMR6,PIP4K2A,PLCB2,PLCG2,PLCH2,PPFIA4,PPP1R14A,PPP2R3B,PPP3CB,PPTC7,PTPN6,PTPRC,PTPRJ,SIRPA,TNS3,TPTE,TPTE2
Neuroprotective Role of THOP1 in Alzheimer's Disease	3.73	0.148	1.667	ACE,APP,C1R,DPP7,FURIN,GZMA,GZMK,HLA-A,HLA-B,HLA-C,HLA-E,HLA-F,HLA-G,HTRA1,MMP9,PRSS12,PRSS21,PRSS23
IL-15 Production	3.68	0.146	2.357	CSF1R,CSK,EGFR,FGFR3,FLT4,FYN,IRF1,ITK,JAK3,KIT,LYN,NFKB1,PDGFRB,PTK2B,PTK7,STAT1,SYK,TYRO3
E3 ubiquitin ligases ubiquitinate target proteins	3.64	0.2	2.111	H2BC1,H2BC11,H2BC13,H2BC14,H2BC15,H2BC17,H2BC5,HLA-A,HLA-B,RNF152,UBE2D1
Molecular Mechanisms of Cancer	3.64	0.0864	4.185	ACKR1,ADCY7,ADGRE2,ADGRE5,ADGRG2,ADGRL4,ARHGEF5,ARHGEF6,ARHGEF7,BCL2,BIRC3,BMP4,CCND3,CDKN1A,CELSR2,CFLAR,CMKLR1,CXCR6,FGF2,FOXO1,FYN,FZD3,FZD5,FZD7,GNAI1,GNAI2,GNB3,GNB4,GNG10,GPR176,GPR3,GPR34,GRB2,HCAR1,HDAC2,HEY1,IL10RA,IL15RA,IL17RA,IL17RD,IL2RA,IL2RB,IL2RG,IL7R,ITGA4,ITGAL,ITGAX,ITGB2,ITGB7,JAK3,MAPK12,MMP12,MMP14,MMP24,MMP9,NAIP,NFKB1,NOTCH1,NPBWR1,P2RY13,PLCB2,PMAIP1,PRKCB,PRKCD,PRKCH,PTC…
ERK/MAPK Signaling	3.62	0.121	2.837	ATF4,DUSP1,DUSP2,DUSP6,ELF1,ETS1,FYN,GRB2,H3-3A/H3-3B,ITGA4,ITGAL,ITGAX,ITGB2,ITGB7,PLA2G2D,PLA2G4F,PLCG2,PPP1R14A,PPP2R3B,PRKCB,PRKCD,PTK2B,RAC2,STAT1,TLN1,YWHAH
FOXO-mediated transcription of cell cycle genes	3.62	0.353	1.633	BTG1,CAV1,CDKN1A,CDKN1B,FOXO1,RBL2
Toll-like Receptor Cascades	3.58	0.258	2.828	CD14,CD180,ITGB2,LY86,PLCG2,TLR1,TLR4,TLR8
Signaling by CSF1 (M-CSF) in myeloid cells	3.58	0.258	2.828	CSF1,CSF1R,FYN,GRB2,INPP5D,LYN,PLCG2,STAT1
Gene Silencing by RNA	3.53	0.158	0.775	H2AC14,H2AC20,H2AC6,H2AC7,H2BC1,H2BC11,H2BC12L,H2BC13,H2BC14,H2BC15,H2BC17,H2BC21,H2BC26,H2BC5,NUP58
Nonhomologous End-Joining (NHEJ)	3.43	0.204	1.265	H2BC1,H2BC11,H2BC12L,H2BC13,H2BC14,H2BC15,H2BC17,H2BC21,H2BC26,H2BC5
CLEAR Signaling Pathway	3.36	0.109	0.539	ASAH1,ATF4,ATP6AP2,ATP6V0E1,BNIP3,CTSA,CTSB,CTSD,EGFR,FGF2,FGFR3,FLT4,GNS,IFI30,LAMP1,MAPK12,MID1,PDGFRB,PPP2R3B,PPP3CB,PRKCB,PRKCD,PRKCH,TCIRG1,TGFB1,TGFBR2,TLR1,TLR4,TLR8,TNFRSF1B,YWHAH
DNA Double Strand Break Response	3.36	0.186	0.905	H2BC1,H2BC11,H2BC12L,H2BC13,H2BC14,H2BC15,H2BC17,H2BC21,H2BC26,H2BC5,KDM4B
Serotonin Receptor Signaling	3.34	0.0959	3.13	ADCY7,APP,ATF4,BCL2,CACNA2D2,CACNA2D3,CACNG4,CAV1,CD44,FBP1,FOXO1,FYN,GNAI1,GNAI2,GNB3,GNB4,GNG10,H3-3A/H3-3B,HMOX1,IL4I1,LYN,MAPK12,MMP9,NFKB1,PLA2G2D,PLA2G4F,PLA2G7,PLAAT3,PLAAT4,PLCB2,PLCG2,PLCH2,PLD4,PRDX6,PRKCB,PRKCD,PRKCH,PSD4,RAC2,RBL2,RHOH,SQSTM1,TGFB1,TGM2,VWF
PI3K/AKT Signaling	3.34	0.12	1.508	BCL2,CDKN1A,CDKN1B,FOXO1,GRB2,IL10RA,IL15RA,IL17RA,IL17RD,IL2RA,IL2RB,IL2RG,IL7R,INPP5D,ITGA4,ITGAL,ITGAX,ITGB2,ITGB7,JAK3,MAP3K8,NFKB1,PPP2R3B,YWHAH
IL-17A Signaling in Gastric Cells	3.32	0.269	NaN	CCL5,CXCL10,CXCL11,EGFR,IL17RA,MAPK12,NFKB1
Insulin Secretion Signaling Pathway	3.3	0.109	3.272	ADCY7,ATF4,CACNA2D2,CACNA2D3,CACNG4,FURIN,FYN,GIP,JAK3,LYN,MAFA,MAPK12,PLCB2,PLCG2,PLCH2,PRKCB,PRKCD,PRKCH,SEC11C,SLC2A1,SLC2A14,SLC2A3,SPCS3,SSR1,SSR3,SSR4,STAT1,STAT5A,STAT6,VAMP2
Trafficking and processing of endosomal TLR	3.28	0.385	2.236	CTSB,CTSL,CTSS,LGMN,TLR8
Unfolded protein response	3.26	0.156	0.905	ATF4,BCL2,CALR,CD82,CEBPZ,DNAJC1,DNAJC15,DNAJC3,HSPA1A/HSPA1B,HSPA5,HSPH1,SEL1L,SREBF2,XBP1
Signaling by SCF-KIT	3.23	0.209	2.333	FYN,GRB2,KIT,LYN,MMP9,PTPN6,STAT1,STAT5A,VAV1
ATF4 activates genes in response to endoplasmic reticulum stress	3.21	0.259	1.134	ASNS,ATF4,CCL2,DIS3,EXOSC4,EXOSC8,HERPUD1
Eicosanoid Signaling	3.17	0.107	3.528	ABCC4,ADCY7,ATF4,ATP2A3,EGFR,ETS1,GGT1,GNAI1,GNAI2,GNB3,GNB4,GNG10,MAPK12,MAPKAPK2,NFKB1,PLA2G2D,PLA2G4F,PLA2G7,PLAAT3,PLAAT4,PLCB2,PLCG2,PLCH2,PRDX6,PRKCB,PRKCD,PRKCH,PTGDS,SOX9,TBXAS1
Collagen chain trimerization	3.15	0.205	0.333	COL14A1,COL1A1,COL23A1,COL27A1,COL3A1,COL4A1,COL4A2,COL6A3,COL7A1
Actin Nucleation by ARP-WASP Complex	3.12	0.151	2.646	ACTR3,ARPC1B,ARPC5L,GRB2,ITGA4,ITGAL,ITGAX,ITGB2,ITGB7,RAC2,RHOH,VASP,WAS,WIPF1
Interferon Signaling	3.11	0.222	1.89	BCL2,IFI35,IRF1,IRF9,ISG15,PSMB8,STAT1,TAP1
Pancreatic Adenocarcinoma Signaling	3.09	0.135	2.309	BCL2,CDKN1A,CDKN1B,EGFR,GRB2,HDAC2,HMOX1,JAK3,MAPK12,MMP9,NFKB1,NOTCH1,PLD4,RBL2,STAT1,TGFB1,TGFBR2
Regulation of Actin-based Motility by Rho	3.09	0.139	2.887	ACTA2,ACTG2,ACTR3,ARPC1B,ARPC5L,ITGA4,ITGAL,ITGAX,ITGB2,ITGB7,PI4KA,PIP4K2A,RAC2,RHOH,WAS,WIPF1
Interleukin-10 signaling	3.07	0.2	3	CCL19,CCL2,CCL5,CSF1,CXCL10,ICAM1,IL10RA,TIMP1,TNFRSF1B
Colorectal Cancer Metastasis Signaling	3.07	0.107	1.528	ADCY7,EGFR,FZD3,FZD5,FZD7,GNAI1,GNAI2,GNB3,GNB4,GNG10,GRB2,GRK3,JAK3,MAPK12,MMP12,MMP14,MMP24,MMP9,NFKB1,RAC2,RHOH,SMO,STAT1,TGFB1,TGFBR2,TLR1,TLR4,TLR8,WNT2B
Netrin Signaling	3.06	0.121	2.4	ABLIM1,ACTR3,ARPC1B,ARPC5L,CACNA2D2,CACNA2D3,CACNG4,DPYSL2,FYN,NEO1,NFATC2,NFKB1,PGK1,PLCG2,PPP3CB,PRKCB,PRKCD,PRKCH,RAC2,VAMP2,VASP
Regulation of TLR by endogenous ligand	3.06	0.286	2.449	CD14,HMGB1,S100A1,S100A9,TLR1,TLR4
PTEN Signaling	3.01	0.126	-1.807	BCL2,CDKN1A,CDKN1B,EGFR,FGFR3,FLT4,FOXO1,GRB2,INPP5D,ITGA4,ITGAL,ITGAX,ITGB2,ITGB7,NFKB1,PDGFRB,RAC2,TGFBR2,YWHAH
Superpathway of Inositol Phosphate Compounds	3	0.11	3.411	ACP5,ALPL,DUSP1,DUSP2,DUSP6,ENPP1,EPHX2,INPP5D,MTMR6,PI4KA,PIP4K2A,PLCB2,PLCG2,PLCH2,PPFIA4,PPP1R14A,PPP2R3B,PPP3CB,PPTC7,PTPN6,PTPRC,PTPRJ,SIRPA,TNS3,TPTE,TPTE2
Oxytocin in Brain Signaling Pathway	3	0.116	-0.209	ATF4,CACNA2D2,CACNA2D3,CACNG4,CASP1,EGFR,GNAI1,GNAI2,GNB3,GNB4,GNG10,NFKB1,NLRP1,PLA2G2D,PLA2G4F,PLA2G7,PLAAT3,PLAAT4,PRDX6,PRKCB,PRKCD,PRKCH,TLR4
Interleukin-9 signaling	2.98	0.444	2	IL2RG,JAK3,STAT1,STAT5A
Pathogenesis of Multiple Sclerosis	2.98	0.444	NaN	CCL5,CXCL10,CXCL11,CXCL9
Integrin Signaling	2.98	0.113	3.128	ACTA2,ACTG2,ACTN3,ACTR3,ARHGEF7,ARPC1B,ARPC5L,CAV1,FYN,GRB2,ITGA4,ITGAL,ITGAX,ITGB2,ITGB7,PARVB,PLCG2,RAC2,RHOH,TLN1,TSPAN6,VASP,WAS,WIPF1
Fc Epsilon RI Signaling	2.97	0.136	3.5	FCER1G,FYN,GRB2,INPP5D,LCP2,LYN,MAPK12,PLA2G2D,PLA2G4F,PLCG2,PRKCB,PRKCD,PRKCH,RAC2,SYK,VAV1
Paxillin Signaling	2.97	0.14	1.508	ACTA2,ACTG2,ACTN3,ARHGEF6,ARHGEF7,CSK,GRB2,ITGA4,ITGAL,ITGAX,ITGB2,ITGB7,MAPK12,PTK2B,TLN1
Platelet Adhesion to exposed collagen	2.96	0.333	2.236	COL1A1,FCER1G,FYN,LYN,VWF
Plasma lipoprotein assembly, remodeling, and clearance	2.93	0.158	2.309	A2M,ABCA1,ANGPTL4,AP2B1,AP2M1,APOC1,APOE,FURIN,LIPA,NCEH1,NR1H3,SCARB1
Estrogen Receptor Signaling	2.93	0.0954	2.694	ADCY7,ARG2,ATF4,BCL2,CACNA2D2,CACNA2D3,CACNG4,CAV1,CDKN1A,DDX5,EGFR,FOXO1,GNAI1,GNAI2,GNB3,GNB4,GNG10,GRB2,JAK3,MDK,MED12,MED15,MED4,MMP12,MMP14,MMP24,MMP9,NDUFA4L2,NDUFS5,NFKB1,NOTCH1,PELP1,PLCB2,PLCG2,PLCH2,PRKCB,PRKCD,PRKCH,SOD2
IL-17A Signaling in Fibroblasts	2.9	0.149	3.051	ACTA2,BCL2,CCL2,COL1A1,COL3A1,FN1,IL17RA,MAPK12,NFKB1,P4HA2,PRKCB,TGFB1,VCAM1
Chronic Myeloid Leukemia Signaling	2.9	0.104	1.3	BCL2,CCND3,CDKN1A,CDKN1B,FZD3,FZD5,FZD7,GLI2,GRB2,HDAC2,IRF8,MMP9,NFATC2,NFKB1,NOTCH1,PLCB2,PLCG2,PLCH2,PPP3CB,PTPN6,RAC2,RBL2,SKP2,SMO,STAT5A,TGFB1,TGFBR2,TNFSF10,WNT2B
G alpha (z) signalling events	2.86	0.188	2.333	ADCY7,GNAI1,GNAI2,GNB3,GNB4,GNG10,PRKCB,PRKCD,PRKCH
VDR/RXR Activation	2.83	0.154	1	CAMP,CCL5,CD14,CDKN1A,CDKN1B,CXCL10,FOXO1,HOXA10,IGFBP5,PRKCB,PRKCD,PRKCH
Signaling by PDGF	2.83	0.172	3.162	COL3A1,COL4A1,COL4A2,COL6A3,FURIN,GRB2,PDGFRB,STAT1,STAT5A,STAT6
Remodeling of Epithelial Adherens Junctions	2.82	0.162	NaN	ACTA2,ACTG2,ACTN3,ACTR3,ARPC1B,ARPC5L,MAPRE2,MAPRE3,TUBA4A,TUBB2B,TUBB4A
C-type lectin receptors (CLRs)	2.82	0.124	3.5	CLEC4D,FCER1G,FYN,ICAM3,LYN,MUC1,NFATC2,NFKB1,PLCG2,PPP3CB,PRKCD,PSMB10,PSMB8,PSMB9,PSME1,PSME2,SYK,UBE2D1
3-phosphoinositide Degradation	2.82	0.114	2.828	ACP5,ALPL,DUSP1,DUSP2,DUSP6,ENPP1,EPHX2,INPP4B,INPP5D,MTMR6,PPFIA4,PPP1R14A,PPP2R3B,PPP3CB,PPTC7,PTPN6,PTPRC,PTPRJ,SIRPA,TNS3,TPTE,TPTE2
Maturity Onset Diabetes of Young (MODY) Signaling	2.79	0.152	NaN	APOC1,APOE,APOL1,APOL2,APOL3,APOL4,APOL6,CACNA2D2,CACNA2D3,CACNG4,NFKB1,UCP2
Role of MAPK Signaling in Inhibiting the Pathogenesis of Influenza	2.79	0.152	2.714	CCL2,CCL5,CXCL10,MAPK12,NFKB1,PLA2G2D,PLA2G4F,PLA2G7,PLAAT3,PLAAT4,PRDX6,TLR4
D-myo-inositol (1,4,5,6)-Tetrakisphosphate Biosynthesis	2.78	0.115	2.5	ACP5,ALPL,DUSP1,DUSP2,DUSP6,ENPP1,EPHX2,INPP5D,MTMR6,PPFIA4,PPP1R14A,PPP2R3B,PPP3CB,PPTC7,PTPN6,PTPRC,PTPRJ,SIRPA,TNS3,TPTE,TPTE2
D-myo-inositol (3,4,5,6)-tetrakisphosphate Biosynthesis	2.78	0.115	2.5	ACP5,ALPL,DUSP1,DUSP2,DUSP6,ENPP1,EPHX2,INPP5D,MTMR6,PPFIA4,PPP1R14A,PPP2R3B,PPP3CB,PPTC7,PTPN6,PTPRC,PTPRJ,SIRPA,TNS3,TPTE,TPTE2
ATF6 (ATF6-alpha) activates chaperone genes	2.78	0.4	2	ATF4,CALR,HSPA5,XBP1
RUNX1 and FOXP3 control the development of regulatory T lymphocytes (Tregs)	2.78	0.4	NaN	CTLA4,IL2RA,NFATC2,RUNX1
Phospholipases	2.77	0.159	1.897	HMOX1,PLA2G2D,PLA2G4F,PLA2G7,PLAAT3,PLAAT4,PLCB2,PLCG2,PLCH2,PLD4,PRDX6
Binding and Uptake of Ligands by Scavenger Receptors	2.77	0.134	3.873	APOE,APOL1,CALR,CD163,COL1A1,COL3A1,COL4A1,COL4A2,FTH1,HSPH1,IGHA1,IGKC,JCHAIN,SCARB1,STAB1
3-phosphoinositide Biosynthesis	2.74	0.111	2.828	ACP5,ALPL,DUSP1,DUSP2,DUSP6,ENPP1,EPHX2,INPP5D,MTMR6,PI4KA,PIP4K2A,PPFIA4,PPP1R14A,PPP2R3B,PPP3CB,PPTC7,PTPN6,PTPRC,PTPRJ,SIRPA,TNS3,TPTE,TPTE2
Glucose metabolism	2.74	0.15	-1.732	ALDOA,ALDOC,FBP1,GPI,HK2,NUP58,PFKFB3,PFKFB4,PFKP,PKM,SLC37A2,TPI1
Other interleukin signaling	2.73	0.25	2.449	CD4,CSF1,CSF1R,IL32,SDC1,VAMP2
Gap Junction Signaling	2.73	0.0985	-0.18	ACTA2,ACTG2,ADCY7,ATF4,CAV1,CDKN1B,EGFR,GNAI1,GNAI2,GRB2,MAPK12,NFKB1,P2RY13,P2RY8,PDGFRB,PLA2G2D,PLA2G4F,PLCB2,PLCG2,PLCH2,PPP3CB,PRKCB,PRKCD,PRKCH,SKP2,TGFB1,TJP1,TLR4,TNFRSF1B,TUBA4A,TUBB2B,TUBB4A
Senescence Pathway	2.72	0.1	1.46	ANAPC4,BHLHE40,CACNA2D2,CACNA2D3,CACNG4,CBX2,CBX7,CCNB1,CCND3,CDC16,CDKN1A,CDKN1B,ELF1,ETS1,GADD45G,GATA4,MAPK12,MAPKAPK2,NFATC2,NFKB1,PPP2R3B,PPP3CB,RASSF5,RBL2,SOD2,SQSTM1,STING1,TGFB1,TGFBR2,ZFP36L1
DHCR24 Signaling Pathway	2.69	0.124	3.153	APOC1,APOE,APOL1,APP,BACE1,C4A/C4B,HMOX1,NFKB1,NR1H3,PRKCB,PRKCD,PRKCH,SCARB1,SERPINA1,SOX9,SREBF2,VCAM1
RAC Signaling	2.69	0.124	3.317	ACTR3,ARPC1B,ARPC5L,CD44,CYBB,IQGAP2,ITGA4,ITGAL,ITGAX,ITGB2,ITGB7,NCF1,NFKB1,PI4KA,PIP4K2A,PTK2B,RAC2
Transcriptional regulation by RUNX2	2.67	0.176	1	CCNB1,CDKN1A,COL1A1,GLI2,HEY1,LGALS3,MAF,RUNX1,SOX9
Apoptotic execution phase	2.61	0.173	0.333	H1-0,H1-3,H1-4,H1-5,HMGB1,PRKCD,STK24,STK26,TJP1
Dendritic Cell Maturation	2.6	0.0856	6.252	ATF4,B2M,CD3D,CD3E,CD40,COL1A1,COL3A1,FCER1G,FCGR1A,FCGR2C,FCGR3A/FCGR3B,HLA-A,HLA-B,HLA-C,HLA-DMA,HLA-DMB,HLA-DOA,HLA-DPA1,HLA-DPB1,HLA-DQA1,HLA-DQA2,HLA-DQB1,HLA-DRA,HLA-DRB1,HLA-E,HLA-F,HLA-G,ICAM1,IGHG1,IGHG2,IGHG3,IGHG4,IGHM,IGKC,IL32,IRF8,JCHAIN,LTB,LY75,MAPK12,NFKB1,PLCB2,PLCG2,PLCH2,STAT1,TLR4,TNFRSF1B,TRBC1,TRDC,TYROBP,ZBTB12
Human Embryonic Stem Cell Pluripotency	2.59	0.109	0.853	BMP4,DPPA4,FGF2,FGFR3,FGFRL1,FOXO1,FZD3,FZD5,FZD7,GRB2,ID2,JAK3,KLF2,PDGFRB,PRKCB,PRKCD,PRKCH,SMO,TBX3,TGFB1,TGFBR2,WNT2B
CGAS-STING Signaling Pathway	2.59	0.121	3.153	ATP6AP2,ATP6V0E1,CASP1,CCL2,CDKN1A,ENPP1,ICAM1,IRF1,LTB,NFKB1,PCDH7,STAT1,STAT6,STING1,TCIRG1,TGFB1,TNFSF10
Inhibition of Angiogenesis by TSP1	2.58	0.206	1.633	CD47,FYN,MAPK12,MMP9,SDC1,TGFB1,TGFBR2
Neuregulin Signaling	2.58	0.128	2.53	CDKN1B,DCN,EGFR,ERRFI1,GRB2,ITGA4,ITGAL,ITGAX,ITGB2,ITGB7,PLCG2,PRKCB,PRKCD,PRKCH,STAT5A
Ephrin Receptor Signaling	2.57	0.109	3.5	ACTR3,ARPC1B,ARPC5L,ATF4,EFNB2,EPHA10,FYN,GNAI1,GNAI2,GNB3,GNB4,GNG10,GRB2,ITGA4,ITGAL,ITGAX,ITGB2,ITGB7,RAC2,SH2D3C,WAS,WIPF1
G Beta Gamma Signaling	2.56	0.124	1.291	ARHGEF6,CACNA2D2,CACNA2D3,CACNG4,CAV1,EGFR,GNAI1,GNAI2,GNB3,GNB4,GNG10,GRB2,PLCG2,PRKCB,PRKCD,PRKCH
Role of Osteoblasts, Osteoclasts and Chondrocytes in Rheumatoid Arthritis	2.55	0.105	NaN	ACP5,ALPL,BCL2,BIRC3,BMP4,COL1A1,CSF1,CSF1R,FOXO1,FZD3,FZD5,FZD7,MAPK12,MMP14,NAIP,NFATC2,NFKB1,PPP3CB,PTK2B,SFRP2,SMO,TGFB1,TNFRSF1B,WNT2B
Regulation of mRNA stability by proteins that bind AU-rich elements	2.51	0.182	2.121	DIS3,EXOSC4,EXOSC8,HSPA1A/HSPA1B,MAPKAPK2,PRKCD,ZFP36,ZFP36L1
Coronavirus Pathogenesis Pathway	2.51	0.108	0.447	ACE,ATF4,BCL2,BST2,CASP1,CCL2,CCL5,CTSL,FURIN,HDAC2,IL17RA,IRF9,MAPK12,NFKB1,RBL2,RPS21,RPS4Y1,STAT1,STING1,TGFB1,TGFBR2,TRAF3
BAG2 Signaling Pathway	2.51	0.141	0.333	CDKN1A,CTSB,HSPA1A/HSPA1B,HSPA5,MAPKAPK2,NFKB1,PSMB10,PSMB8,PSMB9,PSME1,PSME2,UBE2D1
Regulation of the Epithelial Mesenchymal Transition by Growth Factors Pathway	2.5	0.109	2.982	DOCK10,EGFR,ETS1,FGF13,FGF2,FGFR3,FGFRL1,FOXO1,GRB2,ID2,JAK3,LTB,MAPK12,MMP9,NFKB1,PDGFRB,TGFB1,TGFBR2,TNFRSF1B,TNFSF10,ZEB2
Role of Pattern Recognition Receptors in Recognition of Bacteria and Viruses	2.46	0.115	3.606	C1QA,C1QB,C1QC,CASP1,CCL5,LTB,MAPK12,NFKB1,PLCG2,PRKCB,PRKCD,PRKCH,SYK,TGFB1,TLR1,TLR4,TLR8,TNFSF10
Gluconeogenesis I	2.45	0.222	-1.633	ALDOA,ALDOC,ENO1,FBP1,GPI,PGK1
Glutaminergic Receptor Signaling Pathway (Enhanced)	2.45	0.0954	2.694	ADCY7,ATF4,CACNA2D2,CACNA2D3,CACNG4,GLUL,GNAI1,GNAI2,HMOX1,HOMER1,MAPK12,NFKB1,PLA2G2D,PLA2G4F,PLA2G7,PLAAT3,PLAAT4,PLCB2,PLCG2,PLCH2,PLD4,PPP3CB,PRDX6,PRKCB,PRKCD,PRKCH,SLC1A3,SLC38A2,SLC38A5,TGFB1,VAMP2
Endothelin-1 Signaling	2.44	0.108	3.13	ADCY7,CASP1,CASP4,GNAI1,GNAI2,GRB2,HMOX1,MAPK12,PLA2G2D,PLA2G4F,PLA2G7,PLAAT3,PLAAT4,PLCB2,PLCG2,PLCH2,PLD4,PRDX6,PRKCB,PRKCD,PRKCH
FLT3 Signaling	2.43	0.194	1.89	CDKN1B,CSK,FYN,GRB2,PTPRJ,SLA,SYK
Regulation of the Epithelial-Mesenchymal Transition Pathway	2.42	0.108	NaN	EGFR,ETS1,FGF13,FGF2,FGFR3,FGFRL1,FZD3,FZD5,FZD7,GRB2,ID2,JAK3,MMP9,NFKB1,NOTCH1,PDGFRB,SMO,TGFB1,TGFBR2,WNT2B,ZEB2
Gαq Signaling	2.42	0.112	2.673	CSK,GNAI1,GNAI2,GNB3,GNB4,GNG10,HMOX1,NFATC2,NFKB1,PLCB2,PLCG2,PLD4,PPP3CB,PRKCB,PRKCD,PRKCH,PTK2B,RAC2,RHOH
WNT/Ca+ pathway	2.4	0.152	0.632	ATF4,FZD3,FZD5,FZD7,NFATC2,NFKB1,PLCB2,PLCG2,PLCH2,SMO
LXR/RXR Activation	2.37	0.122	-0.775	ABCA1,APOC1,APOE,APOL1,ARG2,C4A/C4B,CCL2,CD14,LYZ,MMP9,NFKB1,NR1H3,SERPINA1,TLR4,TNFRSF1B
NRF2-mediated Oxidative Stress Response	2.34	0.101	3.051	ABCC4,ACTA2,ACTG2,ATF4,CYP2R1,DNAJC1,DNAJC15,DNAJC3,FTH1,GCLC,GSTK1,GSTO1,HERPUD1,HMOX1,JUNB,MAF,MGST1,PRKCB,PRKCD,PRKCH,SCARB1,SOD2,SQSTM1,UBE2E3
Role of NFAT in Cardiac Hypertrophy	2.34	0.103	1.342	ADCY7,CACNA2D2,CACNA2D3,CACNG4,GATA4,GNAI1,GNAI2,GNB3,GNB4,GNG10,GRB2,HDAC2,MAPK12,PLCB2,PLCG2,PLCH2,PPP3CB,PRKCB,PRKCD,PRKCH,SLC8A1,TGFB1,TGFBR2
Role of PKR in Interferon Induction and Antiviral Response	2.33	0.118	2.138	CASP1,DNAJC3,FCGR1A,HMGB1,HSPA1A/HSPA1B,HSPA5,IRF1,IRF9,MAPK12,NFKB1,NLRP1,PDGFRB,SCARA3,STAT1,TLR4,TRAF3
Orexin Signaling Pathway	2.31	0.101	2.449	ADCY7,ATP6AP2,ATP6V0E1,CACNA2D2,CACNA2D3,CACNG4,FOXO1,GNB3,GNB4,GNG10,MAPK12,NFKB1,PI4KA,PIP4K2A,PLA2G2D,PLA2G4F,PLCB2,PLCG2,PLCH2,PRKCB,PRKCD,PRKCH,SLC8A1,TCIRG1
TNFR2 non-canonical NF-kB pathway	2.31	0.147	3.162	BIRC3,CD40,LTB,PSMB10,PSMB8,PSMB9,PSME1,PSME2,TNFRSF1B,TRAF3
Regulation of Cellular Mechanics by Calpain Protease	2.31	0.133	-0.447	ACTN3,CAST,CCND3,CDKN1B,EGFR,GRB2,ITGA4,ITGAL,ITGAX,ITGB2,ITGB7,TLN1
IL-3 Signaling	2.3	0.139	1.508	FOXO1,GRB2,INPP5D,PPP3CB,PRKCB,PRKCD,PRKCH,PTPN6,STAT1,STAT5A,STAT6
Semaphorin Neuronal Repulsive Signaling Pathway	2.28	0.113	1.291	CD44,DPYSL2,FARP1,FYN,ITGA4,ITGAL,ITGAX,ITGB2,ITGB7,MICAL1,NRP1,PDE4D,PLCG2,PLXNA2,PLXNB1,PLXND1,SEMA4D
Adenine and Adenosine Salvage III	2.27	0.429	NaN	ADA,ADA2,HPRT1
HOTAIR Regulatory Pathway	2.26	0.11	1	CD44,CDKN1A,COL1A1,COL3A1,H3-3A/H3-3B,HDAC2,ICAM1,IRF1,MMP12,MMP14,MMP24,MMP9,NFKB1,RBBP7,RBM38,TGFB1,TLR4,WNT2B
Agrin Interactions at Neuromuscular Junction	2.26	0.145	1.414	ACTA2,ACTG2,ARHGEF6,ARHGEF7,EGFR,ITGA4,LAMB1,MAPK12,RAC2,UTRN
Endoplasmic Reticulum Stress Pathway	2.25	0.238	1.342	ATF4,CALR,DNAJC3,HSPA5,XBP1
NOD1/2 Signaling Pathway	2.25	0.106	3.13	ARHGEF7,BIRC3,CASP1,CCL2,CXCL13,HSPA1A/HSPA1B,HSPA5,LTB,MAP3K8,MAPK12,MAPKAPK2,NFKB1,SLC15A3,TGFB1,TLR1,TLR4,TLR8,TNFAIP3,TNFSF10,TRAF3
Adipogenesis pathway	2.24	0.115	0	BMP4,FGF2,FGFR3,FGFRL1,FOXO1,FZD3,FZD5,FZD7,HDAC2,NR2F2,RBBP7,SMO,SOX9,TGFB1,TXNIP,XBP1
Inhibition of Matrix Metalloproteases	2.23	0.179	0	A2M,MMP12,MMP14,MMP24,MMP9,SDC1,TIMP1
TP53 Regulates Transcription of Cell Cycle Genes	2.22	0.163	0.707	BTG2,CCNB1,CDKN1A,CDKN1B,CENPJ,PLAGL1,RBL2,ZNF385A
Signaling by CSF3 (G-CSF)	2.21	0.2	2.449	GRB2,LYN,STAT1,STAT5A,SYK,UBE2D1
Sertoli Cell-Sertoli Cell Junction Signaling	2.2	0.0988	1.225	A2M,ACTA2,ACTG2,ACTN3,ATF4,CDH3,CDH4,EGFR,GRB2,ICAM1,LAMA4,LAMB1,MAP3K8,MAPK12,NECTIN1,NFKB1,TGFBR2,TIMP1,TJP1,TNFRSF1B,TUBA4A,TUBB2B,TUBB4A,WAS
GNRH Signaling	2.2	0.105	2.324	ADCY7,ATF4,CACNA2D2,CACNA2D3,CACNG4,EGFR,GNAI1,GNAI2,GNB3,GNB4,GNG10,GRB2,MAP3K8,MAPK12,NFKB1,PLCB2,PRKCB,PRKCD,PRKCH,PTK2B
Factors Promoting Cardiogenesis in Vertebrates	2.19	0.111	1.213	ATF4,BMP4,FZD3,FZD5,FZD7,GATA4,MAPK12,PLCB2,PLCG2,PLCH2,PRKCB,PRKCD,PRKCH,SMO,TGFB1,TGFBR2,WNT2B
Retinoic acid Mediated Apoptosis Signaling	2.18	0.15	1.667	CFLAR,IRF1,PARP10,PARP12,PARP4,PARP8,PARP9,TNFSF10,TNKS
Apelin Endothelial Signaling Pathway	2.18	0.113	2.887	ADCY7,CCL2,GNAI1,GNAI2,GNB3,GNB4,GNG10,ICAM1,KLF2,MAPK12,NFKB1,PLCB2,PRKCB,PRKCD,PRKCH,VCAM1
Signaling by NOTCH3	2.16	0.16	0	EGFR,HEY1,MIB2,NEURL1,NEURL1B,NOTCH1,PLXND1,STAT1
Cardiac β-adrenergic Signaling	2.15	0.106	2.449	ADCY7,AKAP11,ATP2A3,CACNA2D2,CACNA2D3,CACNG4,ENPP1,GNAI1,GNAI2,GNB3,GNB4,GNG10,GRK3,PALM2AKAP2,PDE1B,PDE4D,PPP1R14A,PPP2R3B,SLC8A1
Fc epsilon receptor (FCERI) signaling	2.15	0.102	4.583	FCER1G,FYN,GRB2,IGKC,ITK,LCP2,LYN,MAPK12,NFATC2,NFKB1,PLCG2,PPP3CB,PSMB10,PSMB8,PSMB9,PSME1,PSME2,RASGRP1,SYK,UBE2D1,VAV1
GPCR-Mediated Nutrient Sensing in Enteroendocrine Cells	2.14	0.119	0.535	ADCY7,CACNA2D2,CACNA2D3,CACNG4,GIP,GNAI1,GNAI2,GNG10,PLCB2,PLCG2,PLCH2,PRKCB,PRKCD,PRKCH
Necroptosis Signaling Pathway	2.14	0.11	4.123	BIRC3,CASP1,CFLAR,CYBB,FKBP1A,GLUL,IRF9,PLA2G2D,PLA2G4F,PPIF,PPP3CB,RBL2,STAT1,TLR4,TNFRSF1B,TNFSF10,TYRO3
Role of MAPK Signaling in the Pathogenesis of Influenza	2.1	0.131	NaN	BCL2,CCL2,CCL5,CXCL10,MAPK12,PLA2G2D,PLA2G4F,PLA2G7,PLAAT3,PLAAT4,PRDX6
Extra-nuclear estrogen signaling	2.09	0.137	1.265	BCL2,CAV1,CDKN1B,EGFR,GNAI1,GNAI2,GNB3,GNB4,GNG10,MMP9
HGF Signaling	2.09	0.114	2.333	CDKN1A,ELF1,ETS1,GRB2,ITGA4,ITGAL,ITGAX,ITGB2,ITGB7,MAP3K8,MAPK12,PLCG2,PRKCB,PRKCD,PRKCH
Transcriptional regulation by RUNX3	2.08	0.125	3.317	CCN2,CDKN1A,ITGA4,ITGAL,NOTCH1,PSMB10,PSMB8,PSMB9,PSME1,PSME2,RUNX1,TGFB1
G alpha (s) signalling events	2.07	0.11	0.5	ADCY7,ADM,GIP,GNAI1,GNAI2,GNB3,GNB4,GNG10,GPHA2,GPR176,GRK3,PDE1B,PDE4D,RAMP1,RAMP2,SCTR
Sertoli Cell-Germ Cell Junction Signaling Pathway (Enhanced)	2.07	0.0975	2.294	A2M,ACTA2,ACTG2,ACTR3,ARPC1B,ARPC5L,CXADR,FOSL2,ICAM1,LAMA4,LAMB1,MAP3K8,MAPK12,MMP9,NECTIN1,NFKB1,PPP2R3B,RAC2,TGFB1,TGFBR2,TJP1,TNFRSF1B,UBE2J1
Docosahexaenoic Acid (DHA) Signaling	2.06	0.096	1.633	ADCY7,APP,ATF4,BCL2,BIRC3,FGF2,FOXO1,HMOX1,PLA2G2D,PLA2G4F,PLA2G7,PLAAT3,PLAAT4,PLCB2,PLCG2,PLCH2,PRDX6,PRKCB,PRKCD,PRKCH,SYT6,TGFB1,TNFAIP2,TNFRSF1B
Glioblastoma Multiforme Signaling	2.05	0.105	0.5	CCND3,CDKN1A,CDKN1B,EGFR,FOXO1,FZD3,FZD5,FZD7,GRB2,PDGFRB,PLCB2,PLCG2,PLCH2,PRKCD,RAC2,RHOH,SMO,WNT2B
Renin-Angiotensin Signaling	2.05	0.116	3.464	ACE,ADCY7,CCL2,CCL5,GRB2,MAPK12,NFKB1,PLCG2,PRKCB,PRKCD,PRKCH,PTK2B,PTPN6,STAT1
Granzyme A Signaling	2.05	0.135	1.897	CASP1,FN1,GZMA,H1-0,H1-3,H1-4,H1-5,NDUFA4L2,NDUFS5,PRF1
Lactose synthesis	2.03	0.667	NaN	B4GALT1,SLC2A1
Thrombin Signaling	2.02	0.0978	2.668	ADCY7,ARHGEF5,ARHGEF6,ARHGEF7,EGFR,GATA4,GNAI1,GNAI2,GNB3,GNB4,GNG10,GRB2,MAPK12,NFKB1,PLCB2,PLCG2,PLCH2,PRKCB,PRKCD,PRKCH,RAC2,RHOH
Wound Healing Signaling Pathway	2.02	0.0952	2.449	ACTA2,CCL5,COL1A1,COL23A1,COL27A1,COL3A1,COL4A1,COL4A2,COL6A3,COL7A1,EGFR,FGF2,FN1,GRB2,LAMB1,LTB,MAPK12,MMP9,NFKB1,STAT1,TGFB1,TGFBR2,TNFRSF1B,TNFSF10
UVA-Induced MAPK Signaling	2.01	0.122	1.342	EGFR,MAPK12,PARP10,PARP12,PARP4,PARP8,PARP9,PLCB2,PLCG2,PLCH2,STAT1,TNKS
Opioid Signaling Pathway	2	0.0929	1.46	ADCY7,AP2B1,AP2M1,ATF4,CACNA2D2,CACNA2D3,CACNG4,CDKN1B,FYN,GNAI1,GNAI2,GNB3,GNB4,GNG10,GRK3,LYN,MAPK12,NFKB1,NPBWR1,PDE1B,PPP3CB,PRKCB,PRKCD,PRKCH,RAC2,RGS1
Complement cascade	2	0.111	3.162	C1QA,C1QB,C1QC,C1R,C1S,C4A/C4B,C7,CD59,CFH,IGHG1,IGHG2,IGHG3,IGHG4,IGKC,SERPING1
Adrenergic Receptor Signaling Pathway (Enhanced)	1.98	0.1	1.342	ADCY7,ATP6AP2,ATP6V0E1,CACNA2D2,CACNA2D3,CACNG4,COMT,GNAI1,GNAI2,IL4I1,LTB,PLCB2,PLCG2,PLCH2,PRKCB,PRKCD,PRKCH,TCIRG1,TGFB1,TNFSF10
FXR/RXR Activation	1.98	0.102	-0.688	APOE,FBP1,FOXO1,GSTK1,GSTO1,HMGB1,HMOX1,ICAM1,LTB,MAPK12,MGST1,NFKB1,NR1H3,SCARB1,SDC1,SLC22A7,TGFB1,TNFSF10,TXNIP
Apelin Cardiomyocyte Signaling Pathway	1.98	0.121	2.887	ATP2A3,GNAI1,GNAI2,MAPK12,PLCB2,PLCG2,PLCH2,PRKCB,PRKCD,PRKCH,SLC8A1,TGFB1
Macropinocytosis Signaling	1.97	0.132	2.449	CD14,CSF1,CSF1R,ITGB2,ITGB7,MRC1,PLCG2,PRKCB,PRKCD,PRKCH
ILK Signaling	1.96	0.0995	1.698	ACTA2,ACTG2,ACTN3,ARHGEF6,ATF4,FLNB,FN1,IRS4,ITGB2,ITGB7,MAPK12,MMP9,MUC1,MYO10,NFKB1,PARVB,PPP2R3B,RAC2,RHOH,TMSB10/TMSB4X
Caspase activation via Death Receptors in the presence of ligand	1.96	0.25	2	CD14,CFLAR,TLR4,TNFSF10
Regulation of mitotic cell cycle	1.95	0.125	1.508	ANAPC4,CCNB1,CDC16,CDC20,PSMB10,PSMB8,PSMB9,PSME1,PSME2,SKP2,UBE2D1
Gap junction trafficking and regulation	1.94	0.176	0.816	AP2M1,DAB2,TJP1,TUBA4A,TUBB2B,TUBB4A
Elastic fibre formation	1.94	0.159	0.378	BMP4,EMILIN2,FBN3,FN1,FURIN,MFAP2,TGFB1
MIF Regulation of Innate Immunity	1.94	0.159	2.646	CD14,CD74,MAPK12,NFKB1,PLA2G2D,PLA2G4F,TLR4
Cachexia Signaling Pathway	1.93	0.087	4.95	ADCY7,BCL2,CASP1,CASP4,CCL2,FOXO1,GDF11,HMGB1,HSPA1A/HSPA1B,HSPA5,LTB,MAPK12,NFKB1,PRKCB,PRKCD,PRKCH,PSMB10,PSMB8,PSMB9,PSME1,PSME2,SERPINA1,STAT1,STAT5A,STAT6,TGFB1,TGFBR2,TLR4,TLR8,TNFRSF1B,TNFSF10,XBP1
Inhibition of ARE-Mediated mRNA Degradation Pathway	1.93	0.104	1.604	DIS3,EXOSC4,EXOSC8,LTB,MAPK12,MAPKAPK2,PPP2R3B,PSMB10,PSMB8,PSMB9,PSME1,PSME2,TNFRSF1B,TNFSF10,YWHAH,ZFP36,ZFP36L1
Sucrose Degradation V (Mammalian)	1.92	0.333	NaN	ALDOA,ALDOC,TPI1
Iron homeostasis signaling pathway	1.92	0.109	NaN	ATP6AP2,ATP6V0E1,BMP4,CD163,EGFR,EPAS1,FTH1,HMOX1,ISCU,JAK3,PDGFRB,SKP2,SLC40A1,STAT5A,TCIRG1
Incretin synthesis, secretion, and inactivation	1.92	0.2	-0.447	GATA4,GIP,GNB3,SEC11C,SPCS3
Signaling by Erythropoietin	1.92	0.2	2.236	GRB2,LYN,PLCG2,STAT5A,VAV1
Cell Cycle Checkpoints	1.89	0.0919	2.2	ANAPC4,CCNB1,CDC16,CDC20,CDKN1A,CDKN1B,H2BC1,H2BC11,H2BC12L,H2BC13,H2BC14,H2BC15,H2BC17,H2BC21,H2BC26,H2BC5,KIF2C,PSMB10,PSMB8,PSMB9,PSME1,PSME2,UBE2D1,YWHAH,ZNF385A
GPER1 signaling	1.89	0.156	1.89	ADCY7,FN1,GNAI1,GNAI2,GNB3,GNB4,GNG10
Activin Inhibin Signaling Pathway	1.88	0.0963	3.71	CCN2,CDKN1A,CDKN1B,COL1A1,COL3A1,FOSL2,IGHG1,IGHG2,IGHG3,IGHG4,IGHM,IGKC,JCHAIN,MAF,MAPK12,NFKB1,TGFB1,TLR1,TLR4,TLR8,TNFRSF1B
Opioid Signalling	1.88	0.122	2.714	ADCY7,GNAI1,GNAI2,GNB3,GNB4,GNG10,PDE1B,PDE4D,PLCB2,PPP3CB,PRKCD
Beta-catenin independent WNT signaling	1.88	0.118	0.577	AP2B1,AP2M1,FZD3,FZD5,FZD7,GNB3,GNB4,GNG10,PLCB2,PPP3CB,PRKCB,RAC2
IL-9 Signaling	1.88	0.171	1.633	BCL3,IL2RG,JAK3,NFKB1,STAT1,STAT5A
Synaptogenesis Signaling Pathway	1.87	0.0889	2.502	ACTR3,ADCY7,AP2B1,AP2M1,APOE,ARHGEF7,ARPC1B,ARPC5L,ATF4,CACNA2D2,CADM1,CDH3,CDH4,EFNB2,EPHA10,FARP1,FYN,GRB2,LYN,MARCKS,NECTIN1,PLCG2,PRKCD,RASGRP1,SYT6,TLN1,VAMP2,WAS
14-3-3-mediated Signaling	1.87	0.11	3.162	CDKN1B,FOXO1,GRB2,MAPK12,PLCB2,PLCG2,PLCH2,PRKCB,PRKCD,PRKCH,TUBA4A,TUBB2B,TUBB4A,YWHAH
Folate Signaling Pathway	1.87	0.143	1.414	BCL2,CDKN1A,CDKN1B,FOLR2,FOLR3,JAK3,NFKB1,PFAS
Dermatan Sulfate Degradation (Metazoa)	1.86	0.235	1	CEMIP2,FGFRL1,GM2A,IDUA
PIP3 activates AKT signaling	1.86	0.107	1.807	CDKN1A,CDKN1B,EGFR,FGF2,FGFR3,FOXO1,FYN,GRB2,KIT,PDGFRB,PIK3AP1,PIP4K2A,PRR5,RAC2,VAV1
Apelin Adipocyte Signaling Pathway	1.85	0.121	1	ADCY7,CLIC2,CYBB,GNAI1,GNAI2,GSTK1,MAPK12,MGST1,NCF1,PRDX6,RAC2
D-myo-inositol (1,4,5)-Trisphosphate Biosynthesis	1.84	0.192	2.236	PI4KA,PIP4K2A,PLCB2,PLCG2,PLCH2
Acetylcholine Receptor Signaling Pathway	1.82	0.0979	1.606	ADCY7,ATF4,BCL2,CACNA2D2,CACNA2D3,CACNG4,CASP1,CASP4,FYN,GNAI1,GNAI2,HMOX1,NFKB1,PLCB2,PLCG2,PLCH2,PRKCB,PRKCD,PRKCH
RHO GTPases Activate WASPs and WAVEs	1.82	0.167	2.449	ACTR3,ARPC1B,GRB2,NCKAP1L,WAS,WIPF1
MIF-mediated Glucocorticoid Regulation	1.82	0.167	2.449	CD14,CD74,NFKB1,PLA2G2D,PLA2G4F,TLR4
Transport of inorganic cations/anions and amino acids/oligopeptides	1.82	0.115	1.155	SLC15A3,SLC1A3,SLC1A4,SLC25A29,SLC38A2,SLC38A5,SLC43A2,SLC7A3,SLC7A7,SLC7A8,SLC8A1,SLC9A9
Glycosaminoglycan metabolism	1.82	0.125	1.265	B3GNT4,B4GALT1,BGN,CD44,DCN,GPC3,GPC4,LUM,SDC1,SDC3
G alpha (12/13) signalling events	1.82	0.125	1.897	ARHGEF5,ARHGEF6,ARHGEF7,FGD2,FGD3,GNB3,GNB4,GNG10,PLXNB1,VAV1
Clathrin-mediated Endocytosis Signaling	1.81	0.0962	NaN	ACTA2,ACTG2,ACTR3,AP2B1,AP2M1,APOC1,APOE,APOL1,ARPC1B,ARPC5L,DAB2,FGF13,FGF2,GRB2,ITGB2,ITGB7,LYZ,PPP3CB,SERPINA1,UBD
Sirtuin Signaling Pathway	1.8	0.0893	0.426	ABCA1,APP,ARG2,DUSP6,EPAS1,FOXO1,GADD45G,H1-0,H1-3,H1-4,H1-5,H3-3A/H3-3B,LDHA,MAPK12,NDUFA4L2,NDUFS5,NFKB1,NR1H3,PFKFB3,PGK1,POLR1D,PPIF,SLC2A1,SOD2,TUBA4A,UCP2
iNOS Signaling	1.79	0.149	2.449	CD14,IRF1,JAK3,MAPK12,NFKB1,STAT1,TLR4
Pyroptosis	1.77	0.185	2.236	CASP1,CASP4,HMGB1,IRF1,IRF2
Metabolism of Angiotensinogen to Angiotensins	1.77	0.222	2	ACE,ATP6AP2,CTSD,CTSZ
Detoxification of Reactive Oxygen Species	1.76	0.162	1.633	ATOX1,CYBA,CYBB,NCF1,PRDX6,SOD2
Mitotic G1 phase and G1/S transition	1.76	0.107	1.155	CCNB1,CCND3,CDKN1A,CDKN1B,LYN,PPP2R3B,PSMB10,PSMB8,PSMB9,PSME1,PSME2,RBL2,SKP2,TOP2A
T Cell Receptor Signaling	1.76	0.0779	5.126	B2M,CD3D,CD3E,CD4,CD8A,CDKN1B,CSK,CTLA4,DUSP6,FCER1G,FYB1,FYN,GRB2,HLA-A,HLA-B,HLA-C,HLA-DMA,HLA-DMB,HLA-DOA,HLA-DPA1,HLA-DPB1,HLA-DQA1,HLA-DQA2,HLA-DQB1,HLA-DRA,HLA-DRB1,HLA-E,HLA-F,HLA-G,ICAM1,ITGAL,ITGB2,ITK,LCP2,MAPK12,NFATC2,NFKB1,PAG1,PLCG2,PPP3CB,PTK2B,PTPN6,PTPRC,RASGRP1,TRBC1,TRDC,VAV1,ZBTB12
BEX2 Signaling Pathway	1.75	0.122	0	BCL2,BEX1,BEX2,CDKN1A,LGALS1,LMO2,MAPK12,NFKB1,PLXNC1,PPP2R3B
Neurotransmitter uptake and metabolism In glial cells	1.74	0.5	NaN	GLUL,SLC1A3
Synaptic Long Term Depression	1.74	0.096	2.357	CACNA2D2,CACNA2D3,CACNG4,GNAI1,GNAI2,LYN,PLA2G2D,PLA2G4F,PLA2G7,PLAAT3,PLAAT4,PLCB2,PLCG2,PLCH2,PPP2R3B,PRDX6,PRKCB,PRKCD,PRKCH
Acute Phase Response Signaling	1.73	0.0973	3	A2M,C1QA,C1QB,C1QC,C1R,C1S,C4A/C4B,FN1,GRB2,HMOX1,MAPK12,NFKB1,SERPINA1,SERPING1,SOCS4,SOD2,TNFRSF1B,VWF
Translocation of SLC2A4 (GLUT4) to the plasma membrane	1.72	0.127	1.667	LNPEP,MYO1C,RALGAPA2,TBC1D4,TUBA4A,TUBB2B,TUBB4A,VAMP2,YWHAH
Growth Hormone Signaling	1.72	0.127	2.333	A2M,PLCG2,PRKCB,PRKCD,PRKCH,PTPN6,SOCS4,STAT1,STAT5A
Sphingosine-1-phosphate Signaling	1.72	0.108	1.508	ADCY7,ASAH1,CASP1,CASP4,GNAI1,GNAI2,PDGFRB,PLCB2,PLCG2,PLCH2,PTK2B,RAC2,RHOH
P2Y Purigenic Receptor Signaling Pathway	1.71	0.105	1.732	ADCY7,ATF4,GNAI1,GNAI2,GNB3,GNB4,GNG10,NFKB1,PLCB2,PLCG2,PLCH2,PRKCB,PRKCD,PRKCH
Signaling by ALK	1.71	0.179	0.447	HDAC2,IL2RG,JAK3,MDK,PTPN6
GADD45 Signaling	1.7	0.133	0.707	CCNB1,CCND3,CDKN1A,GADD45G,MAPK12,NFKB1,TGFB1,TGFBR2
SPINK1 Pancreatic Cancer Pathway	1.7	0.133	-2.121	CPM,CPQ,CTSA,CTSB,KLK14,MMP12,TGFB1,TGFBR2
PFKFB4 Signaling Pathway	1.69	0.143	-0.378	ATF4,FBP1,FGF2,GPI,HK2,PFKFB4,TGFB1
Semaphorin Signaling in Neurons	1.66	0.131	NaN	DPYSL2,FYN,NRP1,PLXNA2,PLXNB1,RAC2,RHOH,SEMA4D
TNFs bind their physiological receptors	1.65	0.172	2.236	CD27,EDAR,TNFRSF14,TNFRSF1B,TNFRSF4
EGR2 and SOX10-mediated initiation of Schwann cell myelination	1.65	0.172	1.342	HDAC2,LAMB1,NAB1,SREBF2,UTRN
G alpha (i) signalling events	1.65	0.0891	2.711	ADCY7,ANXA1,APP,CCL19,CCL4L1/CCL4L2,CCL5,CXCL10,CXCL11,CXCL13,CXCL16,CXCL9,CXCR6,GNAI1,GNAI2,GNB3,GNB4,GNG10,GPSM3,HCAR1,NPBWR1,P2RY13,RGS1,TAS2R7
Endocannabinoid Neuronal Synapse Pathway	1.64	0.101	0.577	ADCY7,CACNA2D2,CACNA2D3,CACNG4,GNAI1,GNAI2,GNB3,GNB4,GNG10,MAPK12,MGLL,PLCB2,PLCG2,PLCH2,PPP3CB
Role of JAK2 in Hormone-like Cytokine Signaling	1.62	0.129	1.134	BCL2,BIRC3,CCND3,IRS4,PTPN6,SIRPA,STAT1,STAT5A
IL-2 Signaling	1.62	0.129	2.828	GRB2,IL2RA,IL2RB,IL2RG,JAK3,PTK2B,STAT5A,SYK
Role of Hypercytokinemia/hyperchemokinemia in the Pathogenesis of Influenza	1.62	0.116	3.162	CASP1,CCL2,CCL5,CXCL10,IRF9,ISG15,ISG20,NFKB1,STAT1,TLR4
trans-Golgi Network Vesicle Budding	1.61	0.122	1.667	APP,CTSZ,DNASE2,FTH1,GBF1,GNS,SORT1,TXNDC5,VAMP2
Transcriptional Regulatory Network in Embryonic Stem Cells	1.6	0.0976	0.5	BMP4,ESX1,FGF2,FGFR3,FGFRL1,FZD3,FZD5,FZD7,GATA4,GDF3,JAK3,SMO,TBX3,TGFB1,TGFBR2,WNT2B
Glycerophospholipid biosynthesis	1.6	0.111	0.302	AGPAT5,CHKB,LCLAT1,LPCAT4,MBOAT2,MGLL,PLA2G2D,PLA2G4F,PLAAT3,PLD4,PTDSS1
VEGF Signaling	1.6	0.111	0	ACTA2,ACTG2,ACTN3,BCL2,FLT4,FOXO1,GRB2,PLCG2,PRKCB,PTK2B,PTPN6
Regulation of the Epithelial Mesenchymal Transition in Development Pathway	1.59	0.115	0	FZD3,FZD5,FZD7,GLI2,NFKB1,NOTCH1,PTCH2,S100A4,SMO,WNT2B
Cellular response to hypoxia	1.58	0.12	1.667	CA9,EPAS1,PSMB10,PSMB8,PSMB9,PSME1,PSME2,UBE2D1,WTIP
Corticotropin Releasing Hormone Signaling	1.57	0.0987	2.84	ADCY7,ATF4,CACNA2D2,CACNA2D3,CACNG4,GLI2,GNAI1,GNAI2,MAPK12,PLCG2,PRKCB,PRKCD,PRKCH,PTCH2,SMO
Hedgehog 'off' state	1.56	0.106	1.414	ADCY7,GLI2,PSMB10,PSMB8,PSMB9,PSME1,PSME2,SKP2,SMO,TUBA4A,TUBB2B,TUBB4A
Presynaptic depolarization and calcium channel opening	1.56	0.25	NaN	CACNA2D2,CACNA2D3,CACNG4
γ-glutamyl Cycle	1.56	0.25	NaN	GCLC,GGT1,GGT5
Type II Diabetes Mellitus Signaling	1.55	0.098	2.121	ACSL1,CACNA2D2,CACNA2D3,CACNG4,IRS4,MAFA,MAPK12,NFKB1,PKM,PRKCB,PRKCD,PRKCH,SLC27A4,SOCS4,TNFRSF1B
Interleukin-7 signaling	1.54	0.19	NaN	IL2RG,IL7R,JAK3,STAT5A
Formation of lateral plate mesoderm	1.54	0.4	NaN	BMP4,GATA4
Acetate Conversion to Acetyl-CoA	1.54	0.4	NaN	ACSL1,ACSS1
Role of MAPK Signaling in Promoting the Pathogenesis of Influenza	1.54	0.105	1.897	ATP6AP2,ATP6V0E1,BCL2,MAPK12,NFKB1,PLA2G2D,PLA2G4F,PLA2G7,PLAAT3,PLAAT4,PRDX6,TCIRG1
Role of Chondrocytes in Rheumatoid Arthritis Signaling Pathway	1.52	0.0993	2.673	CASP1,CCL2,CEBPZ,CFLAR,FN1,IL17RA,MAPK12,MMP12,MMP14,MMP24,MMP9,NFKB1,PPP3CB,TNFRSF1B
CXCR4 Signaling	1.52	0.0952	2.309	ADCY7,CD4,ELMO1,GNAI1,GNAI2,GNB3,GNB4,GNG10,LYN,MAPK12,PLCB2,PRKCB,PRKCD,PRKCH,RAC2,RHOH
MyD88:MAL(TIRAP) cascade initiated on plasma membrane	1.52	0.143	2.449	CD14,HMGB1,S100A1,S100A9,TLR1,TLR4
CTLA4 Signaling in Cytotoxic T Lymphocytes	1.51	0.0757	-3.812	AP2B1,AP2M1,B2M,CBLB,CD3D,CD3E,CD8A,CTLA4,FCER1G,FYB1,FYN,GRB2,HLA-A,HLA-B,HLA-C,HLA-DMA,HLA-DMB,HLA-DOA,HLA-DPA1,HLA-DPB1,HLA-DQA1,HLA-DQA2,HLA-DQB1,HLA-DRA,HLA-DRB1,HLA-E,HLA-F,HLA-G,HMOX1,ITGAL,ITGB2,ITK,LCP2,LYN,MAPK12,NFATC2,NFKB1,PLCG2,PLD4,PPP2R3B,RAC2,TGFB1,TRBC1,TRDC,VAV1,ZBTB12
Androgen Signaling	1.5	0.0947	0.333	CACNA2D2,CACNA2D3,CACNG4,CALR,GNAI1,GNAI2,GNB3,GNB4,GNG10,GTF2F2,H3-3A/H3-3B,NCOA4,NFKB1,PRKCB,PRKCD,PRKCH
Integration of energy metabolism	1.49	0.107	1.414	ADCY7,CACNA2D2,GNAI1,GNAI2,GNB3,GNB4,GNG10,MARCKS,PLCB2,SLC2A1,VAMP2
IL-13 Signaling Pathway	1.49	0.103	2.309	CHI3L1,DEFB124,DUSP1,FOSL2,FYN,IL17RA,LYN,MAPK12,PRKCD,STAT1,STAT6,TGFB1
Circadian Rhythm Signaling	1.48	0.0858	NaN	ADCY7,ATF4,BHLHE40,CACNA2D2,CACNA2D3,CACNG4,CIART,FBXL3,FYN,GNAI1,GNAI2,GNB3,GNB4,GNG10,H3-3A/H3-3B,LYN,PLCB2,PLCG2,PLCH2,PRKCB,PRKCD,PRKCH,PTGDS
G-protein beta:gamma signalling	1.48	0.156	1.342	ARHGEF6,GNB3,GNB4,GNG10,PLCB2
TNFR2 Signaling	1.48	0.156	0	BIRC3,NAIP,NFKB1,TNFAIP3,TNFRSF1B
Cellular hexose transport	1.47	0.182	-1	SLC2A1,SLC2A14,SLC2A3,SLC2A6
Oncostatin M Signaling	1.47	0.14	2.236	CHI3L1,EPAS1,GRB2,JAK3,STAT1,STAT5A
KEAP1-NFE2L2 pathway	1.47	0.11	1.897	AMER1,CDKN1A,PRKCD,PSMB10,PSMB8,PSMB9,PSME1,PSME2,SKP2,SQSTM1
Factors involved in megakaryocyte development and platelet production	1.47	0.11	0.632	DOCK10,DOCK11,DOCK2,DOCK8,DOCK9,GATA4,HDAC2,IRF1,IRF2,MICAL1
POU5F1 (OCT4), SOX2, NANOG activate genes related to proliferation	1.46	0.231	NaN	DPPA4,FGF2,SALL1
Advanced glycosylation endproduct receptor signaling	1.46	0.231	NaN	APP,HMGB1,LGALS3
Transcriptional regulation of testis differentiation	1.46	0.231	NaN	GATA4,PTGDS,SOX9
Ribonucleotide Reductase Signaling Pathway	1.46	0.0936	1.5	ATF4,BCL2,CDH3,CDKN1A,EGFR,H3-3A/H3-3B,MAPK12,MMP9,NFKB1,PARP10,PARP12,PARP4,PARP8,PARP9,SKP2,TNKS
Huntington's Disease Signaling	1.46	0.0845	0	ATF4,CASP1,CASP4,CTSD,EGFR,GNB3,GNB4,GNG10,GRB2,HDAC2,HSPA1A/HSPA1B,HSPA5,PLCB2,PRKCB,PRKCD,PRKCH,PSMB10,PSMB8,PSMB9,PSME1,PSME2,TGM2,UBD,VAMP2
DDX58/IFIH1-mediated induction of interferon-alpha/beta	1.45	0.114	2.333	APP,HMGB1,ISG15,NFKB1,TNFAIP3,TRAF3,UBA7,UBE2D1,UBE2L6
Signaling by MET	1.45	0.114	1.667	COL1A1,COL27A1,COL3A1,FN1,GRB2,LAMA4,LAMB1,PTPRJ,TNS3
CD40 Signaling	1.44	0.119	2.121	CD40,ICAM1,JAK3,MAPK12,MAPKAPK2,NFKB1,TNFAIP3,TRAF3
ABRA Signaling Pathway	1.44	0.109	1.897	ACTA2,ACTG2,ACTR3,CCN2,GATA4,JUNB,MAPK12,MMP9,PPP1R14A,PPP3CB
Cell junction organization	1.44	0.109	-0.632	ARHGEF6,CADM1,CD151,CDH3,CDH4,CRB3,NECTIN1,PARVB,PATJ,VASP
Aldosterone Signaling in Epithelial Cells	1.44	0.093	2.828	DNAJC1,DNAJC15,DNAJC3,DUSP1,HSPA1A/HSPA1B,HSPA5,HSPH1,PI4KA,PIP4K2A,PLCB2,PLCG2,PLCH2,PRKCB,PRKCD,PRKCH,SMO
Dopamine-DARPP32 Feedback in cAMP Signaling	1.43	0.0914	1.941	ADCY7,ATF4,ATP2A3,CACNA2D2,CACNA2D3,CACNG4,GNAI1,GNAI2,PLCB2,PLCG2,PLCH2,PPP1R14A,PPP2R3B,PPP3CB,PRKCB,PRKCD,PRKCH
Activation of Matrix Metalloproteinases	1.43	0.152	1.342	FURIN,MMP14,MMP24,MMP9,TIMP1
Signal amplification	1.43	0.152	1.342	GNAI1,GNAI2,GNB3,GNB4,GNG10
RAF-independent MAPK1/3 activation	1.41	0.174	1	DUSP1,DUSP2,DUSP6,PEA15
Vitamin-C Transport	1.41	0.174	-1	GSTO1,NXN,SLC2A1,SLC2A3
Chemokine Signaling	1.39	0.111	3	CCL2,CCL5,GNAI1,GNAI2,MAPK12,PLCB2,PLCG2,PRKCB,PTK2B
EPH-Ephrin signaling	1.39	0.106	2.53	ACTR3,AP2B1,AP2M1,ARHGEF7,ARPC1B,EFNB2,EPHA10,FYN,LYN,MMP9
Cargo recognition for clathrin-mediated endocytosis	1.38	0.103	1.508	AP2B1,AP2M1,CD3D,CD4,DAB2,EGFR,GRB2,GRK3,IL7R,REPS2,VAMP2
Cell Cycle: G1/S Checkpoint Regulation	1.38	0.116	0.816	CCND3,CDKN1A,CDKN1B,FOXO1,HDAC2,RBL2,SKP2,TGFB1
Aspirin ADME	1.38	0.214	NaN	SLC16A1,SLC22A7,SLCO2B1
Cargo concentration in the ER	1.38	0.147	1.342	CD59,COL7A1,CTSC,CTSZ,SERPINA1
FAT10 Signaling Pathway	1.37	0.123	NaN	PSMB10,PSMB8,PSMB9,PSME1,PSME2,SQSTM1,UBD
Cardiac Hypertrophy Signaling	1.36	0.0843	2	ADCY7,CACNA2D2,CACNA2D3,CACNG4,GATA4,GNAI1,GNAI2,GNB3,GNB4,GNG10,GRB2,MAP3K8,MAPK12,MAPKAPK2,PLCB2,PLCG2,PLCH2,PPP3CB,RAC2,RHOH,TGFB1,TGFBR2
JAK/STAT Signaling	1.36	0.11	1.667	CDKN1A,GRB2,JAK3,NFKB1,PTPN6,SOCS4,STAT1,STAT5A,STAT6
Prolactin Signaling	1.36	0.105	3.162	FYN,GRB2,IRF1,PLCG2,PRKCB,PRKCD,PRKCH,SOCS4,STAT1,STAT5A
Growth hormone receptor signaling	1.35	0.167	2	LYN,PTPN6,STAT1,STAT5A
Tumoricidal Function of Hepatic Natural Killer Cells	1.35	0.167	NaN	ICAM1,ITGAL,PRF1,SRGN
Cytosolic sensors of pathogen-associated DNA	1.35	0.13	1.633	AIM2,DDX41,NFKB1,STAT6,STING1,TRIM56
DNA damage-induced 14-3-3σ Signaling	1.35	0.13	0.816	BCL2,CASP1,CASP4,CCNB1,CDKN1A,CDKN1B
Breast Cancer Regulation by Stathmin1	1.34	0.0741	1.406	ACKR1,ADGRE2,ADGRE5,ADGRG2,ADGRL4,ARHGEF5,ARHGEF6,ARHGEF7,ATF4,CCND3,CDKN1B,CELSR2,CMKLR1,CXCR6,FGF2,FZD3,FZD5,FZD7,GNB3,GNB4,GNG10,GPR176,GPR3,GPR34,GRB2,HCAR1,MMP9,NFKB1,NPBWR1,P2RY13,PLCB2,PPP1R14A,PPP2R3B,PRKCB,PRKCD,PRKCH,RAC2,RLIM,SCTR,SMO,TGFB1,TUBA4A,TUBB2B,TUBB4A
MSP-RON Signaling Pathway	1.34	0.121	NaN	ACTA2,ACTG2,CCL2,CSF1,ITGB2,KLK14,TLR4
Signaling by NOTCH4	1.34	0.108	1.667	ACTA2,FLT4,HEY1,NOTCH1,PSMB10,PSMB8,PSMB9,PSME1,PSME2
α-Adrenergic Signaling	1.34	0.101	2.646	ADCY7,GNAI1,GNAI2,GNB3,GNB4,GNG10,PLCG2,PRKCB,PRKCD,PRKCH,SLC8A1
Transcriptional regulation of white adipocyte differentiation	1.31	0.107	0.333	ANGPTL4,CCND3,MED12,MED15,MED4,NFKB1,NR2F2,SREBF2,TGFB1
VEGF Family Ligand-Receptor Interactions	1.31	0.107	2.121	FLT4,GRB2,NRP1,PLA2G2D,PLA2G4F,PLCG2,PRKCB,PRKCD,PRKCH
Metabolism of water-soluble vitamins and cofactors	1.31	0.119	-0.378	ACP5,ENPP1,GSTO1,SLC25A19,SLC2A1,SLC2A3,TCN2
Metabolism of polyamines	1.31	0.119	1.89	ODC1,PSMB10,PSMB8,PSMB9,PSME1,PSME2,SMS
Response of EIF2AK1 (HRI) to heme deficiency	1.3	0.2	NaN	ASNS,ATF4,ATF5
Ethanol Degradation IV	1.29	0.16	2	ACSL1,ACSS1,ALDH1A1,ALDH3B1
Melatonin Signaling	1.29	0.111	2.828	GNAI1,GNAI2,PLCB2,PLCG2,PLCH2,PRKCB,PRKCD,PRKCH
Basal Cell Carcinoma Signaling	1.29	0.111	-0.816	BMP4,FZD3,FZD5,FZD7,GLI2,PTCH2,SMO,WNT2B
Ephrin B Signaling	1.29	0.111	2.236	EFNB2,GNAI1,GNAI2,GNB3,GNB4,GNG10,RAC2,VAV1
Transcriptional regulation by the AP-2 (TFAP2) family of transcription factors	1.29	0.139	-1.342	APOE,CDKN1A,CITED1,EGFR,KIT
Glioma Signaling	1.28	0.096	1.89	CCND3,CDKN1A,EGFR,GRB2,HDAC2,IDH1,PDGFRB,PLCG2,PRKCB,PRKCD,PRKCH,RBL2
PCP (Planar Cell Polarity) Pathway	1.27	0.117	-0.378	FZD3,FZD5,FZD7,JUNB,MAPK12,SMO,WNT2B
Oxytocin Signaling Pathway	1.27	0.0816	1.877	ATF4,CACNA2D2,CACNA2D3,CACNG4,CCL5,EGFR,GNAI1,GNAI2,GNB3,GNB4,GNG10,GRB2,MAPK12,MYO10,NFKB1,PLA2G2D,PLA2G4F,PLCB2,PPP1R14A,PPP3CB,PRKCB,PRKCD,PRKCH
Platelet homeostasis	1.25	0.105	2.333	ATP2A3,GNB3,GNB4,GNG10,P2RX7,PDE1B,PECAM1,PTPN6,SLC8A1
Cyclins and Cell Cycle Regulation	1.25	0.105	0	CCNB1,CCND3,CDKN1A,CDKN1B,HDAC2,PPP2R3B,RBL2,SKP2,TGFB1
FGF Signaling	1.25	0.105	0.333	ATF4,FGF13,FGF2,FGFR3,FGFRL1,GRB2,MAPK12,MAPKAPK2,PTPN6
STAT5 Activation	1.25	0.286	NaN	GRB2,STAT5A
Glutamine Biosynthesis I	1.24	1	NaN	GLUL
Asparagine Biosynthesis I	1.24	1	NaN	ASNS
MyD88-independent TLR4 cascade	1.24	0.135	2.236	BIRC3,CD14,TLR4,TRAF3,UBE2D1
NAFLD Signaling Pathway	1.23	0.0841	3.441	ATF4,CASP1,CTSB,FOXO1,JAK3,LTB,MAPK12,NFKB1,NR1H3,P2RX7,PPP2R3B,SOCS4,TGFB1,TLR1,TLR4,TLR8,TNFRSF1B,TNFSF10,XBP1
p75 NTR receptor-mediated signalling	1.23	0.1	1.897	ARHGEF5,ARHGEF6,ARHGEF7,BEX3,FGD2,FGD3,HDAC2,NFKB1,SQSTM1,VAV1
Adenosine Nucleotides Degradation II	1.23	0.188	NaN	ADA,ADA2,NT5C2
HER-2 Signaling in Breast Cancer	1.22	0.0837	2.668	CDKN1A,CDKN1B,EGFR,ELF1,ETS1,FCER1G,FOXO1,FYN,GRB2,ITGB2,ITGB7,LYN,MTCL1,NFKB1,NUP58,PRKCB,PRKCD,PRKCH,RBL2
TR/RXR Activation	1.21	0.0938	0	BCL3,COL6A3,ENO1,H3-3A/H3-3B,NCOA4,PFKP,SCARB1,SLC16A2,SLC16A3,SLC2A1,SREBF2,UCP2
UFMylation Signaling Pathway	1.21	0.113	0.378	ABCA1,H3-3A/H3-3B,NFKB1,NR1H3,TLR4,UFM1,XBP1
ABC-family proteins mediated transport	1.21	0.099	3.162	ABCA6,ABCC4,ABCC5,DERL3,PSMB10,PSMB8,PSMB9,PSME1,PSME2,SEL1L
IL-4 Signaling	1.21	0.0728	5.246	ATF4,BATF,CD3D,CD3E,COL1A1,COL23A1,COL27A1,COL3A1,COL4A1,COL4A2,COL6A3,COL7A1,FCER1G,GFI1,GNAI1,GNAI2,GRB2,HLA-DMA,HLA-DMB,HLA-DOA,HLA-DPA1,HLA-DPB1,HLA-DQA1,HLA-DQA2,HLA-DQB1,HLA-DRA,HLA-DRB1,IL2RG,IRF4,JAK3,MAF,MAPK12,MMP12,NFATC2,NFKB1,PRR5,PTPN6,STAT6,TGFB1,TGM2,TRBC1,TRDC
Netrin-1 signaling	1.2	0.12	0.816	ABLIM1,FYN,MAPK12,MYO10,NEO1,RGMB
NR1H2 and NR1H3-mediated signaling	1.2	0.12	1.633	ABCA1,APOC1,APOE,ARL4C,KDM3A,NR1H3
Interleukin-1 family signaling	1.19	0.093	3.317	CASP1,IL18BP,MAP3K8,NFKB1,PSMB10,PSMB8,PSMB9,PSME1,PSME2,PTPN6,SKP2,SQSTM1
Effects of PIP2 hydrolysis	1.19	0.148	2	MGLL,PRKCD,PRKCH,RASGRP1
Apelin Liver Signaling Pathway	1.19	0.148	2	COL1A1,COL3A1,MAPK12,PDGFRB
Thrombopoietin Signaling	1.18	0.111	2.646	GRB2,PLCG2,PRKCB,PRKCD,PRKCH,STAT1,STAT5A
Bladder Cancer Signaling	1.18	0.0948	NaN	CDKN1A,EGFR,FGF13,FGF2,FGFR3,HDAC2,MMP12,MMP14,MMP24,MMP9,RBL2
Hypoxia Signaling in the Cardiovascular System	1.17	0.105	NaN	ATF4,LDHA,UBE2D1,UBE2E3,UBE2G2,UBE2J1,UBE2L6,UBE2O
tRNA Charging	1.16	0.128	1.342	AARS1,CARS2,DARS1,WARS1,YARS1
Neddylation	1.16	0.0813	1.342	AMER1,ASB2,CDKN1A,COMMD6,EPAS1,FBXL13,FBXL3,FBXO17,LRRC41,OBSL1,PSMB10,PSMB8,PSMB9,PSME1,PSME2,RBBP7,SKP2,SQSTM1,UBD,UBE2D1
PAK Signaling	1.16	0.094	2.646	ARHGEF6,ARHGEF7,GRB2,ITGA4,ITGAL,ITGAX,ITGB2,ITGB7,MAPK12,PDGFRB,PTK2B
Pancreatic Secretion Signaling Pathway	1.14	0.081	2.236	ADCY7,ARHGDIB,ARHGEF5,ARHGEF6,ARHGEF7,ATP2A3,CA9,CADPS2,EGFR,IRF2,LIPA,PLCB2,PLCG2,PLCH2,PPP1R14A,PRKCB,PRKCD,PRKCH,SCTR,VAMP2
TRAIL signaling	1.14	0.25	NaN	CFLAR,TNFSF10
Purine Ribonucleosides Degradation to Ribose-1-phosphate	1.14	0.25	NaN	ADA,ADA2
Glutathione Redox Reactions I	1.14	0.143	1	CLIC2,GSTK1,MGST1,PRDX6
CDP-diacylglycerol Biosynthesis I	1.14	0.143	-1	AGPAT5,LCLAT1,LPCAT4,MBOAT2
Mouse Embryonic Stem Cell Pluripotency	1.14	0.0962	-0.632	BMP4,FZD3,FZD5,FZD7,GRB2,ID2,JAK3,MAPK12,SMO,TBXT
RAR Activation	1.14	0.0746	1.414	ADCY7,ALDH1A1,ATF4,CDKN1A,CDKN1B,COL1A1,COL3A1,CSK,DHRS3,DUSP1,ENPP1,GATA4,KIT,KLF2,LAMB1,LTB,MAPK12,MMP9,NFKB1,NR2F2,PDE1B,PDE4D,PRKCD,PRMT2,RAC2,RHOH,SOX9,STAT5A,TGFB1,TGFBR2,TGM2,TNFSF10
Microautophagy Signaling Pathway	1.14	0.0875	2.449	COL1A1,COL23A1,COL27A1,COL3A1,COL4A1,COL4A2,COL6A3,COL7A1,PSMB10,PSMB8,PSMB9,PSME1,PSME2,SQSTM1
GABA Receptor Signaling	1.13	0.0909	NaN	ADCY7,AP2B1,AP2M1,CACNA2D2,CACNA2D3,CACNG4,GNAI1,GNAI2,GNB3,GNB4,GNG10,UBD
UVB-Induced MAPK Signaling	1.13	0.115	1.342	EGFR,H3-3A/H3-3B,MAPK12,PRKCB,PRKCD,PRKCH
Autism Signaling Pathway	1.13	0.0779	0.816	ALDH1A1,ALDH3B1,B2M,CACNA2D2,CACNA2D3,CACNG4,CCL2,FZD3,FZD5,FZD7,GLI2,HLA-A,HLA-B,HLA-C,HLA-E,HLA-F,HLA-G,HPRT1,LTB,SMO,TGFB1,TNFSF10,WNT2B,ZBTB12
Neurotransmitter release cycle	1.12	0.125	1.342	ARL6IP5,PPFIA4,SLC1A3,SLC38A2,VAMP2
Transcriptional Regulation by VENTX	1.12	0.125	2.236	ANAPC4,CDC16,CSF1R,NFKB1,UBE2D1
Toll-like Receptor Signaling	1.12	0.103	1	CD14,MAPK12,NFKB1,TLR1,TLR4,TLR8,TNFAIP3,UBD
Activation of IRF by Cytosolic Pattern Recognition Receptors	1.12	0.108	1.134	CD40,IRF9,ISG15,MAPK12,NFKB1,STAT1,TRAF3
HEY1 Signaling Pathway	1.12	0.087	0.535	BMP4,CDKN1A,EGFR,GATA4,GRB2,HEY1,MMP12,MMP14,MMP24,MMP9,NOTCH1,NR2F2,TGFB1,TGFBR2
Regulation of lipid metabolism by PPARalpha	1.11	0.0924	1.508	ABCA1,ACSL1,ANGPTL4,FHL2,GLIPR1,MED12,MED15,MED4,NR1H3,RGL1,SREBF2
MAPK6/MAPK4 signaling	1.11	0.0978	1	CCND3,ETV4,FOXO1,IGF2BP1,PSMB10,PSMB8,PSMB9,PSME1,PSME2
Unfolded Protein Response (UPR)	1.1	0.167	NaN	ATF4,HSPA5,XBP1
Role of JAK family kinases in IL-6-type Cytokine Signaling	1.1	0.101	2.828	IRF1,JUNB,MAPK12,SERPINA1,STAT1,STAT5A,TGFB1,TIMP1
CCR3 Signaling in Eosinophils	1.1	0.0896	2.646	GNAI1,GNAI2,GNB3,GNB4,GNG10,MAPK12,PLA2G2D,PLA2G4F,PLCB2,PRKCB,PRKCD,PRKCH
Nitric Oxide Signaling in the Cardiovascular System	1.09	0.0917	0.378	ARG2,ATP2A3,CACNA2D2,CACNA2D3,CACNG4,CAV1,FLT4,PDE1B,PRKCB,PRKCD,PRKCH
p38 MAPK Signaling	1.09	0.0917	2.111	ATF4,DUSP1,H3-3A/H3-3B,MAPK12,MAPKAPK2,PLA2G2D,PLA2G4F,STAT1,TGFB1,TGFBR2,TNFRSF1B
Glutamate Receptor Signaling	1.09	0.106	NaN	GLUL,GNB3,GNB4,GNG10,HOMER1,SLC1A3,SLC1A4
Mechanisms of Viral Exit from Host Cells	1.09	0.122	NaN	ACTA2,ACTG2,PRKCB,PRKCD,PRKCH
CREB Signaling in Neurons	1.08	0.0708	0.632	ACKR1,ADCY7,ADGRE2,ADGRE5,ADGRG2,ADGRL4,ATF4,CACNA2D2,CACNA2D3,CACNG4,CELSR2,CMKLR1,CXCR6,EGFR,FGF2,FGFR3,FLT4,FZD3,FZD5,FZD7,GNAI1,GNAI2,GNB3,GNB4,GNG10,GPR176,GPR3,GPR34,GRB2,HCAR1,NPBWR1,P2RY13,PDGFRB,PLCB2,PLCG2,PLCH2,PRKCB,PRKCD,PRKCH,SCTR,SMO,TGFB1,TGFBR2
WNT/SHH Axonal Guidance Signaling Pathway	1.08	0.0872	-0.277	ADCY7,FYN,FZD3,FZD5,FZD7,GLI2,LYN,MAPK12,PLXNA2,PTCH2,SMO,WNT2B,YWHAH
Telomerase Signaling	1.06	0.0926	2.121	CDKN1A,EGFR,ELF1,ETS1,GRB2,HDAC2,IL2RA,IL2RB,IL2RG,PPP2R3B
Activation of kainate receptors upon glutamate binding	1.05	0.133	1	GNB3,GNB4,GNG10,PLCB2
Regulation of TP53 Activity through Acetylation	1.05	0.133	0	HDAC2,MTA2,PIP4K2A,RBBP7
FOXO-mediated transcription of oxidative stress, metabolic and neuronal genes	1.05	0.133	1	ABCA6,FOXO1,HDAC2,SOD2
Phosphatidylglycerol Biosynthesis II (Non-plastidic)	1.05	0.133	-1	AGPAT5,LCLAT1,LPCAT4,MBOAT2
Interleukin-1 processing	1.05	0.222	NaN	CASP1,NFKB1
Salvage Pathways of Pyrimidine Deoxyribonucleotides	1.05	0.222	NaN	APOBEC3G,TYMP
NFE2L2 regulating anti-oxidant/detoxification enzymes	1.04	0.158	NaN	ATF4,GCLC,HMOX1
γ-linolenate Biosynthesis II (Animals)	1.04	0.158	NaN	ACSL1,FADS2,SLC27A4
Purine Nucleotides Degradation II (Aerobic)	1.04	0.158	NaN	ADA,ADA2,NT5C2
Signaling by PTK6	1.04	0.109	-0.816	ARHGAP35,CDKN1B,EGFR,ELMO1,EPAS1,PELP1
White Adipose Tissue Browning Pathway	1.02	0.087	0.302	ADCY7,ATF4,CACNA2D2,CACNA2D3,CACNG4,CAMP,FCER1G,FGFR3,FGFRL1,LDHA,MAPK12,SLC16A1
HMGB1 Signaling	1.02	0.0838	2.53	CCL2,HMGB1,ICAM1,LTB,MAPK12,NFKB1,RAC2,RBBP7,RHOH,TGFB1,TLR4,TNFRSF1B,TNFSF10,VCAM1
Smooth Muscle Contraction	1.02	0.116	1.342	ACTA2,ACTG2,ANXA1,ANXA6,TLN1
Role of NANOG in Mammalian Embryonic Stem Cell Pluripotency	1.02	0.0887	2	BMP4,FZD3,FZD5,FZD7,GATA4,GRB2,JAK3,SMO,TBXT,TCL1A,WNT2B
RHOA Signaling	1.02	0.0887	2.714	ACTA2,ACTG2,ACTR3,ARHGAP35,ARPC1B,ARPC5L,PI4KA,PIP4K2A,PTK2B,SEPTIN1,SEPTIN9
RHO GTPases activate IQGAPs	1.01	0.129	0	IQGAP2,TUBA4A,TUBB2B,TUBB4A
Sonic Hedgehog Signaling	1.01	0.129	NaN	CCNB1,GLI2,PTCH2,SMO
LPS/IL-1 Mediated Inhibition of RXR Function	1.01	0.0778	-0.707	ABCA1,ABCC4,ACSL1,ALDH1A1,ALDH3B1,APOC1,APOE,CD14,CHST15,CHST2,CYP2R1,GSTK1,GSTO1,IL4I1,MGST1,NR1H3,SCARB1,SLC27A4,TLR4,TNFRSF1B
Synthesis, secretion, and deacylation of Ghrelin	0.991	0.15	NaN	PLA2G7,SEC11C,SPCS3
GM-CSF Signaling	0.988	0.1	1.633	ETS1,GRB2,LYN,PPP3CB,PRKCB,RUNX1,STAT1
Retinoid metabolism and transport	0.986	0.114	0.447	APOE,GPC3,GPC4,SDC1,SDC3
Mitotic G2-G2/M phases	0.983	0.0804	1.5	ACTR1A,CCNB1,CDKN1A,CENPJ,CEP250,PPP2R3B,PSMB10,PSMB8,PSMB9,PSME1,PSME2,TUBA4A,TUBB2B,TUBB4A,TUBGCP2,TUBGCP3
TNF signaling	0.982	0.105	1.633	BIRC3,CFLAR,MAPKAPK2,MIB2,TNFAIP3,UBE2D1
Role of IL-17A in Arthritis	0.982	0.105	NaN	CCL2,CCL5,IL17RA,MAPK12,MAPKAPK2,NFKB1
HDR through Homologous Recombination (HRR) or Single Strand Annealing (SSA)	0.977	0.0893	1.265	H2BC1,H2BC11,H2BC12L,H2BC13,H2BC14,H2BC15,H2BC17,H2BC21,H2BC26,H2BC5
Germ Cell-Sertoli Cell Junction Signaling	0.974	0.0824	NaN	A2M,ACTA2,ACTG2,ACTN3,MAP3K8,MAPK12,RAC2,RHOH,TGFB1,TGFBR2,TJP1,TUBA4A,TUBB2B,TUBB4A
Glutamate binding, activation of AMPA receptors and synaptic plasticity	0.973	0.125	0	AP2B1,AP2M1,CACNG4,PRKCB
Dopamine Degradation	0.973	0.125	1	ALDH1A1,ALDH3B1,COMT,IL4I1
Embryonic Stem Cell Differentiation into Cardiac Lineages	0.968	0.2	NaN	GATA4,TBXT
Prostanoid Biosynthesis	0.968	0.2	NaN	PTGDS,TBXAS1
Calcium Transport I	0.968	0.2	NaN	ATP2A3,ATP2C1
ROBO SLIT Signaling Pathway	0.963	0.0866	-0.905	ACTR3,APP,ARPC1B,ARPC5L,CDKN1A,FLT4,FYN,LYN,MMP14,TGFB1,TGFBR2
Endocannabinoid Developing Neuron Pathway	0.963	0.0866	1	ADCY7,ATF4,CDKN1B,GNAI1,GNAI2,GNB3,GNB4,GNG10,MAPK12,MGLL,RAC2
Spermine Biosynthesis	0.956	0.5	NaN	SMS
L-DOPA Degradation	0.956	0.5	NaN	COMT
Thyroid Hormone Biosynthesis	0.956	0.5	NaN	CTSD
Putrescine Biosynthesis III	0.956	0.5	NaN	ODC1
Coronavirus Replication Pathway	0.954	0.111	0.447	ACE,CTSL,TUBA4A,TUBB2B,TUBB4A
Autophagy	0.942	0.0783	1.5	ATF4,BCL2,BNIP3,CDKN1B,DRAM1,FGF2,FOXO1,LAMP1,MAPK12,NFKB1,PPP2R3B,PPP3CB,SQSTM1,TGFB1,TLR4,TNFRSF1B,TRAF3
CDX Gastrointestinal Cancer Signaling Pathway	0.942	0.0792	1	BMP4,CYBB,EGFR,FZD3,FZD5,FZD7,JAK3,LTB,MAPK12,NCF1,NFKB1,RAC2,SMO,TGFB1,TNFSF10,WNT2B
Xenobiotic Metabolism General Signaling Pathway	0.938	0.0839	3.464	GCLC,GSTK1,GSTO1,HMOX1,MAF,MAP3K8,MAPK12,MGST1,NR1H3,PRKCB,PRKCD,PRKCH
S Phase	0.935	0.09	1	CDKN1A,CDKN1B,PSMB10,PSMB8,PSMB9,PSME1,PSME2,RBL2,SKP2
Hedgehog 'on' state	0.935	0.093	0.707	GLI2,PSMB10,PSMB8,PSMB9,PSME1,PSME2,PTCH2,SMO
Epithelial Adherens Junction Signaling	0.933	0.0823	1.941	ACTR3,ARHGAP35,ARPC1B,ARPC5L,EGFR,FYN,NECTIN1,NOTCH1,PPP2R3B,TGFBR2,TNS1,WAS,YWHAH
Aryl Hydrocarbon Receptor Signaling	0.917	0.0818	0	ALDH1A1,ALDH3B1,CCND3,CDKN1A,CDKN1B,CTSD,GSTK1,GSTO1,MGST1,NFKB1,RBL2,TGFB1,TGM2
Regulation of RUNX2 expression and activity	0.917	0.0959	1.89	PSMB10,PSMB8,PSMB9,PSME1,PSME2,SKP2,STAT1
WNT/β-catenin Signaling	0.915	0.0805	-0.577	CD44,CDH3,FZD3,FZD5,FZD7,PPP2R3B,SFRP2,SMO,SOX12,SOX9,TGFB1,TGFBR2,UBD,WNT2B
PDGF Signaling	0.914	0.092	2.121	CAV1,GRB2,INPP5D,JAK3,PDGFRB,PLCG2,PRKCB,STAT1
Clathrin-mediated endocytosis	0.912	0.0846	1.508	ACTR3,AP2B1,AP2M1,CD3D,CD4,DAB2,EGFR,GRB2,IL7R,REPS2,VAMP2
CD28 Signaling in T Helper Cells	0.907	0.0696	2.982	ACTR3,ARPC1B,ARPC5L,CD3D,CD3E,CD4,CSK,CTLA4,FCER1G,FYN,GRB2,HLA-A,HLA-B,HLA-DMA,HLA-DMB,HLA-DOA,HLA-DPA1,HLA-DPB1,HLA-DQA1,HLA-DQA2,HLA-DQB1,HLA-DRA,HLA-DRB1,ITK,LCP2,MAPK12,NFATC2,NFKB1,PPP3CB,PTPN6,PTPRC,SYK,TRBC1,TRDC,VAV1,WAS
GABA receptor activation	0.902	0.1	1.633	ADCY7,GNAI1,GNAI2,GNB3,GNB4,GNG10
Antimicrobial peptides	0.9	0.118	2	ATOX1,CAMP,RNASE6,S100A9
Signaling by NOTCH2	0.9	0.118	-1	MDK,MIB2,NEURL1,NEURL1B
Pexophagy	0.897	0.182	NaN	EPAS1,SQSTM1
Glycogen Degradation II	0.897	0.182	NaN	PGM1,TYMP
GDP-glucose Biosynthesis	0.897	0.182	NaN	HK2,PGM1
Insertion of tail-anchored proteins into the endoplasmic reticulum membrane	0.896	0.136	NaN	APP,HMOX1,VAMP2
Putrescine Degradation III	0.896	0.136	NaN	ALDH1A1,ALDH3B1,IL4I1
Role of IL-17F in Allergic Inflammatory Airway Diseases	0.894	0.106	NaN	ATF4,CCL2,CXCL10,IL17RA,NFKB1
T Cell Exhaustion Signaling Pathway	0.892	0.0688	2.828	BATF,CD3D,CD3E,CTLA4,FCER1G,FOXO1,HAVCR2,HLA-A,HLA-B,HLA-C,HLA-DMA,HLA-DMB,HLA-DOA,HLA-DPA1,HLA-DPB1,HLA-DQA1,HLA-DQA2,HLA-DQB1,HLA-DRA,HLA-DRB1,HLA-E,HLA-F,HLA-G,IL10RA,IRF4,IRF9,JAK3,LAG3,MAPK12,NFATC2,PLCG2,PPP2R3B,PTPN6,STAT1,TGFB1,TGFBR2,TNFRSF14,TRBC1,TRDC
FAK Signaling	0.882	0.0653	4.123	ACKR1,ACTR3,ADGRE2,ADGRE5,ADGRG2,ADGRL4,ARHGAP35,ARHGEF6,ARHGEF7,ARPC1B,ARPC5L,CD3D,CD3E,CELSR2,CMKLR1,COL1A1,COL3A1,CSK,CXCR6,EFNB2,EGFR,ELF1,ETS1,ETV4,FCER1G,FLT4,FYN,FZD3,FZD5,FZD7,GPR176,GPR3,GPR34,GRB2,HCAR1,IL10RA,IL15RA,IL17RA,IL17RD,IL2RA,IL2RB,IL2RG,IL7R,ITGA4,ITGAL,ITGAX,ITGB2,ITGB7,KIT,MAPK12,MMP14,MMP9,NFKB1,NPBWR1,P2RY13,PDGFRB,PLCG2,SCTR,SHB,SMO,SOCS4,SPARCL1,TGFB1,TGFBR2,TRBC1,TRDC…
Sumoylation Pathway	0.878	0.0874	-1.342	ARHGDIB,ETS1,HDAC2,ISG20,MAPK12,NFKB1,RAC2,RHOH,SP100
NCAM signaling for neurite out-growth	0.877	0.0984	2.449	COL3A1,COL4A1,COL4A2,COL6A3,FYN,GRB2
Role of Tissue Factor in Cancer	0.876	0.0773	3	BCL2,CCN2,CSF1,EGFR,FLT4,FYN,LYN,MAPK12,MMP9,NFKB1,PTK2B,RBL2,STAT5A,TGFB1,TGFBR2,TNFRSF1B
GPCR-Mediated Integration of Enteroendocrine Signaling Exemplified by an L Cell	0.872	0.0933	-1.89	ADCY7,GIP,GNAI1,GNAI2,PLCB2,PLCG2,PLCH2
Ethanol Degradation II	0.866	0.114	2	ACSL1,ACSS1,ALDH1A1,ALDH3B1
XBP1(S) activates chaperone genes	0.866	0.104	2.236	DNAJC3,PDIA5,SSR1,TLN1,XBP1
Apelin Muscle Signaling Pathway	0.866	0.104	NaN	GNAI1,GNAI2,GNB3,GNB4,GNG10
Formation of paraxial mesoderm	0.853	0.13	NaN	BMP4,NOTCH1,TBXT
Cholecystokinin/Gastrin-mediated Signaling	0.852	0.084	2.333	EGFR,GRB2,MAPK12,PLCB2,PRKCB,PRKCD,PRKCH,PTK2B,RAC2,RHOH
IGF-1 Signaling	0.842	0.0857	NaN	CCN2,FOXO1,GRB2,IGFBP2,IGFBP4,IGFBP5,IGFBP7,SOCS4,YWHAH
Acute Myeloid Leukemia Signaling	0.834	0.0879	0.447	CSF1R,GRB2,IDH1,KIT,NFKB1,RUNX1,SPI1,STAT5A
Vitamin D (calciferol) metabolism	0.834	0.167	NaN	CYP2R1,LGMN
GP1b-IX-V activation signalling	0.834	0.167	NaN	COL1A1,VWF
Glucose and Glucose-1-phosphate Degradation	0.834	0.167	NaN	HK2,PGM1
Tight Junction Signaling	0.832	0.0778	NaN	ACTA2,ACTG2,CRB3,MYO10,NECTIN1,NFKB1,PATJ,PPP2R3B,TGFB1,TGFBR2,TJP1,TNFRSF1B,VAMP2,VASP
Cellular Effects of Sildenafil (Viagra)	0.83	0.08	NaN	ACTA2,ACTG2,ADCY7,CACNA2D2,CACNA2D3,CACNG4,MYO10,PDE1B,PDE4D,PLCB2,PLCG2,PLCH2
Degradation of beta-catenin by the destruction complex	0.815	0.087	1.134	AMER1,PSMB10,PSMB8,PSMB9,PSME1,PSME2,SKP2,TLE6
IL-22 Signaling	0.813	0.125	NaN	MAPK12,STAT1,STAT5A
Signaling by EGFR	0.813	0.1	1.342	ARHGEF7,CSK,EGFR,GRB2,PAG1
RNA Polymerase I Transcription	0.813	0.1	-0.447	HDAC2,MTA1,MTA2,POLR1D,RBBP7
MYC Mediated Apoptosis Signaling	0.813	0.1	-1.342	BCL2,CFLAR,NFKB1,PMAIP1,TNFRSF1B
FAT10 Cancer Signaling Pathway	0.813	0.1	2.236	NFKB1,TGFB1,TGFBR2,TNFRSF1B,UBD
Signaling by NOTCH1	0.809	0.0897	-1.134	HDAC2,HEY1,MIB2,NEURL1,NEURL1B,NOTCH1,TLE6
Gene and protein expression by JAK-STAT signaling after IL-12 stimulation	0.803	0.108	-1	GSTO1,LCP1,PSME2,SOD2
TWEAK Signaling	0.803	0.108	0	BIRC3,NAIP,NFKB1,TRAF3
Noradrenaline and Adrenaline Degradation	0.803	0.108	1	ALDH1A1,ALDH3B1,COMT,IL4I1
ERBB Signaling	0.797	0.086	1.414	EGFR,FOXO1,GRB2,MAPK12,PLCG2,PRKCB,PRKCD,PRKCH
Pyrophosphate hydrolysis	0.792	0.333	NaN	PPA1
NFE2L2 regulating TCA cycle genes	0.792	0.333	NaN	IDH1
Regulation of NFE2L2 gene expression	0.792	0.333	NaN	NOTCH1
NADH Repair	0.792	0.333	NaN	NAXD
Serine Biosynthesis	0.792	0.333	NaN	UBAC2
Guanine and Guanosine Salvage I	0.792	0.333	NaN	HPRT1
5-aminoimidazole Ribonucleotide Biosynthesis I	0.792	0.333	NaN	PFAS
1,25-dihydroxyvitamin D3 Biosynthesis	0.792	0.333	NaN	CYP2R1
Glutathione Biosynthesis	0.792	0.333	NaN	GCLC
Ascorbate Recycling (Cytosolic)	0.792	0.333	NaN	GSTO1
UVC-Induced MAPK Signaling	0.787	0.098	1.342	EGFR,MAPK12,PRKCB,PRKCD,PRKCH
Cell Cycle: G2/M DNA Damage Checkpoint Regulation	0.787	0.098	2	CCNB1,CDKN1A,SKP2,TOP2A,YWHAH
Reelin Signaling in Neurons	0.787	0.0797	2.333	ACTR3,APOE,APP,ARHGEF5,ARHGEF6,ARHGEF7,ARPC1B,ARPC5L,FYN,LYN,MAPK12
Hedgehog ligand biogenesis	0.785	0.0923	2.449	PSMB10,PSMB8,PSMB9,PSME1,PSME2,SEL1L
Induction of Apoptosis by HIV1	0.785	0.0923	0	BCL2,BIRC3,MAPK12,NAIP,NFKB1,TNFRSF1B
ERB2-ERBB3 Signaling	0.785	0.0923	0.447	CDKN1B,ETV4,FOXO1,GRB2,JAK3,STAT5A
Mitochondrial iron-sulfur cluster biogenesis	0.777	0.154	NaN	ISCU,SLC25A28
Platelet Aggregation (Plug Formation)	0.777	0.154	NaN	COL1A1,VWF
Azathioprine ADME	0.777	0.154	NaN	ABCC4,ABCC5
Glycogen Degradation III	0.777	0.154	NaN	PGM1,TYMP
UDP-N-acetyl-D-galactosamine Biosynthesis II	0.777	0.154	NaN	GPI,HK2
Notch Signaling	0.773	0.105	NaN	FURIN,HEY1,MFNG,NOTCH1
GABAergic Receptor Signaling Pathway (Enhanced)	0.772	0.0791	2.111	ADCY7,CACNA2D2,CACNA2D3,CACNG4,GLUL,GNAI1,GNAI2,GNB3,GNB4,GNG10,SLC38A2
L1CAM interactions	0.757	0.08	0	AP2B1,AP2M1,DPYSL2,EGFR,LAMB1,NRP1,SHTN1,TUBA4A,TUBB2B,TUBB4A
Formation of Fibrin Clot (Clotting Cascade)	0.745	0.103	2	A2M,PROCR,SERPING1,VWF
MAP kinase activation	0.745	0.103	2	MAP3K8,MAPK12,MAPKAPK2,NFKB1
Small Cell Lung Cancer Signaling	0.744	0.0833	1.342	BCL2,CCND3,CDKN1B,HDAC2,NFKB1,RBL2,SKP2,TRAF3
IL-1 Signaling	0.744	0.0833	NaN	ADCY7,GNAI1,GNAI2,GNB3,GNB4,GNG10,MAPK12,NFKB1
Mitotic Roles of Polo-Like Kinase	0.742	0.0896	-0.447	ANAPC4,CCNB1,CDC16,CDC20,PPP2R3B,TGFB1
G-Protein Coupled Receptor Signaling	0.741	0.0654	1.64	ACKR1,ADCY7,ADGRE2,ADGRE5,ADGRG2,ADGRL4,ATF4,CELSR2,CMKLR1,CXCR6,DUSP1,DUSP6,ENPP1,FOXO1,FYN,FZD3,FZD5,FZD7,GNAI1,GNAI2,GNB3,GNB4,GNG10,GPR176,GPR3,GPR34,GRB2,GRK3,HCAR1,MAP3K8,MAPK12,NFATC2,NFKB1,NPBWR1,P2RY13,PDE1B,PDE4D,PLCB2,PLCG2,PPP3CB,PRKCB,PTK2B,RAC2,RASGRP1,SCTR,SMO
Interleukin-20 family signaling	0.739	0.115	NaN	JAK3,STAT1,STAT5A
Role of JAK1, JAK2 and TYK2 in Interferon Signaling	0.739	0.115	NaN	NFKB1,PTPN6,STAT1
Estrogen-mediated S-phase Entry	0.739	0.115	NaN	CDKN1A,CDKN1B,SKP2
Regulation of Apoptosis	0.739	0.0943	2.236	PSMB10,PSMB8,PSMB9,PSME1,PSME2
PI Metabolism	0.732	0.0854	2.646	INPP4B,INPP5D,MTMR6,PI4KA,PIP4K2A,TPTE,TPTE2
FLT3 Signaling in Hematopoietic Progenitor Cells	0.732	0.0854	1.89	ATF4,GRB2,INPP5D,MAPK12,STAT1,STAT5A,STAT6
Glutamate and glutamine metabolism	0.726	0.143	NaN	GLUL,RIMKLA
Role of IL-17A in Psoriasis	0.726	0.143	NaN	IL17RA,S100A9
Leukotriene Biosynthesis	0.726	0.143	NaN	GGT1,GGT5
Systemic Lupus Erythematosus in B Cell Signaling Pathway	0.72	0.065	3.202	BCL2,BLNK,CCND3,CD40,CD72,CD79A,CSK,FCGR2C,FOXO1,FYN,GRB2,IGHA1,IGHG1,IGHG2,IGHG3,IGHG4,IGHM,IGKC,INPP5D,IRF9,ISG15,ISG20,LILRB3,LILRB4,LTB,LYN,NFATC2,NFKB1,PAG1,PIK3AP1,PLAAT4,PLCG2,PPP3CB,PRKCB,PRKCD,PRKCH,PTPN6,RAC2,RASGRP1,STAT1,STING1,SYK,TGFB1,TLR8,TNFSF10,TRAF3,VAV1
CDC42 Signaling	0.712	0.066	3.207	ACTR3,ARHGEF6,ARPC1B,ARPC5L,B2M,CD3D,CD3E,FCER1G,FGD3,HLA-A,HLA-B,HLA-C,HLA-DMA,HLA-DMB,HLA-DOA,HLA-DPA1,HLA-DPB1,HLA-DQA1,HLA-DQA2,HLA-DQB1,HLA-DRA,HLA-DRB1,HLA-E,HLA-F,HLA-G,IQGAP2,ITGA4,ITGAL,ITGAX,ITGB2,ITGB7,ITK,MAPK12,TRBC1,TRDC,VAV1,WAS,WIPF1
p53 Signaling	0.711	0.0816	-0.816	BCL2,CDKN1A,DRAM1,GADD45G,PLAGL1,PMAIP1,SCO2,TP53INP1
Protein folding	0.711	0.0816	0	FBXL3,GNB3,GNB4,GNG10,TUBA4A,TUBB2B,TUBB4A,USP11
Tryptophan Degradation X (Mammalian, via Tryptamine)	0.706	0.111	NaN	ALDH1A1,ALDH3B1,IL4I1
Prostate Cancer Signaling	0.696	0.0789	NaN	ATF4,BCL2,CDKN1A,CDKN1B,FOXO1,GRB2,HDAC2,NFKB1,RBL2
HSP90 chaperone cycle for steroid hormone receptors in the presence of ligand	0.694	0.0909	0.447	ACTR1A,HSPA1A/HSPA1B,TUBA4A,TUBB2B,TUBB4A
Transport of vitamins, nucleosides, and related molecules	0.692	0.0976	1	SLC16A2,SLC27A4,SLC29A3,SLCO2B1
RNA Polymerase III Transcription	0.692	0.0976	1	GTF3A,POLR1D,POLR3GL,SNAPC1
Hepatic Cholestasis	0.691	0.0717	3.5	ADCY7,CD14,FOXO1,LTB,MAPK12,NFKB1,NR1H3,PPP3CB,PRKCB,PRKCD,PRKCH,SLC22A7,TGFB1,TLR4,TNFRSF1B,TNFSF10
Cardiac conduction	0.685	0.0769	0	ASPH,ATP2A3,CACNA2D2,CACNG4,CLIC2,FGF13,FXYD2,GATA4,KCNK12,SLC8A1
SRP-dependent cotranslational protein targeting to membrane	0.681	0.0783	2.333	RPL13A,RPL21,RPS21,RPS4Y1,SEC11C,SPCS3,SSR1,SSR3,SSR4
YAP1- and WWTR1 (TAZ)-stimulated gene expression	0.68	0.133	NaN	CCN2,GATA4
Synthesis of Prostaglandins (PG) and Thromboxanes (TX)	0.68	0.133	NaN	PTGDS,TBXAS1
Fatty Acid Activation	0.68	0.133	NaN	ACSL1,SLC27A4
Choline Biosynthesis III	0.68	0.133	NaN	HMOX1,PLD4
NGF processing	0.68	0.25	NaN	FURIN
Heme Degradation	0.68	0.25	NaN	HMOX1
D-glucuronate Degradation I	0.68	0.25	NaN	DCXR
Melatonin Degradation II	0.68	0.25	NaN	IL4I1
LPS-stimulated MAPK Signaling	0.679	0.0824	1.89	CD14,MAPK12,NFKB1,PRKCB,PRKCD,PRKCH,TLR4
RHO GTPases activate PKNs	0.674	0.107	NaN	PKN3,PPP1R14A,YWHAH
CSDE1 Signaling Pathway	0.672	0.0893	1.342	CCL2,CCND3,FN1,TGFB1,TNC
Triacylglycerol Biosynthesis	0.672	0.0893	-1.342	AGPAT5,LCLAT1,LPCAT4,MBOAT2,PLPPR3
Oxidative Ethanol Degradation III	0.672	0.0893	2	ACSL1,ACSS1,ALDH1A1,ALDH3B1,CYP2R1
Amyotrophic Lateral Sclerosis Signaling	0.667	0.0776	-1.342	BCL2,BIRC3,CACNA2D2,CACNA2D3,CACNG4,CASP1,GLUL,NAIP,SSR4
Signaling by ROBO receptors	0.667	0.0776	2.333	EVL,NRP1,PPP3CB,PSMB10,PSMB8,PSMB9,PSME1,PSME2,VASP
April Mediated Signaling	0.667	0.0952	2	MAPK12,NFATC2,NFKB1,TRAF3
ISG15 antiviral mechanism	0.664	0.0845	1.633	FLNB,ISG15,NUP58,STAT1,UBA7,UBE2L6
COPII-mediated vesicle transport	0.646	0.0833	1.633	ANKRD44,CD59,COL7A1,CTSC,CTSZ,SERPINA1
Myogenesis	0.644	0.103	NaN	CDH4,MAPK12,NEO1
Defensins	0.643	0.093	1	CD4,DEFB124,DEFB134,TLR1
Vasopressin regulates renal water homeostasis via Aquaporins	0.643	0.093	1	ADCY7,GNB3,GNB4,GNG10
B Cell Activating Factor Signaling	0.643	0.093	2	MAPK12,NFATC2,NFKB1,TRAF3
Airway Pathology in Chronic Obstructive Pulmonary Disease	0.639	0.0763	NaN	CCL2,FGF13,FGF2,LTB,MMP9,PRF1,PTGDS,TGFB1,TNFSF10
Prolactin receptor signaling	0.637	0.125	NaN	SKP2,STAT5A
Rap1 signalling	0.637	0.125	NaN	RASGRP1,SIPA1
Chondroitin Sulfate Degradation (Metazoa)	0.637	0.125	NaN	CEMIP2,GM2A
Iron uptake and transport	0.631	0.0862	2.236	ATP6V0E1,FTH1,HMOX1,SLC40A1,TCIRG1
Dilated Cardiomyopathy Signaling Pathway	0.628	0.0733	0.447	ACTA2,ACTG2,ADCY7,BCL2,CACNA2D2,CACNA2D3,CACNG4,LAMA4,MAPK12,MYO10,UTRN
PTEN Regulation	0.628	0.0733	1.633	CBX2,HDAC2,MTA1,MTA2,PSMB10,PSMB8,PSMB9,PSME1,PSME2,RBBP7,TNKS
Synthesis of DNA	0.625	0.0756	2.333	ANAPC4,CDC16,PSMB10,PSMB8,PSMB9,PSME1,PSME2,SKP2,UBE2D1
TP53 Regulates Transcription of Cell Death Genes	0.619	0.0909	0	BNIP3L,CASP1,PMAIP1,TP53INP1
Autoimmune Thyroid Disease Signaling	0.616	0.0654	NaN	CD3D,CD3E,CD40,FCER1G,HLA-A,HLA-B,HLA-C,HLA-DMA,HLA-DMB,HLA-DOA,HLA-DPA1,HLA-DPB1,HLA-DQA1,HLA-DQA2,HLA-DQB1,HLA-DRA,HLA-DRB1,HLA-E,HLA-F,HLA-G,IGHG1,IGHG2,IGHG3,IGHG4,IGHM,IGKC,JCHAIN,PRF1,TRBC1,TRDC
Protein ubiquitination	0.615	0.1	NaN	UBE2D1,UBE2E3,UBE2G2
Nucleotide catabolism	0.615	0.1	NaN	ENTPD1,NT5C2,TYMP
Signaling by ERBB4	0.612	0.0847	1.342	APOE,EGFR,GRB2,MXD4,STAT5A
Systemic Lupus Erythematosus in T Cell Signaling Pathway	0.608	0.0638	4.333	ATF4,B2M,CASP1,CASP4,CD3D,CD3E,CD44,ELF1,FCER1G,GNAI1,GNAI2,GRB2,HLA-A,HLA-B,HLA-C,HLA-DMA,HLA-DMB,HLA-DOA,HLA-DPA1,HLA-DPB1,HLA-DQA1,HLA-DQA2,HLA-DQB1,HLA-DRA,HLA-DRB1,HLA-E,HLA-F,HLA-G,IRF4,ITGAL,NFATC2,PPP2R3B,PPP3CB,RAC2,RHOH,SELPLG,SYK,TRBC1,TRDC,VAV1,ZBTB12
Signaling by Type 1 Insulin-like Growth Factor 1 Receptor (IGF1R)	0.599	0.118	NaN	GRB2,IRS4
Transcriptional regulation of pluripotent stem cells	0.599	0.118	NaN	EPAS1,LIN28A
Germ layer formation at gastrulation	0.599	0.118	NaN	BMP4,TBXT
TEC Kinase Signaling	0.598	0.064	4.264	ACTA2,ACTG2,CD3D,CD3E,FCER1G,FYN,GNAI1,GNAI2,GNB3,GNB4,GNG10,ITGA4,ITGAL,ITGAX,ITGB2,ITGB7,ITK,JAK3,LYN,MAPK12,NFKB1,PLCG2,PRKCB,PRKCD,PRKCH,PTK2B,RAC2,RHOH,STAT1,STAT5A,STAT6,TLR4,TNFSF10,TRBC1,TRDC,VAV1,WAS
Arachidonic acid metabolism	0.597	0.0889	1	EPHX2,GGT1,GGT5,MAPKAPK2
Carboxyterminal post-translational modifications of tubulin	0.597	0.0889	-1	TUBA4A,TUBB2B,TUBB4A,VASH1
Formation of xylulose-5-phosphate	0.595	0.2	NaN	DCXR
Reelin signalling pathway	0.595	0.2	NaN	FYN
Arsenate Detoxification I (Glutaredoxin)	0.595	0.2	NaN	GSTO1
Superpathway of Serine and Glycine Biosynthesis I	0.595	0.2	NaN	UBAC2
Arginine Degradation I (Arginase Pathway)	0.595	0.2	NaN	ARG2
NIK-->noncanonical NF-kB signaling	0.593	0.0833	2.236	PSMB10,PSMB8,PSMB9,PSME1,PSME2
RANK Signaling in Osteoclasts	0.584	0.0769	2.449	BIRC3,MAP3K8,MAPK12,NFATC2,NFKB1,PPP3CB,PTK2B
Leptin Signaling in Obesity	0.578	0.0789	NaN	ADCY7,FOXO1,GRB2,PLCB2,PLCG2,PLCH2
Kinesins	0.575	0.082	-1.342	KIF1C,KIF2C,TUBA4A,TUBB2B,TUBB4A
MicroRNA Biogenesis Signaling Pathway	0.571	0.0695	-0.277	BMP4,DDX5,DIS3,EGFR,EXOSC4,EXOSC8,FGF2,HMOX1,LIN28A,MAPK12,MTCL1,NUP58,TGFB1
Relaxin Signaling	0.57	0.071	1	ADCY7,ENPP1,GNAI1,GNAI2,GNB3,GNB4,GNG10,MMP9,NFKB1,PDE1B,PDE4D
Gastrin-CREB signalling pathway via PKC and MAPK	0.563	0.111	NaN	EGFR,GRB2
Formation of definitive endoderm	0.563	0.111	NaN	GATA4,TBXT
Differential Regulation of Cytokine Production in Macrophages and T Helper Cells by IL-17A and IL-17F	0.563	0.111	NaN	CCL2,CCL5
Toll Like Receptor 3 (TLR3) Cascade	0.563	0.0938	NaN	BIRC3,TRAF3,UBE2D1
Thrombin signalling through proteinase activated receptors (PARs)	0.563	0.0938	NaN	GNB3,GNB4,GNG10
RIPK1-mediated regulated necrosis	0.563	0.0938	NaN	BIRC3,CFLAR,TNFSF10
Antiproliferative Role of Somatostatin Receptor 2	0.562	0.0779	0	CDKN1A,CDKN1B,GNB3,GNB4,GNG10,PTPN6
MSP-RON Signaling in Cancer Cells Pathway	0.56	0.0714	1.897	ACTA2,ATF4,EGFR,ELF1,ETS1,GRB2,KLK14,NFKB1,PTK2B,YWHAH
Sensory perception of taste	0.555	0.0851	-1	GNB3,PLCB2,SCNN1D,TAS2R7
nNOS Signaling in Neurons	0.555	0.0851	NaN	PPP3CB,PRKCB,PRKCD,PRKCH
NF-κB Activation by Viruses	0.547	0.0769	2.449	CD4,NFKB1,PRKCB,PRKCD,PRKCH,TNFRSF14
Role of WNT/GSK-3β Signaling in the Pathogenesis of Influenza	0.547	0.0769	-1.342	FZD3,FZD5,FZD7,NCOA4,SMO,WNT2B
Peroxisomal protein import	0.54	0.0794	0.447	DECR2,EPHX2,GSTK1,IDH1,UBE2D1
Allograft Rejection Signaling	0.539	0.0635	NaN	B2M,CD3D,CD3E,CD40,FCER1G,HLA-A,HLA-B,HLA-C,HLA-DMA,HLA-DMB,HLA-DOA,HLA-DPA1,HLA-DPB1,HLA-DQA1,HLA-DQA2,HLA-DQB1,HLA-DRA,HLA-DRB1,HLA-E,HLA-F,HLA-G,IGHG1,IGHG2,IGHG3,IGHG4,IGHM,IGKC,JCHAIN,PRF1,TRBC1,TRDC
MAPK targets/ Nuclear events mediated by MAP kinases	0.538	0.0909	NaN	DUSP6,MAPK12,MAPKAPK2
Airway Inflammation in Asthma	0.538	0.0909	NaN	CCL2,MMP9,TGFB1
Ovarian Cancer Signaling	0.538	0.0696	NaN	BCL2,CD44,EGFR,FZD3,FZD5,FZD7,HDAC2,MMP9,RBL2,SMO,WNT2B
nNOS Signaling in Skeletal Muscle Cells	0.536	0.0833	NaN	CACNA2D2,CACNA2D3,CACNG4,SNTA1
FOXO-mediated transcription	0.53	0.105	NaN	FOXO1,TXNIP
Mitochondrial L-carnitine Shuttle Pathway	0.53	0.105	NaN	ACSL1,SLC27A4
Fructose metabolism	0.528	0.167	NaN	ALDH1A1
Pyruvate Fermentation to Lactate	0.528	0.167	NaN	LDHA
Glycine Cleavage Complex	0.528	0.167	NaN	TBXT
GDP-mannose Biosynthesis	0.528	0.167	NaN	GPI
ICOS-ICOSL Signaling in T Helper Cells	0.526	0.0631	3.962	CD3D,CD3E,CD4,CD40,CSK,FCER1G,GRB2,HLA-A,HLA-B,HLA-DMA,HLA-DMB,HLA-DOA,HLA-DPA1,HLA-DPB1,HLA-DQA1,HLA-DQA2,HLA-DQB1,HLA-DRA,HLA-DRB1,IL2RA,IL2RB,IL2RG,INPP5D,ITK,LCP2,NFATC2,NFKB1,PPP3CB,PTPRC,TRBC1,TRDC,VAV1
Erythropoietin Signaling Pathway	0.52	0.0682	1.155	BIRC3,GRB2,LTB,NFKB1,PRKCB,PRKCD,PRKCH,PTPN6,RAC2,STAT5A,TGFB1,TNFSF10
Signaling by NTRK1 (TRKA)	0.503	0.0741	1.633	AP2B1,AP2M1,DUSP6,GRB2,MAPK12,MAPKAPK2
Receptor-type tyrosine-protein phosphatases	0.5	0.1	NaN	LRRC4B,PPFIA4
Signaling by ERBB2	0.498	0.08	1	EGFR,FYN,GRB2,PRKCD
Coagulation System	0.493	0.0857	NaN	A2M,SERPINA1,VWF
Melanocyte Development and Pigmentation Signaling	0.489	0.0714	1.134	ADCY7,ATF4,BCL2,GRB2,KIT,PLCG2,PTPN6
Endocannabinoid Cancer Inhibition Pathway	0.485	0.068	1.265	ADCY7,ATF4,CASP1,CASP4,CCND3,CDKN1A,CDKN1B,GNAI1,GNAI2,NUPR1
TNFR1 Signaling	0.481	0.0784	NaN	BIRC3,NAIP,NFKB1,TNFAIP3
Amyloid Processing	0.481	0.0784	NaN	APP,BACE1,BACE2,MAPK12
Transport of bile salts and organic acids, metal ions and amine compounds	0.476	0.0723	0	EMB,RUNX1,SLC16A1,SLC16A3,SLC22A7,SLC40A1
Atorvastatin ADME	0.473	0.143	NaN	SLCO2B1
Epithelial-Mesenchymal Transition (EMT) during gastrulation	0.473	0.143	NaN	TBXT
NAD Biosynthesis from 2-amino-3-carboxymuconate Semialdehyde	0.473	0.143	NaN	QPRT
Trehalose Degradation II (Trehalase)	0.473	0.143	NaN	HK2
Urea Cycle	0.473	0.143	NaN	ARG2
Arginine Degradation VI (Arginase 2 Pathway)	0.473	0.143	NaN	ARG2
Thioredoxin Pathway	0.473	0.143	NaN	NXN
Phosphatidylcholine Biosynthesis I	0.473	0.143	NaN	CHKB
Ceramide Degradation	0.473	0.143	NaN	ASAH1
Nucleotide salvage	0.471	0.0952	NaN	ADA,HPRT1
Histamine Degradation	0.471	0.0952	NaN	ALDH1A1,ALDH3B1
Fatty Acid α-oxidation	0.471	0.0952	NaN	ALDH1A1,ALDH3B1
Synaptic Long Term Potentiation	0.471	0.0682	3	ATF4,PLCB2,PLCG2,PLCH2,PPP1R14A,PPP3CB,PRKCB,PRKCD,PRKCH
ERBB4 Signaling	0.462	0.0735	2.236	GRB2,PLCG2,PRKCB,PRKCD,PRKCH
Adrenomedullin signaling pathway	0.462	0.0653	1.941	ADCY7,ADM,BCL2,CFH,CSK,GRB2,MAPK12,NFKB1,PLCB2,PLCG2,PLCH2,PTK2B,RAMP2
Ion channel transport	0.457	0.0656	1.732	ASPH,ATP11B,ATP11C,ATP2A3,ATP2C1,ATP6V0E1,ATP9B,CLIC2,FXYD2,SCNN1D,TCIRG1,TSC22D3
Sensory processing of sound by inner hair cells of the cochlea	0.448	0.0725	1.342	CACNA2D2,EPB41L3,MYO1C,RIPOR2,VAMP2
Signaling by TGF-beta Receptor Complex	0.448	0.0755	2	FKBP1A,FURIN,TGFB1,TGFBR2
Interconversion of nucleotide di- and triphosphates	0.445	0.0909	NaN	CTPS2,NME4
COPI-mediated anterograde transport	0.442	0.0686	1.134	ACTR1A,CD59,COG3,GBF1,TUBA4A,TUBB2B,TUBB4A
Mitotic Metaphase and Anaphase	0.442	0.0638	1.291	ANAPC4,CCNB1,CDC16,CDC20,KIF2C,NUP58,PSMB10,PSMB8,PSMB9,PSME1,PSME2,TUBA4A,TUBB2B,TUBB4A,UBE2D1
Cell Cycle Regulation by BTG Family Proteins	0.433	0.0789	NaN	BTG1,BTG2,PPP2R3B
Glutathione-mediated Detoxification	0.433	0.0789	NaN	GSTK1,GSTO1,MGST1
Intra-Golgi and retrograde Golgi-to-ER traffic	0.43	0.064	0.277	ACTR1A,BICD1,COG3,GBF1,GOLIM4,KIF1C,KIF2C,MAN1A1,MAN1C1,MAN2A1,TUBA4A,TUBB2B,TUBB4A
Calcium Signaling	0.428	0.0636	0.707	ACTA2,ASPH,ATF4,ATP2A3,ATP2C1,CACNA2D2,CACNA2D3,CACNG4,CALR,HDAC2,MYO10,NFATC2,PPP3CB,SLC8A1
Interleukin-17 signaling	0.427	0.125	NaN	IL17RA
Superoxide Radicals Degradation	0.427	0.125	NaN	SOD2
HIPPO signaling	0.425	0.069	1	CD44,PATJ,PPP1R14A,PPP2R3B,SKP2,YWHAH
Xenobiotic Metabolism AHR Signaling Pathway	0.425	0.069	2.449	ALDH1A1,ALDH3B1,GSTK1,GSTO1,MGST1,NFKB1
Metabolism of porphyrins	0.42	0.087	NaN	HMOX1,SLCO2B1
Nephrin family interactions	0.42	0.087	NaN	ACTN3,FYN
Surfactant metabolism	0.42	0.087	NaN	ADA2,CTSH
Differential Regulation of Cytokine Production in Intestinal Epithelial Cells by IL-17A and IL-17F	0.42	0.087	NaN	CCL2,CCL5
Pyrimidine Deoxyribonucleotides De Novo Biosynthesis I	0.42	0.087	NaN	APOBEC3G,NME4
Apelin Cardiac Fibroblast Signaling Pathway	0.42	0.087	NaN	CCN2,TGFB1
Intrinsic Pathway for Apoptosis	0.417	0.0727	1	BCL2,CARD8,PMAIP1,YWHAH
The citric acid (TCA) cycle and respiratory electron transport	0.417	0.0727	-1	LDHA,SLC16A1,SLC16A3,SUCLA2
Deadenylation-dependent mRNA decay	0.417	0.0727	1	DIS3,EXOSC4,EXOSC8,PAN3
Sensory processing of sound by outer hair cells of the cochlea	0.417	0.0727	2	EPB41L3,MPP1,MYO1C,RIPOR2
Lymphotoxin β Receptor Signaling	0.417	0.0727	2	LTB,NFKB1,TRAF3,VCAM1
NGF-stimulated transcription	0.415	0.0769	NaN	ID2,JUNB,NAB1
EGF Signaling	0.402	0.0714	1	EGFR,GRB2,MAPK12,STAT1
Signaling by FGFR3	0.398	0.075	NaN	FGF2,FGFR3,GRB2
Pyrimidine Ribonucleotides Interconversion	0.398	0.075	NaN	CTPS2,ENTPD1,NME4
Regulation of RUNX1 Expression and Activity	0.398	0.0833	NaN	CCND3,RUNX1
Glioma Invasiveness Signaling	0.395	0.0685	1	CD44,MMP9,RAC2,RHOH,TIMP1
Mitochondrial Dysfunction	0.395	0.061	0.655	APP,ARG2,ATF4,BACE1,BACE2,BCL2,CACNA2D2,CACNA2D3,CACNG4,CLIC2,GSTK1,MAPK12,MGST1,NDUFA4L2,NDUFS5,PPIF,PPP3CB,PRDX6,SOD2,UCP2,UQCRC1
Gαi Signaling	0.394	0.0643	0.816	ADCY7,CAV1,GNAI1,GNAI2,GNB3,GNB4,GNG10,GRB2,P2RY13
CD27 Signaling in Lymphocytes	0.388	0.0702	2	CD27,MAP3K8,MAPK12,NFKB1
Xenobiotic Metabolism Signaling	0.387	0.0612	NaN	ALDH1A1,ALDH3B1,CHST15,CHST2,GCLC,GSTK1,GSTO1,HMOX1,IL4I1,MAF,MAP3K8,MAPK12,MGST1,NFKB1,PPP2R3B,PRKCB,PRKCD,PRKCH
Abacavir ADME	0.387	0.111	NaN	NT5C2
Urea cycle	0.387	0.111	NaN	ARG2
Butyrophilin (BTN) family interactions	0.387	0.111	NaN	BTN3A1
Prednisone ADME	0.387	0.111	NaN	HSD11B1
Sphingosine and Sphingosine-1-phosphate Metabolism	0.387	0.111	NaN	ASAH1
Phosphatidylethanolamine Biosynthesis II	0.387	0.111	NaN	CHKB
DAG and IP3 signaling	0.381	0.0732	NaN	ADCY7,PDE1B,PRKCD
Signaling by NTRK2 (TRKB)	0.376	0.08	NaN	FYN,GRB2
PPARα/RXRα Activation	0.37	0.0619	0	ABCA1,ADCY7,BCL3,GRB2,MED12,NFKB1,PLCB2,PLCG2,PLCH2,PRKCB,TGFB1,TGFBR2
Xenobiotic Metabolism CAR Signaling Pathway	0.37	0.0619	1.155	ALDH1A1,ALDH3B1,CHST15,CHST2,EGFR,GSTK1,GSTO1,MGST1,PPP2R3B,PRKCB,PRKCD,PRKCH
Gαs Signaling	0.369	0.0635	0	ADCY7,ADD3,ATF4,GNAI1,GNAI2,GNB3,GNB4,GNG10
Regulation of beta-cell development	0.365	0.0714	NaN	FOXO1,MAFA,NOTCH1
Intrinsic Prothrombin Activation Pathway	0.365	0.0714	NaN	COL1A1,COL3A1,KLK14
Xenobiotic Metabolism PXR Signaling Pathway	0.363	0.0615	0.577	ALDH1A1,ALDH3B1,CHST15,CHST2,GSTK1,GSTO1,IL4I1,MGST1,PPP1R14A,PRKCB,PRKCD,PRKCH
Polyamine Regulation in Colon Cancer	0.361	0.0678	0	LIN28A,MTA1,ODC1,SMS
Kinetochore Metaphase Signaling Pathway	0.359	0.0636	0	ANAPC4,CCNB1,CDC16,CDC20,H2AC20,KIF2C,PPP1R14A
Class A/1 (Rhodopsin-like receptors)	0.354	0.0599	2.065	ACKR1,ANXA1,APP,CCL19,CCL2,CCL5,CMKLR1,CXCL10,CXCL11,CXCL13,CXCL16,CXCL9,CXCR6,GPHA2,HCAR1,MLN,NPBWR1,P2RY13,PLPPR3
Neurotransmitter clearance	0.353	0.1	NaN	COMT
mRNA Editing	0.353	0.1	NaN	APOBEC3C
RHOBTB3 ATPase cycle	0.353	0.1	NaN	LRRC41
Citrulline Biosynthesis	0.353	0.1	NaN	ARG2
Signaling by Insulin receptor	0.35	0.0698	NaN	ATP6V0E1,GRB2,TCIRG1
Assembly and cell surface presentation of NMDA receptors	0.35	0.0698	NaN	TUBA4A,TUBB2B,TUBB4A
Aggrephagy	0.35	0.0698	NaN	TUBA4A,TUBB2B,TUBB4A
Pyrimidine Ribonucleotides De Novo Biosynthesis	0.35	0.0698	NaN	CTPS2,ENTPD1,NME4
Non-Small Cell Lung Cancer Signaling	0.349	0.0638	NaN	CCND3,EGFR,GRB2,HDAC2,RASSF5,RBL2
Neurovascular Coupling Signaling Pathway	0.346	0.0603	1.604	APP,CACNA2D2,CACNA2D3,CACNG4,ENTPD1,PLA2G2D,PLA2G4F,PLA2G7,PLAAT3,PLAAT4,PLCB2,PRDX6,SLC16A1,SLC1A3
IL-6 Signaling	0.343	0.062	2.646	A2M,CD14,COL1A1,GRB2,MAPK12,MAPKAPK2,NFKB1,TNFRSF1B
Cardiomyocyte Differentiation via BMP Receptors	0.337	0.0741	NaN	BMP4,GATA4
NAD Salvage Pathway II	0.337	0.0741	NaN	ACP5,NT5C2
PI3K Cascade	0.336	0.0682	NaN	FGF2,FGFR3,GRB2
TAK1-dependent IKK and NF-kappa-B activation	0.336	0.0682	NaN	APP,HMGB1,NFKB1
B Cell Receptor Signaling	0.335	0.0584	3.272	APBB1IP,ATF4,BLNK,CD79A,CSK,DAPP1,ETS1,FCGR2C,FOXO1,GRB2,IGHA1,IGHG1,IGHG2,IGHG3,IGHG4,IGHM,IGKC,INPP5D,JCHAIN,LYN,MAP3K8,MAPK12,NFATC2,NFKB1,PAG1,PIK3AP1,PLCG2,POU2F2,PPP3CB,PRKCB,PTK2B,PTPN6,PTPRC,RAC2,RASSF5,SYK,VAV1
OX40 Signaling Pathway	0.332	0.0586	2.333	B2M,BCL2,CD3D,CD3E,CD4,FCER1G,HLA-A,HLA-B,HLA-C,HLA-DMA,HLA-DMB,HLA-DOA,HLA-DPA1,HLA-DPB1,HLA-DQA1,HLA-DQA2,HLA-DQB1,HLA-DRA,HLA-DRB1,HLA-E,HLA-F,HLA-G,MAPK12,NFKB1,TNFRSF4,TRAF3,TRBC1,TRDC
NUR77 Signaling in T Lymphocytes	0.331	0.0585	2.53	B2M,BCL2,CD3D,CD3E,FCER1G,HDAC2,HLA-A,HLA-B,HLA-C,HLA-DMA,HLA-DMB,HLA-DOA,HLA-DPA1,HLA-DPB1,HLA-DQA1,HLA-DQA2,HLA-DQB1,HLA-DRA,HLA-DRB1,HLA-E,HLA-F,HLA-G,PPP3CB,PRKCB,PRKCD,PRKCH,TNFSF10,TRBC1,TRDC,ZBTB12
TGF-β Signaling	0.33	0.0625	2	BCL2,BMP4,GRB2,MAPK12,TGFB1,TGFBR2
Renal Cell Carcinoma Signaling	0.328	0.0633	NaN	ETS1,GRB2,SLC2A1,TGFB1,UBD
Signaling by Leptin	0.323	0.0909	NaN	STAT5A
Metallothioneins bind metals	0.323	0.0909	NaN	MT1H
Phenylalanine and tyrosine metabolism	0.323	0.0909	NaN	IL4I1
Aspartate and asparagine metabolism	0.323	0.0909	NaN	ASNS
Oleate Biosynthesis II (Animals)	0.323	0.0909	NaN	FADS2
Purine Nucleotides De Novo Biosynthesis II	0.323	0.0909	NaN	PFAS
Dolichyl-diphosphooligosaccharide Biosynthesis	0.323	0.0909	NaN	ALG8
Dopamine Receptor Signaling	0.317	0.0625	NaN	ADCY7,COMT,IL4I1,PPP1R14A,PPP2R3B
DNA Methylation and Transcriptional Repression Signaling	0.312	0.0612	-1.633	GADD45G,HDAC2,MTA1,MTA2,RBBP7,RBL2
Mitotic Prometaphase	0.311	0.0591	-0.577	ACTR1A,CCNB1,CDC20,CENPJ,CEP250,KIF2C,NEK9,TUBA4A,TUBB2B,TUBB4A,TUBGCP2,TUBGCP3
tRNA Splicing	0.309	0.0652	NaN	ENPP1,PDE1B,PDE4D
Reversible hydration of carbon dioxide	0.297	0.0833	NaN	CA9
Hematopoiesis from Multipotent Stem Cells	0.297	0.0833	NaN	CSF1
Ephrin A Signaling	0.296	0.0638	NaN	EPHA10,FYN,VAV1
ATM Signaling	0.295	0.06	1.342	ATF4,CCNB1,CDKN1A,GADD45G,MAPK12,PPP2R3B
RNA polymerase II transcribes snRNA genes	0.289	0.0602	0.447	ELL2,GTF2F2,POU2F2,SNAPC1,SSU72
AMPK Signaling	0.288	0.0579	-0.707	ATF4,CDKN1A,FOXO1,GNAI1,GNAI2,GNB3,GNB4,GNG10,MAPK12,PFKFB3,PFKFB4,PFKP,PPP2R3B,SLC2A1
Neuropathic Pain Signaling in Dorsal Horn Neurons	0.286	0.0594	2.449	PLCB2,PLCG2,PLCH2,PRKCB,PRKCD,PRKCH
DNA Damage Bypass	0.284	0.0625	NaN	ISG15,UBA7,UBE2L6
Role of PI3K/AKT Signaling in the Pathogenesis of Influenza	0.282	0.0606	2	CCL5,GNAI1,GNAI2,NFKB1
PEDF Signaling	0.28	0.0595	-0.447	BCL2,CFLAR,MAPK12,NFKB1,SOD2
Type I Diabetes Mellitus Signaling	0.279	0.057	2.53	BCL2,CD3D,CD3E,FCER1G,HLA-A,HLA-B,HLA-C,HLA-DMA,HLA-DMB,HLA-DOA,HLA-DPA1,HLA-DPB1,HLA-DQA1,HLA-DQA2,HLA-DQB1,HLA-DRA,HLA-DRB1,HLA-E,HLA-F,HLA-G,IRF1,MAPK12,NFKB1,PRF1,SOCS4,STAT1,TNFRSF1B,TRBC1,TRDC
NGF Signaling	0.277	0.0583	2.646	ATF4,GRB2,MAP3K8,MAPK12,NFKB1,PLCG2,PRKCD
eNOS Signaling	0.274	0.0577	0.333	ADCY7,CAV1,FLT4,HSPA1A/HSPA1B,HSPA5,PLCG2,PRKCB,PRKCD,PRKCH
Metabolism of folate and pterines	0.273	0.0769	NaN	FOLR2
Dissolution of Fibrin Clot	0.273	0.0769	NaN	SERPINB6
Assembly of RNA Polymerase I Complex	0.273	0.0769	NaN	POLR1D
NAD biosynthesis II (from tryptophan)	0.273	0.0769	NaN	QPRT
NAD Phosphorylation and Dephosphorylation	0.273	0.0769	NaN	ACP5
Guanosine Nucleotides Degradation III	0.273	0.0769	NaN	NT5C2
MyD88 dependent cascade initiated on endosome	0.273	0.0645	NaN	CD14,TLR4
Transcriptional activity of SMAD2/SMAD3:SMAD4 heterotrimer	0.273	0.0612	NaN	FURIN,JUNB,STAT1
Phase II - Conjugation of compounds	0.272	0.0597	1	CNDP2,COMT,GGT1,GGT5
IL-17A Signaling in Airway Cells	0.272	0.0597	2	IL17RA,JAK3,MAPK12,NFKB1
Response of EIF2AK4 (GCN2) to amino acid deficiency	0.27	0.0583	1.633	ASNS,ATF4,RPL13A,RPL21,RPS21,RPS4Y1
Apoptosis Signaling	0.263	0.0577	-1.633	BCL2,BIRC3,NAIP,NFKB1,PLCG2,TNFRSF1B
Signaling by FGFR1	0.261	0.06	NaN	FGF2,FGFRL1,GRB2
Sphingolipid metabolism	0.255	0.0575	1.342	ALDH3B1,CTSA,GLTP,GM2A,SGPL1
SPINK1 General Cancer Pathway	0.253	0.058	-1	EGFR,GZMA,JAK3,MT1H
LGI-ADAM interactions	0.252	0.0714	NaN	CACNG4
Regulation of TP53 Activity through Association with Co-factors	0.252	0.0714	NaN	ZNF385A
Formation of axial mesoderm	0.252	0.0714	NaN	TBXT
Urate Biosynthesis/Inosine 5'-phosphate Degradation	0.252	0.0714	NaN	NT5C2
Phenylalanine Degradation IV (Mammalian, via Side Chain)	0.252	0.0714	NaN	IL4I1
Colanic Acid Building Blocks Biosynthesis	0.252	0.0714	NaN	GPI
Triglyceride metabolism	0.233	0.0588	NaN	CAV1,MGLL
4-1BB Signaling in T Lymphocytes	0.233	0.0588	NaN	MAPK12,NFKB1
Fatty Acid β-oxidation I	0.233	0.0588	NaN	ACSL1,SLC27A4
Regulation of cholesterol biosynthesis by SREBP (SREBF)	0.233	0.0667	NaN	SREBF2
Metabolism of nitric oxide: NOS3 activation and regulation	0.233	0.0667	NaN	CAV1
Assembly of RNA Polymerase III Complex	0.233	0.0667	NaN	GTF3A
Telomere Extension by Telomerase	0.233	0.0667	NaN	TNKS
SUMOylation of DNA methylation proteins	0.216	0.0625	NaN	CBX2
FOXO-mediated transcription of cell death genes	0.216	0.0625	NaN	FOXO1
Granzyme B Signaling	0.216	0.0625	NaN	PRF1
Glutaryl-CoA Degradation	0.216	0.0625	NaN	TBXAS1
Superpathway of Citrulline Metabolism	0.216	0.0625	NaN	ARG2
D-myo-inositol (1,4,5)-trisphosphate Degradation	0.216	0.0625	NaN	INPP5D
Parkinson's Signaling	0.216	0.0625	NaN	MAPK12
Signaling by NTRK3 (TRKC)	0.2	0.0588	NaN	GRB2
RAN Signaling	0.2	0.0588	NaN	IPO5
1D-myo-inositol Hexakisphosphate Biosynthesis II (Mammalian)	0.2	0.0588	NaN	INPP5D
D-myo-inositol (1,3,4)-trisphosphate Biosynthesis	0.2	0.0588	NaN	INPP5D
SNARE Signaling Pathway	0	0.0368	-0.447	ADCY7,CACNA2D2,MYO10,SYT6,VAMP2
Chaperone Mediated Autophagy Signaling Pathway	0	0.0551	0.507	APP,ATP6AP2,ATP6V0E1,CASP1,CD3D,CD3E,CTSA,FCER1G,HDAC2,HK2,HMGB1,HSPA1A/HSPA1B,HSPA5,IDH1,IL17RA,MAPK12,MMP12,MMP14,MMP24,MMP9,NFATC2,NFKB1,PEA15,PPP3CB,PRR5,PSMB10,PSMB8,PSMB9,PSME1,PSME2,STING1,TCIRG1,TRBC1,TRDC,USP19
WNK Renal Signaling Pathway	0	0.0566	1	ANAPC4,BIRC3,IRS4,PRKCB,PRKCD,PRKCH
NFKBIE Signaling Pathway	0	0.0245	2.714	ANKRD44,CD3D,CD3E,CD40,FCER1G,LTB,NFKB1,TNFRSF1B,TNFSF10,TRBC1,TRDC
Signaling by NODAL	0	0.0435	NaN	FURIN
Fertilization	0	0.0385	NaN	B4GALT1
Potassium Channels	0	0.0388	0	GNB3,GNB4,GNG10,KCNC1
Circadian Clock	0	0.0169	NaN	FBXL3
BMAL1:CLOCK,NPAS2 activates circadian gene expression	0	0.037	NaN	BHLHE40
Eukaryotic Translation Elongation	0	0.0421	1	RPL13A,RPL21,RPS21,RPS4Y1
Mitochondrial biogenesis	0	0.0312	NaN	MAPK12,SOD2
Sulfur amino acid metabolism	0	0.0417	NaN	SQOR
Electron transport, ATP synthesis, and heat production by uncoupling proteins	0	0.0312	0	NDUFS5,SCO2,UCP2,UQCRC1
Gamma carboxylation, hypusine formation and arylsulfatase activation	0	0.0488	NaN	FURIN,TPST2
MTOR signalling	0	0.0357	NaN	FKBP1A
Cholesterol biosynthesis	0	0.04	NaN	SREBF2
Metabolism of non-coding RNA	0	0.0182	NaN	NUP58
Metabolism of steroid hormones	0	0.0286	NaN	HSD11B1
Signaling by Hippo	0	0.05	NaN	TJP1
Generic Transcription Pathway	0	0.0234	0	HDAC2,MED12,MED15,MED4,NOTCH1,NR1H3,ZNF135,ZNF697,ZNF703,ZNF75D
RNA Polymerase II Transcription	0	0.0201	NaN	EAF2,GTF2F2,SRSF5
Asparagine N-linked glycosylation	0	0.0323	NaN	CALR
Phase I - Functionalization of compounds	0	0.049	1.342	ACSS1,ALDH1A1,CBR3,CYP2R1,TBXAS1
Visual phototransduction	0	0.0167	NaN	DHRS3
Selenoamino acid metabolism	0	0.0374	1	RPL13A,RPL21,RPS21,RPS4Y1
Activation of gene expression by SREBF (SREBP)	0	0.0244	NaN	SREBF2
Oncogene Induced Senescence	0	0.0294	NaN	ETS1
Insulin processing	0	0.04	NaN	VAMP2
SUMOylation of DNA damage response and repair proteins	0	0.0395	NaN	CBX2,NUP58,SP100
SUMOylation of transcription factors	0	0.05	NaN	MTA1
SUMOylation of ubiquitinylation proteins	0	0.0263	NaN	NUP58
WNT ligand biogenesis and trafficking	0	0.0385	NaN	WNT2B
Cellular response to heat stress	0	0.0515	2	HSPA1A/HSPA1B,HSPA5,HSPH1,MAPKAPK2,NUP58
SUMOylation of transcription cofactors	0	0.0455	NaN	CBX2,DDX5
Striated Muscle Contraction	0	0.0278	NaN	ACTN3
Peroxisomal lipid metabolism	0	0.0455	NaN	DECR2
SUMOylation of SUMOylation proteins	0	0.0294	NaN	NUP58
SUMOylation of intracellular receptors	0	0.0357	NaN	NR1H3
G alpha (q) signalling events	0	0.046	1.414	ANXA1,APP,GNB3,GNB4,GNG10,MLN,PLCB2,RGS1
Class C/3 (Metabotropic glutamate/pheromone receptors)	0	0.025	NaN	TAS2R7
Activation of NMDA receptors and postsynaptic events	0	0.0476	0	ARHGEF7,TUBA4A,TUBB2B,TUBB4A
Interleukin-12 family signaling	0	0.05	NaN	STAT1
SUMOylation of chromatin organization proteins	0	0.0536	NaN	CBX2,HDAC2,NUP58
SUMOylation of RNA binding proteins	0	0.0435	NaN	CBX2,NUP58
SUMOylation of DNA replication proteins	0	0.0444	NaN	NUP58,TOP2A
O-linked glycosylation	0	0.0541	-1.633	ADAMTSL4,B3GNT4,GALNT14,MUC1,SPON2,ST6GALNAC4
Mitophagy	0	0.0333	NaN	SQSTM1
Miscellaneous transport and binding events	0	0.0385	NaN	ADD3
Signaling by Retinoic Acid	0	0.0455	NaN	ALDH1A1,DHRS3
Mitochondrial translation	0	0.0208	NaN	MRPL51,MTIF3
Cilium Assembly	0	0.0441	-0.333	ACTR1A,CENPJ,CEP250,FBF1,GBF1,SMO,TUBA4A,TUBB2B,TUBB4A
RHO GTPases activate CIT	0	0.0526	NaN	CDKN1B
TP53 Regulates Metabolic Genes	0	0.0341	NaN	GPI,SCO2,YWHAH
Signaling by FGFR2	0	0.0548	1	FGF2,GRB2,GTF2F2,TIAL1
Signaling by FGFR4	0	0.0488	NaN	FGF2,GRB2
RHO GTPases Activate Formins	0	0.0504	-0.378	CDC20,EVL,FMNL1,KIF2C,TUBA4A,TUBB2B,TUBB4A
Interleukin-6 family signaling	0	0.0417	NaN	STAT1
Major pathway of rRNA processing in the nucleolus and cytosol	0	0.0538	0.632	DIS3,EXOSC4,EXOSC8,NOL12,PELP1,RPL13A,RPL21,RPS21,RPS4Y1,UTP3
Neurexins and neuroligins	0	0.0351	NaN	EPB41L3,HOMER1
TP53 Regulates Transcription of DNA Repair Genes	0	0.0143	NaN	GTF2F2
Regulation of TP53 Activity through Phosphorylation	0	0.0108	NaN	TP53INP1
Keratinization	0	0.0187	0	FURIN,KLK14,KRTAP10-10,KRTAP19-2
Regulation of TP53 Expression and Degradation	0	0.0256	NaN	PRR5
mRNA Capping	0	0.0345	NaN	GTF2F2
Processing of Capped Intron-Containing Pre-mRNA	0	0.0279	1.414	DDX41,DDX5,GTF2F2,HTATSF1,NUP58,PUF60,RBM17,SRSF5
Eukaryotic Translation Initiation	0	0.0328	1	RPL13A,RPL21,RPS21,RPS4Y1
Eukaryotic Translation Termination	0	0.0426	1	RPL13A,RPL21,RPS21,RPS4Y1
Fatty acyl-CoA biosynthesis	0	0.037	NaN	ACSL1
RET signaling	0	0.0244	NaN	GRB2
TBC/RABGAPs	0	0.0455	NaN	SYTL1,TBC1D10C
RAB geranylgeranylation	0	0.0154	NaN	RAB20
RAB GEFs exchange GTP for GDP on RABs	0	0.0449	2	DENND1C,DENND2D,DENND3,RIN2
GABA synthesis, release, reuptake and degradation	0	0.0526	NaN	VAMP2
Digestion	0	0.0476	NaN	CHIT1
Transcriptional Regulation by E2F6	0	0.0294	NaN	RBBP7
Metabolism of cofactors	0	0.0526	NaN	IDH1
Transcriptional Regulation by MECP2	0	0.0476	NaN	HDAC2,NOTCH1,SLC2A3
Nonsense-Mediated Decay (NMD)	0	0.0427	1.342	RPL13A,RPL21,RPS21,RPS4Y1,UPF3A
Chaperone Mediated Autophagy	0	0.0455	NaN	RNASE1
Late endosomal microautophagy	0	0.0294	NaN	RNASE1
Transcriptional Regulation by NPAS4	0	0.0286	NaN	IQSEC3
Amino acids regulate mTORC1	0	0.0364	NaN	ATP6V0E1,TCIRG1
Cytoprotection by HMOX1	0	0.0484	NaN	HMOX1,SCO2,TXNIP
Heme signaling	0	0.0426	NaN	HMOX1,TLR4
Expression and translocation of olfactory receptors	0	0.00501	NaN	OR5K4,OR5L1
Protein Sorting Signaling Pathway	0	0.0562	1.265	ADCY7,COL7A1,FYN,HMOX1,LYN,PLD4,PSD4,SNX31,SORT1,TMED6
BBSome Signaling Pathway	0	0.0511	-0.209	ACKR1,ADGRE2,ADGRE5,ADGRG2,ADGRL4,CBX2,CBX7,CELSR2,CMKLR1,CXCR6,FZD3,FZD5,FZD7,GLI2,GPR176,GPR3,GPR34,HCAR1,MAPK12,NPBWR1,P2RY13,PRKCD,SCTR,SMO,XBP1
Sleep NREM Signaling Pathway	0	0.0522	0	ADCY7,ATF4,EGFR,GNAI1,GNAI2,YWHAH
Sleep REM Signaling Pathway	0	0.045	-1.342	ATF4,HOMER1,LTB,TGFB1,TNFSF10
Ceramide Signaling	0	0.0549	0.447	BCL2,CTSD,NFKB1,PPP2R3B,TNFRSF1B
PXR/RXR Activation	0	0.0308	NaN	ALDH1A1,FOXO1
Role of BRCA1 in DNA Damage Response	0	0.0375	NaN	CDKN1A,RBL2,STAT1
Role of RIG1-like Receptors in Antiviral Innate Immunity	0	0.0435	NaN	NFKB1,TRAF3
Role of NFAT in Regulation of the Immune Response	0	0.0464	5.568	BLNK,CD3D,CD3E,CD4,CD79A,FCER1G,FCGR1A,FCGR2C,FCGR3A/FCGR3B,FYN,GATA4,GNAI1,GNAI2,GNB3,GNB4,GNG10,GRB2,HLA-A,HLA-B,HLA-DMA,HLA-DMB,HLA-DOA,HLA-DPA1,HLA-DPB1,HLA-DQA1,HLA-DQA2,HLA-DQB1,HLA-DRA,HLA-DRB1,IGHA1,IGHG1,IGHG2,IGHG3,IGHG4,IGHM,IGKC,IPO5,ITK,LCP2,LYN,NFATC2,NFKB1,PLCB2,PLCG2,PPP3CB,SYK,TRBC1,TRDC
FcγRIIB Signaling in B Lymphocytes	0	0.0339	2.121	BLNK,CACNA2D2,CACNA2D3,CACNG4,CD79A,GRB2,IGHA1,IGHG1,IGHG2,IGHG3,IGHG4,IGHM,IGKC,INPP5D,LYN,MAPK12,PLCG2,SYK
CCR5 Signaling in Macrophages	0	0.0421	3	CACNA2D2,CACNA2D3,CACNG4,CCL5,CD3D,CD3E,CD4,FCER1G,GNAI1,GNAI2,GNB3,GNB4,GNG10,MAPK12,PLCG2,PRKCB,PRKCD,PRKCH,PTK2B,TRBC1,TRDC
Calcium-induced T Lymphocyte Apoptosis	0	0.0543	4.243	ATP2A3,CD3D,CD3E,CD4,FCER1G,HDAC2,HLA-A,HLA-B,HLA-DMA,HLA-DMB,HLA-DOA,HLA-DPA1,HLA-DPB1,HLA-DQA1,HLA-DQA2,HLA-DQB1,HLA-DRA,HLA-DRB1,NFATC2,PPP3CB,PRKCB,PRKCD,PRKCH,TRBC1,TRDC
Cytotoxic T Lymphocyte-mediated Apoptosis of Target Cells	0	0.0353	1.342	B2M,BCL2,CD3D,CD3E,FCER1G,HLA-A,HLA-B,HLA-C,HLA-E,HLA-F,HLA-G,PRF1,TRBC1,TRDC,ZBTB12
IL-17 Signaling	0	0.0481	3	CCL2,DEFB124,IL17RA,LTB,MAPK12,MMP9,NFKB1,TGFB1,TNFSF10
T Helper Cell Differentiation	0	0.0552	NaN	CD3D,CD3E,CD40,FCER1G,HLA-A,HLA-B,HLA-DMA,HLA-DMB,HLA-DOA,HLA-DPA1,HLA-DPB1,HLA-DQA1,HLA-DQA2,HLA-DQB1,HLA-DRA,HLA-DRB1,IL10RA,IL2RA,IL2RG,STAT1,STAT6,TGFB1,TGFBR2,TNFRSF1B,TRBC1,TRDC
IL-15 Signaling	0	0.0304	3	IGHA1,IGHG1,IGHG2,IGHG3,IGHG4,IGHM,IGKC,IL15RA,IL2RB,IL2RG,JAK3,MAPK12,NFKB1,STAT5A,STAT6,SYK
Role of Cytokines in Mediating Communication between Immune Cells	0	0.037	NaN	IL32,TGFB1
Angiopoietin Signaling	0	0.0526	2	FOXO1,GRB2,NFKB1,STAT5A
CNTF Signaling	0	0.0351	NaN	GRB2,STAT1
CDK5 Signaling	0	0.0435	0.447	ADCY7,LAMB1,MAPK12,PPP1R14A,PPP2R3B
Lipid Antigen Presentation by CD1	0	0.0217	NaN	AP2B1,AP2M1,B2M,CALR,CD3D,CD3E,FCER1G,TRBC1,TRDC
Role of CHK Proteins in Cell Cycle Checkpoint Control	0	0.0345	NaN	CDKN1A,PPP2R3B
Role of OCT4 in Mammalian Embryonic Stem Cell Pluripotency	0	0.0435	NaN	IGF2BP1,NR2F2
Melanoma Signaling	0	0.02	NaN	CDKN1A
Endometrial Cancer Signaling	0	0.0167	NaN	GRB2
Thyroid Cancer Signaling	0	0.0127	NaN	FOXO1
Graft-versus-Host Disease Signaling	0	0.0493	NaN	CD3D,CD3E,FCER1G,HLA-A,HLA-B,HLA-C,HLA-DMA,HLA-DMB,HLA-DOA,HLA-DPA1,HLA-DPB1,HLA-DQA1,HLA-DQA2,HLA-DQB1,HLA-DRA,HLA-DRB1,HLA-E,HLA-F,HLA-G,PRF1,TRBC1,TRDC
Gα12/13 Signaling	0	0.0451	2.449	CDH3,CDH4,MAPK12,NFKB1,PTK2B,VAV1
p70S6K Signaling	0	0.0397	3.357	CD79A,EGFR,GNAI1,GNAI2,GRB2,IGHA1,IGHG1,IGHG2,IGHG3,IGHG4,IGHM,IGKC,IL2RG,LYN,PLCB2,PLCG2,PLCH2,PPP2R3B,PRKCB,PRKCD,PRKCH,SYK,YWHAH
ERK5 Signaling	0	0.0541	1	ATF4,EGFR,MAP3K8,YWHAH
mTOR Signaling	0	0.0561	2.333	FKBP1A,HMOX1,PLD4,PPP2R3B,PRKCB,PRKCD,PRKCH,PRR5,RAC2,RHOH,RPS21,RPS4Y1
G Protein Signaling Mediated by Tubby	0	0.0363	3.638	CD3D,CD3E,FCER1G,FYB1,GNAI1,GNAI2,GNB3,GNB4,GNG10,GRB2,ITK,LCP2,PLCB2,PLCG2,TRBC1,TRDC,VAV1
Communication between Innate and Adaptive Immune Cells	0	0.0343	NaN	B2M,CCL5,CD3D,CD3E,CD4,CD40,CD79A,CD8A,CXCL10,FCER1G,HLA-A,HLA-B,HLA-C,HLA-DRA,HLA-DRB1,HLA-E,HLA-F,HLA-G,IGHA1,IGHG1,IGHG2,IGHG3,IGHG4,IGHM,IGKC,JCHAIN,TLR1,TLR4,TLR8,TRBC1,TRDC,ZBTB12
Systemic Lupus Erythematosus Signaling	0	0.031	NaN	C7,CD3D,CD3E,CD40,CD72,CD79A,FCER1G,FCGR1A,FCGR2C,FCGR3A/FCGR3B,GRB2,HLA-A,HLA-B,HLA-C,HLA-E,HLA-F,HLA-G,IGHA1,IGHG1,IGHG2,IGHG3,IGHG4,IGHM,IGKC,INPP5D,JCHAIN,LYN,NFATC2,PLCG2,PTPN6,PTPRC,TRBC1,TRDC
EIF2 Signaling	0	0.0522	0	ACTA2,ACTG2,ATF4,ATF5,BCL2,GRB2,HSPA5,RPL13A,RPL21,RPS21,RPS4Y1,WARS1
Hereditary Breast Cancer Signaling	0	0.0423	NaN	CCNB1,CCND3,CDKN1A,GADD45G,HDAC2,UBD
Phospholipase C Signaling	0	0.0473	4.459	ADCY7,ARHGEF5,ARHGEF6,ARHGEF7,ATF4,BLNK,CD3D,CD3E,CD79A,FCER1G,FCGR2C,FYN,GNB3,GNB4,GNG10,GRB2,HDAC2,HMOX1,IGHA1,IGHG1,IGHG2,IGHG3,IGHG4,IGHM,IGKC,ITGA4,ITGAL,ITGAX,ITGB2,ITGB7,ITK,JCHAIN,LCP2,LYN,MARCKS,NFATC2,NFKB1,PLA2G2D,PLA2G4F,PLCB2,PLCG2,PLD4,PPP1R14A,PPP3CB,PRKCB,PRKCD,PRKCH,RAC2,RHOH,SYK,TGM2,TRBC1,TRDC
Altered T Cell and B Cell Signaling in Rheumatoid Arthritis	0	0.0373	NaN	CD3D,CD3E,CD40,CD79A,CSF1,CXCL13,FCER1G,HLA-A,HLA-B,HLA-DMA,HLA-DMB,HLA-DOA,HLA-DPA1,HLA-DPB1,HLA-DQA1,HLA-DQA2,HLA-DQB1,HLA-DRA,HLA-DRB1,IGHA1,IGHG1,IGHG2,IGHG3,IGHG4,IGHM,IGKC,LTB,NFKB1,TGFB1,TLR1,TLR4,TLR8,TRAF3,TRBC1,TRDC
Regulation of eIF4 and p70S6K Signaling	0	0.0543	NaN	GRB2,ITGA4,ITGAL,ITGAX,ITGB2,ITGB7,MAPK12,PPP2R3B,RPS21,RPS4Y1
Estrogen-Dependent Breast Cancer Signaling	0	0.0488	1	ATF4,EGFR,NFKB1,STAT5A
B Cell Development	0	0.0471	NaN	CD40,CD79A,HLA-A,HLA-B,HLA-DMA,HLA-DMB,HLA-DOA,HLA-DPA1,HLA-DPB1,HLA-DQA1,HLA-DQA2,HLA-DQB1,HLA-DRA,HLA-DRB1,IGHA1,IGHG1,IGHG2,IGHG3,IGHG4,IGHM,IGKC,IL7R,PTPRC
Regulation of IL-2 Expression in Activated and Anergic T Lymphocytes	0	0.0325	2.84	CD3D,CD3E,FCER1G,FYN,GRB2,MAPK12,NFATC2,NFKB1,PLCG2,PPP3CB,TGFB1,TGFBR2,TOB1,TRBC1,VAV1
PKCθ Signaling in T Lymphocytes	0	0.0556	4.796	CACNA2D2,CACNA2D3,CACNG4,CD3D,CD3E,CD4,FCER1G,FYN,GRB2,HLA-A,HLA-B,HLA-DMA,HLA-DMB,HLA-DOA,HLA-DPA1,HLA-DPB1,HLA-DQA1,HLA-DQA2,HLA-DQB1,HLA-DRA,HLA-DRB1,LCP2,MAP3K8,NFATC2,NFKB1,PLCG2,PPP3CB,RAC2,TRBC1,TRDC,VAV1
Antiproliferative Role of TOB in T Cell Signaling	0	0.0258	0	CD3D,CD3E,CDKN1B,DPP7,FCER1G,SKP2,TGFB1,TGFBR2,TOB1,TRBC1,TRDC
PI3K Signaling in B Lymphocytes	0	0.0526	4.379	ATF4,ATF5,ATF6B,BLNK,CD180,CD40,CD79A,DAPP1,FYN,IGHA1,IGHG1,IGHG2,IGHG3,IGHG4,IGHM,IGKC,INPP5D,IRS4,LYN,NFATC2,NFKB1,PIK3AP1,PLCB2,PLCG2,PLCH2,PPP3CB,PRKCB,PTPRC,SYK,TLR4,VAV1
Cell Cycle Control of Chromosomal Replication	0	0.0179	NaN	TOP2A
Hematopoiesis from Pluripotent Stem Cells	0	0.0358	NaN	CD3D,CD3E,CD4,CD8A,CSF1,FCER1G,IGHA1,IGHG1,IGHG2,IGHG3,IGHG4,IGHM,IGKC,JCHAIN,TRBC1,TRDC
GDNF Family Ligand-Receptor Interactions	0	0.0395	NaN	GRB2,MAPK12,PLCG2
Heparan Sulfate Biosynthesis	0	0.0444	1	AARS1,CHST15,CHST2,PRDX6
Retinoate Biosynthesis I	0	0.0465	NaN	ALDH1A1,DHRS3
Heparan Sulfate Biosynthesis (Late Stages)	0	0.0482	1	AARS1,CHST15,CHST2,PRDX6
Ubiquinol-10 Biosynthesis (Eukaryotic)	0	0.0385	NaN	MICAL1
The Visual Cycle	0	0.0417	NaN	DHRS3
Pyridoxal 5'-phosphate Salvage Pathway	0	0.0462	NaN	MAP3K8,PRKCD,PRKCH
Triacylglycerol Degradation	0	0.0517	NaN	AARS1,MGLL,PRDX6
Chondroitin Sulfate Biosynthesis	0	0.0328	NaN	CHST15,CHST2
Dermatan Sulfate Biosynthesis	0	0.0317	NaN	CHST15,CHST2
Dermatan Sulfate Biosynthesis (Late Stages)	0	0.04	NaN	CHST15,CHST2
Superpathway of D-myo-inositol (1,4,5)-trisphosphate Metabolism	0	0.0455	NaN	INPP5D
Serotonin Degradation	0	0.0411	NaN	ALDH1A1,ALDH3B1,IL4I1
TCA Cycle II (Eukaryotic)	0	0.0435	NaN	SUCLA2
Retinol Biosynthesis	0	0.0208	NaN	DHRS3
Tryptophan Degradation III (Eukaryotic)	0	0.0435	NaN	TBXAS1
Salvage Pathways of Pyrimidine Ribonucleotides	0	0.0515	1.342	APOBEC3G,MAP3K8,NME4,PRKCD,PRKCH
Chondroitin Sulfate Biosynthesis (Late Stages)	0	0.0377	NaN	CHST15,CHST2
Superpathway of Melatonin Degradation	0	0.0145	NaN	IL4I1
Histidine Degradation VI	0	0.0435	NaN	MICAL1
Stearate Biosynthesis I (Animals)	0	0.0563	2	ACSL1,LPCAT4,SLC27A4,TBXAS1
Pregnenolone Biosynthesis	0	0.0455	NaN	MICAL1
Oxidative Phosphorylation	0	0.0179	NaN	NDUFS5,UQCRC1
BER (Base Excision Repair) Pathway	0	0.0455	NaN	ARL6IP5,HMGB1
SAPK/JNK Signaling	0	0.0219	1.342	CD3D,CD3E,FCER1G,GNB3,GNB4,GNG10,GRB2,MAPK12,RAC2,TRBC1,TRDC
Insulin Receptor Signaling	0	0.05	-0.378	FOXO1,FYN,GRB2,INPP5D,IRS4,PPP1R14A,VAMP2
Phototransduction Pathway	0	0.0185	NaN	GNB3
Neurotrophin/TRK Signaling	0	0.0256	NaN	ATF4,GRB2
PPAR Signaling	0	0.0561	-2.449	GRB2,NFKB1,NR1H3,PDGFRB,STAT5A,TNFRSF1B
cAMP-mediated signaling	0	0.0551	1.897	ADCY7,AKAP11,ATF4,DUSP1,DUSP6,ENPP1,GNAI1,GNAI2,P2RY13,PALM2AKAP2,PDE1B,PDE4D,PPP3CB
NF-κB Signaling	0	0.0403	2.524	BMP4,CD3D,CD3E,CD40,EGFR,FCER1G,FGFR3,FLT4,HDAC2,MAP3K8,NFKB1,PDGFRB,PLCG2,PRKCB,TGFBR2,TLR1,TLR4,TLR8,TNFAIP3,TNFRSF1B,TRAF3,TRBC1,TRDC
BMP signaling pathway	0	0.044	1	BMP4,GRB2,MAPK12,NFKB1
Gustation Pathway	0	0.0545	0.302	ADCY7,CACNA2D2,CACNA2D3,CACNG4,GNB3,LIPA,P2RX7,P2RY13,P2RY8,PLCB2,TAS2R7
Cancer Drug Resistance by Drug Efflux	0	0.0345	NaN	FOXO1,NFKB1
Th17 Activation Pathway	0	0.0248	2.646	BATF,CD3D,CD3E,DEFB124,FCER1G,IRF4,JAK3,NFATC2,NFKB1,RUNX1,TRBC1,TRDC
NER (Nucleotide Excision Repair, Enhanced Pathway)	0	0.011	NaN	TOP2A
Apelin Pancreas Signaling Pathway	0	0.0435	NaN	MAPK12,NFKB1
IL-23 Signaling Pathway	0	0.0435	NaN	NFKB1,RUNX1
