# Supplementary material for: Spatial transcriptomics mapping of immune cell and TGFβ signalling pathway heterogeneity in testicular germ cell tumours
Source: Andrology. 2025 Jul 22;14(1):210–27. doi: 10.1111/andr.70100 (PMC12670472; doi:10.1111/andr.70100)
Supplement: Supplementary file 10 — Supporting Information [file ANDR-14-210-s012.xlsx]

## Sheet: Sheet1
IPA Upstream Regulators: Seminoma area 1 vs area 2
Upstream Regulator	Expr Log Ratio	Molecule Type	Predicted Activation State	Activation z-score	Flags	p-value of overlap	Target Molecules in Dataset	Mechanistic Network
lipopolysaccharide		chemical drug	Activated	10.252		2.07e-90	AAMDC,AARS1,ABCA1,ABCA3,ABCC4,ABCC5,ACE,ACKR1,ACP5,ACSL1,ACTA2,ADA,ADGRE2,ADM,AIF1,AIM2,ALDH1A1,ALDOA,ALDOC,ANGPTL4,ANXA1,ANXA11,AOAH,APOBEC3G,APOC1,APOE,APOL6,APP,ARG2,ARL4C,ARPC1B,ARRDC3,ATF4,ATF6B,B2M,BACE1,BATF,BCL2,BCL3,BGN,BIRC3,BLNK,BMP4,BRDT,BTG1,C1QA,C1QC,C1R,CALHM6,CALR,CAMP,CARD6,CASP1,CASP4,CAV1,CBLB,CCDC85C,CCL19,CCL2,CCL5,CCN2,CCNB1,CCND3,CD14,CD163,CD180,CD33,CD37,CD3E,CD4,CD40,CD4…	787 (19)
IFNG	0.053	cytokine	Activated	8.461		2.52e-87	A2M,ABCA1,ABCA6,ACE,ACSS1,ACTA2,ADA2,ADCY7,ADGRG2,ADM,AIF1,AIM2,ALPL,ANGPTL4,APOBEC3G,APOL1,APOL6,APP,ARG2,ARL6IP5,ASNS,ATF4,AUTS2,B2M,BACE1,BATF,BCL2,BCL3,BIRC3,BLNK,BST2,BTG1,BTN3A1,BTN3A2,C1QA,C1QB,C1QC,C1R,C4A/C4B,CALCOCO2,CALHM6,CARD6,CASP1,CASP4,CAV1,CCL19,CCL2,CCL5,CCN2,CCND3,CD14,CD163,CD2,CD27,CD4,CD40,CD44,CD68,CD72,CD74,CDC20,CDKN1A,CDKN1B,CELSR2,CENPJ,CFH,CFLAR,CIITA,COL1A1,CORO1A,CSF…	637 (14)
dexamethasone		chemical drug	Inhibited	-2.002		3.18e-78	ABCA1,ACE,ACSL1,ACTA2,ACTG2,ACTR3,ADAM15,ADGRG2,ADM,AIF1,ALDH1A1,ALPL,ANGPTL4,ANXA1,APOE,APOL6,APP,ARG2,ARHGAP25,ARL4C,ASNS,ASPH,ATF4,ATP11B,B2M,BACE1,BATF,BCL2,BCL3,BEX3,BGN,BHLHE40,BIRC3,BNIP3,BTG1,BTG2,BTN3A2,C1QB,CALR,CAMP,CARD6,CASP1,CASP4,CAST,CAV1,CBLB,CBR3,CCL19,CCL2,CCL4L1/CCL4L2,CCL5,CCN2,CCND3,CD14,CD163,CD3D,CD3E,CD40,CD44,CD47,CD52,CD59,CD74,CDCA7L,CDH4,CDKN1A,CDKN1B,CFLAR,CHI3L1,CHI…	797 (19)
Immunoglobulin		complex	Activated	2.702		1.98e-73	ACSL1,ACTA2,ADGRE5,ADM,AIF1,AIM2,ALDOA,ANTXR1,APOC1,APOE,APOL2,APP,B2M,BATF,BCL2,BCL3,BHLHE40,BIRC3,BMP4,BST2,C1QA,C1QB,C1QC,C7,CALHM6,CALR,CASP1,CASP4,CCL19,CCL2,CCL5,CCN2,CCND3,CD14,CD163,CD300A,CD33,CD40,CD44,CD68,CD72,CD74,CD8A,CD93,CDKN1A,CDKN1B,CFLAR,CHST2,CIITA,COL1A1,COL3A1,COL4A1,COL4A2,COL6A3,CRISPLD2,CSF1,CSF1R,CST3,CST7,CTLA4,CTSA,CTSB,CTSD,CTSH,CTSS,CTSZ,CXCL10,CXCL11,CXCL13,CXCL16,C…	686 (16)
TNF	0.014	cytokine	Activated	9.047		9.03e-67	A2M,ABCA1,ACE,ACP5,ACSL1,ACTA2,ADAM8,ADCY7,ADM,ANGPTL4,ANXA1,ANXA11,APBB1IP,APOE,APOL1,APP,ARHGDIB,ARHGEF5,ARHGEF6,ARL6IP5,ARRDC3,ATF4,B2M,B4GALT1,BACE1,BCL2,BCL3,BGN,BHLHE40,BIRC3,BMP4,BST2,BTG1,BTG2,BTN3A3,C1QTNF4,C1S,C4A/C4B,CALHM6,CALR,CAMP,CARD16,CARD6,CARD8,CASP1,CASP4,CAV1,CBR3,CCL14,CCL19,CCL2,CCL5,CCN2,CCND3,CD14,CD163,CD3E,CD4,CD40,CD44,CD47,CD59,CD74,CD82,CDH3,CDKN1A,CDKN1B,CEMIP2,CFLA…	722 (17)
IL4	0.022	cytokine	Activated	4.394		7.29e-63	ABCA1,ABLIM1,ACP5,ACSL1,ACTA2,ADAM8,ALDOC,ANXA1,ANXA6,APOE,APOL6,APP,ARG2,AUTS2,BACE2,BATF,BCL2,BCL3,BHLHE40,BNIP3,BNIP3L,BST2,CARD16,CCL2,CCL5,CCND3,CD14,CD163,CD2,CD300A,CD33,CD40,CD44,CD6,CD72,CD74,CD79A,CD8A,CDKN1A,CDKN1B,CFLAR,CIITA,CIMAP1B,CITED1,COL1A1,COL3A1,COL6A3,CRISPLD2,CSF1,CSF1R,CST7,CTLA4,CTSC,CTSL,CXCL10,CXCL11,CXCL16,CXCL9,CYBB,CYRIA,DOCK10,DTX3L,EFHD2,ENTPD1,EPAS1,FAM162A,FCER1G…	717 (19)
TGFB1	0.781	growth factor	Activated	3.005		2.17e-56	ABCA1,ACE,ACKR1,ACSS1,ACTA2,ACTG2,ADAM15,ADGRG2,ADM,AIM2,ALDOA,ANGPTL4,ANXA11,APOE,APP,ARHGAP35,ASNS,ATF4,AUTS2,B2M,BACE1,BCL2,BCL3,BGN,BHLHE40,BIRC3,BMP4,BNIP3L,BTG1,C1QA,C1QB,C1QC,C1R,C1S,CADM1,CALCOCO2,CALR,CAMP,CASP1,CASP4,CAV1,CBR3,CCDC85B,CCL2,CCL5,CCN2,CCNB1,CCND3,CD14,CD163,CD300A,CD4,CD40,CD44,CD59,CD68,CD72,CD74,CDC20,CDH4,CDKN1A,CDKN1B,CELSR2,CFH,CHI3L1,CIITA,CNN3,COL1A1,COL3A1,COL4A1,…	837 (24)
tretinoin		chemical drug	Activated	7.61		4.32e-56	A2M,ABCA1,ABLIM1,ACSL1,ACTR3,ADA,ADD3,ADGRE2,ADM,ALDH1A1,ALPL,ANGPTL4,ANXA1,ANXA6,APBB1IP,APOE,APP,ASB2,ASNS,ATF4,ATP2A3,BACE1,BATF,BCL2,BCL3,BHLHE40,BIRC3,BMP4,BNIP3,BNIP3L,BTG1,BTG2,C1QA,C1S,CALR,CASP1,CCL19,CCL2,CCL4L1/CCL4L2,CCN2,CCNB1,CCND3,CD14,CD44,CD47,CD52,CD53,CD6,CD68,CD74,CD82,CD93,CDC20,CDKN1A,CDKN1B,CEBPZ,COL1A1,COL3A1,COL4A1,COL4A2,COL6A3,COTL1,CREG1,CSF1R,CTLA4,CTSB,CTSC,CTSD,CTSL…	734 (18)
IL2	-0.131	cytokine	Activated	4.92		2.37e-52	ABCA1,ADAM8,ALDOA,ANXA1,APOBEC3G,ARHGAP25,ARHGEF6,ARHGEF7,ASNS,ATF5,AUTS2,BATF,BCL2,BHLHE40,BIRC3,CARD6,CASP1,CASP4,CBLB,CCL2,CCL5,CCND3,CD2,CD3D,CD40,CD44,CD47,CD59,CD74,CD8A,CDKN1A,CDKN1B,CFLAR,CMKLR1,CPEB4,CSF1,CSF1R,CST7,CTLA4,CTSC,CTSL,CXCL10,CXCR6,CYTIP,DENND2D,DOCK9,DUSP1,DUSP2,DUSP6,ELF1,ENO1,ENTPD1,EPAS1,ETS1,EVL,FADS2,FCER1G,FCGR3A/FCGR3B,FCMR,FGF13,FGF2,FGL2,FOSL2,FOXO1,FYN,GADD45G,GBP…	679 (15)
KRAS	0.251	enzyme		0.572		3.98e-52	ABCA1,ABCA3,ABCC4,ABCC5,ACE,ACSL1,ACTA2,ACTR3,ALDOA,ALDOC,ANGPTL4,APP,ARG2,ARHGDIB,ASPH,ATF5,B2M,BCAM,BCL2,BEX1,BGN,BIRC3,BMP4,BNIP3,CASP1,CAV1,CBR3,CCL2,CCN2,CCNB1,CCND3,CD33,CD40,CD44,CD74,CDH3,CDKN1A,CDKN1B,CELSR2,CHI3L1,CITED1,COL1A1,COL3A1,COL4A1,COL7A1,CPM,CXADR,CXCL10,CYBB,DECR2,DPYSL2,DUSP1,DUSP6,EGFR,ELMO1,ENG,ENO1,ENPP1,EPCAM,ERAP1,ETV4,FLI1,FN1,FTH1,GCLC,GGT1,GGT5,GLI2,GLUL,GMFG,GPC3,G…	676 (18)
IL1B	0.222	cytokine	Activated	5.549		7.31e-51	A2M,ACE,ACKR1,ACTA2,ADAM8,ADM,AIF1,ALDH1A1,ALPL,ANGPTL4,ANTXR1,ANXA1,APOE,APOL6,APP,ARL6IP5,ATF4,ATF5,B2M,BACE1,BCL2,BCL3,BGN,BHLHE40,BIRC3,BMP4,BTG2,C1R,C4A/C4B,CASP4,CCL2,CCL5,CCN2,CD14,CD4,CD40,CD44,CD74,CD82,CDKN1A,CEMIP2,CFLAR,CHI3L1,CIITA,COL1A1,CRISPLD2,CSF1,CTSB,CTSS,CTSZ,CXCL10,CXCL11,CXCL13,CXCL16,CXCL9,CYBA,CYBB,CYTIP,DAB2,DCN,DDX5,DEPP1,DUSP1,EGFR,ENG,ENPP1,EPAS1,EPSTI1,ERRFI1,FADS2,F…	652 (14)
CSF1	0.605	cytokine	Activated	3.097	bias	5.86e-47	ABCA1,ACP5,ADGRE5,APOE,APOL6,APP,BCL2,BHLHE40,BST2,CCL2,CCL5,CCNB1,CCND3,CD163,CD68,CD74,CDKN1A,CDKN1B,CIMAP1B,COL23A1,CPM,CSF1,CSF1R,CTSD,CTSH,CXCL10,CXCL11,CXCL9,CYBB,DTX3L,DUSP1,ENO1,FCER1G,FCGR3A/FCGR3B,FCGRT,FERMT3,FHL2,FN1,FOLR2,GBP1,GPI,GPR34,HK2,HLA-A,HSPA5,ID2,IFI35,IL10RA,IL18BP,IL2RB,IL7R,IRF1,IRF4,IRF8,IRF9,ISG15,ITGA4,ITGAX,JDP2,JUNB,KLF2,LAG3,LAMP1,LAP3,LDHA,LGALS3BP,MMP12,MMP9,MRC1…	602 (15)
Interferon alpha		group	Activated	7.795	bias	1.12e-46	ADA2,AIM2,ANXA1,APOBEC3G,APOL1,APOL2,APOL3,ASNS,AUTS2,B2M,BCL2,BCL3,BMP4,BST2,BTG2,CADM1,CASP1,CAV1,CBLB,CCL19,CCL2,CCL4L1/CCL4L2,CCL5,CCND3,CD40,CD72,CD8A,CDC20,CDKN1A,CDKN1B,CIITA,CLIC2,COL1A1,COL7A1,CTSS,CXCL10,CXCL11,CXCL9,DOCK10,DOCK2,DUSP6,EGFR,ENPP1,ENTPD1,EPSTI1,FCGR1A,FOSL2,GBP1,GBP2,GBP5,GCLC,GIMAP4,HLA-A,HLA-B,HLA-C,HLA-F,HLA-G,HMOX1,HSPA1A/HSPA1B,ICAM1,IFI27,IFI35,IGFBP4,IGLL1/IGLL5,I…	559 (15)
poly rI:rC-RNA		biologic drug	Activated	9.526	bias	1.31e-46	ABCA1,ADAMDEC1,ANXA1,APOBEC3G,APOL1,APOL2,APOL3,APOL6,APP,ARG2,ATF4,AUTS2,B2M,BCL2,BCL3,BIRC3,BNIP3,BST2,BTN3A3,C1R,CAMP,CARS2,CASP1,CCL2,CCL4L1/CCL4L2,CCL5,CCND3,CD14,CD163,CD33,CD40,CD44,CD47,CD74,CD82,CDC20,CDKN1A,CFH,CFLAR,CIITA,CSF1,CTSS,CXCL10,CXCL11,CXCL9,DARS1,DTX3L,DUSP1,EPSTI1,ETS1,FCGR1A,FGF2,FLI1,FN1,GBP1,GBP2,GBP4,GBP5,HAVCR2,HLA-A,HLA-B,HLA-C,HLA-DMA,HLA-DMB,HLA-DRA,HLA-E,HLA-F,HLA-…	684 (18)
STAT3	0.463	transcription regulator	Activated	2.963		5.89e-45	A2M,ACTA2,ADM,ALDH1A1,ALPL,AMER1,ANGPTL4,ARG2,ATP6AP2,BATF,BCL2,BCL3,BEX1,BEX2,BNIP3L,BST2,CA9,CALHM6,CASP1,CASP4,CCL2,CCL5,CCN2,CCNB1,CD163,CD40,CD44,CD74,CDKN1A,CDKN1B,CFH,CFLAR,CHI3L1,CIITA,COL1A1,COL3A1,CTLA4,CTSB,CTSL,CXCL10,CXCL13,CXCL9,CXCR6,DUSP1,ENTPD1,EPAS1,ETS1,FCER1G,FCGR1A,FGF2,FGL2,FLI1,FN1,GADD45G,GBP2,GBP5,GLIPR1,GZMA,GZMK,HAVCR2,HEG1,HEY1,HK2,HLA-A,HLA-DMA,HLA-DQA1,HMOX1,HOXA10,I…	588 (14)
beta-estradiol		chemical - endogenous mammalian		1.984		7.89e-45	A2M,AARS1,ABCA1,ABCA3,ABCC5,ABLIM1,ACE,ACP5,ACSL1,ACSS1,ACTA2,ADA,ADAMDEC1,ADAMTSL4,ADGRG2,ADGRL4,ADM,AIF1,ALDOA,ALPG,ALPL,ANAPC4,ANTXR1,ANXA1,APOE,APP,ARHGAP35,ARPC1B,ASAH1,ASB2,ATF5,ATP6AP2,B4GALT1,BACE1,BACE2,BATF,BCL2,BEX2,BGN,BHLHE40,BICD1,BIRC3,BLNK,BMP4,BNIP3L,BTG1,BTG2,C1QTNF6,C4A/C4B,CACNG4,CADM1,CALR,CASP4,CAST,CAV1,CCL2,CCL5,CCN2,CCNB1,CCND3,CD14,CD40,CD44,CD68,CD74,CD93,CDC20,CDKN1A,C…	761 (21)
TP53	-0.065	transcription regulator	Activated	3.342		6.93e-43	A2M,ABCA1,ACE,ACSL1,ACSS1,ACTA2,ADA,ADAM8,ADAMTSL4,ADD3,ADGRE5,ALDH1A1,ALDOA,ALDOC,ANAPC4,ANGPTL4,ANTXR1,ANXA1,ANXA6,APOBEC3C,APOE,APOL1,APP,ARPC1B,ASNS,ATF4,BCL2,BCL3,BHLHE40,BIRC3,BNIP3,BTG1,BTG2,C1QC,CA9,CASP1,CASP4,CAV1,CCL2,CCL5,CCN2,CCNB1,CCND3,CD3E,CD44,CD47,CD59,CD82,CDC16,CDC20,CDH3,CDKN1A,CDKN1B,CEP170B,CFLAR,CNN3,COL14A1,COL1A1,COL3A1,COL4A1,COL4A2,COL7A1,COMT,CORO1A,CSF1,CSF1R,CSK,CTS…	725 (20)
IL10	-0.167	cytokine		1.545		9.41e-43	ABCA1,ABCA6,ACTA2,ADM,ARG2,ASAH1,BCL2,BCL3,CAMP,CCL19,CCL2,CCL5,CCND3,CD14,CD163,CD2,CD40,CD44,CD68,CD72,CD74,CDKN1A,CDKN1B,CFLAR,CIITA,COL1A1,CSF1,CSF1R,CTLA4,CTSA,CTSB,CTSC,CTSD,CTSH,CTSS,CTSZ,CXCL10,CXCL11,CXCL13,CXCL16,CXCL9,DCN,DEPP1,DUSP1,FCER1G,FCGR1A,FCGR3A/FCGR3B,GNS,GZMA,HLA-DMA,HLA-DQB1,HLA-G,HMOX1,ICAM1,IFI30,IGFBP4,IL10RA,IL17RA,IL2RG,IL7R,INPP5D,IRF1,ITGA4,ITGAL,ITGB7,KLRC4-KLRK1/KL…	706 (17)
RELA	-0.168	transcription regulator	Activated	6.105	bias	1.31e-41	A2M,ACTA2,APOE,APP,ARHGDIB,ATP6AP2,B2M,BACE1,BCL2,BCL3,BEX1,BEX2,BHLHE40,BIRC3,BNIP3L,BTG2,CAMP,CARD8,CAV1,CCL19,CCL2,CCL5,CCN2,CD14,CD40,CD44,CD59,CDKN1A,CDKN1B,CEMIP2,CHI3L1,CIITA,COL1A1,CTSB,CXCL10,CXCL11,CXCL9,CYBB,DOCK8,DUSP1,EGFR,ELMO1,EPAS1,EPCAM,ERAP1,ERAP2,FCGRT,FGF2,FN1,GBP1,GLI2,GPRIN3,HLA-A,HLA-B,HMOX1,ICAM1,IGFBP2,IGHG1,IGHM,IGKC,IL15RA,IL2RA,IL32,IL7R,INPP4B,IRF1,IRF4,ISG15,ISG20,JU…	632 (17)
STAT1	2.204	transcription regulator	Activated	6.207		3.14e-41	A2M,ABCA1,ACE,APOBEC3G,APOE,APOL4,APOL6,B2M,BCL2,BCL3,BST2,BTG1,C1R,C1S,C4A/C4B,CALHM6,CASP1,CASP4,CCL19,CCL2,CCL5,CCN2,CCND3,CD14,CD40,CD44,CDKN1A,CDKN1B,CIITA,COL1A1,COL3A1,CTSS,CXCL10,CXCL11,CXCL9,EPSTI1,FCER1G,FCGR1A,FGF2,FGL2,FN1,FOXO1,FURIN,GBP1,GBP2,GBP4,GBP5,HAVCR2,HEY1,HLA-DQA1,HLA-E,HTRA1,ICAM1,IFI27,IFI30,IFI35,IL15RA,IL18BP,IRF1,IRF2,IRF8,IRF9,ISG15,ITGAX,MAFA,MMP9,MUC1,NFKB1,NR1H3,PA…	639 (14)
ETV6-RUNX1		fusion gene/product	Inhibited	-6.886	bias	2.92e-40	ABLIM1,ADCY7,ADM,AIM2,ARHGAP25,BCL3,CCL5,CD40,CD44,CD72,CD79A,CLIC1,CORO1A,CSK,CYBA,CYBB,ENG,FCGRT,FGD2,FTH1,GBP2,GIMAP4,GPSM3,H4C12,H4C16,H4C2,H4C3,H4C4,H4C6,H4C8,HCST,ICAM1,ID2,IFI30,IFI35,IL15RA,IRF1,IRF2,IRF4,IRF8,IRF9,ISG15,ISG20,ITGA4,ITGAL,ITGB2,JAK3,LCP2,LGALS1,LST1,LTB,LYN,MMP9,MS4A1,NOTCH1,PAG1,PCP4,PDGFRB,PECAM1,PMAIP1,POU2F2,PPP3CB,PRMT2,PROM1,PSMB9,PTPRC,PTPRCAP,RAC2,RASAL3,RBM38,RGL…	325 (7)
IL15	-0.074	cytokine		1.938		3.73e-40	ACTG2,ALDOA,ALDOC,ANXA1,ARHGDIB,ATF4,BCL2,BTG1,CBLB,CCL19,CCL2,CCL5,CCN2,CCND3,CD2,CD33,CD40,CD44,CD53,CD59,CD74,CD84,CD8A,CDKN1A,CDKN1B,CMKLR1,CORO1A,CSF1,CXCL10,CXCR6,ENO1,ETS1,EXOSC8,FBP1,FCGR3A/FCGR3B,FKBP1A,FYB1,FYN,GGT5,GPI,GZMK,HAVCR2,HCST,HK2,HLA-DRA,HMOX1,IFI35,IL15RA,IL2RA,IL2RB,IL2RG,IL32,IL7R,IRF1,ISG15,ITGAX,ITGB7,JUNB,KIT,KLF2,KLRB1,KLRC4-KLRK1/KLRK1,LAMP1,LAPTM5,LCP1,LDHA,LSP1,LYN,…	709 (18)
filgrastim		biologic drug	Inhibited	-2.771		4.69e-40	ACSL1,ADAM15,ALPL,ANXA1,ARHGAP25,ATP11B,B2M,BATF,BEX3,BIRC3,BTG2,CARD6,CAST,CCL5,CCND3,CD163,CD44,CD52,CD59,CD74,CHIT1,CLEC4D,COL27A1,CSF1R,CST3,CST7,CXCL10,CYBB,EMILIN2,ENO1,EPSTI1,FBP1,FCER1G,FCMR,FGL2,GBP1,GBP5,GLIPR1,GNS,GOLIM4,GPR34,GZMA,GZMK,HEY1,HLA-DMB,HLA-DPA1,HLA-DPB1,HLA-DQB1,HLA-DRA,HLA-DRB1,IGKC,IL2RB,IL32,ISG15,ITGA4,ITGB7,KIT,KLRB1,KLRC4-KLRK1/KLRK1,LAP3,LDHA,LGALS2,LGALS3,LILRA5,L…
resiquimod		chemical drug	Activated	4.003		3.64e-37	ACTR3,ADA,ADAM8,AIF1,AIM2,APOBEC3G,APOL3,ARPC1B,ATF4,BATF,BCL2,BLNK,BNIP3,BST2,BTN3A1,BTN3A2,BTN3A3,C4A/C4B,CASP4,CCL19,CCL2,CCL4L1/CCL4L2,CCL5,CD180,CD27,CD40,CD44,CHST2,CIITA,CSF1R,CSK,CXCL10,CXCL11,CXCL13,CXCL9,DNAJC3,DOCK10,FCER1G,FCGR1A,FGF2,FOXO1,GBP1,GM2A,HAVCR2,HERPUD1,HEY1,HSPA5,ICAM1,IGFBP4,IGLL1/IGLL5,IL2RA,IRF4,IRF9,ISG15,ISG20,ITGAX,JAK3,LAP3,LAX1,LGALS1,LGALS3,LYN,MGLL,MS4A1,MVP,MYO…	582 (15)
IL6	0.057	cytokine	Activated	6.32		7.03e-37	A2M,ABCA1,ABCC5,ACTA2,ADGRE5,ADGRL2,ADM,AIM2,ALDH1A1,ANXA1,APOE,APP,ARL4C,BATF,BCL2,BCL3,BGN,BHLHE40,BST2,BTG2,CASP1,CASP4,CCL2,CCL5,CCN2,CCNB1,CD14,CD163,CD40,CD44,CD53,CD68,CD74,CD79A,CD82,CDC20,CDKN1A,CDKN1B,CEMIP2,CFH,CFLAR,CIITA,COL1A1,COL3A1,CSF1,CSF1R,CST3,CTSB,CTSC,CXCL10,CXCL13,CYBB,CYTIP,DCN,DUSP1,DUSP6,EGFR,ERRFI1,ETV4,FCGR1A,FCGRT,FGF2,FLI1,FN1,GADD45G,GBP2,HLA-A,HLA-DMA,HLA-DQA1,HMOX…	653 (14)
APP	-0.663	other	Activated	2.586		1.74e-35	ABCA1,ACTA2,AIF1,ALDOA,ALDOC,ANXA6,APOE,APP,ARL6IP5,ARRDC3,ATF4,ATOX1,BACE1,BACE2,BCL2,BMP4,C1R,C1S,C4A/C4B,CALR,CASP1,CAST,CCL2,CCL5,CCN2,CCNB1,CD151,CD40,CD44,CD59,CD68,CD74,CD82,CDH3,CDKN1A,CFH,CFLAR,CLIC1,CSF1,CSF1R,CTSB,CTSD,CXCL10,CYBB,CYRIA,DCN,DPYSL2,EGFR,ENG,ENO1,EPAS1,EVL,FCGR1A,FGF2,FKBP1A,FN1,FTH1,FYN,FZD3,FZD7,GBP2,GBP4,GPI,GPM6B,GRB2,H2AC7,H2BC5,HAVCR2,HERPUD1,HEY1,HLA-E,HMGB1,HMOX1…	715 (22)
IL27	-0.148	cytokine	Activated	6.707	bias	3.43e-34	APOBEC3G,APOL1,B2M,BST2,CCL2,CCL5,CCND3,CD14,CD163,CD74,CFLAR,CIITA,CTLA4,CXCL10,CXCL11,CXCL9,DEPP1,DTX3L,ENTPD1,GADD45G,GBP1,GBP2,HLA-A,HLA-B,HLA-C,HLA-DMA,HLA-DMB,HLA-DOA,HLA-DPA1,HLA-DQA1,HLA-DQB1,HLA-DRA,HLA-E,ICAM1,ID2,IFI27,IFI35,IL15RA,IL18BP,IL2RA,IL32,IRF1,IRF9,ISG15,ISG20,LAG3,MAF,MRC1,PARP9,PLAAT4,PSMB10,PSMB8,PSMB9,PSME1,SP100,STAT1,TAP1,TNFRSF4,TNFSF10,TRIM14,TRIM22,UBD,UBE2L6,VCAM1,…	601 (15)
KLF6	0.159	transcription regulator	Activated	4.265	bias	6.93e-34	ADM,ALDOA,ALDOC,ANGPTL4,ATOX1,BCL3,BIRC3,CASP1,CASP4,CCL2,CCL5,CD44,CD82,CDKN1A,CDKN1B,CFLAR,CHI3L1,CMKLR1,COL1A1,CYBB,EGFR,ENG,GCLC,GNB4,HK2,HMOX1,HSPA5,ICAM1,ID2,IFI30,IL15RA,IL17RA,IRF1,JUNB,LCP2,LDHA,LGALS3,LITAF,LYN,MKI67,MMP12,MMP14,MMP9,MRC1,MVP,NFKB1,NINJ1,P4HA2,PDPN,PFKFB3,PFKP,PGK1,PKM,PLA2G7,PMAIP1,PSMB10,PSME2,SDC1,SEMA4D,SLAMF7,SLC16A3,SLC25A28,SLC2A6,SLC31A2,SOD2,SQSTM1,STAT5A,TAPBP…	546 (16)
IFNA2	-0.248	cytokine	Activated	6.27	bias	2.66e-33	ANXA1,APOL6,ATF5,B2M,BCL2,BST2,C1R,C1S,CAV1,CCL2,CCL5,CDKN1A,CDKN1B,CIITA,CXCL10,CXCL11,CXCL13,CXCL9,ENPP1,EPB41L3,FCER1G,FGF2,GBP1,GBP2,GBP4,H2AC16,HLA-A,HLA-B,HLA-C,HLA-DRB1,HLA-E,HSH2D,IFI27,IFI35,IL2RA,IL2RB,IRF1,IRF9,ISG15,ISG20,LGALS3BP,LILRB2,LILRB4,LYN,MMP9,NPTX2,PARP12,PARP4,PARP9,PLAAT4,PMAIP1,PSME1,RBL2,RIPOR2,SAMSN1,SDC1,SLC15A3,SP100,SP110,STAT1,TAP1,TGM2,THEMIS2,TNFSF10,TRIM14,TRIM2…	562 (16)
NFkB (complex)		complex	Activated	6.184	bias	2.91e-33	A2M,ACTA2,ADM,APOE,APP,ATP6AP2,B4GALT1,BACE1,BATF,BCL2,BCL3,BEX1,BEX2,BIRC3,C1R,CAMP,CARD8,CASP1,CASP4,CAV1,CBR3,CCL2,CCL5,CCN2,CCNB1,CD40,CD44,CD7,CD74,CD82,CDKN1A,CFLAR,CIITA,CSF1,CST7,CXCL10,CXCL11,CXCL9,CYBB,DUSP2,EGFR,ELL2,ENPP1,EPAS1,EPCAM,ERAP1,ERAP2,ETS1,FCGR1A,FGF2,FN1,FTH1,FUCA1,GBP2,GCLC,GLI2,GPR34,GZMK,HLA-A,HLA-DMB,HLA-F,HMOX1,ICAM1,IGFBP2,IGHG3,IGKC,IGLL1/IGLL5,IL10RA,IL15RA,IL2RA,I…	577 (12)
TREX1	-0.232	enzyme	Inhibited	-5.768	bias	2.69e-32	ACSL1,APOL6,APP,ATP2C1,B2M,BST2,CASP1,CAST,CCL2,CCL5,CD40,CD44,CD47,CDKN1A,CFH,CSF1,CXCL10,DTX3L,EPSTI1,FCGR1A,GBP4,GBP5,HLA-DRB1,IFI27,IRF1,IRF2,IRF4,IRF9,ISG15,ISG20,LGMN,MVP,PARP9,PRKCH,PROCR,PSMB8,PSMB9,PSME1,RASSF4,S100A6,SLFN5,SP110,STAT1,TAP1,TAPBP,TLR4,TNFAIP3,TNFSF10,TRAF3,TRIM14,TRIM56,TXNIP,UBA7,UBE2L6,VCAM1,XAF1	397 (17)
IgG		complex		0.021		2.84e-32	ADM,APOE,APP,ASAH1,B2M,BCL2,BCL3,BHLHE40,BIRC3,CALR,CARD6,CCL2,CCL5,CD40,CDKN1A,COL1A1,COL3A1,CSF1,CTLA4,CTSC,CXCL10,DUSP1,ENTPD1,FCGR1A,FGL2,FN1,FOLR2,FOSL2,FOXO1,FURIN,HLA-E,HMGB1,HSPA5,ICAM1,IL2RA,IL2RG,INPP5D,IRF1,IRF4,ISG15,ITGAL,ITGB2,JAK3,JUNB,KLF2,LGALS1,LGALS3,LY9,MAF,MAP3K8,MMP12,MMP9,MS4A1,NHERF1,NINJ1,NOTCH1,PDPN,PEA15,PPIF,PTPN6,SLAMF7,SLC2A3,SLC2A6,SLC40A1,STAB1,STAT1,STAT5A,STAT6,S…	692 (15)
CD3		complex	Activated	4.704	bias	3.14e-32	AARS1,ACTG2,ACTR3,ANXA1,ARHGDIB,ATF4,ATP11B,BATF,BCL2,BIRC3,BST2,BTG1,C1R,CCL5,CCND3,CD2,CD27,CD3E,CD4,CD44,CD53,CD74,CD8A,CDKN1B,CFLAR,CORO1A,CPEB4,CTLA4,CXCL10,CXCR6,CYBA,DOCK2,DUSP2,ETS1,EXOSC8,FCER1G,FKBP1A,FYB1,FYN,GBP1,GFI1,GGT5,GZMA,GZMK,H2AC6,HDAC2,HLA-DQB1,HSPA1A/HSPA1B,HSPA5,ICAM1,IFI35,IGFBP5,IGLL1/IGLL5,IL15RA,IL2RA,IL2RB,IL2RG,IL32,IL4I1,IL7R,IRF1,IRF4,IRF8,IRF9,ITGA4,ITGB7,JAK3,JUNB…	727 (20)
CD40LG	0.046	cytokine	Activated	5.345	bias	2.56e-31	ANXA6,APOBEC3G,ATF5,B2M,BATF,BCL2,BIRC3,BNIP3,BTG1,CASP1,CAST,CCL19,CCL2,CCL5,CCN2,CCND3,CD27,CD40,CD44,CD8A,CDKN1A,CDKN1B,CFLAR,CIITA,CSF1,CTSC,CXCL10,CYTIP,DAPP1,DUSP1,DUSP2,EGFR,FOSL2,FURIN,HK2,HLA-DQA1,HLA-DQA2,HLA-DQB1,HSPA1A/HSPA1B,ICAM1,ID2,IGHG1,IGHG3,IL10RA,IL2RA,IL2RB,IL7R,IRF1,IRF2,IRF4,ISG15,ITGA4,ITGB2,ITGB7,JUNB,LTB,MARCKS,MMP14,MT1H,NFKB1,NINJ1,PALM2AKAP2,PLEK,PMAIP1,PSMB10,PSMB8,P…	681 (17)
IRF1	1.933	transcription regulator	Activated	5.84	bias	7.12e-31	ACTA2,ADAM8,APOL3,APOL6,B2M,BCL2,BST2,C1R,CASP1,CCL19,CCL2,CCL5,CCNB1,CD40,CD74,CDKN1A,CIITA,CTSS,CXCL10,CXCL11,CXCL16,CXCL9,CYBB,ERAP1,FGL2,FN1,GBP2,GBP4,HLA-G,IFI27,IFI35,IL17RA,IL18BP,IRF1,IRF2,IRF4,IRF9,ISG15,LTB,MMP9,ODC1,PCDH7,PLAAT3,PLAAT4,PSMB10,PSMB8,PSMB9,PSME1,PSME2,SELL,SP110,SPI1,STAT1,TAP1,TAP2,TAPBP,TBX3,TGFB1,TMEM140,TNFSF10,TRIM22,UBD,VCAM1,XAF1	556 (15)
IL33	0.116	cytokine	Activated	5.009	bias	8.07e-31	ABCA1,ALDOA,APOE,APP,ARHGAP30,BATF,BCL3,BIRC3,BNIP3,CASP1,CCL2,CCL5,CD40,CD53,CD72,CD82,CDC16,COL3A1,CXCL10,CXCL11,CXCL16,DOCK2,DUSP2,ELMO1,ENTPD1,EPAS1,EPHX2,ETS1,FAM162A,FGD2,FGL2,FOSL2,GFI1,HAVCR2,HMOX1,ICAM1,ID2,IGHM,IKZF3,IL10RA,IL2RA,IL2RB,IL2RG,IL32,IL4I1,IL7R,ITGAX,JUNB,LGALS1,LILRB4,MDK,MMP12,MMP9,NFKB1,NRP1,ODC1,PEA15,PGK1,PILRA,PLA2G4F,POU2F2,PRXL2A,PTPRC,RAMP1,RASGRP1,RASSF4,RGS1,S100…	560 (16)
HRAS	-0.287	enzyme	Activated	2.678		3.02e-30	A2M,ADGRE5,ADM,ANTXR1,ANXA6,APP,ASNS,B2M,BCL2,BIRC3,BMP4,BNIP3,BTG2,C1QC,CACNG4,CAV1,CBX2,CCL5,CCN2,CCNB1,CCND3,CD44,CDH3,CDKN1A,CDKN1B,CFH,COL1A1,COL3A1,COL4A1,CSF1,CSRP2,CTSB,CTSC,CTSS,CTSZ,CXCL10,CXCL11,DUSP1,DUSP6,EGFR,ENPP1,EPCAM,ETS1,ETV4,FGF2,FHL1,FN1,FOSL2,FOXO1,FURIN,GADD45G,GRN,HEY1,HLA-B,HMGB1,HMOX1,HTRA1,ICAM1,ID2,IFI30,IGFBP4,IGFBP5,IGKC,IGLL1/IGLL5,IL17RD,IL7R,IQGAP2,ITGA4,JUNB,KCNC…	633 (22)
SMARCA4	-0.318	transcription regulator	Activated	4.742	bias	3.17e-30	A2M,ABCA1,ACE,ACTA2,ADAM15,AIM2,ALDOC,APOBEC3G,APOL3,ARHGAP30,ARHGDIB,ARL4C,ASNS,BATF,BCL2,BEND5,BMP4,BNIP3,BNIP3L,CARD16,CASP1,CCDC85B,CCL2,CCN2,CD44,CD47,CD52,CD74,CDKN1A,CDKN1B,CIITA,CLIC2,COL1A1,COL7A1,COTL1,CPM,CSF1,CTSB,CTSH,CTSS,CXCR6,DUSP6,FBP1,FHL2,FLNB,FN1,FOSL2,GADD45G,GBP1,GCLC,GIMAP2,GMFG,GSTO1,HCLS1,HCST,HEY1,HLA-B,HLA-C,HLA-DRA,HLA-E,HLA-F,ICAM1,IFI27,IFI30,IGFBP4,IGFBP5,IGFBP7,IGH…	662 (21)
CSF2	-0.083	cytokine	Activated	5.83	bias	5.18e-30	ABCA1,ACE,ACP5,ACTA2,ADA,ADAM8,ADGRE5,ANXA1,BCL2,BCL3,BIRC3,C4A/C4B,CARD16,CARD6,CASP1,CCL2,CCNB1,CCND3,CD14,CD163,CD180,CD33,CD40,CD74,CD8A,CDC20,CDKN1A,CDKN1B,CFH,CIITA,CSF1,CSF1R,CTLA4,CTSC,CXCL10,CYBB,DUSP2,DUSP6,EPCAM,FCGR1A,FOLR2,GRK3,HK2,HLA-DQB1,HMGB1,HMOX1,HSPH1,ICAM1,ID2,IL2RA,IL32,INPP5D,IRF2,IRF4,ITGA4,ITGAX,JUNB,LCP1,LDHA,LTB,LY75,LY9,MKI67,MMP14,MMP9,MPP1,MRC1,NFATC2,NFKB1,NR1H3,NRP…	733 (19)
ELF3-AS1		other		1.249	bias	7.51e-30	H1-3,H1-4,H1-5,H2AC13,H2AC14,H2AC16,H2AC20,H2AC25,H2AC6,H2AC8,H2BC11,H2BC13,H2BC14,H2BC15,H2BC17,H2BC18,H2BC21,H2BC26,H2BC4,H2BC5,H2BC6,H2BC7,H2BC8,H3C10,H3C2,H3C6,H3C7,H3C8,H4C12,H4C16,H4C2,H4C3,H4C4,H4C5,H4C8
MAPK1	0.254	kinase	Inhibited	-3.642		1.35e-29	ANGPTL4,APOE,APOL6,ARG2,BCL2,BST2,BTN3A3,C1S,CAV1,CCL2,CCL5,CCN2,CCNB1,CD84,CDKN1A,CDKN1B,CHST2,COL7A1,CTSB,CXCL11,DAB2,DCN,DOCK10,DUSP1,DUSP2,EPCAM,ERAP1,FCMR,FHL2,FN1,FOSL2,FOXO1,GBP1,GBP2,GBP5,HLA-B,HLA-C,HLA-DMA,HLA-E,HMOX1,HOMER1,IFI27,IFI30,IFI35,IGFBP7,IL2RA,IRF9,ISG15,ISG20,JUNB,LAG3,LAMA4,LAP3,LGALS1,LGALS3,LGALS3BP,MKI67,MMP9,MVP,NKG7,NPTX2,NRP1,NUPR1,PARP12,PLA2G4F,POU2F2,PRSS12,PSMB8,…	614 (19)
MAPT	-0.041	other	Activated	3.17		2.58e-29	A2M,AARS1,ACTR1A,AIF1,ALDOA,ANXA6,APP,ASAH1,ATOX1,B4GALT1,BACE1,BCL3,C1QB,C1R,C1S,C4A/C4B,CAST,CCL2,CCNB1,CD14,CD44,CD74,CD84,CDKN1A,CDKN1B,CORO1A,CST7,CTSC,CTSD,CTSS,CTSZ,CXCL10,CXCL13,CXCL16,CYBB,DMXL2,DOCK2,DPYSL2,ENO1,EPSTI1,FCGR3A/FCGR3B,FGFR3,FKBP1A,FYN,GBP2,GBP4,GBP5,GPM6B,H2AC7,H2BC5,H3C2,H4C2,HLA-A,HLA-DQA1,HLA-DQB1,HLA-E,HMOX1,HSPA1A/HSPA1B,HSPA5,HSPH1,ICAM1,IDUA,IGFBP2,ISG15,ITGAX,ITGB…	697 (21)
KDM1A	-0.38	enzyme	Inhibited	-2.662		3.02e-29	A2M,ACTA2,ADM,ARHGDIB,B4GALT1,BCL3,BRDT,C1QB,C4A/C4B,CCL2,CCL5,CD74,CD84,CDH4,CDKN1A,CIITA,COL1A1,CST7,CTSC,CTSD,CTSS,CTSZ,CXADR,CXCL10,CXCL13,CXCL16,CXCL9,CYBB,DAPP1,DOCK2,ELL2,EPSTI1,FCGR3A/FCGR3B,FN1,FOXO1,GATA4,GBP2,GBP4,GBP5,HLA-A,HLA-DQA1,HLA-DQB1,HMOX1,HSD11B1,ID2,IGFBP2,IGFBP4,IKZF3,IQGAP2,ISG15,ITGAX,ITGB2,KLF2,LAG3,LCP1,LGALS3BP,LY86,LY9,LYZ,MPEG1,OVOL2,PARP4,PDPN,PROM1,PTPRC,RNF213,S10…	657 (23)
CpG ODN 2006		chemical reagent	Activated	4.866		1.24e-28	ACTR3,ADA,ARPC1B,BATF,BIRC3,BLNK,BST2,BTN3A1,BTN3A2,BTN3A3,CCL2,CCL5,CD27,CD40,CDKN1B,CSK,CXCL10,CXCL11,CXCL9,DOCK10,EPSTI1,GBP1,GBP4,GBP5,ICAM1,IFI27,IFI35,IGLL1/IGLL5,IL15RA,IL2RA,IL2RB,IRF9,ISG20,LAX1,LGALS1,LGALS3,LYN,MS4A1,MVP,MYO1C,MYO1G,NCKAP1L,NFKB1,PDE4D,PRKCB,PSME2,PTPN6,RFTN1,RUNX1,SELL,SELPLG,SLAMF7,SLC25A19,SP100,STAT1,TGFB1,THEMIS2,TLR4,TNFAIP3,TNFSF10,TRIM5,TYROBP,VASP,VAV1,VCAM1,V…	443 (15)
MYC	0.256	transcription regulator	Inhibited	-4.051		1.5e-28	ABCA1,ABCA3,ABCC4,ACSS1,ACTA2,ACTR3,ADM,AIF1,ALDOA,ANGPTL4,ANXA6,APP,ARHGAP25,ARHGEF7,ASNS,ATF4,BCL2,CASP1,CAST,CAV1,CCL5,CCNB1,CCND3,CD151,CD44,CD47,CDC20,CDKN1A,CDKN1B,CFLAR,CHST15,CITED1,CNFN,COL14A1,COL1A1,COL3A1,COL4A1,COL4A2,COL6A3,CSF1R,CSRP2,CTSB,CTSD,CXCL10,CXCL11,CXCL9,DDX5,DUSP1,DUSP2,DUSP6,ENO1,EPCAM,ERAP1,EXOSC8,FADS2,FARP1,FCGR1A,FCGR3A/FCGR3B,FCGRT,FN1,FTH1,GADD45G,GATA4,GBP2,GBP4,…	745 (21)
tetradecanoylphorbol acetate		chemical drug	Activated	6.308		1.8e-28	ABCA1,ACE,ADAM15,ADAM8,ADM,ANGPTL4,ANXA1,APOBEC3G,APP,ATP11B,ATP2A3,BCL2,BCL3,BIRC3,BMP4,BNIP3L,BTG1,BTG2,CASP1,CAV1,CCL2,CCL5,CCN2,CCND3,CD14,CD163,CD4,CD44,CD52,CD68,CDKN1A,CDKN1B,CFLAR,CHST2,CIITA,CSF1,CSF1R,CTLA4,CTSB,CTSD,CTSH,CXCL10,CXCL13,CYBA,CYBB,DAB2,DENND3,DNAJC3,DUSP1,DUSP2,DUSP6,EFNB2,EGFR,ERRFI1,ETS1,FCER1G,FCGR1A,FGF2,FOSL2,FTH1,FURIN,GCLC,GNAI2,GNB3,GPHA2,GPR34,H2AC20,H4C3,HK2,HLA…	742 (18)
fluticasone propionate		chemical drug	Inhibited	-2.55		2.56e-28	ADAMDEC1,ADM,ANGPTL4,ARHGAP25,BGN,C1QB,CAMP,CCL2,CCL4L1/CCL4L2,CCL5,CD163,CD4,CD74,CHI3L1,CHIT1,CXCL10,CXCL9,DCN,GBP5,HLA-DMA,HLA-DMB,HLA-DOA,HLA-DPA1,HLA-DPB1,HLA-DQA1,HLA-DRA,HLA-F,HSD11B1,HTRA1,IFI27,IL18BP,IRF8,ITGB7,LST1,MMP9,MUC1,OLFML2B,PLAAT4,RARRES1,RNASE1,SELENOP,SERPINA1,SIGLEC10,SLA,SLC1A3,STAT1,TAP1,TCN2,TGFB1,TGM2,TIMP1,TSC22D3,VSIG4,VWF,WARS1	659 (15)
GRN	0.924	growth factor	Inhibited	-3.106		6.11e-28	AIF1,APOC1,APOE,APP,ARL6IP5,B2M,BCL2,BHLHE40,C1QA,C1QB,C1QC,CCL2,CD14,CD300A,CD33,CD68,CD74,CD84,CD8A,CSF1,CST3,CST7,CTSB,CTSD,CTSS,CTSZ,CYBA,GPR34,GRN,HLA-B,HLA-DRA,HLA-DRB1,ICAM1,INPP5D,IRF8,ITGAX,ITGB2,LAG3,LAMP1,LGALS3,LGALS3BP,LIPA,LYZ,MS4A4A,NCEH1,PECAM1,PLCG2,PTK2B,SALL1,SIRPA,SLCO2B1,SPI1,SQSTM1,STAB1,TGFB1,TPI1,TXNIP,TYROBP,XBP1	650 (16)
OSM	-0.058	cytokine	Activated	5.226		8.92e-27	A2M,ABCA1,ABCC4,ABCC5,ACE,ACKR1,ACTA2,ANGPTL4,ANXA1,ARL4C,ASAH1,ASNS,B2M,BCL2,BCL3,BHLHE40,C1R,C1S,C4A/C4B,CAMP,CASP4,CCL2,CCL5,CDH3,CDKN1A,CDKN1B,CHI3L1,CLEC2B,COL1A1,COL3A1,CPM,CTSH,CTSL,CXADR,CXCL10,CXCL13,DHRS3,DNAJC3,EPCAM,FGF2,FN1,GADD45G,GBP1,GBP2,GLUL,GNS,HK2,HLA-A,HLA-B,HLA-C,HLA-F,HMGN4,HMOX1,HSD11B1,HSPA5,ICAM1,ID2,IFI35,IL15RA,IL32,IRF1,IRF9,ISG20,ITGAL,JAK3,JUNB,LITAF,MAGED2,MARCKS,M…	622 (17)
PD98059		chemical - kinase inhibitor	Inhibited	-4.114		3.53e-26	ABCA1,ACE,ACTA2,ACTR3,ALDOA,ANXA1,AP2B1,APOBEC3G,ATF4,BCL2,BGN,BNIP3,CAMP,CAV1,CCL19,CCL2,CCL5,CCN2,CCNB1,CD14,CD37,CD4,CD40,CD44,CD74,CDH3,CDKN1A,CDKN1B,CFLAR,COL1A1,COL3A1,COL4A1,CTSB,CTSH,CTSL,CXCL10,DHRS3,DNAJC3,DUSP1,DUSP6,EGFR,ENG,ENO1,ENTPD1,EPAS1,ERRFI1,ETS1,FGF2,FN1,FTH1,FURIN,GPI,GRN,HMGB3,HMOX1,HSPA5,ICAM1,IL2RA,ITGA4,ITGAX,ITGB2,JUNB,LAMP1,LDHA,MAPKAPK2,MGLL,MKI67,MMP12,MMP14,MMP9,MUC…	517 (17)
TCR		complex	Activated	3.617	bias	3.79e-26	ABLIM1,ADM,AIM2,ALDOA,APOE,BATF,BCL2,BCL3,BIRC3,CARD8,CBLB,CCL5,CCND3,CD27,CD4,CD44,CD6,CDKN1B,CFLAR,CTLA4,CTSB,CXCL10,CXCL11,CXCL13,CXCL9,CYTIP,ELL2,ENO1,FYN,GADD45G,GBP4,GFI1,GZMA,HSPA5,IL2RA,IL7R,IRF1,IRF4,ISG15,ISG20,ITGB7,JUNB,KLF2,LAMP1,LCP2,LIPA,MAF,MAP3K8,NFATC2,NFKB1,NRP1,ODC1,P2RX7,PGK1,PMAIP1,PRDX6,PRF1,PTK2B,PTPRC,RASGRP1,RPL13A,RUNX1,SELL,SLC2A1,SLC2A3,SOX12,STAT1,STAT5A,TGFB1,TLR4,T…	692 (17)
NFKBIA	0.583	transcription regulator	Activated	3.454		1.41e-25	A2M,ADGRE5,BCL2,BCL3,BIRC3,BNIP3,BTG2,CAMP,CASP4,CCL2,CCL5,CCNB1,CD40,CD44,CD74,CD82,CDH3,CDKN1A,CFLAR,CHI3L1,COL3A1,CSF1,CSK,CTSB,CTSZ,CXCL10,CXCL11,CYBA,DCN,DUSP6,ERAP1,ERAP2,FCGRT,FGF2,FHL2,FN1,FZD7,GADD45G,GBP2,GM2A,GPR176,GRN,GZMK,HEY1,HK2,HLA-A,HLA-DQA1,HMOX1,HOXA10,HSPA5,ICAM1,IL15RA,IL2RA,IL7R,IRF1,ISG15,JDP2,JUNB,LITAF,LYZ,MEX3A,MGP,MMP14,MMP9,MXD4,NDRG2,NFKB1,NINJ1,PCDH7,PEA15,PPP3CB,RA…	600 (17)
IL13	-0.218	cytokine	Activated	2.333		1.42e-25	ABCA1,ACSL1,ACTA2,ADA,ADAM15,ADAM8,ADAMDEC1,AIF1,ARG2,BATF,BCL3,CASP1,CCL2,CCL5,CCN2,CD14,CD163,CD37,CD3E,CD4,CD40,CD44,CD52,CD72,CHI3L1,CHST2,COL1A1,COL3A1,CTSB,CTSC,CTSH,CTSS,CXCL10,CYBB,DMXL2,DNASE2,EGFR,EPAS1,EVL,FADS2,FAM162A,FCGR1A,FCGR3A/FCGR3B,FCRL2,FCRL3,FGD2,FGFR3,FKBP1A,FN1,GNAI2,HMOX1,HSD11B1,HTRA1,ICAM1,IL32,ITGAX,LILRB2,LILRB3,LIPA,MAF,MMP12,MMP14,MMP9,MRC1,MS4A4A,PFKP,PLA2G2D,PLXNC…	516 (20)
CHROMR		other	Activated	4.495		1.56e-25	ADAMDEC1,APOL1,APOL6,ARG2,BCL3,BST2,BTN3A3,CCL2,CD163,CDKN1A,CXCL10,CXCL11,DTX3L,EPSTI1,GBP1,GBP2,GBP4,GBP5,IFI27,IFI30,IFI35,IRF1,IRF2,ISG15,JUNB,LAP3,LIPA,ODC1,PARP12,PFKFB3,RASSF4,SCO2,SECTM1,SIRPA,SLC25A28,SP110,STAT1,TBX3,TFEC,TIMP1,TNFAIP3,TNFSF10,TRIM14,TRIM5,TYMP,UBA7,VAMP5,WARS1,XAF1
PGR	-0.075	ligand-dependent nuclear receptor		1.902		3.54e-25	A2M,ACE,ACP5,ACSL1,ADAM15,ADAM8,BGN,BIRC3,BTG1,CADM1,CCNB1,CCND3,CD44,CD59,CDC20,CDH4,CDKN1A,CDKN1B,COL14A1,COL1A1,COL6A3,COL7A1,COMT,CTSD,CYRIA,DPYSL2,EGFR,ELL2,EPAS1,FGF2,FGFRL1,FHL1,FN1,FOXO1,GBP1,GLUL,GPM6B,HOXA10,ICAM1,IFI27,IFI35,IGFBP5,ISG15,ITGA4,ITGAX,KIF2C,LAMA4,LCP1,MMP9,MUC1,MVP,MYO10,NHERF1,NRP1,NT5C2,P4HA2,PDGFRB,PDPN,PFKFB3,PFKP,PGRMC1,PPIF,PRAME,PRKCH,PXDN,RAP2C,RASSF2,RHOH,RUNX1,…	754 (22)
calcitriol		chemical drug		0.563		4.04e-25	ABLIM1,ACE,ACSL1,AGPAT5,ALPL,APOL6,APP,BATF,BCL2,BCL3,CAMP,CCDC88C,CCL5,CCNB1,CCND3,CD14,CD163,CD40,CD44,CDC20,CDCA7L,CDKN1A,CDKN1B,CFH,CHI3L1,COL3A1,COL4A1,COL4A2,COL6A3,COMT,CSF1,CSF1R,CTLA4,CXCL10,CXCL16,CYBB,DCN,DUSP1,EGFR,EPCAM,ERRFI1,EXOSC8,FCER1G,FGFR3,FN1,FTH1,GADD45G,GATA4,GNAI2,HK2,ID2,IDH1,IGFBP5,IGFBP7,IL10RA,IL2RA,IL2RG,IL4I1,IRF4,ISG15,ITGA4,ITGAX,ITGB7,JUNB,LAMP1,LBH,LDHA,LGALS1,LI…	760 (22)
CD40	1.255	transmembrane receptor	Activated	3.575	bias	5.94e-25	APOBEC3G,ASNS,ATF4,ATP6V0E1,BCL2,BIRC3,CALR,CCL2,CCL5,CCND3,CD27,CD40,CD44,CD8A,CDKN1A,CDKN1B,CFLAR,CSF1,CTLA4,CXCL10,DAPP1,DUSP1,DUSP2,DUSP6,ENO1,GPI,HK2,HLA-DQB1,HSH2D,HSPA5,ICAM1,IGHG1,IGHG2,IGHG3,IGHG4,IL10RA,IL15RA,IL2RA,IL2RB,IL4I1,IRF1,IRF4,ITGAL,ITGB2,JCHAIN,LDHA,LGALS3,MMP14,MMP9,NFKB1,ODC1,POU2AF1,PPA1,PRF1,PSMB10,PSMB9,SAMSN1,SELL,SLAMF7,SLC2A1,SLC38A2,TAP1,TAP2,TAPBP,TCL1A,TNFAIP3,TNF…	659 (17)
BHLHE40	-0.81	transcription regulator	Activated	4.166		7.76e-25	AARS1,ACTA2,ANXA1,B2M,BHLHE40,BTG1,CASP1,CASP4,CAV1,CD14,CD47,CD74,CD82,CSK,CTSS,CYBB,ELF1,EPSTI1,FGL2,GBP2,GZMK,H2BC10,HAVCR2,HCLS1,HK2,HOMER1,HSPA5,IL17RA,IL18BP,IL2RA,IL2RB,IL2RG,IRF8,ITGA4,JCHAIN,KDM3A,KIT,LAP3,LCP2,LDHA,LGALS3BP,LTB,LY75,LYN,MAFA,MMP14,MMP9,PARP9,PCDH7,PDPN,PFKFB3,PFKP,PGK1,PROCR,PSME1,PTPN6,PTPRC,RASGRP1,RGS1,SELL,SLAMF6,SLAMF7,SLC16A3,SLC2A1,SLC31A2,SOD2,SPARCL1,STAT1,TES,…	736 (25)
IL5	-0.196	cytokine	Activated	4.04	bias	2.05e-24	A2M,ACP5,ALDOA,ALDOC,ANXA6,ASNS,ATF4,BCL2,BCL3,BNIP3,BNIP3L,CASP4,CCL2,CCND3,CD40,CD79A,CDKN1A,CIITA,CLEC2B,CTSC,DUSP6,EAF2,ELL2,ENO1,FAM162A,FGL2,FOSL2,GADD45G,GBP2,GBP4,HSPA5,HSPH1,ICAM1,IFI30,IGHG1,IGHM,IL18BP,IL2RA,IL2RG,ITGB7,JCHAIN,LCP2,LTB,LUM,MMP9,MYADM,PCP4,PFKP,PGM1,PKM,PPIF,PTPRC,RBM3,RHOH,RIPOR2,S100A4,S100A6,SLC16A3,SLC2A1,TARP,TGFB1,TLR1,TNFRSF4,TPI1,TUBB2B,XBP1	713 (21)
IRF4	0.811	transcription regulator		0.17		3.45e-24	ADA,ALPL,ATF4,B2M,BIRC3,BNIP3,CCL5,CCNB1,CD68,CEMIP2,CFLAR,CIITA,CTLA4,CTSS,CXCL10,CXCL11,CXCL9,CXCR6,DNASE2,DOCK8,ELL2,ENTPD1,GBP1,GPRIN3,GRB2,HAVCR2,IFI27,IL15RA,IL17RA,IL2RA,IL7R,INPP4B,INPP5D,IRF1,IRF4,IRF9,ISG15,ISG20,ITGAL,MS4A1,NFATC2,NFKB1,NR1H3,PARVB,PROCR,RGS1,SLC2A1,SMAP2,STAT1,STK17B,TMSB10/TMSB4X,TNFSF10,XBP1,YWHAH,ZBTB20,ZFP36L1	573 (16)
AHR	0.468	ligand-dependent nuclear receptor		0.305		5.02e-24	A2M,ABCC4,ACP5,ACTA2,ADM,AIF1,ALDOA,APP,ARG2,BTG2,C1QA,C1QB,C1QC,CBR3,CCL19,CCL2,CCL5,CCNB1,CCND3,CD14,CD3D,CD3E,CD4,CD84,CD8A,CDKN1A,CDKN1B,CHI3L1,CHST2,CLEC2B,COL14A1,COL1A1,COL27A1,COL3A1,COL4A1,COL4A2,COL6A3,CREG1,CTSD,CXCL10,CXCL11,CXCL13,DCN,DMXL2,DUSP6,EGFR,EMILIN2,ENO1,ENTPD1,EPHX2,EVI2B,FN1,FZD7,GATA4,GHITM,HAVCR2,HK2,HSPA5,HSPH1,IGHM,IKZF3,IL2RB,IL7R,IQGAP2,IRF1,IRF4,ITK,JUNB,KIT,KLF2,L…	682 (19)
D-glucose		chemical - endogenous mammalian	Activated	2.831		5.61e-24	AARS1,ABCA1,ACE,ACSL1,ACSS1,ACTA2,ACTG2,ADA,ALDOA,ALDOC,ANXA1,APP,ASNS,ATF4,ATF5,ATP2A3,ATP6AP2,BCL2,BMP4,CALR,CASP1,CAV1,CBR3,CCL2,CCN2,CCNB1,CCND3,CD59,CDKN1A,CDKN1B,CFLAR,COL1A1,COL3A1,COL4A1,CSF1R,CTSB,CTSC,CTSD,CYBA,CYBB,DCN,DNAJC3,DUSP1,EFHD1,ENO1,FBP1,FGF2,FN1,GATA4,GLUL,GPI,GRN,HDAC2,HERPUD1,HK2,HMGB1,HMOX1,HPRT1,HSPA5,ICAM1,IDH1,JUNB,LAMB1,LCP1,LDHA,LGALS1,MAFA,MCAM,MMP14,MMP9,NCF1,NFKB1…	752 (20)
doxorubicin		chemical drug	Activated	4.44		1.44e-23	A2M,ABCA3,ACTA2,ADAMTSL4,ADM,ANXA1,APP,ASNS,B2M,BCL2,BHLHE40,BIRC3,BMP4,BNIP3L,BTG1,BTG2,C1S,C4A/C4B,CASP1,CCL2,CCN2,CCNB1,CD14,CD40,CD44,CD47,CDH3,CDKN1A,CFLAR,COL1A1,COL3A1,CSF1,CTSB,CTSD,CXCL10,CYBB,DCXR,DEF6,DRAM1,DUSP1,EGFR,ELF1,EPSTI1,FKBP1A,FTH1,GATA4,GBP2,GCLC,GLIPR1,HMGB1,HMOX1,HSPH1,ICAM1,ID2,IGFBP4,IGFBP7,IRF1,IRF9,ISCU,ISG15,KLRC4-KLRK1/KLRK1,LGALS3,LGALS3BP,MBNL2,MMP9,MRC1,MVP,NFKB1,…	667 (17)
cyclosporin A		biologic drug		0.322		1.7e-23	A2M,ABLIM1,ACTA2,ANXA1,APOE,APP,ASNS,BATF,BCL2,BGN,BIRC3,C4A/C4B,CAMP,CARD8,CASP1,CAV1,CBLB,CCL2,CCL5,CCN2,CD14,CD163,CD40,CD44,CD6,CD68,CDKN1A,CDKN1B,CFLAR,COL1A1,COL4A2,CTLA4,CXCL9,CYBA,EGFR,ELL2,FN1,FOXO1,FXYD5,FYN,GZMA,HERPUD1,HMOX1,HSPA5,HTATSF1,ICAM1,IL2RA,IQGAP2,IRF4,ITGAL,ITGB7,LGALS3,LYN,MAF,MMP14,MMP9,MRC1,NFKB1,ODC1,PKM,PRF1,PRKCH,PSMB10,PSMB8,RBM3,RFTN1,RUNX1,S100A9,SELL,SLC8A1,SOX12,…	607 (16)
RNASEH2B	0.896	other	Inhibited	-5.983	bias	1.9e-23	APOL6,APP,ATP2C1,B2M,BST2,CASP1,CCL5,CD47,CDKN1A,CFH,CSF1,CTSL,CXCL10,EPSTI1,IFI27,IFI35,IRF1,IRF2,IRF4,ISG15,ISG20,LGALS3BP,LGMN,MVP,PARP9,PRKCH,PROCR,PSMB8,PSMB9,PSME1,S100A6,SP110,TAP1,TLR4,TNFAIP3,TRIM14,TXNIP,UBA7,VCAM1,XAF1,ZMAT3	139 (4)
FAS	0.305	transmembrane receptor		-0.89		2.03e-23	ACTA2,BCL2,BGN,BIRC3,BTN3A3,CAST,CCL2,CCL5,CCN2,CD44,CD59,CD93,CDKN1A,CDKN1B,CFLAR,COL1A1,COL3A1,COL4A1,COL4A2,COL6A3,CSF1,CTSL,CXCL10,CXCL11,CXCL9,FGL2,FOXO1,GADD45G,GBP1,GBP2,GLIPR1,GNAI2,HLA-DQB1,HLA-F,ICAM1,IL10RA,IL15RA,IL17RA,INPP5D,IQGAP2,IRF1,LGALS3,LILRB2,LILRB4,LST1,LTB,LUM,LY75,MGP,MMP9,NECTIN1,NLRP1,PALM2AKAP2,PECAM1,PRKCB,PSD4,PSTPIP1,SDC1,SELPLG,SIPA1,SOD2,STK17B,SYK,TAGLN2,TGFB1,TI…	532 (13)
trichostatin A		chemical drug	Activated	2.404		2.06e-23	ABCA1,ABCC4,ABCC5,ADGRL2,ALDH1A1,ALPG,ALPL,ANXA6,APOE,APP,B2M,BCL2,BMP4,BTG1,C1QTNF6,CA9,CAMP,CAST,CCL2,CD14,CD44,CDKN1A,CDKN1B,CFLAR,CIITA,COL6A3,CTSA,CTSB,CTSD,CXADR,CXCL10,CYBB,DHRS3,DUSP1,EFNB2,EGFR,ELF1,FGF2,FGFR3,FN1,FOSL2,FOXO1,FTH1,GADD45G,GCLC,GDF11,GGT1,GLI2,GNAI2,GRB2,HDAC2,HLA-DQB1,HLA-DRA,HLA-DRB1,HMGB1,HMOX1,HOXA10,HSPA5,ICAM1,ID2,IDH1,IGF2BP1,IGFBP2,IGFBP4,IGFBP5,IGFBP7,IL10RA,IL2R…	729 (22)
PRL	0.18	cytokine	Activated	4.747		2.39e-23	A2M,ACTR3,APP,B2M,BCL2,BST2,BTG1,CAV1,CCL2,CCNB1,CCND3,CD40,CDKN1A,CDKN1B,CNN3,COL1A1,COL3A1,CST3,CTSA,CTSB,CTSD,CTSH,CTSS,CXCL10,CXCL11,CXCL9,DCN,DTX3L,EGFR,ENO1,EPSTI1,FLT4,FN1,HERPUD1,ICAM1,ID2,IFI35,IGFBP5,IL2RA,IRF1,IRF9,ISG15,MGP,MGST1,MMP14,NECTIN1,NFKB1,NUPR1,ODC1,PARP10,PARP12,PDIA5,PDPN,PGRMC1,PSME1,PSME2,SCARB1,SDC1,SFRP2,SP100,SP110,STAT1,STAT5A,TGFB1,TIMP1,TMEM140,TRIM14,TSC22D3,TXNI…	708 (19)
TAFAZZIN	-0.222	enzyme		-0.549		2.39e-23	ACTA2,ALDH1A1,ALDOC,ANGPTL4,ANXA1,ANXA11,BCL2,C7,CAV1,CCL2,CCL5,CCN2,CCNB1,CCND3,CD180,CD40,CD44,CD72,COL1A1,CTLA4,CXADR,CYTIP,DCN,DUSP1,FCRL5,FN1,GRB2,HLA-A,HLA-DQA1,HMOX1,IDH1,IGFBP4,IGFBP5,IGHM,IGKC,IRF4,ITGAL,KDM3A,KIT,LCP1,LDHA,LENG8,LSP1,LUM,LY75,MRC1,MS4A1,MYOF,PECAM1,PGM1,PKM,PMAIP1,PRKCB,PRSS23,PSMB10,PSME1,RNF213,SCG5,SHOX2,SIPA1,SLC2A1,SLC40A1,SNAPC1,SOX9,STAT1,TGFB1,TIMP1,TPI1,TSC22D3…	616 (16)
prostaglandin E2		chemical - endogenous mammalian		-1.86		3.2e-23	ACTA2,AIF1,ALDH1A1,ANGPTL4,APP,ATP2A3,BCL2,BIRC3,BTG1,CALHM6,CALR,CAMP,CASP1,CASP4,CCL2,CCL5,CCN2,CCNB1,CD14,CD40,CD44,CD74,CDKN1A,CIITA,COL1A1,CSF1,CST7,CTLA4,CXCL10,CYTIP,DCN,DUSP1,EGFR,ENTPD1,ETS1,FGF2,FN1,FOSL2,FOXO1,GBP5,HEG1,HLA-A,HLA-DMA,HLA-DMB,HLA-DQA1,HLA-DQB1,HMOX1,ICAM1,IGFBP4,IGFBP5,IGFBP7,IGHG1,IL15RA,IL2RA,IL2RG,IL4I1,IL7R,IRF1,IRF4,JAK3,KIT,KLRC4-KLRK1/KLRK1,MAP3K8,MMP14,MMP9,MRC1…	647 (13)
STAT6	1.274	transcription regulator		1.404		5.93e-23	ABLIM1,ACP5,ACSL1,ANXA1,APOE,BCL2,BCL3,CCL2,CCL5,CD2,CD40,CD72,CDKN1A,CDKN1B,COL1A1,COL3A1,CST7,CTLA4,CTSB,CTSS,CXCL10,CYBB,CYRIA,DOCK10,EFHD2,FCER1G,FCGR1A,FCGR3A/FCGR3B,FCRL1,FN1,GADD45G,GBP2,GBP5,GFI1,GNB4,GPM6B,HLA-DMA,HLA-DMB,IGHG1,IL10RA,IL2RA,IL4I1,IRF1,IRF4,IRF9,ISG15,ISG20,ITGB7,LCP2,LGALS3BP,LILRB4,LTB,LY75,MAF,MMP12,MMP14,MMP9,MPEG1,MRC1,NFATC2,POU2AF1,POU2F2,PSTPIP1,RASSF4,RNF213,SAMS…	660 (17)
deferoxamine		chemical drug		-0.665		8.08e-23	ADM,ALDOA,ANGPTL4,APP,BCL2,BHLHE40,BNIP3,CA9,CAMP,CCNB1,CCND3,CD14,CD300A,CD47,CD59,CDKN1A,CFLAR,DUSP1,EGFR,ENO1,EPAS1,ERRFI1,FAM20C,HK2,HMOX1,HSPA1A/HSPA1B,ICAM1,IGFBP2,IGFBP4,IGFBP5,IL32,ISCU,ISG20,ITGB2,ITGB7,KIT,LDHA,LRRC25,LY75,NCOA4,NFATC2,NFKB1,PFKFB3,PGK1,PKM,PLD4,PMAIP1,PROM1,RGS1,SLC2A1,SLC2A14,SLC2A3,TGFB1,TNFSF10,UBE2D1,VCAM1	592 (17)
decitabine		chemical drug	Activated	3.726		1.28e-22	ABCC4,ADGRL2,AGAP1,AIM2,ALPL,ANGPTL4,APOE,ARHGDIB,B2M,BCL2,BIRC3,BMP4,BNIP3,BTG1,CA9,CADM1,CAV1,CCL5,CCN2,CCND3,CD40,CD44,CD47,CD59,CD8A,CDH3,CDH4,CDKN1A,CDKN1B,CFLAR,CHI3L1,COL1A1,COL3A1,COL6A3,COL7A1,COMT,CTAG1A/CTAG1B,CXADR,CXCL10,DHRS3,DNAJC15,DUSP1,EFNB2,EGFR,ESX1,FGF2,FGFR3,FLT4,FN1,GADD45G,GFI1,GLI2,GPC3,GRB2,HDGFL1,HK2,HLA-A,HLA-B,HLA-C,HLA-E,HLA-F,HLA-G,HMGB1,HOXA10,HPRT1,HSPA1A/HSPA1B,H…	721 (23)
NFKB1	0.67	transcription regulator	Activated	4.329	bias	1.6e-22	A2M,APOE,APP,ATP6AP2,B2M,BCL2,BCL3,BHLHE40,BIRC3,BTG2,CASP4,CCL19,CCL2,CCL5,CCN2,CD40,CD44,CD59,CD82,CDKN1A,CHI3L1,CIITA,COL1A1,CSF1,CTSB,CXCL10,CXCL11,CXCL9,CYBB,DUSP1,EGFR,EPAS1,FCGRT,FN1,GBP1,HLA-DMB,HMOX1,ICAM1,IGHG1,IGHM,IGKC,IL10RA,IL2RA,IL7R,IRF1,IRF4,ISG15,LGALS1,LTB,MAP3K8,MMP9,NFKB1,PECAM1,POU2F2,PRKCD,PTPN6,RGS1,SOD2,SOX9,SPI1,STAT1,SYTL1,TGFB1,TNFAIP3,TNFRSF4,TNFSF10,VCAM1	630 (17)
HIF1A	-0.053	transcription regulator		-1.122		1.72e-22	ACE,ACTA2,ADAM15,ADM,ALDOA,ALDOC,ANGPTL4,APOE,ASNS,BACE1,BCL2,BGN,BHLHE40,BNIP3,BNIP3L,CA9,CAV1,CCL2,CCL5,CCN2,CD44,CDKN1A,CDKN1B,CORO1A,CSF1,CTSD,CXCL10,EGFR,ENG,ENO1,ENTPD1,EPAS1,ETS1,FAM162A,FHL1,FHL2,FN1,FURIN,FYN,GPI,H2AC17,H2AC20,H2AC6,HK2,HMOX1,HSPA5,ICAM1,ID2,IGFBP2,IGFBP5,IL17RA,ITGB2,KDM3A,KDM4B,KLRC4-KLRK1/KLRK1,LDHA,LGALS1,MAF,MKI67,MMP12,MMP9,MNX1,MUC1,NCOA4,NFKB1,NOTCH1,P4HA2,PELP1,…	634 (21)
IKZF1	0.447	transcription regulator	Inhibited	-3.265		1.96e-22	ANTXR1,B2M,BCL2,BLNK,CAV1,CCL19,CCND3,CD3D,CD68,CD8A,CDKN1A,CDKN1B,CEMIP2,CSF1,DEPP1,DOCK9,DTX3L,EPSTI1,FGF13,FLI1,FN1,FOXO1,GRN,HK2,IFI27,IGLL1/IGLL5,IKZF3,IL15RA,IL2RA,IL2RB,IL7R,IRF4,KIT,LAP3,LGMN,LHFPL6,LILRB3,LMO2,LYN,MAN1C1,MGLL,MMP14,NOTCH1,POU2F2,RASSF4,RNF213,RUNX1,SASH1,SELENOM,SHROOM3,SLAMF7,SLC2A1,SLC2A3,SLC2A6,SOX9,SPI1,TBC1D9,TLR4,TNS3,TRIM38,TSHZ1,TXNIP,TYROBP,VWF	645 (20)
PRDM1	0.333	transcription regulator		-0.887		1.96e-22	ADA,ADAM8,AIM2,ALPL,ANGPTL4,APOBEC3C,ARG2,CA9,CADPS2,CD44,CD53,CD74,CD79A,CFH,CHI3L1,CIITA,CLEC2B,CRISPLD2,DBNDD1,ERAP1,FTH1,GIMAP7,HLA-A,HLA-B,HLA-DMA,HLA-DMB,HLA-DQA1,HLA-DRA,ICAM1,ID2,IGHG1,IGHM,IRF4,IRF8,ITGA4,JCHAIN,LAG3,LAX1,LGALS1,LGALS3,MAF,MS4A4A,NPAS1,PIK3AP1,PLAAT4,PMAIP1,PRF1,PSMB10,PSMB8,PTPN6,RASSF2,S100A9,SLCO2B1,STAT1,STAT6,TAPBP,THEMIS2,TIGIT,TNFRSF14,TNFRSF1B,TNFSF10,TRIM38,UBE2…	707 (24)
dimethyl n-oxalyl-glycine		chemical reagent	Inhibited	-2.29	bias	2.03e-22	ACTA2,ADA,ADM,ALDOC,ANGPTL4,ASPH,ATP2A3,BNIP3,BNIP3L,BTG1,CA9,CAV1,CCN2,CNFN,COL1A1,CORO1A,CSRP2,DDX41,EGFR,ENO1,EPAS1,ERRFI1,FAM162A,FOSL2,FYN,GPI,HK2,HLA-B,HLA-DRB1,IGFBP5,ISG20,LDHA,MAP3K8,NCOA4,ODC1,P4HA2,PECAM1,PFKFB3,PFKFB4,PFKP,PGK1,PGM1,PPFIA4,RAB20,RNF122,RTL8C,SCARB1,SLC2A1,SLC2A3,SOX9,TGFBI,TMEM45A,TPI1,TXNIP,VCAM1,ZNF395	577 (15)
TCF3	-0.313	transcription regulator	Activated	3.364		2.2e-22	ADA,ANXA6,ASB2,BLNK,CCNB1,CCND3,CD2,CD3D,CD3E,CD4,CD79A,CD93,CDC20,CDKN1A,COL1A1,CSF1R,CXCR6,EAF2,ENPP1,ENTPD1,EPCAM,ETS1,FGD2,FGFR3,FOXO1,GFI1,GIMAP4,GLUL,GM2A,H1-0,HCST,HSD11B1,ID2,IGHM,IGLL1/IGLL5,IL2RA,IL2RB,IL32,IL7R,IRF1,IRF4,IRF8,ITGA4,ITGB7,JDP2,KIF2C,KIT,KLF2,LDHA,LILRB4,LMO2,MAF,MKI67,MZB1,NOTCH1,NUPR1,PARP8,PFKP,PGK1,PLCG2,POU2AF1,PTDSS1,PTPRCAP,RASSF4,RCBTB2,RIPOR2,SCX,SEC11C,SELENOP,…	368 (16)
F2	0.078	peptidase	Activated	5.254	bias	2.94e-22	ACTA2,ANGPTL4,B4GALT1,BCL3,BIRC3,CALR,CASP1,CBR3,CCL2,CCN2,CD44,CD47,CD68,CDKN1A,CDKN1B,CFLAR,CLIC1,COL1A1,COL4A1,COTL1,CXCL10,CXCL13,CYBB,DOCK10,DUSP1,ELL2,ENTPD1,ETS1,FGF2,FHL1,FN1,FOSL2,HMOX1,ICAM1,IGFBP4,IGFBP5,IL15RA,IL32,JUNB,LAMP1,LBH,MGLL,MMP9,NCF1,PMAIP1,PPIF,PROCR,RAC2,SKP2,SLC2A3,SLC2A6,SOD2,SRGN,TAGLN2,TAP2,TNFAIP3,TNFSF10,TRAF3,TXNDC5,VASP,VCAM1,VWF	689 (17)
cisplatin		chemical drug	Activated	4.999		3.95e-22	A2M,ABCC4,ACTA2,ALDH1A1,ANXA1,ASNS,ATF4,BCL2,BIRC3,BMP4,BNIP3L,BTG2,C4A/C4B,CARD6,CASP1,CAV1,CCL2,CCL5,CCN2,CCNB1,CD14,CD44,CD47,CD53,CD68,CDKN1A,CDKN1B,CFLAR,CLIP4,COL1A1,CSF1,CTSB,CXCL10,CXCL9,CYBB,DHRS3,DMXL2,DRAM1,DUSP1,DUSP6,EGFR,FN1,FTHL17,FXYD5,FYN,GGT1,HK2,HLA-A,HMGB1,HMOX1,HSPA5,ICAM1,ID2,IL10RA,INPP5D,IQSEC2,IRF2,ISCU,LAMB1,LGALS3,LILRB4,LIPA,LYZ,MARCHF8,MARCKS,MBNL2,MCAM,MGP,MMP14,MMP9…	769 (18)
FOXP3	0.44	transcription regulator		0.554		4.3e-22	ANXA1,BCL2,CCL5,CDKN1A,CSF1,CTLA4,CXCL13,CXCR6,DUSP6,ENTPD1,FGL2,FOSL2,GBP2,GBP4,GZMA,GZMK,HLA-A,ID2,IGFBP4,IL10RA,IL17RA,IL2RA,IL2RB,IL7R,IRF4,LAG3,LDHA,LGALS1,LGALS3,LRRC32,MAF,MGAT1,MMP9,NFKB1,NRP1,PLAGL1,PRF1,RGS1,RUNX1,SELL,SKP2,SLC16A3,SLC2A3,TGFB1,TGM2,TIGIT,TNFAIP3,TNFRSF4,XBP1,ZEB2	690 (22)
camptothecin		chemical drug	Activated	2.256		5.13e-22	ACTA2,ALDOA,APOE,BCL2,BIRC3,BNIP3L,BTG2,BTN3A3,CALR,CARD8,CASP1,CASP4,CAST,CCL2,CCNB1,CD40,CD47,CD53,CD59,CD93,CDKN1A,CFLAR,CSF1,CTSL,CTSS,DUSP6,EGFR,FGL2,FLI1,FOXO1,FZD7,GADD45G,GBP2,GLIPR1,GNAI2,GPI,H3-3A/H3-3B,H3C2,HLA-A,HLA-B,HLA-C,HLA-DQA1,HLA-DQB1,HLA-E,HLA-F,HLA-G,HSPA1A/HSPA1B,HSPA5,HSPH1,ICAM1,IL10RA,IL15RA,IL17RA,IL2RA,IQGAP2,IRF1,LGALS3,LILRB2,LILRB4,LITAF,LST1,LY75,MBNL2,MMP9,MYO10,NE…	585 (14)
forskolin		chemical toxicant		1.813		5.96e-22	ABCA1,ACE,ACP5,ACTA2,ACTG2,ADGRL2,ADM,ALDOA,ALDOC,ALPL,APP,ARHGEF5,ARL4C,ARL6IP5,ATP6AP2,B4GALT1,BCL2,BCL3,BHLHE40,BNIP3L,BTG2,CALR,CAMP,CASP4,CCDC85B,CCL2,CCL5,CCN2,CCNB1,CCND3,CD14,CD163,CD4,CD44,CD68,CD8A,CDKN1A,CDKN1B,CHKB,COL1A1,CRISPLD2,CSF1,CXCL10,CXCL13,DAB2,DHRS3,DUSP1,DUSP6,EFNB2,ELL2,ERRFI1,ERVW-1,ETV4,FN1,FOSL2,FOXO1,GADD45G,GALNT14,GATA4,GBP1,GPR3,GRN,H2AC20,H3-3A/H3-3B,HK2,HLA-DQA1,…	691 (22)
JUN	-0.024	transcription regulator	Activated	3.324		6.78e-22	A2M,ACP5,ACTA2,ANXA1,APOE,APP,ASNS,BCL3,BEX2,BIRC3,BTG1,C1QB,CAMP,CASP4,CAV1,CCL2,CCN2,CCND3,CD14,CD44,CD68,CDC20,CDKN1A,CDKN1B,CFLAR,COL1A1,COMT,CSF1,CSF1R,CTSL,CXCL10,CXCL16,DARS1,DOCK9,DUSP1,DUSP6,EGFR,EPAS1,EPHX2,FGF2,FN1,FOLR2,FTH1,GCLC,GIP,HEY1,HK2,HLA-B,HLA-G,HMOX1,HOMER1,ICAM1,ID2,IGFBP2,IGFBP4,IGFBP7,IL2RA,IL7R,JUNB,LGALS3,MAF,MAFA,MMP12,MMP9,NUPR1,PDE4D,PEA15,PLAGL1,PTGDS,PTPN6,PXDN,SDC…	719 (22)
VEGFA	-0.58	growth factor	Activated	3.932	bias	1.1e-21	ACE,ACSL1,ACTA2,ADAM15,ARG2,BATF,BCL2,BMP4,CAV1,CCL14,CCL2,CCN2,CD40,CD68,CDKN1A,CDKN1B,COL1A1,CST3,CTLA4,CTSB,CTSS,CXCL10,EFNB2,ERAP1,ETS1,ETV4,FGF2,FLT4,FN1,GBP1,HAVCR2,HEY1,HLA-DQB1,HMOX1,HSPA5,ICAM1,IGFBP4,IGFBP5,INPP5D,ITGA4,JUNB,LAG3,MKI67,MMP12,MMP9,MVP,NFATC2,NOTCH1,NR2F2,NRP1,PDGFRB,PECAM1,PPA1,RUNX1,SCO2,SOD2,STARD8,TGFB1,TIMP1,TJP1,TLR1,TMSB10/TMSB4X,TNC,VASH1,VCAM1	577 (17)
vidutolimod		chemical drug	Activated	5.425	bias	1.37e-21	BST2,CALHM6,CCL2,CCL5,CD40,CD68,CFLAR,CTSD,CXCL10,CXCL11,EPSTI1,GBP1,GBP4,HLA-C,HLA-E,IFI27,IFI35,IL4I1,ISG15,ISG20,LAP3,LILRB4,LYN,NUPR1,PARP12,PFKFB3,PLA2G7,PSMB9,RNF213,SERPING1,SIGLEC1,SLAMF7,SOD2,SP110,TAP1,TNFSF10,UBE2L6,XAF1
F3	0.254	transmembrane receptor	Inhibited	-3.186		2.26e-21	BST2,C1QA,C1QB,C1QC,CCL2,CCL5,CCN2,CD47,CSF1,CXCL10,DUSP2,DUSP6,EPSTI1,FGF13,GBP2,ICAM1,IFI35,IRF9,ISG15,LAMB1,LAP3,LCP1,LGALS1,LGALS3BP,LYZ,MDK,MMP9,PARP12,PARP9,PROCR,PSMB8,PSME1,PSME2,RNF213,S100A6,S100A9,SLC25A28,SP110,STAT1,TGFBR2,TGM2,TLR4,TNFAIP2,TRIM14,TRIM5,UBA7,UBE2L6,VCAM1,XAF1	439 (17)
IL3	-0.052	cytokine		1.906	bias	3.68e-21	ADA,ADGRE5,ARHGDIB,ATF5,BCL2,BIRC3,BNIP3L,BTG2,C1QA,CALR,CCL19,CCL2,CCND3,CD14,CD3D,CD40,CD53,CDKN1A,CDKN1B,CEBPZ,CSF1,CSF1R,CTLA4,CXCL9,FOSL2,GADD45G,GZMA,HK2,HLA-A,HSPA5,ICAM1,IL2RA,ITGAX,ITGB7,JCHAIN,JUNB,KLF13,LILRB4,LY75,LY9,LYN,MID1,MYO1C,NCF1,NOTCH1,NRP1,ODC1,PDE1B,PDPN,PLA2G7,PLCB2,PSME1,RBM3,RPS4Y1,SELL,SLAMF7,SLC2A1,SLC2A3,SPI1,TIAL1,TLR4,TNFRSF4,TNFSF10,UCP2,VASP,VCAM1,XBP1,ZFAND5	525 (21)
IKBKB	-0.011	kinase	Activated	3.146		3.78e-21	ABCA1,ACTA2,APP,BACE1,BCL2,BIRC3,CBLB,CCL19,CCL2,CCL5,CCN2,CCNB1,CD44,CDKN1A,CFLAR,COL1A1,COL3A1,CSF1,CSF1R,CTSB,CTSZ,CXCL10,CXCL16,CYBA,DCN,DUSP6,ETS1,FOXO1,FYN,GBP2,GM2A,GRN,HK2,HLA-A,HMOX1,ICAM1,IGFBP2,IGFBP7,IRF1,ISG15,JUNB,LTB,MGP,MMP9,MRC1,NFKB1,PCDH7,POU2AF1,PTK2B,S100A4,SKP2,SLC16A2,SOD2,TGFB1,TGFBR2,TLN1,TMEM176B,TNC,TNFAIP2,TNFAIP3,TNFRSF1B,TNFRSF4,VCAM1,ZNF395	575 (14)
AGT	0	growth factor	Activated	4.509		4.42e-21	ACE,ACTA2,ADAM8,ADD3,ADM,ANXA1,ATP6AP2,BCL2,BGN,BHLHE40,C1QTNF6,C4A/C4B,CALR,CAV1,CCL2,CCL5,CCN2,CCNB1,CCND3,CD14,CD44,CD68,CDC16,CDC20,CDKN1A,CDKN1B,COL1A1,COL3A1,COL4A1,COL4A2,COL6A3,CPXM1,CRISPLD2,CSRP2,CTSS,CXADR,CXCL10,CYBA,CYBB,DAB2,DUSP1,EFNB2,EGFR,ENG,ENPP1,ERRFI1,ETS1,ETV4,FCGR1A,FGF13,FGF2,FHL1,FN1,FZD7,GATA4,GFI1,GLCCI1,GLI2,GRN,HCLS1,HEY1,HMOX1,HSPA1A/HSPA1B,ICAM1,IDH1,IGFBP2,IGFBP4,I…	767 (19)
ERBB2	-0.236	kinase		-0.503		4.61e-21	ACTA2,ADAM8,ALDOC,ANGPTL4,ARHGEF5,ATF4,ATP6AP2,BACE1,BCAM,BCL2,BCL3,BEX2,BHLHE40,BIRC3,BNIP3,BTG2,CADM1,CCL2,CCL5,CCN2,CCNB1,CCND3,CD33,CD47,CD59,CD82,CDC16,CDC20,CDCA7L,CDH3,CDKN1A,CDKN1B,CELSR2,CHST2,COL1A1,COL3A1,COL4A1,COL6A3,COL7A1,CPM,CSF1R,CTSB,CXCL10,CXCL13,CXCR6,DUSP18,DUSP6,EGFR,ELL2,EPCAM,EPHX2,EPSTI1,ERAP1,ETV4,FN1,FOXO1,GGT5,GLUL,GNAI1,GPM6B,GTF3A,H4C3,HEY1,HK2,HSPA1A/HSPA1B,HTRA1,IC…	674 (20)
NKX2-3	0.178	transcription regulator	Inhibited	-2.245		5.77e-21	ACTA2,ADM,ALPL,ANGPTL4,APOBEC3G,ARHGDIB,ASNS,BMP4,BTG1,CASP1,CD68,CDKN1A,CXADR,CXCL16,FGF2,GBP1,GBP2,GIMAP7,H2AC20,HEY1,HLA-B,HLA-C,HLA-F,IL18BP,IL7R,KLF2,LAP3,LGMN,MFNG,PARP10,PARP12,PARP9,PMAIP1,PRSS12,PSMB8,PSMB9,PTPRE,RNF213,SHOX2,SLC25A28,SLC40A1,SP110,STAT1,TAP1,TAP2,TRIM22,TRIM5,TYMP,UBA7,UBE2L6,VCAM1,XAF1,ZMAT3	197 (7)
ARID1A	0.003	transcription regulator		1.265		1.32e-20	ACE,ACSL1,ACSS1,ACTA2,ALDH1A1,ALPL,ANXA1,BCL2,BGN,BMP4,BNIP3L,C4A/C4B,CA9,CBR3,CD40,CD44,CDKN1A,CITED1,COL1A1,COL4A1,COL7A1,CSF1,CSRP2,CXADR,CXCL13,CYBA,DAB2,DECR2,ENG,ENPP1,EPCAM,FHL1,FLI1,FLNB,FN1,FZD5,GNAI2,GNG10,HDAC2,HSPA5,HTRA1,ICAM1,ID2,IGFBP7,IKZF3,IL17RD,IRF1,KIT,LITAF,LRRC32,MGP,MKI67,MPP1,NFATC2,OCIAD2,P3H3,P3H4,P4HA2,PALM2AKAP2,PDGFRB,PGK1,PIK3IP1,PKM,PLEKHO2,PLXND1,PROM1,PRXL2A,PTPRE…	704 (23)
butyric acid		chemical - endogenous mammalian		0.614		1.64e-20	A2M,ABCA1,ADGRE5,ALDH1A1,ALPG,ANXA1,ATP2A3,BCL2,C7,CAMP,CCN2,CCNB1,CD14,CD44,CD82,CDC16,CDC20,CDKN1A,CDKN1B,CFLAR,COL4A1,COL4A2,COL6A3,CSF1,DPP6,DUSP1,FTH1,FURIN,FYN,GATA4,GBP2,GCLC,GGT1,GNAI2,GRN,HLA-DRA,HLA-DRB1,HMGB1,ICAM1,IFI30,IL18BP,IL32,INPP5D,IRF1,IRF2,ITGB7,JCHAIN,KIT,MKI67,MMP12,MMP9,MUC1,MVP,NFATC2,NFKB1,NRP1,PLCB2,PMAIP1,POU2F2,PRKCB,PRKCD,PTGDS,SCARB1,SELENOP,SIPA1,SKP2,SLC2A1,SOX9,S…	711 (18)
U0126		chemical drug	Inhibited	-4.583		1.67e-20	ACTA2,ALPL,ANGPTL4,APOBEC3G,ARG2,ATF4,ATP6AP2,BCL2,BHLHE40,BIRC3,CA9,CAMP,CAV1,CCL2,CCL5,CCN2,CCND3,CD44,CDKN1A,CDKN1B,CELSR2,CFLAR,CIITA,COL1A1,COL4A1,CSF1R,CXCL10,CXCL11,CXCL9,CYBB,DAB2,DBNDD1,DUSP1,DUSP6,EGFR,EPCAM,ERRFI1,ETS1,FGF2,FN1,FURIN,GCLC,GFI1,GPR34,GRK3,GRN,HERPUD1,HLA-DQA1,HMGB3,HMOX1,HSPA5,ICAM1,IDUA,IGHA1,IGHM,IRF1,JDP2,JUNB,LAMB1,LAMP1,MMP12,MMP9,MUC1,PARP4,PECAM1,PLAGL1,PRAME,PRK…	581 (18)
CTNNB1	0.327	transcription regulator	Activated	2.208		1.91e-20	ABCA3,ACTA2,ACTR3,ADGRG2,ALDH1A1,ANXA1,APP,BACE1,BCL2,BGN,BHLHE40,BMP4,CA9,CADM1,CCL2,CCL5,CCN2,CD4,CD44,CD47,CDKN1A,CDKN1B,CEMIP2,COL1A1,COL27A1,COL3A1,COL4A1,COL4A2,CREG1,CTSZ,CXCL10,EDAR,EGFR,ELMO1,ENPP1,EPCAM,ETV4,FCER1G,FCRL5,FGD2,FLI1,FN1,FZD3,FZD5,FZD7,GADD45G,GLI2,GLUL,GNG10,HK2,HTRA1,ID2,IGF2BP1,IGFBP2,IGFBP5,IGHM,IL10RA,IL2RA,IRF4,IRF8,ITGA4,ITGAL,ITGB2,ITGB7,JCHAIN,KIT,LAMB1,LAP3,LBH,L…	696 (24)
TP63	0.163	transcription regulator	Inhibited	-2.017		2.01e-20	A2M,ABCC5,ACTA2,ADA,ADA2,ADM,BCL3,BHLHE40,BMP4,BST2,CASP1,CAST,CAV1,CCN2,CCNB1,CCND3,CD47,CD82,CDH3,CDKN1A,CDKN1B,CFLAR,CIITA,COL14A1,COL4A1,COL4A2,COL6A3,CTSD,DCN,DUSP6,EGFR,ENG,FGF13,FGFR3,FN1,FOSL2,FUCA1,FZD5,GFI1,GNAI1,HEY1,HK2,HLA-DMA,HLA-DMB,HLA-DPA1,HLA-DQB1,HLA-DRA,HLA-DRB1,HSPA1A/HSPA1B,HTRA1,ICAM1,IGFBP2,IGFBP7,IGHG1,IRF4,ISG15,ISG20,ITGA4,JAK3,JUNB,LAMB1,LIN28A,LYN,MKI67,MMP14,MMP9,NOT…	612 (18)
FGF2	-0.731	growth factor	Activated	2.065		2.49e-20	ACE,ACTA2,ADGRL2,ADM,ANGPTL4,ATF4,B2M,BCL2,BGN,BMP4,BNIP3,BTG2,CAV1,CCL2,CCND3,CDKN1A,CDKN1B,CFLAR,COL1A1,COL3A1,CSF1,CTSL,DCN,DUSP6,EFNB2,EGFR,ENO1,ENPP1,EPAS1,EPCAM,ERRFI1,ETS1,ETV4,FGF2,FGFR3,FN1,FOXO1,FTH1,GBP1,GDF3,HK2,ICAM1,ID2,IGFBP2,IGFBP4,IGFBP5,ITGA4,JUNB,KCNC1,KIT,LAMB1,LIN28A,MAFA,MCAM,MGP,MKI67,MMP9,MNX1,NFKB1,NOTCH1,ODC1,PDGFRB,PECAM1,PGK1,PRKCD,PTPRE,RUNX1,S100A4,SDC1,SERPINA1,SFRP…	627 (21)
IL21	0.011	cytokine	Activated	3.504	bias	2.84e-20	ARG2,BATF,BCL2,CALHM6,CASP1,CCL5,CCND3,CD2,CD27,CDKN1A,CDKN1B,CXCL10,CXCL13,FCER1G,FGL2,FOXO1,GBP5,GZMA,HAVCR2,HCST,HSH2D,ID2,IGHG1,IGHG2,IGHG3,IL2RA,IL2RB,IL4I1,IL7R,IRF4,ISG15,KLRB1,KLRC4-KLRK1/KLRK1,MKI67,MMP12,MMP9,PRF1,PSMB9,PTPRC,RUNX1,SELL,TAP1,TGFB1,TLR4,TRAF3,TYROBP,XBP1	671 (19)
LMO2	-0.812	transcription regulator		-0.447		3.02e-20	AIM2,ANXA1,BCL2,CASP1,CASP4,CCND3,CD3E,CD53,CD93,CDKN1A,COMT,ELF1,ENG,ETS1,FBP1,FGFR3,FTH1,FZD5,GBP5,GDF11,GIMAP8,GPR34,IL2RA,ITGB7,KIT,LGALS1,LSP1,LYN,MAP3K8,MDK,MGLL,MZB1,NLRP1,NOTCH1,PAG1,PLCG2,PSTPIP1,PTPRJ,RASGRP1,RHOH,SAMSN1,SLC16A1,SLC40A1,SLC7A8,SOBP,SOD2,SPI1,SQSTM1,STAT1,STAT5A,STAT6,STX7,TAP1,TES,TGFB1,THEMIS2,TLE6,TNFAIP3,TNFRSF1B,TXNIP,ZMAT3	423 (11)
APOE	0.65	transporter	Inhibited	-3.411		5.87e-20	ABCA1,ACSL1,ACTA2,ANGPTL4,ANXA11,APOE,APP,ATF4,BCAM,BCL3,BGN,BMP4,C1QA,C1QB,C1QC,CALR,CASP1,CAV1,CCL5,CCN2,CD40,CD44,CD68,COL1A1,COMMD6,CSF1,CTSB,CTSD,CTSS,CYBB,ENG,FCGR1A,GLUL,HERPUD1,HMOX1,HSD11B1,HSPA1A/HSPA1B,HSPA5,ICAM1,IL10RA,IRF4,ITGAX,JAK3,LIPA,MGP,MMP9,NCF1,NFKB1,NR1H3,PEA15,PLPPR3,PRKCB,S100A9,SCARB1,SCTR,SLC16A1,SLC27A4,SOD2,SOX9,SREBF2,STAT1,STAT5A,STAT6,TCIRG1,TGFB1,TIMP1,TNFRSF14,TX…	738 (22)
methylprednisolone		chemical drug		-0.448		6.75e-20	A2M,ACSL1,ADGRL2,ALDH1A1,ANXA1,ASAH1,ASNS,B2M,BLNK,BTG1,C1QB,CBLB,CCN2,CD180,CD44,CD72,CD74,CDH3,CDKN1A,CNN3,COMT,CREG1,CST3,CTSC,CTSH,CTSS,CYBB,DAB2,DUSP1,DUSP2,DUSP6,EPHX2,FGL2,FN1,GBP2,GCLC,GNAI2,GSTK1,HMOX1,HSPA1A/HSPA1B,HSPH1,IDH1,IGHA1,IGHG1,IGHG2,IGHG3,IGHG4,IGHM,IGKC,IGSF6,INPP5D,IRF1,IVNS1ABP,LIPA,LYN,MED4,MGAT1,MGP,MMP9,MYO1G,NFKB1,NR1H3,NUP58,ODC1,PIK3AP1,PLAAT3,PLCG2,PSME2,PTPN6,PTPRC…	623 (17)
SPI1	1.403	transcription regulator	Activated	4.851		6.96e-20	ACTA2,BLNK,C1QC,CCNB1,CD14,CD180,CD3E,CD68,CD72,CD79A,CDKN1A,CHI3L1,CHIT1,CIITA,CSF1,CSF1R,CTSS,CXCL10,CYBB,DAB2,DUSP6,FCER1G,FCGRT,FLI1,FOXO1,FTH1,GFI1,HK2,ID2,IFI27,IL2RA,IL7R,IRF4,IRF9,ISG15,ISG20,ITGA4,ITGB2,JDP2,KIT,KLF13,LILRB3,LMO2,LTB,LYZ,MRC1,MS4A1,MT1H,NCF1,PARP12,POLR1D,PSMB10,PSMB8,PSMB9,PTPN6,PTPRC,SP110,SPI1,TFEC,TLR4,TNFRSF14,TNFSF10,TRIM22,VAV1	668 (22)
SB203580		chemical drug	Inhibited	-6.057	bias	7.44e-20	ABCA3,ACTA2,AIM2,ALPL,ANXA1,APOBEC3G,APOL1,ARHGDIB,BCL2,BMP4,BST2,C4A/C4B,CAMP,CCL2,CCL5,CCN2,CCNB1,CD40,CD47,CDKN1A,CDKN1B,CIITA,COL1A1,COL3A1,CST7,CTSH,CXCL10,CXCL11,CXCL9,DNAJC3,DUSP1,ENO1,FN1,FYB1,GBP2,GBP4,GLIPR1,GPI,HK2,HMGB1,HMOX1,HSPA5,ICAM1,IFI27,IFI35,IL2RA,IRF1,ISG15,ISG20,ITGA4,JUNB,LMO2,MAPK12,MMP12,MMP9,MORC4,NFKB1,PATJ,PCP4,PDGFRB,PLAAT4,PTGDS,RBM3,RUNX1,SECTM1,SERPING1,SLC15A3,SLC…	617 (15)
BCL6	0.314	transcription regulator		-1.64		8.6e-20	A2M,ANXA6,BCL2,BCL3,BLNK,CCL2,CD151,CD2,CD44,CD72,CDKN1A,CDKN1B,CIITA,COL1A1,CSF1,CTLA4,CXCL10,DOCK10,DPYSL2,DUSP6,ENTPD1,FCGRT,FCRL1,FGF2,FTH1,FZD7,IL2RA,IL2RB,IL7R,IRF1,IRF4,IRF8,IRF9,JUNB,KLHL23/PHOSPHO2-KLHL23,LBH,LITAF,MAF,MGP,MRC1,NFKB1,PRSS23,RBM26,SDC1,SOX9,STAT1,STAT6,SYK,TBXT,TGFB1,TIMP1,TNFRSF14,UBA7,XBP1	649 (17)
EGF	0.155	growth factor	Activated	4.644		9.78e-20	ABCA1,ADA,ANGPTL4,ASNS,B4GALT1,BCL2,BTG2,CASP1,CAV1,CCL2,CCN2,CCNB1,CCND3,CD44,CD47,CDH4,CDKN1A,CDKN1B,CFLAR,COL1A1,COL3A1,COL4A2,CSF1R,CTSD,CXCL13,DCN,DDX5,DUSP1,DUSP6,EFNB2,EGFR,EPAS1,EPCAM,ERRFI1,ETS1,FGF2,FHL2,FLI1,FN1,FOSL2,GDF3,GGT5,GLUL,HMOX1,ICAM1,ID2,IDH1,IGFBP2,IGFBP4,IGFBP5,IL7R,JUNB,KIT,LAMB1,LDHA,LHX1,LIN28A,MMP12,MMP9,MNX1,MUC1,NCF1,NOTCH1,NRP1,ODC1,PDE4D,PDGFRB,PDPN,PECAM1,PFKFB4,P…	746 (20)
CSF3	-0.059	cytokine		0.274		9.79e-20	ARHGEF7,ARPC5L,BATF,BCL2,BIRC3,CCL5,CCND3,CD14,CD44,CDKN1B,CST3,CTLA4,CTSD,CYBB,DUSP6,ENTPD1,ERAP2,ETS1,FARP1,FCGR1A,GADD45G,GATA4,GFI1,GNB4,HLA-DPA1,HLA-DQA1,HLA-DRA,HLA-DRB1,HMOX1,ICAM1,ITGB2,JAK3,KIT,LRRC4B,LTB,LYZ,MMP9,ODC1,PLCB2,PRKCB,PTK2B,PYHIN1,RGS1,SELL,SPI1,TGFB1,TLR4,TLR8,TNFAIP3,TNFRSF1B,TNFSF10,VCAM1	637 (13)
CITED2	-0.326	transcription regulator	Inhibited	-5.152	bias	1.21e-19	ADM,ANGPTL4,B2M,BCL2,BRDT,CALHM6,CCL2,CPEB4,CXCL10,CYBB,CYRIA,DTX3L,DUSP1,ENTPD1,FCGR3A/FCGR3B,GBP2,GBP4,GBP5,HLA-A,ICAM1,IFI35,IL17RA,IRF1,IRF2,IRF8,IRF9,ISG15,ITGA4,LCP2,LRCH1,MID1,MRC1,PARP9,PFKFB3,PGK1,RGS1,SCIMP,SECTM1,SLAMF7,SLAMF8,SLC1A3,SLC38A2,ST6GALNAC4,TAGAP,TBXT,TGM2,TMEM140,TNFAIP3,UBD,WARS1,XAF1,ZNF800	459 (15)
CG		complex	Activated	4.784	bias	1.32e-19	ACSL1,ACTA2,ADM,ALDH1A1,ANGPTL4,ATF4,B2M,BCL2,BHLHE40,BMP4,BTG1,BTG2,C1R,C1S,C4A/C4B,CADM1,CASP4,CCL2,CCND3,CD93,CDKN1A,CDKN1B,CPEB4,CPM,CRISPLD2,CSF1,CXCL10,CYP2R1,DUSP1,DUSP6,EFNB2,EGFR,EMB,EPAS1,EPSTI1,FGL2,FHL1,FOSL2,FYN,GATA4,GM2A,HK2,HLA-A,HLA-DQA1,HLA-E,HLA-F,HSD11B1,ICAM1,ID2,IGFBP2,IGFBP4,IL15RA,ITGA4,JUNB,LGALS3BP,MAF,MAPKAPK2,MCAM,MMP9,NFKB1,NRP1,PDE4D,PECAM1,PFKFB3,PLXND1,PMAIP1,PPP1R…	715 (18)
EP300	0.268	transcription regulator		1.016	bias	1.39e-19	ACTA2,ALDOA,ANXA6,B2M,CARD6,CCL2,CCND3,CD53,CD59,CDKN1A,CDKN1B,CFLAR,CNN3,COL1A1,COL3A1,COMT,CRISPLD2,CST7,DDX3Y,DHRS3,DUSP1,EPSTI1,EVL,FN1,FOSL2,FOXO1,FTH1,GFI1,GIMAP4,GIMAP7,GLCCI1,GM2A,H2AC25,H4C6,HK2,HLA-B,HLA-G,HMOX1,HSD11B1,ID2,IL10RA,IL15RA,IL17RA,IL2RA,IL7R,ITGB2,ITGB7,KDM3A,LDHA,LGALS3BP,MAF,MAP3K8,MKI67,MMP9,MYO1F,NOTCH1,PDGFRB,PFKFB3,PGK1,PKM,PLA2G7,PRKCD,RASA3,RGL1,SDC1,SKP2,SLAMF6,SL…	619 (19)
PTEN	0.464	phosphatase		0.675		1.39e-19	ABCC4,ABTB1,ACSL1,ACTA2,ADAMDEC1,ADM,ANXA1,ASPH,BACE2,BCL2,BCL3,BEX1,BTG1,BTG2,CCL5,CCNB1,CCND3,CD40,CD44,CDC20,CDKN1A,CDKN1B,CNN3,COL14A1,COL1A1,COL27A1,COL3A1,COL4A1,COL4A2,CTSB,CTSZ,CXCL10,CXCL11,CXCL13,CXCR6,DUSP1,EFNB2,EGFR,EPAS1,ERRFI1,ETS1,FBP1,FGFR3,FN1,FN3K,FNDC10,FOXO1,FTH1,GGT1,GPM6B,GPR176,HCLS1,HLA-DMA,HOXA10,HSPA1A/HSPA1B,IFI30,IGFBP2,IGFBP5,ISG15,KIT,LAMP1,LGALS3,MAN1C1,MCAM,MKI67,…	664 (21)
ESR2	0.46	ligand-dependent nuclear receptor		0.584		2.22e-19	ABCA1,ABCC4,ABLIM1,ANXA1,APOE,ARHGDIB,ARHGEF7,ASB2,ATF5,B4GALT1,BCL2,BMP4,BTG2,CAV1,CCL2,CCN2,CD3E,CD79A,CD93,CDKN1A,CDKN1B,CEMIP2,CHST15,CHST2,COL1A1,COL7A1,CPM,CSF1,CTSD,CTSH,CXCL16,DAB2,DNAJC1,DOCK10,EGFR,ELL2,EMB,ENO1,EXOSC4,FGF2,FHL1,FN1,FOSL2,FOXO1,GATA4,GBP2,GCLC,GM2A,H1-0,HPRT1,IFI35,IGFBP4,IGFBP5,INPP4B,IQGAP2,JUNB,KIT,LAP3,LAPTM5,LGALS3BP,LYN,MAF,MAP7,MDK,MGP,MKI67,MMP14,MMP9,MUC1,NCOA4…	723 (20)
PDGF-BB		complex	Activated	3.318		2.24e-19	ABCA1,ACTA2,ADD3,ADM,ANXA11,ARG2,BCL3,BHLHE40,BMP4,CASP4,CCL2,CCN2,CCND3,CD44,CDKN1A,CDKN1B,COL1A1,COL3A1,CSF1,CSF1R,CSRP2,DAB2,DBNDD1,DCN,DUSP1,DUSP6,EGFR,ENPP1,ETS1,FGF2,FHL1,FHL2,FN1,FXYD5,GBP2,GLUL,HLA-E,HMOX1,IGFBP4,JUNB,LGALS3,MGST1,MMP12,MMP14,MMP9,NR1H3,ODC1,PDGFRB,PLCG2,RGS1,SKP2,SLC2A3,SLC7A7,SOD2,SPI1,SYK,TGFB1,TGM2,TIMP1,TNC,TNFAIP3,TOB1,VCAM1,YWHAH,ZFP36,ZFP36L1	644 (20)
LDB1	0.389	transcription regulator		-1.576		2.27e-19	ADGRL2,AIM2,ANXA1,BCL2,CASP1,CASP4,CCND3,CD3E,CD53,CD93,CDKN1A,COMT,ENG,FBP1,FGFR3,FTH1,FZD5,GBP5,GDF11,GIMAP8,GPR34,IL2RA,ITGAL,ITGB7,KIT,LGALS1,LMO2,LSP1,LYN,MAFA,MAP3K8,MDK,MGLL,MZB1,NLRP1,PAG1,PLCG2,PSTPIP1,PTPRJ,RASGRP1,RHOH,RTL8C,SAMSN1,SFRP2,SIRPA,SLC16A1,SLC40A1,SLC7A8,SOBP,SOD2,SPI1,SQSTM1,STAT5A,STX7,TAP1,TES,TGFB1,THEMIS2,TLE6,TNFAIP3,TNFRSF1B,TXNIP,ZMAT3
IRF2	0.82	transcription regulator		0.55		2.5e-19	B2M,BCL2,BNIP3L,C1S,CASP1,CD14,CDKN1A,CDKN1B,CIITA,CLIC1,CTSS,CXCL10,ERAP1,FXYD2,GBP1,H4C3,HK2,HLA-B,IDH1,IFI35,IRF1,IRF8,ISG15,PFKFB3,PSMB10,PSMB8,PSMB9,PSME1,PSME2,RARRES1,SDC1,SLCO2B1,SRGN,TAP1,TAP2,TAPBP,TLR4,TNFSF10,UBE2L6,VCAM1	409 (17)
LDL		complex	Activated	4.72		3.69e-19	ABCA1,ACTA2,APOE,ARG2,BCL2,BHLHE40,CASP1,CCL2,CCL5,CCN2,CD40,CD68,CDKN1A,CFLAR,CXCL10,CXCL11,CXCL13,CYBA,CYBB,DUSP1,DUSP2,EMB,FCGR1A,FGFR3,GCLC,GNAI1,HK2,HMOX1,HSPA5,ICAM1,IGFBP2,IGFBP4,IL10RA,IL17RA,IRF2,LDHA,MKI67,MMP12,MMP14,MMP9,MSRA,NCF1,NFKB1,NR1H3,NRP1,PECAM1,PFKFB3,PFKP,PMAIP1,SCARB1,SIGLEC1,SIPA1,SLC2A1,SOD2,SQSTM1,SREBF2,TGFB1,TGFBR2,TLR4,TNFAIP3,TNFSF10,VCAM1,XBP1	767 (20)
genistein		chemical drug	Activated	2.405		4.43e-19	A2M,ACE,ACP5,ADM,ANGPTL4,ASAH1,ATF4,BCL2,BCL3,CCL2,CCL5,CCN2,CCNB1,CD4,CD44,CD68,CD74,CD8A,CDKN1A,CFLAR,CLN5,COL1A1,CTSA,CTSB,CTSD,CTSH,CTSL,CXCL10,DNASE2,DUSP1,EGFR,FCMR,FERMT3,FUCA1,FXYD5,GCLC,GM2A,GNS,HCST,HLA-A,HLA-DQA1,HMOX1,HOXA10,HSPA1A/HSPA1B,HSPA5,ICAM1,ID2,IDUA,ITGB2,JUNB,LAMP1,LAPTM5,LCP2,LGMN,LIPA,LY86,MMP9,NFKB1,NR1H3,PFKFB4,PLA2G7,PTPN6,RASAL3,RASGRP1,SIGLEC10,SOD2,SORT1,SQSTM1,STK1…	647 (16)
TP73	0.076	transcription regulator		1.642		4.43e-19	ACTA2,ADA,ANGPTL4,B2M,BCL2,BHLHE40,BTG2,C1R,CADM1,CASP1,CASP4,CCL2,CCNB1,CCND3,CD3D,CD3E,CD82,CDC20,CDKN1A,CDKN1B,CITED1,CNN3,COL1A1,CTSD,CXCL10,CYBA,DHRS3,DRAM1,EGFR,ENG,FGF2,FGFR3,FN1,GPR176,GRN,H2BC11,HSPA1A/HSPA1B,ID2,IGFBP4,IGFBP5,ITGAX,ITGB2,ITGB7,KIT,LBH,LCP1,LDHA,LIN28A,LYZ,MAPRE2,MDK,MMP14,N4BP2L2,NFKB1,NOTCH1,NRP1,NUPR1,PARVB,PARVG,PDGFRB,PDPN,PECAM1,PMAIP1,PROCR,RNF144B,RUNX1,SERPINA1,…	620 (20)
Tnf (family)		group	Activated	4.284	bias	4.65e-19	APOL6,APP,BCL2,BIRC3,BST2,CARD16,CASP1,CCL2,CCL5,CD163,CD4,CD40,CD72,CFLAR,CIMAP1B,CSF1,CXCL10,CXCL11,CXCL9,DTX3L,FCGR1A,GBP1,GFI1,HLA-DRB1,HSD11B1,ICAM1,IFI35,IL10RA,IL2RG,IRF9,ISG15,LAP3,LGALS3BP,MMP9,NFKB1,PARP10,PARP9,PSMB9,SELL,SIGLEC1,SP110,STAT1,TGM2,TNFAIP3,TNFRSF14,TNFRSF1B,TNFRSF4,TRAF3,TRIM14,TRIM22,TRIM5,TYMP,UBE2L6,VCAM1,VSIG4,XAF1	501 (14)
ERK		group	Activated	2.732		4.99e-19	ABCA1,ACP5,ACTA2,APOBEC3G,ARG2,BCL2,BGN,BTG2,CAV1,CCL2,CCN2,CCND3,CDKN1A,CDKN1B,CFLAR,COL1A1,COL3A1,CXCL10,DPYSL2,DUSP1,EGFR,EPAS1,ETS1,FGF2,FN1,FOSL2,FOXO1,GCLC,HEY1,HMOX1,HOMER1,ICAM1,ICAM3,ITGB2,JUNB,LAMB1,MCAM,MMP14,MMP9,MS4A1,MUC1,ODC1,PECAM1,PMAIP1,SELL,SLC2A1,SORT1,STAT1,TGM2,TIMP1,TYMP,VASP,ZFP36,ZFP36L1	653 (19)
TGM2	1.431	enzyme	Activated	5.382		7.47e-19	ADGRE2,ALPL,BIRC3,BNIP3,BTG2,CCL2,CCL4L1/CCL4L2,CD74,CD93,CFLAR,CXCL10,CYP2R1,FAM90A1,FCER1G,FN1,GIMAP2,GM2A,HLA-B,ICAM3,IFI35,IL10RA,IRF9,ITGAX,JAML,LILRA5,LILRB2,LRRC25,LSP1,MGP,MMP9,MUC1,PARP9,PDGFRB,PLAAT4,PLEKHO2,RNF213,SELL,SIRPA,SLAMF7,SLC16A1,SLFN5,SP110,STAT1,TAP1,TGFB1,TNFAIP2,TRIM22,TSPAN14,TYROBP,UBA7,VSIG4,XAF1	607 (19)
sirolimus		chemical drug	Inhibited	-2.122		7.48e-19	ACTA2,ADA,ADM,APP,ARHGDIB,ASNS,ATF4,ATP6AP2,B2M,BCL2,BCL3,BEX1,BEX2,CCN2,CCND3,CD151,CD40,CD68,CDKN1A,CDKN1B,CFLAR,CLIC1,COL1A1,CREG1,CSF1,CTLA4,DPP7,DPYSL2,ENO1,ENTPD1,FCER1G,FGF2,FN1,FTH1,GCLC,H3-3A/H3-3B,HK2,HLA-B,HLA-DOA,HMGB1,HMOX1,HSPA5,ICAM1,ID2,IDH1,IGFBP5,IL2RA,IRF9,ISG15,JUNB,KLF2,LAMB1,LDHA,LGALS3,LILRB2,LILRB4,MAF,MAPK12,MED12,MKI67,MMP14,MMP9,MRC1,NFKB1,NOTCH1,ODC1,PDGFRB,PFKP,PGK1,P…	734 (19)
interferon beta-1a		biologic drug		0.314		7.92e-19	AOAH,ARHGEF6,CD3D,CD4,CORO1A,CSF1R,CST7,ENO1,FCER1G,FCGR1A,FCGRT,FKBP1A,FYB1,GBP5,GNB4,HLA-DPB1,ICAM1,IFI35,IGHM,IL2RB,IRF1,ITGB2,LGALS1,LILRB3,LTB,MMP9,NOTCH1,PGK1,PRF1,PSMB8,PSME1,S100A9,SERPINA1,SERPING1,STAT1,TBXAS1,TLR1,TNFRSF1B	346 (10)
ZFTA-RELA		fusion gene/product	Activated	4.899	bias	8.57e-19	BCL2,BCL3,BIRC3,CASP4,CD44,CSF1,CXCL10,DUSP2,FN1,FTH1,ICAM1,IL15RA,IRF1,IRF2,LITAF,LSP1,NFKB1,PRKCD,S100A6,STAT5A,TAP1,TAPBP,TGM2,TNFAIP3
IFNAR1	0.309	transmembrane receptor	Activated	4.534	bias	9.5e-19	B2M,BST2,CCL5,CD40,CD47,CIITA,CLEC4D,CSF1,CXCL10,CXCL11,CXCL13,DUSP6,EPSTI1,FN1,GBP2,GBP4,HLA-A,HSH2D,IFI35,IRF1,ISG15,LAP3,LGALS3BP,PARP12,PARP9,PLA2G7,PROCR,PSME1,PSME2,RIPOR2,SDC1,SLC25A28,SOD2,SP110,SREBF2,STAT1,TGM2,TNFAIP2,TNFAIP3,TNFSF10,TRIM14,TRIM22,TRIM5,UBA7,UBD,UBE2L6,VCAM1,XAF1	373 (13)
TGFBR2	1.05	kinase		0.389		1.15e-18	ACTA2,ADAM8,ANGPTL4,ATF4,BACE2,BATF,BCL2,BCL3,BFSP1,BGN,BHLHE40,CASP1,CCN2,CCND3,CD14,CD44,CDKN1A,CDKN1B,CITED1,COL1A1,CRISPLD2,CSF1,CTLA4,EPAS1,FGF2,FN1,FURIN,GADD45G,GLI2,H2BC5,HK2,HSD11B1,ICAM1,IL2RB,IRF8,JAK3,KLRB1,LAG3,LDHA,MAPKAPK2,MMP12,MMP14,MMP9,MRC1,MYOF,NRP1,ODC1,OSTF1,P2RX7,PDPN,PGK1,PGM1,PKM,PLAGL1,PTGDS,PTPRC,RBL2,REEP6,S100A9,SCTR,SDC1,SLC16A3,SLC2A1,SLC2A3,TBXAS1,TGFB1,TGFBR2,TIMP…	644 (18)
IgE		complex	Activated	6.096	bias	1.3e-18	ADAM8,ADAMTSL4,ANXA1,ASB2,BCL2,BCL3,CAV1,CCL2,CCL5,CCND3,CD40,CD53,CD74,CDKN1A,CXADR,CXCL16,DUSP2,DUSP6,ELMO1,ERRFI1,FCER1G,FCGR1A,FGD2,FHL2,FYN,HAVCR2,HLA-DMA,HMOX1,ICAM1,IL2RA,IL7R,IRF4,ITGAX,ITK,JUNB,LCP2,MAP3K8,MAPKAPK2,NFKB1,NHERF1,NRP1,PEA15,PECAM1,PIK3IP1,PILRA,PPIF,PTPN6,RASGRP1,RUNX1,SCARB1,SCIMP,SDC3,SERPINB6,SLC37A2,STAT5A,TCIRG1,TGFB1,TNC,TNFRSF1B,TNFSF10,TPST2,TRAF3,VCAM1	614 (15)
Ifnar		group	Activated	5.426	bias	1.32e-18	AIM2,B2M,CASP1,CCL2,CCL5,CD40,CD74,CD8A,CXCL10,FCER1G,GBP2,HLA-A,HLA-E,HLA-G,IFI35,IRF1,IRF8,IRF9,ISG15,ISG20,ITGA4,LGALS3BP,MMP9,PSMB8,PSMB9,RNF213,STAT1,TAP1,TAP2,TAPBP,TNFSF10,UBE2L6,VCAM1,XAF1	569 (14)
IGF1	0.344	growth factor	Activated	3.14		1.39e-18	A2M,ABCA1,ACTA2,ADA,ADM,APP,BATF,BCL2,BGN,BHLHE40,BIRC3,BMP4,BTG2,C1QA,C4A/C4B,CAMP,CCL5,CCN2,CCNB1,CCND3,CD44,CD74,CDKN1A,CDKN1B,CFLAR,COL14A1,COL1A1,COL3A1,CSF1,CTSD,CYBA,CYBB,DCN,DDX5,DUSP1,DUSP6,EFNB2,EGFR,EPAS1,ERRFI1,FN1,FOXO1,GADD45G,HAVCR2,HMOX1,HSD11B1,HSPA1A/HSPA1B,HSPA5,HTRA1,ICAM1,ID2,IFI27,IGFBP2,IGFBP4,IGFBP5,IL2RG,JDP2,JUNB,LAMP1,LDHA,LHFPL6,MDK,MKI67,MMP14,NUPR1,ODC1,PDGFRB,PKM,PL…	768 (21)
aldesleukin		biologic drug	Activated	3.684		1.48e-18	B2M,BCL2,BTG2,CALR,DUSP2,FCGR3A/FCGR3B,FOSL2,GIMAP7,GLUL,HLA-B,HLA-C,HLA-DRA,HLA-DRB1,HLA-F,HLA-G,IFI30,IFI35,IGKC,IRF1,IRF9,ITM2B,PSMB9,RFTN1,RGS1,STAT1,TAGAP,TAP1,TAPBP,TNFAIP3,TNFSF10
IRF7	0.172	transcription regulator	Activated	5.799	bias	1.76e-18	APOBEC3G,ATF4,CALHM6,CARD16,CASP4,CCL19,CCL5,CD40,CTLA4,CXCL10,CXCL9,FCGR1A,GBP1,GBP4,GBP5,IFI35,IL15RA,IL4I1,IRF1,IRF8,IRF9,ISG15,ISG20,ITGAX,LILRA5,MAP3K8,PARP12,PMAIP1,PSMB10,PSMB8,PSMB9,PSME1,PSME2,STAT1,TAP1,TAP2,TLR4,TLR8,TNFSF10,TRIM22,TRIM5,UBA7,UBE2L6,XAF1	488 (18)
CD38	0.148	enzyme		0.949	bias	2.08e-18	ACTA2,ALDOA,ALDOC,ANXA6,ASNS,BNIP3,BNIP3L,CD44,COL1A1,CYBB,EAF2,ELL2,FAM162A,FGL2,FN1,GADD45G,GBP2,GBP4,ICAM1,IFI30,IGHG1,IL2RA,ITGB7,JCHAIN,LGALS3,MYADM,PCP4,PFKP,PGM1,PKM,PPP3CB,S100A4,S100A6,SDC1,SELL,SLC16A3,SLC2A1,SOD2,TGFB1,TPI1,TUBB2B,VCAM1,XBP1	665 (20)
NONO	-0.49	transcription regulator	Activated	3.918	bias	2.32e-18	CALHM6,CCL4L1/CCL4L2,CCL5,CXCL10,CXCL11,CXCL9,EPSTI1,FOXO1,GBP1,GBP4,GBP5,HK2,HSH2D,IFI27,ISG15,ISG20,LDHA,LGALS3BP,NUPR1,PARP9,PDE1B,PDE4D,PGK1,PMAIP1,PTK2B,RNF213,SECTM1,SERPING1,SIGLEC1,SLAMF7,SLC2A1,SLFN5,SP110,SP140,STAT1,TNFSF10,TRIM22,UBE2L6,VAMP5,XAF1	459 (11)
SOD1	0.399	enzyme		-1.195	bias	2.5e-18	ALDOC,APOE,APP,ATF4,B2M,BCL2,BMP4,C1QA,CASP1,CASP4,CAST,CD14,CD40,CD44,CD68,CFLAR,COL1A1,COMT,CSF1R,DCXR,ERVW-1,FOSL2,FTH1,GCLC,GNG10,HLA-E,HMOX1,HOMER1,ICAM1,IL7R,ISG15,ITGA4,ITGAX,JUNB,KIT,MMP9,MRC1,P2RX7,PCP4,PECAM1,PPP3CB,PRDX6,PSMB8,PTK2B,RBM3,SCG5,SH3BGRL3,SIGLEC1,SIRPA,SLC40A1,SLFN5,SOD2,SQSTM1,SREBF2,TGFB1,TGFBR2,TLN1,TNFAIP3,TUBB4A,VCAM1	635 (19)
ID2	1.116	transcription regulator		1.719		3.57e-18	ACTA2,ADM,BATF,BCL2,BCL3,BIRC3,BTG2,CCL5,CCNB1,CD27,CD44,CD79A,CDKN1A,CSF1,CXCR6,DUSP1,EGFR,FCER1G,FGFR3,FOXO1,GADD45G,GFI1,ICAM1,IGFBP4,IKZF3,IL10RA,IL2RB,IL7R,IRF4,IRF8,JDP2,KLF13,LAMA4,LGALS1,LMO2,LTB,MAF,MCAM,NOTCH1,PIK3IP1,POU2F2,PROM1,SDC1,SELL,SLAMF6,SOX9,TNFRSF4,TNFSF10,TRAF3,VCAM1	584 (24)
RBPJ	-0.336	transcription regulator	Activated	3.431		3.68e-18	ADM,ALDOC,B2M,CAMP,CCL2,CCL5,CD44,CD74,CDKN1A,CDKN1B,CIITA,CORO1A,CSF1,CXCL10,CXCL13,CXCL16,CXCL9,DUSP1,EFNB2,ENPP1,ETS1,FADS2,FGF13,FGF2,GNAI1,HEY1,HLA-A,HLA-DMA,HLA-DMB,HLA-DOA,HLA-DQA1,HLA-DQB1,HLA-E,HLA-G,IL17RA,IL18BP,IL7R,IRF8,ITGAL,MDK,MIB2,NEO1,NFKB1,PSMB8,PSMB9,SDC1,SLAMF8,SLC2A1,SLC2A6,SOX9,TAP1,TAP2,TNC	605 (19)
CREBBP	0.01	transcription regulator	Activated	2.242	bias	3.9e-18	ANXA6,B2M,BCL2,CARD6,CCL5,CCND3,CD44,CD53,CD59,CD74,CDKN1A,CDKN1B,CNN3,CRISPLD2,CSF1,CST7,CXCL10,CXCL9,CYBB,DDX3Y,DHRS3,DUSP1,EGFR,EPSTI1,EVL,FGF2,FGFR3,FOSL2,GFI1,GIMAP4,GIMAP7,GLCCI1,GM2A,H2AC25,HLA-B,HLA-DRA,HLA-G,HSD11B1,ICAM1,IL10RA,IL2RA,IL2RB,IL7R,IRF1,ISG15,ITGB7,KLF2,LGALS3BP,MAF,MAP3K8,MMP9,MYO1F,NOTCH1,PDGFRB,PRF1,PRKCD,PSMB9,RASA3,RGL1,SDC1,SLAMF6,SOD2,TAP2,TAPBP,TLE6,TNC,TNFAIP3,TNFS…	608 (20)
NC410		biologic drug		0		6.03e-18	ADAM8,BCL2,BTG2,CD3D,CD3E,CD74,CDKN1A,CXCL10,DUSP1,FCGRT,FOLR2,GBP5,HK2,HSPA1A/HSPA1B,IRF1,JUNB,KLF2,MMP12,MMP14,MMP9,MPEG1,MRC1,NKG7,PRF1,RGS1,SEMA4D,SERPINB6,STAT1,STAT6,TGFB1,TGFBI,TGFBR2,TGM2
BCR (complex)		complex		1.875	bias	8.03e-18	ALDOA,APBB1IP,ASNS,B4GALT1,BATF,BCL2,BCL3,CALR,CCND3,CD27,CD300A,CD40,CD44,CD7,CDKN1A,CDKN1B,CFLAR,CTSS,DUSP2,ENO1,FCMR,FCRL1,FOSL2,FOXO1,FTH1,GBP2,GPI,HK2,HLA-DMA,HSH2D,HSPA5,ICAM1,IGHG1,IL2RA,IL2RB,IRF4,IRF8,ITGA4,JUNB,LAPTM5,LDHA,ODC1,PLEK,POU2AF1,POU2F2,PPA1,RAC2,SAMSN1,SELL,SEMA4D,SIGLEC10,SLAMF7,SLC2A1,SLC38A2,STAT1,TCL1A,TES,TPI1,XBP1	570 (18)
pembrolizumab		biologic drug	Activated	4.379	bias	8.45e-18	B2M,CCL5,CCNB1,CD27,CD4,CD8A,CMKLR1,CTLA4,CXCL9,CXCR6,GZMA,HAVCR2,HLA-A,HLA-DQA1,HLA-E,IRF1,KLRB1,LAG3,MKI67,PRF1,PSMB10,STAT1,TIGIT	148 (3)
STING1	0.816	ion channel	Activated	5.962	bias	8.82e-18	ADGRE2,BCL2,BST2,CASP1,CCL2,CCL5,CD47,CD68,CHIT1,CXCL10,CXCL11,EPSTI1,FCGR1A,FCGR3A/FCGR3B,GBP4,GBP5,GMFG,HLA-A,HSPA5,ICAM1,IFI27,IFI35,IL15RA,IRF8,IRF9,ISG15,ISG20,JAK3,MMP12,MRC1,NCEH1,PARP10,PARP12,PARP9,PSMB8,PSMB9,PTPRC,S100A9,SERPING1,SLFN5,SP100,SPANXB1 (includes others),SQSTM1,STAT1,XAF1	486 (14)
SP1	-0.071	transcription regulator	Activated	3.844	bias	1.03e-17	ABCA1,ACSL1,ACSS1,ACTA2,ADA,ADD3,ALPL,APOE,ASNS,ATP2A3,BACE1,BACE2,BCL2,BMP4,BNIP3L,CAMP,CAV1,CCL2,CCL5,CCN2,CCND3,CD40,CD59,CDKN1A,CDKN1B,CHI3L1,CIITA,COL1A1,COL7A1,CTSD,CXCL10,EGFR,ENG,FADS2,FGF2,FN1,FOLR2,FYN,GLTP,GNAI2,HDAC2,HEY1,HK2,HMOX1,HSPA5,ICAM1,IGFBP4,IL2RB,IRF1,IRF4,ITGAX,KIT,LIPA,LTB,MMP14,MMP9,MRC1,MTA1,NFKB1,NOTCH1,P2RX7,PDGFRB,PEMT,PGK1,PKM,PMAIP1,PRKCB,PRKCD,PROCR,PROM1,PTDSS1,SC…	674 (21)
BRAF	0.006	kinase				1.03e-17	ADD3,APP,ATF4,ATF5,ATOX1,BCAM,BCL2,BIRC3,CADM1,CADPS2,CD33,CD40,CDKN1A,CDKN1B,CELSR2,COL14A1,COL1A1,COL27A1,COL3A1,COL4A1,COL4A2,CORO1A,CPM,CSF1,CSF1R,CTSB,DUSP18,EGFR,EPAS1,EPB41L3,EPCAM,ETV4,FADS2,FGF2,FLI1,FN1,FOXO1,GGT5,GNAI1,GPM6B,HLA-B,HLA-F,ICAM1,IDH1,IGFBP7,LAMB1,LAMP1,MDK,MMP12,MMP14,MMP9,MYO1C,NOTCH1,NR2F2,PLAAT3,PRDX6,PRR5,PSMB10,PSMB8,PSMB9,PTPRE,RAB20,RASSF4,SCARA3,SDC1,SEMA4D,SERPIN…	630 (20)
NPC1	0.311	transporter	Inhibited	-3.12		1.23e-17	ABCA1,ALPL,APOE,ATF4,B2M,CAMP,CAV1,CD68,CD74,CD8A,CSF1R,CTSA,CTSB,CTSD,CTSH,CTSZ,CXCL10,FTH1,GPR34,GRN,HLA-A,HLA-DQB1,IFI30,ISG15,ITGAX,LAMP1,LGALS3,LIPA,LYZ,MMP14,MRC1,S100A9,SALL1,SQSTM1,SREBF2,STAT1,TAP1,TGFB1,TLR4,TYROBP,XBP1	649 (22)
PIK3CG	0.426	kinase	Inhibited	-3.503		1.34e-17	AIF1,B2M,BCL2,CD47,CD74,CD8A,CXCL10,EGFR,ENPP1,FCGR3A/FCGR3B,FOSL2,GBP2,GBP4,GBP5,HLA-A,HMOX1,ICAM1,IL17RA,IL2RB,IRF1,ITK,KIT,KLRB1,MKI67,PRF1,SECTM1,SOX9,STAT1,TAP1,TGFB1,TLR1,TLR8,TNFSF10,UBD	649 (19)
IL1		group	Activated	3.893	bias	1.64e-17	APOE,APP,BCL2,BHLHE40,CASP1,CBR3,CCL2,CCL5,CD40,CD59,CDKN1A,CHI3L1,COL1A1,CSF1,CSF1R,CTSB,CTSC,CTSL,CXCL10,CXCL11,CXCL9,DCN,DUSP1,EGFR,FN1,FTH1,FZD5,GGT1,HMGB1,HMOX1,HSD11B1,ICAM1,IL17RD,IL2RA,IL2RB,IRF1,IRF4,ITGB2,KIT,LAMB1,LYZ,MMP9,NFATC2,NR1H3,ODC1,PDGFRB,S100A9,SELL,SLC2A1,SLC2A3,SOD2,SOX9,TGFB1,TGM2,TIMP1,TLR4,TNC,TNFAIP3,TNFRSF1B,TNFRSF4,TNFSF10,TYMP,VCAM1	648 (18)
Tcf7		transcription regulator	Inhibited	-2.633		1.83e-17	AGPAT5,ANXA1,ARHGDIB,BATF,BCL2,CCL5,CD27,CD3E,CD4,CD79A,CDKN1A,CTLA4,DNMT3L,EMILIN2,FURIN,FYN,GGT1,GM2A,GZMA,HLA-DQA1,ID2,IKZF3,IL15RA,IL2RA,IL2RB,IL7R,INPP5D,IRF4,KHDC3L,KIT,LAG3,LYN,LYZ,MAF,MAPK12,MAPKAPK2,MBNL3,MCAM,MGLL,MMP9,MZB1,NCF1,NFKB1,NR2F2,NUPR1,PCSK1N,PECAM1,PLA2G7,PRF1,S100A4,SDC1,SELL,SOX12,SREBF2,STAT1,TBC1D4,TCL1A,TGFB1,TIGIT,TLR1,TMEM176A,USP27X	713 (20)
CD28	0.325	transmembrane receptor	Activated	2.718	bias	2.91e-17	ACTR3,ANXA1,ARHGDIB,ATP11B,BCL2,BHLHE40,BTG1,CBLB,CCND3,CD27,CD3E,CDKN1B,CFLAR,CPEB4,CTLA4,CXCL13,CXCR6,FCER1G,FYB1,FYN,GBP1,GBP2,GZMA,H2AC6,HAVCR2,HDAC2,HK2,HLA-DQB1,HSPA1A/HSPA1B,IGFBP5,IGLL1/IGLL5,IL10RA,IL15RA,IL2RA,IL4I1,IL7R,IRF1,IRF4,IRF8,ITGA4,ITGAL,ITGB7,KLF2,LCP1,LDHA,LNPEP,LSP1,MAF,NAIP,NFATC2,NFKB1,ODC1,PDE4D,PPA1,PTPRJ,SLC16A3,SRGN,STAT6,SUSD6,TNFAIP3,TNFRSF1B,TNFSF10,TOB1	597 (21)
pyridostatin		chemical reagent	Activated	5.155	bias	3.11e-17	B2M,BST2,CCL5,CXCL10,CXCL11,GBP4,IFI27,IFI35,IRF1,IRF9,ISG15,ISG20,LGALS3BP,PARP12,PARP9,PSMB8,PSMB9,PSME1,SELL,SLC25A28,SP110,TAP1,TMEM140,TRIM14,TRIM5,UBA7,UBE2L6	389 (14)
LY294002		chemical drug	Inhibited	-4.652	bias	3.14e-17	ABCA1,ACTA2,APOE,ATF4,BCL2,BHLHE40,BICD1,BIRC3,CA9,CASP4,CCL2,CCL5,CCN2,CCNB1,CCND3,CD14,CD44,CD74,CDKN1A,CDKN1B,CFLAR,COL1A1,CST3,CXCL10,CXCL16,DUSP1,DUSP6,EFNB2,EGFR,ENTPD1,EPAS1,ETS1,FGF2,FN1,FOXO1,FTH1,GBP1,GCLC,GRN,H4C3,HAVCR2,HDAC2,HERPUD1,HK2,HLA-DRB1,HMOX1,HSPA5,ICAM1,IGFBP2,IGFBP5,IGHM,IL32,INPP4B,IRF1,ISG20,JUNB,LAMB1,MAF,MAGEB2,MAP3K8,MMP14,MMP9,MTA1,PECAM1,PFKP,PGK1,PMAIP1,PTPRJ,RASSF…	595 (19)
SP600125		chemical drug	Inhibited	-3.442		3.35e-17	ABCA1,ACTA2,ADM,APOE,ATP6AP2,BCL2,BTG2,CCL2,CCL5,CCN2,CCNB1,CD44,CDKN1A,CDKN1B,COL1A1,COL4A1,COL4A2,COL7A1,CPM,CSF1R,CTLA4,CXCL10,CXCL16,CXCL9,DUSP1,EMB,FN1,FOXO1,GATA4,GBP2,GNS,H2BC10,H2BC15,H2BC21,H2BC6,H2BC7,HMOX1,HSPA5,ICAM1,IL2RA,ISG15,JUNB,LAPTM5,LGALS2,MMP12,MMP9,NUPR1,P4HA2,PARP8,PDGFRB,PECAM1,PROM1,PTGDS,RUNX1,SGPL1,SOD2,SP110,SQSTM1,TGFB1,TLR4,TNFAIP3,VCAM1,ZFP36	506 (17)
RASSF1	0.18	other		-0.985		4.48e-17	ALDH1A1,APOE,BCL2,BHLHE40,CARD8,CASP4,CAV1,CDKN1A,COL4A1,COL4A2,CREG1,CRIP2,DAB2,EFNB2,EGFR,EPB41L3,FGF2,H2BC4,HLA-DPA1,LDB2,LITAF,MDK,NFKB1,PCDH7,PROM1,SELENOP,SOX9,SPANXB1 (includes others),TGM2,TP53INP1,TUBB2B	631 (24)
FOXO3	-0.227	transcription regulator		0.443		4.49e-17	ACTA2,ANXA1,BNIP3,BNIP3L,BTG1,C1QA,CARD16,CASP4,CAV1,CCN2,CCNB1,CCND3,CD163,CD44,CDC20,CDKN1A,CDKN1B,CFLAR,COL4A1,COL4A2,CTSB,CXCL10,DEPP1,FLNB,FLT4,FOXO1,FYN,GCLC,GLUL,IGFBP7,ITGB2,JUNB,KIF2C,LCP2,MBNL1,MCAM,MKI67,MMP9,MRC1,MXD4,NRP1,NUPR1,PECAM1,PIK3IP1,PLA2G2D,PMAIP1,PRKCD,PTPRC,RBL2,SCO2,SELL,SKP2,SLC1A4,SLC40A1,SOD2,SOX9,SREBF2,TGFB1,TNFRSF1B,TNFSF10,TP53INP1,TXNIP,UCP2,VCAM1	732 (26)
TGFB2	-0.09	growth factor		1.364		5.48e-17	ABCA1,ACTA2,ALDH1A1,ALDH3B1,ANGPTL4,ASNS,BHLHE40,BMP4,CCN2,CCNB1,CD40,CD59,CDC20,CFLAR,CIITA,COL1A1,COL3A1,COL4A1,CXCL16,FGF2,FN1,FURIN,HEY1,HK2,HMOX1,MGLL,MMP9,NFATC2,NOTCH1,PDGFRB,PECAM1,PFKFB4,PGM1,PPIF,PTK2B,PTPRJ,RAMP1,RUNX1,S100A4,S100A9,SELL,SMAP2,TGFB1,TGFBR2,TIMP1,TXNIP	684 (21)
rosiglitazone		chemical drug		0.085		6.46e-17	ABCA1,ACSL1,ADA,ADAM8,ANGPTL4,APOC1,APOE,APOL3,APOL6,ASAH1,BCL2,C1QA,C1QB,C1QC,C4A/C4B,CAV1,CCL2,CCL5,CCN2,CD68,CDKN1A,CIITA,COL1A1,COL3A1,CSF1,CTSS,CXCL10,CXCL11,CXCL9,DHRS3,EGFR,EPHX2,ETS1,FGF13,FN1,GBP1,GBP2,HCAR1,HLA-DRA,HMOX1,HSD11B1,HSPA5,ICAM1,IDH1,IGFBP2,IGFBP5,IL7R,IRF1,ITGAL,KLF2,LDHA,LNPEP,MAN1C1,MGLL,MMP12,MMP9,MRC1,MUC1,NR1H3,PDGFRB,PEA15,PECAM1,S100A9,SCARB1,SKP2,SLC27A4,SLC2A1,SOD2…	645 (21)
OGA	0.528	enzyme		0.437		6.91e-17	ABLIM1,ACSS1,ADGRG2,ADGRL2,ALDOC,APOBEC3G,APOE,BCL2,BFSP1,C1QA,C1QB,CACNA2D3,CASP1,CAV1,CCL2,CD14,CD151,CD40,CD44,CD47,CD53,CD68,CD93,CDCA7L,CDKN1A,CSF1R,CXCL16,DAB2,EFNB2,ELF1,FBP1,FGF13,FLNB,FN1,GADD45G,GDF11,GLUL,GPR34,GTF2F2,GTF3A,IGFBP4,IGFBP5,IGFBP7,IL17RD,ITGB7,JDP2,LAMB1,LPXN,MCAM,MGLL,MMP14,MYO10,PLAAT3,PLD4,PRF1,PROM1,PTGDS,RASA3,S100A6,SOX9,SREBF2,STAT1,TBXT,TGFB1,TGFBI,TGFBR2,TIMP1,TN…	623 (21)
PI3K (complex)		complex	Activated	3.909	bias	7.42e-17	ABCA1,ABCC4,ATF4,BCL2,BIRC3,CCL2,CCN2,CCNB1,CCND3,CD2,CD44,CDKN1A,CDKN1B,CFLAR,COL1A1,CTSD,CXCL10,CYBB,DAPP1,DUSP1,ETS1,FLI1,FN1,FOXO1,FRY,GCLC,GLI2,HK2,HMOX1,ICAM1,IGFBP2,IL7R,IRF2,ITGB2,KLF2,LSP1,MAFA,MCAM,MMP12,MMP9,MRC1,NOTCH1,OSTF1,RASA3,RBL2,SELL,SOX9,SPI1,TGM2,TLR4,TNFAIP3,TNFSF10,TXNIP,TYMP,VCAM1,XBP1	606 (22)
TNFSF11	-0.201	cytokine	Activated	3.079	bias	7.85e-17	ACP5,AIF1,BCL2,BMP4,CAV1,CCL2,CCL5,CCND3,CD14,CD40,CD44,CDKN1A,CDKN1B,CSF1R,DAB2,DUSP1,DUSP6,ETS1,FERMT3,FHL2,FOXO1,GCLC,GRN,HCLS1,HMOX1,ICAM1,IL15RA,IL17RA,IRF4,IRF8,ITGAL,JDP2,JUNB,LDB2,MMP9,NFATC2,NFKB1,NR1H3,PAG1,PCDH7,PTPRE,RGL1,S100A9,SDC1,SEL1L,SLC2A1,SLC7A7,SOD2,STAT1,TCIRG1,TGFB1,TLN1,TLR4,TNFRSF1B,VCAM1	606 (14)
Pam3-Cys-Ser-Lys4		chemical reagent	Activated	4.086		7.91e-17	ADGRE5,BATF,BIRC3,BNIP3,CASP4,CCL19,CCL2,CCL5,CCN2,CD14,CD180,CD40,CSF1R,CXCL10,CXCL13,DDX5,FAM162A,GFI1,HAVCR2,HK2,HLA-A,ICAM1,IL2RA,IL32,IL7R,IRF1,IRF4,ITGA4,ITGAX,ITGB7,LDHA,LTB,MMP9,NFKB1,RGS1,SLC16A3,SLC2A1,SLC40A1,SPI1,STAT1,STAT5A,TLR1,TLR4,TNFAIP3,TNFRSF14,TRAF3,VCAM1,XBP1	617 (14)
EPAS1	0.887	transcription regulator		0.814	bias	8.65e-17	ACP5,ADM,ALDOC,ANGPTL4,ARG2,BCL2,BHLHE40,BIRC3,BNIP3,C1QA,CA9,CAV1,CCN2,CDKN1A,CORO1A,CTLA4,DECR2,EGFR,ENO1,EPAS1,FGF2,FHL1,FN1,H2AC6,HSPA5,ICAM1,IGFBP5,IL2RA,IL2RB,KDM3A,KDM4B,LAG3,LDHA,MMP14,NCOA4,NOTCH1,PELP1,PFKFB3,PFKFB4,PRF1,SLC2A1,SLC2A3,SLC40A1,SOD2,SOX9,TGFB1,TGFBR2,TMEM45A,TNFAIP3,TNFRSF4,TPP2,VCAM1	526 (21)
PLX5622		chemical drug	Inhibited	-3.699		1e-16	AIF1,ATF4,B2M,C1QB,C1QC,CCL19,CCL2,CCL5,CD14,CD68,CDKN1A,CSF1,CTSD,CTSS,CXCL10,CXCL13,CXCL16,CYBB,FCER1G,FN1,FYB1,GRN,HLA-DRA,HSPA5,IL10RA,IL2RB,IL2RG,ITGAX,ITGB2,LAPTM5,LTB,LY86,MMP14,MPEG1,NCF1,NCKAP1L,NPTX2,P2RY13,PGK1,PGRMC1,PSMB9,SELPLG,SLCO2B1,STAB1,STAT1,TCIRG1,TGFB1,TGFBR2,TJP1,TLR4,TNFSF10,TYROBP,VSIR
dihydrotestosterone		chemical - endogenous mammalian	Activated	2.664		1.23e-16	ABCA1,ABCC4,ACE,ADM,AIF1,ALDOA,APOE,APP,B2M,BCL2,BGN,BTG2,C4A/C4B,CASP1,CCN2,CCNB1,CCND3,CD74,CDC20,CDKN1A,CDKN1B,CHI3L1,CMKLR1,COL3A1,COL4A1,CYBB,DCN,DDX5,DUSP2,EAF2,EGFR,ENO1,FGF2,FLNB,FN1,FOXO1,FTH1,GLUL,GPI,GRN,H3C12,HK2,HLA-A,HSPA1A/HSPA1B,ID2,IGFBP2,IGFBP4,IGFBP5,IGFBP7,IQGAP2,IRS4,LDHA,LGALS1,LYZ,MAF,MCAM,MGLL,MMP9,MUC1,MYOF,NCF1,NOTCH1,ODC1,PEA15,PLAGL1,PMAIP1,PTK7,RNF6,RPS4Y1,RUNX1,SDC3,…	737 (17)
HGF	0.077	growth factor		0.746	bias	1.41e-16	A2M,ACTA2,ADGRL2,ANGPTL4,ARRDC3,ASNS,BCL2,BIRC3,CA9,CASP1,CAV1,CCL14,CCL2,CCL5,CCN2,CD40,CD44,CD93,CDC20,CDKN1A,CDKN1B,CFLAR,COL1A1,COL3A1,COL4A1,CSF1,DUSP1,DUSP6,EFNB2,ENTPD1,EPCAM,ERRFI1,ETS1,FN1,HK2,HMOX1,HOMER1,ICAM1,IGFBP4,IL15RA,IRF8,ISG15,ISG20,JUNB,KIF2C,LDHA,LGMN,LY75,MAP3K8,MAPKAPK2,MID1,MKI67,MMP14,MMP9,NFKB1,NHERF1,NRP1,PEMT,PGK1,PLOD1,PLXNA2,S100A9,SKP2,SOD2,STAB1,STK10,TAGLN2,TGFB1,…	641 (21)
NRAS	-0.467	enzyme		-0.534		1.57e-16	ATF5,B2M,BCL2,CCL5,CCNB1,CD68,CDC20,CDKN1A,CFH,CYBB,DUSP2,DUSP6,EPAS1,ETS1,ETV4,FHL1,FN1,GBP2,HLA-A,HTRA1,IFI35,IGHM,ISG15,JCHAIN,KIF2C,LGALS1,LSP1,LY86,MGP,MKI67,P3H4,PLEKHO1,PMAIP1,POMP,PSMB10,PSMB8,PSMB9,PTPRC,RBM38,RNASE6,SCX,SDC1,SKP2,SLC2A1,STAT1,TAP1,ZNF703	749 (21)
NLRX1	-0.297	other		0.844		2.41e-16	ATF6B,BIRC3,CASP1,CAV1,CCND3,CD40,CD44,CDC16,CDKN1A,COL1A1,COL3A1,COL4A2,CSF1,CSF1R,DAB2,DUSP1,DUSP6,ENG,EPAS1,FGF2,GNB4,GNG10,ID2,IL7R,IRF1,ITGAX,ITGB2,ITGB7,JAK3,KIT,LAMA4,MMP9,MTA2,NFKB1,NOTCH1,PFKFB3,PIK3IP1,PLCG2,PRKCB,PTPN6,SELENOP,SH3BGRL,SLC2A1,SOX9,STAT1,TLR1,TNC,TNFAIP3,UBE2D1,VAV1,ZEB2	532 (13)
E. coli B4 lipopolysaccharide		chemical toxicant	Activated	5.049	bias	2.51e-16	ADCY7,ANXA1,ANXA11,ARHGAP30,BCL2,C1QB,CCL2,CCL5,CD40,CXCL10,CXCL9,ELF1,EMB,EVI2B,FCER1G,FCGR1A,FGL2,GADD45G,GBP2,GBP4,GLIPR1,GNAI1,HK2,HLA-A,HMOX1,ICAM1,IFI35,INPP5D,KLHL6,LCP1,LCP2,LILRB3,LILRB4,MRC1,NCF1,NFKB1,PARP9,PLEK,PSMB8,PTPN6,PTPRC,RAB20,SAMSN1,SCARB1,SOD2,STAB1,TAP1,TLR4,TNFAIP3,TNFRSF1B,TNFRSF4,TNFSF10,TXNIP,VCAM1	575 (16)
ZC3H12A	-0.028	enzyme	Inhibited	-2.032		2.81e-16	ABCC4,APBB1IP,ATP2A3,BATF,BCL2,BCL3,CCL2,CD72,CSRP2,CTSS,DUSP1,ENG,FCRL1,FCRL5,FLNB,FTH1,GBP4,GBP5,ICAM1,IL10RA,IL2RG,IRF8,JUNB,LAX1,MAF,MMP9,NCF1,PECAM1,PLEK,POU2AF1,POU2F2,RAC2,SAMSN1,SEMA4D,SIGLEC10,TAGAP,TES,TGFB1,TNFAIP2,TNFRSF1B,TNFRSF4,ZFP36,ZFP36L1	642 (15)
cuprizone		chemical toxicant	Activated	4.566		2.86e-16	APBB1IP,APP,ARHGDIB,ARPC1B,C1QB,C1QC,CCL5,CHI3L1,CIART,CNN3,CTSB,CTSD,CTSZ,CXCL10,GLUL,GPR34,HAVCR2,HOMER1,HSPH1,IFI30,IRF8,LCP1,LGALS1,LGALS3,LGMN,LSP1,NCF1,NCKAP1L,NCOA4,PRDX6,PRKCD,PSME1,PTPRC,SH3BGRL,SLC37A2,SYNPO,TLN1,VAV1
etoposide		chemical drug	Activated	5.46		3.19e-16	APOL6,BCL2,BIRC3,C1R,CASP1,CCL2,CCL5,CCNB1,CD40,CDC20,CDKN1A,CDKN1B,CFLAR,CREG1,CTSD,CXCL10,CXCL11,DUSP1,EPSTI1,FTH1,GADD45G,GBP2,H3-3A/H3-3B,HK2,HLA-B,HLA-DMA,HLA-DQA1,ICAM1,ID2,IFI27,IL10RA,IL2RB,IRF1,IRF8,KLRC4-KLRK1/KLRK1,LGALS3BP,ODC1,PRF1,PSMB8,PSMB9,RNF144B,SELL,SERPING1,SLAMF7,SLC2A1,SLC2A3,SOD2,SQSTM1,STAT1,TNFAIP3,TNFSF10,TOP2A,UBA7,UBE2L6,XAF1	630 (21)
TWIST1	-0.141	transcription regulator	Activated	4.459		3.76e-16	ABCC4,ACTA2,ALDH1A1,BCL2,BST2,CBX2,CCL2,CD40,CD44,CDKN1A,CHI3L1,COL1A1,COL4A1,DCN,EFNB2,EPCAM,ETS1,FGFR3,FN1,FOXO1,GBP2,GDF3,HEG1,HLA-F,HLA-G,ICAM1,IFI27,IGFBP4,IGFBP5,IRF9,ISG15,ISG20,KIT,LGALS3,MMP9,MRC1,PROM1,PXDN,S100A4,SDC3,SPOCK2,TGFB1,TGFBI,TGFBR2,XAF1,ZEB2	638 (24)
vancomycin		biologic drug	Activated	2.207		3.76e-16	A2M,ACTA2,ANXA1,ASNS,BIRC3,BLNK,BMP4,C1QA,C1QB,C4A/C4B,CD14,CD44,CD82,COL3A1,CSF1,CST3,CTSB,FTH1,FXYD5,GSTK1,H2AC7,HAVCR2,HMOX1,IGFBP5,IL10RA,JUNB,LAG3,LGALS1,LGALS3,MRC1,PRKCD,PSMB10,PSMB8,PTGDS,RBM3,RFTN1,SDC3,SLC37A2,SLC7A8,SOD2,STING1,SYNPO,TES,TIMP1,TJP1,TMSB10/TMSB4X	364 (10)
TCF4	0.461	transcription regulator		0.357		4.47e-16	ADA,ANGPTL4,ANXA6,APOBEC3G,ARHGEF6,B4GALT1,BEX3,BHLHE40,BNIP3,CADM1,CARD8,CARS2,CASP1,CASP4,CD2,CD40,CDC20,CDKN1A,EAF2,ELF1,ENPP1,ENTPD1,EPCAM,FGD2,FOXO1,GIMAP4,H1-0,HCST,HSD11B1,ID2,IGFBP4,IGFBP5,IL32,IL4I1,LAMA4,LMO2,MKI67,MPV17L,MVP,MZB1,NOTCH1,PARP8,PPIF,RCBTB2,RIPOR2,S100A4,SEC11C,SELENOP,SELL,SLAMF7,SOX9,TENT5C,TMEM140,TNFSF10,TNS3,TRIM38,TXNDC5,TXNIP,VSIR,WARS1,XBP1,ZEB2
SN-011		chemical reagent	Inhibited	-5.076	bias	5.44e-16	ACSL1,CCL2,CD40,CDKN1A,CXCL10,DTX3L,FCGR1A,GBP4,GBP5,IRF1,IRF9,ISG15,RASSF4,SLFN5,SP110,STAT1,TAP1,TAPBP,TNFAIP3,TNFSF10,TRAF3,TRIM14,TRIM56,UBA7,UBE2L6,XAF1
IL18	0.461	cytokine	Activated	2.81	bias	5.73e-16	ADA2,BCL2,CAMP,CCL2,CCL5,CD163,CD40,CD44,CD47,CFLAR,CSF1,CXCL10,CXCL11,CXCL16,CXCL9,FCGR3A/FCGR3B,FOSL2,GADD45G,GIMAP4,GZMA,GZMK,HAVCR2,ICAM1,IL18BP,IL2RA,IL32,INPP5D,IRF1,ITGAL,KIT,KLRC4-KLRK1/KLRK1,LAMP1,LTB,MMP9,NKG7,PRF1,SELL,SLC2A3,SLC7A8,TGFBR2,TIMP1,TLR4,VAMP2,VCAM1	551 (18)
TCL1A	0.59	transcription regulator				6.63e-16	C1QA,C1QB,C1QC,CAMP,CD68,CLEC4D,CTSB,CTSC,CTSD,CTSH,CTSS,CYBB,FCER1G,HMOX1,IGSF6,IL17RA,ITGB2,LY9,MMP12,MMP9,MPEG1,RGS1,S100A9,SLC15A3,SLC40A1,SPIC,TCL1A,TNFAIP2,UTRN	519 (7)
mir-21		microRNA		-1.571		6.73e-16	ACTA2,AIF1,AOAH,APP,BCL2,BTG2,C1QB,C1R,CARD6,CASKIN1,CASP4,CCL19,CCL2,CCNB1,CD180,CD40,CD44,CDKN1A,COL1A1,COL3A1,CXCL10,FCGR1A,FCGRT,FGL2,FN1,GBP2,GBP5,GLCCI1,ICAM1,IGHG1,IGHM,INPP5D,IRF1,ITK,LGALS3BP,LTB,MKI67,MMP9,NINJ1,PECAM1,PIP4K2A,PPA1,PSME2,RNASE6,SELENOP,SIGLEC1,SIRPA,SOD2,SSR1,STAT1,TAP1,TGFB1,TGFBR2,TLR1,TLR4,TNKS,TOP2A,TYMP,UBA7,UBE2L6,VCAM1	594 (16)
DYSF	0.189	other				7.69e-16	ABCA1,ACTR3,ANXA1,B2M,C1QB,CAV1,CD53,CD68,CD74,CTSH,CTSS,CXCL10,CYBA,ERRFI1,FN1,GDF11,HLA-A,HLA-DQA1,HLA-DQB1,HSPA1A/HSPA1B,LCP1,LGALS3,LILRB4,LYZ,MMP12,MPEG1,MRC1,PRSS23,S100A4,TIMP1
semaxinib		chemical drug		1.329		8.13e-16	ACP5,AIF1,ALDOA,C1QA,C1QB,C1QC,CCL19,CD3D,CD3E,CD4,CD8A,CHI3L1,CMKLR1,CXCL10,CXCL11,CXCL13,EPHX2,FHL1,FOXO1,GDF11,HAVCR2,HMOX1,IL2RB,IL7R,IRF4,ITK,MMP9,MYOF,NFATC2,PECAM1,RASGRP1,SLAMF6,SLAMF8,TGFB1,TNFRSF14,VWF	663 (19)
ETS1	1.041	transcription regulator	Activated	3.857	bias	8.16e-16	ARHGDIB,ARL4C,ATP2A3,BMP4,CASP1,CAV1,CCL2,CCL5,CCN2,CD14,CD27,CD44,CD79A,CDKN1A,CSF1R,ETS1,FLI1,FN1,GZMA,GZMK,HCST,HMOX1,HSPA1A/HSPA1B,ICAM1,ID2,IL2RA,IL2RB,IL7R,ITGB2,ITK,JUNB,LAMB1,LTB,MCAM,MMP9,NCF1,PRF1,RUNX1,SELL,SERPINB6,SLAMF6,SP100,SPI1,SRGN,TBXAS1,TGFBR2,WAS,ZEB2	594 (21)
Brd4		kinase		1.752	bias	8.56e-16	ACTA2,ALDOA,ATP2A3,BLNK,C1R,COL1A1,COL3A1,COL4A1,COL4A2,COL6A3,CXCR6,ENO1,GPI,HK2,ITGAL,ITGB7,KIT,LGALS3,LIN28A,LY86,PECAM1,PGK1,PKM,RASSF2,SELL,SLC2A1,SLC2A3,SPON2,TIMP1,TLR4,TLR8,TNFSF10	634 (17)
IL7	0.022	cytokine	Activated	2.18	bias	8.82e-16	BCL2,BLNK,CBLB,CCL2,CCND3,CD2,CD3D,CD8A,CDKN1A,CDKN1B,CFLAR,COL1A1,CSF1,FN1,FOXO1,GFI1,HAVCR2,HCST,IGHM,IL2RA,IL7R,ITGB7,JAK3,KLF2,KLRC4-KLRK1/KLRK1,LAMP1,LTB,LYN,MAF,MMP9,PIK3IP1,PMAIP1,SELL,SELPLG,SLC2A1,TNFSF10,XBP1	601 (20)
progesterone		chemical - endogenous mammalian		1.426		1.01e-15	ACE,ACP5,ACSL1,ACTA2,ADAMDEC1,ADM,ALDH1A1,ALPL,APOE,BCL2,BHLHE40,BIRC3,CADM1,CAV1,CCL2,CCL5,CCNB1,CCND3,CD40,CD82,CDKN1A,CDKN1B,CNDP2,COMT,CSF1,CST3,CTSD,CXCL10,CXCL11,CYRIA,EGFR,ELL2,ENG,ENPP1,EPAS1,ERRFI1,FN1,FOXO1,FTH1,HEY1,HLA-A,HLA-DQB1,HLA-G,HOXA10,HSD11B1,ICAM1,IGFBP2,IGFBP5,ISG20,LDHA,LGALS1,LGALS3,LITAF,MDK,MKI67,MMP9,MRC1,MUC1,MYO10,NDRG2,NPL,NR1H3,NRP1,NT5C2,NUPR1,PCP4,PDPN,PFKFB3,PGRM…	707 (21)
IFN gamma		complex	Activated	3.283		1.06e-15	APOBEC3G,CASP1,CCL2,CCL5,CDKN1A,CDKN1B,CHI3L1,CXCL10,CXCL16,CXCL9,CYBB,GBP1,HLA-DRA,ICAM1,IGFBP4,IGFBP5,IL17RA,IL18BP,IL32,IRF8,MMP9,PCDH7,PMAIP1,PSME1,PSME2,STAT1,TLR4,TNFSF10,VSIG4,XAF1	618 (16)
TCF12	0.166	transcription regulator		1.081		1.12e-15	ASB2,BLNK,CACNG4,CCND3,CD33,CD3D,CD3E,CD4,CD93,CDKN1A,CSF1R,CXCR6,EPCAM,ETS1,FN1,FOXO1,GFI1,GLUL,ID2,IL10RA,IL2RB,IL32,IL7R,IRF1,IRF4,ITGA4,ITGB7,JDP2,KLF2,LDHA,LILRB4,MAF,MZB1,NOTCH1,PTPRCAP,STK17B,TLR1	405 (11)
ESR1	-0.111	ligand-dependent nuclear receptor		-1.53		1.14e-15	ABCA3,ABCC5,ABLIM1,ACE,ACSL1,ACTA2,ADA,ADD3,AP2B1,APOE,ARHGEF7,ARPC5L,ARRDC3,ATF5,ATOX1,ATP2A3,BACE1,BCL2,BIRC3,BMP4,C1QTNF4,C1QTNF6,CAV1,CCDC85B,CCL2,CCNB1,CCND3,CD59,CD74,CDKN1A,CDKN1B,CELSR2,CEMIP2,CEP250,CHST2,CIMAP1B,COMT,COTL1,CPM,CTSB,CTSC,CTSD,CTSS,CXADR,DAB2,DNAJC1,EFNB2,EGFR,ENO1,EPCAM,FHL1,FOSL2,FOXO1,GADD45G,GLI2,GM2A,H4C3,HEY1,HLA-B,HLA-C,HLA-E,HLA-G,HSPH1,HTRA1,ICAM1,IFI27,IGFBP2,IG…	728 (21)
cobalt chloride		chemical reagent		0.158		1.17e-15	ACTA2,ADM,ALDOA,ALDOC,BCL2,BHLHE40,BNIP3,BNIP3L,BTG1,CA9,CAV1,CDKN1A,DEPP1,DUSP1,EGFR,ENO1,EPAS1,FOSL2,HK2,HMOX1,ISG20,KDM3A,LDHA,NCOA4,P4HA2,PFKFB3,PFKP,PGK1,PKM,PMAIP1,PPFIA4,PROM1,RGS1,SLC1A3,SLC2A1,SLC40A1,TJP1,TNFAIP3,ZFP36	578 (15)
IRF2BP2	0.145	transcription regulator	Inhibited	-5.44	bias	1.2e-15	C4A/C4B,CASP1,CASP4,CCL5,CD14,CD180,CD53,CD72,CXCL13,CYTIP,EGFR,FCGR3A/FCGR3B,FYB1,GBP5,GZMA,H2BC18,HLA-A,HMOX1,ID2,IGHM,IL2RG,JCHAIN,LILRB3,LILRB4,LY86,MPEG1,NKG7,PILRA,PLEK,SCIMP,SERPINA1,SLA,SLAMF7,TIMP1,VCAM1
CEBPB	0.231	transcription regulator		1.284	bias	1.27e-15	ACTA2,ADM,ALDH1A1,ANTXR1,APP,ASNS,BCL2,BLNK,C1QA,C1QC,CCL2,CCL5,CD14,CD163,CD74,CDC20,CDH3,CDKN1A,CDKN1B,CHIT1,COL1A1,COL3A1,CSF1R,CTSC,CXCL10,CXCL16,DAB2,DCN,DDX5,EFNB2,EXOSC8,FCER1G,FCGR1A,FCGR3A/FCGR3B,FHL1,FHL2,FN1,H4C12,H4C16,H4C2,H4C4,H4C6,H4C8,HLA-A,HSD11B1,ICAM1,IGFBP4,IGKC,IL18BP,IRF4,IRF9,ITGAL,KIF2C,LCP2,LGMN,LYN,MGP,MKI67,MRC1,NFATC2,NR1H3,NRP1,NUPR1,ODC1,PEA15,PLXND1,PPP1R14A,PRKCD,R…	660 (22)
CEBPA	0.229	transcription regulator	Activated	2.467		1.63e-15	A2M,ABCA3,ACSL1,ACTA2,ADCY7,ANXA1,ARG2,ARHGEF5,ARL4C,ARL6IP5,ASNS,ATF4,BCL2,BTG1,BTG2,CAMP,CD14,CD7,CDKN1A,CHI3L1,CIITA,CNFN,COL1A1,CREG1,CSF1,CSF1R,EFNB2,FADS2,FCGR1A,FHL1,FOXO1,GBP1,GLIPR1,GTF3A,HLA-B,HMOX1,HSD11B1,HSPA5,ICAM1,ID2,IFI27,IGFBP4,IKZF3,ISG15,ITGAL,ITGAX,JCHAIN,JUNB,KDM3A,KLF2,KLK14,LGALS1,LIN28A,LITAF,LST1,MAPKAPK2,NFATC2,NRP1,PLXND1,PPIF,PPP1R14A,PTPRC,PTPRE,RGL1,S100A9,SECTM1,SO…	628 (18)
SLC15A4	0.447	transporter	Activated	4.814	bias	1.97e-15	ANXA1,ASNS,CADM1,CBLB,CCL2,CCL5,CD72,CDC20,COL1A1,CXCL10,DOCK10,DOCK2,ENPP1,ENTPD1,EPSTI1,GBP4,GBP5,HMOX1,IFI35,ISG20,JCHAIN,LGALS3,MYOF,PSMB10,PTPN6,RGS1,S100A6,SHTN1,SLA,SLAMF7,TAP2,TIGIT,TXNDC5,VCAM1,XBP1	511 (18)
GATA3	0.387	transcription regulator		1.105		2.18e-15	ADM,AGPAT5,ANGPTL4,BATF,BCL2,CCL5,CD3D,CD3E,CD4,CDKN1A,CHST2,CNFN,CSF1R,CTLA4,CXCR6,ETS1,FN1,GLUL,GZMA,ICAM1,IKZF3,IL2RA,IL2RB,IL7R,ITGAL,ITK,KIT,KLK14,LTB,MAF,MYO10,NFKB1,NKG7,NOTCH1,RUNX1,S100A9,SELPLG,SLC2A1,SP110,SPI1,STAT6,TBX3,TGFB1,TGM2,TJP1,VCAM1,VSIR,XBP1,ZEB2	659 (24)
NOTCH1	0.648	transcription regulator		-0.268		2.42e-15	ACTA2,ALDH1A1,ALDOA,ASB2,BCL2,BIRC3,CCN2,CCND3,CD14,CD44,CD68,CD82,CD84,CDKN1A,CDKN1B,CFLAR,COL1A1,CSF1R,EFNB2,EGFR,EPAS1,FCER1G,FGF2,GLI2,GRN,HEY1,HK2,HMOX1,HSPH1,ICAM1,ID2,IGFBP2,IGFBP4,IL2RA,IL7R,IRF1,IRF8,LDHA,LYZ,MCAM,NCF1,NFKB1,NOTCH1,NR2F2,PDGFRB,PFKFB3,PGK1,PKM,PTGDS,S100A1,SLC2A1,SPI1,TGFB1,TGFBR2	554 (17)
mifepristone		chemical drug	Inhibited	-2.286		2.61e-15	ACE,ADAM15,ADM,ALPL,ANXA1,APOE,B2M,BCL2,C1QB,CASP1,CAST,CAV1,CCL2,CCN2,CD14,CD74,CDKN1A,CDKN1B,CHI3L1,CTSD,CYBA,CYBB,DUSP1,EFNB2,EPCAM,ERRFI1,FGF2,FN1,FTH1,HLA-A,HLA-C,HLA-DQB1,HOXA10,HSD11B1,HSPA5,ICAM1,ITGA4,JAK3,JUNB,KIT,KLF13,MMP9,MTA1,MUC1,NPL,P2RX7,PFKFB3,S100A6,SCARB1,SERPING1,SFRP2,SLC2A1,SPEG,SQSTM1,STAT5A,TGFB1,TIMP1,XBP1	745 (20)
PTGS2	-0.325	enzyme		0.009		2.71e-15	AIF1,ANXA1,ARG2,B2M,BCL2,BIRC3,CALR,CCL2,CCL5,CD163,CD44,CD68,CD74,CDKN1A,CDKN1B,CIITA,CST3,CTSD,CXCL10,CYBB,DUSP1,FCGR3A/FCGR3B,FCGRT,FN1,GATA4,HLA-A,HLA-DMA,HLA-DMB,HLA-DQA1,HLA-DQB1,ICAM1,ITGAL,MKI67,MMP14,MMP9,MRC1,PCDH7,PLXNC1,PPA1,PSMB8,SCARB1,SELL,SIGLEC10,STAB1,TGFB1,TGM2,TNFSF10	618 (19)
FOXC1	-0.109	transcription regulator	Activated	4.003		2.76e-15	ALPL,B2M,BST2,COL1A1,EFNB2,FGFR3,FOXO1,GBP1,GBP4,GFI1,HLA-B,HLA-C,HLA-DQB1,HLA-F,ICAM1,IFI27,IFI30,IFI35,IRF1,IRF2,ISG15,ISG20,JDP2,KLF2,MID1,MMP9,MUC1,NOTCH1,PLOD1,PSMB8,RUNX1,SOX9,STAT1,SYT6,TRIM14,TRIM22,TRIM8,WDR72,XAF1	614 (21)
LDLR	-0.139	transporter		-0.29		2.87e-15	ABCA1,APOE,BGN,C1QA,CCL2,CCL5,CCNB1,CD4,CD40,CD47,CD68,CDKN1A,COL1A1,COL3A1,CTSC,CYTIP,DUSP1,ENG,FADS2,FBP1,FCGR1A,FGL2,FLT4,GADD45G,GPI,HK2,HSPA5,ICAM1,KIF2C,LAG3,LCP2,LSP1,LY86,LYZ,MKI67,MMP14,MMP9,NR1H3,PRF1,PSMB9,PSME2,RGS1,SCARB1,SLC2A1,TAP1,TIMP1,TLR1,TOP2A,UCP2,VCAM1	680 (19)
TERT	-0.342	enzyme	Activated	2.513		2.94e-15	ASNS,B2M,BNIP3,CAV1,CCL2,CCL5,CCN2,CDKN1A,CSF1,CTSC,CXCL10,CXCL13,DDX41,DUSP6,EGFR,ETS1,FGF2,HLA-B,HMGB1,HTRA1,ICAM1,IFI27,IFI35,IGFBP4,IQGAP2,ISG15,ISG20,MMP14,MMP9,PALM2AKAP2,PROM1,PRSS23,PRXL2A,PSMB8,RASA3,SASH1,SOD2,SSR3,TBX3,TBXT,TIMP1,TNFRSF1B,XBP1	477 (22)
bleomycin		biologic drug	Activated	3.583		2.99e-15	ACTA2,APOE,ARRDC3,BCL2,BHLHE40,BMP4,CCL2,CCL5,CCN2,CD68,CDKN1A,CDKN1B,CHI3L1,CIART,COL1A1,COL3A1,CTSD,CTSS,CXCL10,DCN,EGFR,FCRL5,FN1,GFI1,GPR34,HEY1,HK2,HSPA5,ICAM1,JCHAIN,LGALS3,MAPKAPK2,MID1,MMP12,MMP14,MMP9,MRC1,NFATC2,PECAM1,PPTC7,S100A4,SFRP2,SIRPA,SLC2A1,SLC2A3,SLFN5,SQSTM1,STK17B,TBC1D9,TGFB1,TGFBR2,TIMP1,TINAGL1,TLR4,TNFAIP3,VWF,XBP1	659 (18)
bucladesine		chemical toxicant		1.85		3.19e-15	ABCA1,ABCA3,ADGRL2,ADM,ALPG,ANXA1,APOE,BCL2,CAMP,CD14,CD44,CD8A,CDKN1A,CHST2,CTLA4,CXCL10,DUSP1,DUSP6,ENPP1,ERRFI1,ETV4,FN1,FOSL2,FOXO1,GALNT14,GLUL,HMOX1,HSD11B1,ICAM1,IGFBP5,IRF1,IRF8,ITGB2,JAK3,JUNB,KIT,MAN2A1,MCAM,MMP14,MMP9,NFKB1,NHERF1,NHERF2,ODC1,PDE4D,PLAGL1,POU2AF1,SCARB1,SLC2A1,SMARCA1,SOD2,SRGN,TCL1A,TGFB1,TIMP1,TINAGL1,TJP1,TYRO3,UTRN,XAF1,ZEB2	639 (20)
IL10RA	1.936	transmembrane receptor	Inhibited	-3.288		3.33e-15	ACSL1,ADD3,ADGRL2,ARG2,BCL2,BMP4,BNIP3,CALHM6,CCL5,CD40,COL14A1,CSRP2,CST7,CTLA4,DCN,DRAM1,FHL1,FN1,FOLR2,GBP2,GBP5,HLA-A,IL15RA,IL18BP,IL2RG,IRF1,ITGB7,LUM,NDRG2,NPL,NR1H3,PARVG,PLAAT3,PROCR,PSMB8,PSMB9,REPS2,RNF213,SECTM1,SELL,SERPINB6,SLAMF6,SLAMF8,SLC16A3,SLC2A1,SLC2A6,SLCO2B1,STARD8,STAT1,TAP1,TAP2,TFEC,TGFB1,TGM2,TNFRSF14	495 (13)
NR3C1	0.247	ligand-dependent nuclear receptor		-0.945		3.58e-15	A2M,ABCA1,ACSL1,ACTA2,ADM,ANGPTL4,ANXA1,APOE,APOL3,APP,B2M,BCL2,BHLHE40,BIRC3,BNIP3L,BTG1,C1QTNF4,C1R,C4A/C4B,CACNA2D3,CARD6,CASP4,CAV1,CCL2,CCL5,CCN2,CD163,CD47,CDKN1A,COL1A1,COL3A1,COMT,CPEB4,CSF1,CXCL10,CXCR6,DDX5,DECR2,DNAJC15,DPP7,DUSP1,ERRFI1,FADS2,FCER1G,FN1,FOXO1,GBP2,GLCCI1,GLIPR1,GLUL,GZMA,HDAC2,HERPUD1,HLA-C,HSD11B1,ICAM1,IDH1,IL10RA,IL15RA,IL7R,IRF1,IRF8,ISG15,ITGB2,KLF13,LTB,MGLL,MMP…	759 (18)
HAVCR1	0.004	other		0.238		3.65e-15	APBB1IP,B2M,CALR,CCND3,CDKN1B,ERAP1,FGFR3,GLI2,H3C11,HK2,HLA-F,IFI27,IL2RA,IRF1,IRF9,KDM3A,LYN,NEO1,NFKB1,ODC1,PFKFB3,PLAAT3,PSMB8,PSMB9,PSME2,SMARCA1,STAT1,TAP1,TAP2,TMEM45A,XAF1	472 (10)
CD44	0.973	other	Activated	2.246	bias	3.69e-15	ACTA2,ADAM8,ALDH1A1,ALDOA,ALDOC,ANXA11,BCAM,BCL2,BGN,BIRC3,CALR,CCL19,CCL5,CD44,CD8A,CDKN1A,CDKN1B,COL1A1,COL3A1,CXADR,ENO1,FN1,IL2RA,ITGA4,ITGAX,ITGB2,LAMB1,LGALS1,LGALS3,MBNL3,MMP12,MMP14,MMP9,PARVB,PECAM1,PFKFB3,PFKFB4,PFKP,PGK1,PKM,SELL,SERPINA1,SFRP2,SLC2A1,TCIRG1,TLR8,VCAM1,WAS	669 (20)
IFNB1	-0.134	cytokine	Activated	4.007		3.84e-15	APOL1,APOL2,APOL3,APOL6,BCL2,BHLHE40,BST2,BTN3A3,CARD6,CASP1,CCL2,CCL5,CD14,CD40,CDKN1A,CXCL10,CXCL11,CXCL9,DDX3Y,FGF2,GBP1,GBP2,GBP4,GBP5,GDF3,GNB4,GPC4,HLA-A,ICAM1,IFI27,IRF1,IRF9,ISG15,ISG20,ITGAX,ITGB2,KLRC4-KLRK1/KLRK1,LAMB1,MMP9,NOTCH1,PARP10,PARP12,PARP9,PLAAT4,PMAIP1,SREBF2,STAT1,TIMP1,TLR8,TNFRSF4,TNFSF10,TRIM14,TRIM38,UBA7,XAF1	418 (15)
ANGPT2	-0.062	growth factor	Activated	3.873	bias	4.55e-15	ABCA1,ACTA2,ADA,ARL4C,BCL2,C1R,CALR,CCL5,CD163,CD68,CDKN1A,COL1A1,COL3A1,COMT,CYBA,CYBB,EGFR,EPHX2,ETS1,FLT4,FN1,GATA4,HDAC2,HMOX1,HSPA1A/HSPA1B,HSPA5,ICAM1,ITGAX,KIF1C,LYN,MAPK12,MGST1,MMP9,NCF1,PDGFRB,PDIA5,SERPING1,SOD2,TCN2,TGFB1,TGFBR2,TLR4,TNIK,TXNIP,VCAM1	504 (22)
PPP2CA	0.057	phosphatase		-1.169		4.93e-15	B2M,BCL2,CASP1,CD74,CDKN1A,CXCL10,ENTPD1,ERAP1,GZMA,HLA-A,HLA-DMA,HLA-DQA1,IL2RA,IL2RB,IL2RG,IRF1,IRF9,ISG15,ITGAL,PTPRC,SELL,SLAMF8,STAT1,TAP1,TAP2,TAPBP,TIGIT	456 (15)
IFN Beta		group	Activated	4.253	bias	6.23e-15	BCL2,BST2,BTG2,CASP4,CAV1,CCL2,CCL5,CD163,CD40,CD74,CD79A,CDKN1A,CXCL10,CXCL11,CYBB,DUSP1,ERAP2,FCRL1,FN1,GBP2,GBP4,HLA-A,HLA-B,HLA-G,ICAM1,IFI27,IFI35,IL15RA,IRF1,IRF2,IRF9,ISG15,ISG20,KIT,KLRB1,LILRB4,MMP9,QPRT,SNAPC1,STAT1,STING1,TAP1,TAPBP,TGFB1,TLR4,TNFSF10,TNKS,TRIM14,TRIM5,XAF1	545 (14)
8-bromo-cAMP		chemical reagent	Activated	3.581	bias	6.35e-15	ABCA1,ACE,ACP5,ADM,ALPG,APP,ARG2,ARPC1B,ASAH1,B4GALT1,BIRC3,BMP4,CAMP,CAV1,CCN2,CCNB1,CD68,CD82,CDC20,CDKN1A,CDKN1B,COL3A1,CTSB,CTSD,CTSL,DCN,DUSP1,EGFR,ENTPD1,ERVW-1,ETS1,FGF2,FLNB,FN1,FOXO1,FYN,FZD5,FZD7,GLUL,GM2A,GNAI1,GNAI2,GNS,HDAC2,ID2,IL7R,IQGAP2,ITGA4,KIT,LGMN,LIPA,MMP9,NRP1,ODC1,P4HA2,PDE4D,PIP4K2A,PMAIP1,RAC2,RASSF5,RUNX1,SCARB1,SLC2A1,SLC7A8,SMS,STAT1,STAT5A,SYNPO,TGFB1,TIMP1,TMSB10/TM…	711 (19)
EGFR	-1.171	kinase		1.459		7.08e-15	ACTA2,ANXA1,APP,ASAH1,BCAM,BCL2,BTG1,CASP4,CAV1,CCL2,CCL5,CCN2,CD33,CD47,CDKN1A,CDKN1B,CELSR2,CHI3L1,COL1A1,COL3A1,CPM,CST3,CXCL10,DUSP1,EFNB2,EGFR,EPCAM,ERAP1,ERAP2,ETV4,FN1,FOSL2,GBP1,GPM6B,GRN,HERPUD1,HK2,HMGB3,HSPA5,ICAM1,IGFBP4,IGFBP5,IQGAP2,IRF1,IVNS1ABP,JUNB,LAMA4,LAMB1,MARCKS,MCAM,MGAT1,MMP14,MMP9,MTA1,MTA2,MUC1,NOTCH1,ODC1,PKM,PRF1,PROM1,PTPRE,RBBP7,RUNX1,SCARB1,SDC1,SEMA4D,SKP2,SLC2A1,S…	688 (19)
medroxyprogesterone acetate		chemical drug	Activated	2.876	bias	1.02e-14	ACP5,ARPC1B,ASAH1,B4GALT1,BCL2,BIRC3,BMP4,BTG2,CAV1,CCL2,CCL5,CCN2,CCNB1,CD44,CD68,CDC20,CDKN1A,CDKN1B,CIMAP1B,COL3A1,CTSB,CTSL,CXCL10,DCN,ETS1,FGF2,FLNB,FN1,FOXO1,FYN,FZD5,FZD7,GLUL,GM2A,GNS,HDAC2,HSD11B1,HTRA1,ICAM1,ID2,IFI35,IGFBP7,IL2RA,IL7R,IQGAP2,ITGA4,ITGB2,JUNB,KIT,LGMN,LIPA,LTB,ODC1,P4HA2,PIP4K2A,PLAAT4,PMAIP1,RAC2,RASSF5,RUNX1,SLC2A1,SLC7A8,SMS,STAT1,STAT5A,TGFB1,TMSB10/TMSB4X,TNC,WNT2B…	716 (23)
diphtheria toxin		chemical - endogenous non-mammalian		0.832		1.05e-14	ABCA1,ADAMDEC1,BCL3,C1QA,CASP1,CAST,CD163,CD40,CD74,CD79A,CFH,COL3A1,COL4A1,COL6A3,CTSD,DUSP6,EGFR,HTRA1,LAMB1,LAMP1,LGALS1,LRRC32,LSP1,LTB,MZB1,PFKFB3,PLA2G2D,PLA2G7,RASSF5,S100A9,SEPTIN1,SLC25A28,TGM2,TMEM132A,TNFAIP3
TLR4	0.588	transmembrane receptor	Activated	2.652	bias	1.19e-14	ADM,ALDOA,APP,BATF,BCL2,CAST,CCL2,CCL5,CD14,CD163,CD40,CD44,CFLAR,CXCL10,DAB2,DOCK11,DUSP2,FGL2,FLT4,GADD45G,GBP2,GPR34,HK2,HLA-DQA1,HMGB1,HMOX1,HSPA5,HTRA1,ICAM1,IL15RA,IL18BP,IL2RA,IL2RB,IRF1,IRF2,IRF8,ISG15,ISG20,LDHA,LILRB4,MMP9,NFKB1,PDPN,PKM,PLAGL1,PLEK,RGS1,RILPL1,RUNX1,SCARB1,SGPL1,SLA,SLC2A1,SLC2A3,SOD2,SQSTM1,STAT1,STAT5A,TGFB1,TLR4,TNFAIP3,TNFSF10,TRIM38,VCAM1,XBP1	725 (18)
BANF1	-0.268	other	Inhibited	-4.6	bias	1.23e-14	BST2,CASP1,CAV1,CCL2,CCL5,CDKN1B,GBP1,HLA-A,HLA-E,IFI27,IFI30,IL15RA,IL7R,IRF1,IRF2,IRF9,ISG15,ISG20,PSME2,S100A9,SHB,STAT1,TIMP1,TNFSF10,TRAF3	534 (17)
BRD4	-0.089	kinase		1.985	bias	1.4e-14	ABCC4,ABLIM1,ACTA2,BCL2,BCL3,BHLHE40,BTG2,BTN3A2,CD4,CDKN1A,CDKN1B,COL1A1,COL4A1,DERL3,DRAM1,ELL2,FN1,FOSL2,GALNT14,GFI1,HMOX1,ICAM1,ID2,IGLL1/IGLL5,IL2RA,IL7R,IRF1,IRF4,IRF8,ITGA4,KDM3A,LAPTM5,PDGFRB,PMAIP1,SLC38A5,SUSD2,TGM2,TIMP1,TOP2A,TYRO3,XBP1	656 (21)
Akt		group		1.83		1.45e-14	A2M,ACTA2,ADM,APP,ATF4,BCAM,BCL2,BHLHE40,BTG2,CCL2,CCN2,CCND3,CD33,CD44,CDKN1A,CDKN1B,CELSR2,CFLAR,COL3A1,CPM,CTSD,CXCL10,EGFR,EPAS1,ERAP1,FN1,FOXO1,GGT5,GHITM,GLI2,GPM6B,GSTK1,HK2,HMOX1,IGFBP2,IL2RB,IL32,IL7R,LAMP1,MAN2A1,MCAM,MMP12,MMP14,MMP9,MUC1,NCEH1,NFKB1,NOTCH1,OSTF1,PEA15,PMAIP1,RPS4Y1,SCARB1,SKP2,SLC2A1,SLC8A1,SOD2,SOX9,TJP1,TNC,TNFSF10,UTRN,VCAM1,XBP1	629 (23)
alefacept		biologic drug	Inhibited	-2.943	bias	1.55e-14	AGAP1,AUTS2,CACNA2D2,CBLB,CCL5,CD2,CD3D,CD52,CD8A,CST7,CXCL9,CYBA,FCGR3A/FCGR3B,IL2RA,IL2RB,IL7R,IRF2,KLRB1,PRF1,STAT1,STAT6,TGFB1
VHL	0.145	transcription regulator		1.562		1.66e-14	ADM,AIF1,ALDH1A1,ATF4,BCL2,BHLHE40,BNIP3,CA9,CAV1,CCN2,CDKN1A,CDKN1B,DAB2,EGFR,EPAS1,FN1,FTH1,HK2,HMOX1,LDHA,MAF,MMP14,PFKFB3,PMAIP1,QPRT,RUNX1,SKP2,SLC16A3,SLC1A3,SLC2A1,SLC2A3,SLC40A1,SOD2,TNFSF10,VCAM1,ZFP36L1	620 (18)
SATB1	0.464	transcription regulator	Inhibited	-2.676		1.88e-14	ABTB1,BCL2,BLNK,CD40,CD8A,CDKN1A,CEMIP2,CLEC2B,CTSD,CYBB,EPAS1,EPSTI1,ETS1,FCGR1A,HLA-DMB,IL10RA,IL2RA,IL7R,IRF8,KLF2,LAG3,LAX1,MAF,MAFA,P2RY8,PIK3IP1,PRKCB,RGS1,RIPOR2,RUNX1,SELL,SPI1,TRIM22,TSC22D3,TUBA4A,UBE2L6,WARS1,XAF1	403 (7)
NTRK1	0.083	kinase		1.019		2.26e-14	AARS1,APOE,ASNS,ATF5,BCL2,C1R,CALR,CD44,CDKN1A,COL1A1,COL27A1,COL3A1,COL6A3,DNAJC3,DUSP6,ETS1,FGFRL1,GADD45G,GNB4,GPC3,HERPUD1,HEY1,HSPA5,HTRA1,ICAM3,IGFBP4,IL17RD,LGALS1,LHFPL6,LSP1,MGP,MMP9,MYO10,NDUFA4L2,NRP1,P2RX7,P4HA2,PTPRE,RAMP1,S100A6,SCG5,SCO2,SCX,SEL1L3,SLC1A4,SLC8A1,SOD2,SOX9,TXNIP,WARS1,XBP1,YARS1,ZBTB7C	570 (17)
SNCA	0.258	enzyme		0.616		2.4e-14	ADGRE5,AIF1,ALDH1A1,APOE,B2M,BHLHE40,C1QA,CACNA2D2,CCL2,CD44,CD68,CD74,CDC20,CIITA,CTSB,CYBA,CYBB,DHRS3,DMXL2,DUSP1,EGFR,FAM20C,FGF13,FGFRL1,FURIN,GBP2,GBP5,GCLC,GZMK,HLA-DMA,HLA-DQA1,HLA-DRA,HSPA5,IL17RA,IL2RA,IRF1,ISG15,ITGAX,IVNS1ABP,KLF2,MAPRE2,MICAL1,MKI67,MMP9,NCF1,NOTCH1,NPTX2,PDIA5,PGK1,PLXNC1,PRF1,PRKCD,PSMB9,PTK2B,RLIM,RNF6,S100A6,SLC17A9,SLC2A3,SOD2,SPOCK2,TLR4,TMBIM4,TNFRSF4,TPI1,TSC2…	611 (13)
ethanol		chemical - endogenous mammalian	Activated	2.314		2.43e-14	ABCA1,ACSL1,ACTA2,ADM,ALDH1A1,ARHGDIB,ASPH,ATF4,BCL2,BMP4,CCL2,CCL5,CCN2,CD14,CD44,CDKN1A,CDKN1B,COL3A1,CREG1,DPPA5,DUSP1,DUSP6,EGFR,ENO1,FGF2,FN1,FOSL2,GBP2,GDF3,GNAI1,GNAI2,H3C2,HDAC2,HEY1,HLA-A,HMOX1,HSPA5,ICAM1,IGHM,IQGAP2,ITGAX,LGALS1,LGALS3BP,MMP12,MMP9,MYOF,NCEH1,NCF1,NFATC2,PKM,PPA1,PRF1,PROM1,SERPINA1,SH3BGRL,SLC40A1,SMS,SOD2,SREBF2,STAT1,SYNPO2,TGFB1,TGM2,TIMP1,TJP1,TLN1,TLR1,TLR4,TLR8,…	657 (22)
KLF2	0.969	transcription regulator		-0.416		2.81e-14	ACE,ADAM15,ADM,BCL3,BMP4,CAV1,CCL2,CCL5,CCN2,CCND3,CD40,CD93,CDKN1A,COL4A1,DOCK2,EPAS1,GATA4,IL32,ITGB7,JUNB,MMP14,MVP,NOTCH1,PDPN,PECAM1,PTGDS,PTPRJ,SELL,SELPLG,SLC2A1,SOX9,STAT1,TGFB1,TIMP1,TNFSF10,VAV1,VCAM1,VWF	546 (18)
CXCL12	-0.004	cytokine	Activated	4.031		3.02e-14	ACP5,ACTA2,AIF1,BCL2,BCL3,CCL2,CCL5,CD14,CD33,CD4,CD44,CD47,CD82,COL1A1,COL3A1,CXCL10,CXCR6,DOCK9,EGFR,FN1,FYN,HCLS1,HEY1,HLA-B,ICAM1,IFI27,IGFBP7,IL2RA,ITGAL,ITGAX,JUNB,KIT,LCP2,MAPK12,MAPRE3,MARCKS,MMP14,MMP9,PRKCD,SELPLG,TIMP1,TNFRSF1B,TNFSF10	642 (19)
FOXO4	0.223	transcription regulator		-1.211		3.2e-14	BNIP3,C1QA,CAV1,CCN2,CDKN1A,CDKN1B,COL4A1,COL4A2,DNAJC3,FLNB,FLT4,FYN,HSPA5,IGFBP7,ITGB2,LCP2,MAFA,MMP9,PLA2G2D,PRKCD,PTPRC,RBL2,SELL,SLC2A1,SOD2,SOX9,SREBF2,TGFB1,TXNIP,VCAM1,ZFAND5	654 (24)
trans-hydroxytamoxifen		chemical drug		-0.357		3.77e-14	ABCC5,ADM,APOE,BLNK,BMP4,BTG1,CAV1,CCNB1,CHI3L1,COL1A1,CTSH,CTSL,CYBA,DCN,DUSP1,EPB41L3,FN1,GCLC,GNS,H2BC21,IFI30,IGFBP4,LAMB1,LDHA,LITAF,MUC1,MXD4,NOTCH1,NR2F2,PLOD1,PRSS23,PXDN,RUNX1,SP100,STAT1,TGFBR2,TOP2A,WARS1,XBP1	599 (14)
IL1A	-0.22	cytokine	Activated	5.142	bias	4.09e-14	ALDH1A1,APP,B2M,BCL2,BCL3,BIRC3,BTN3A3,C4A/C4B,CAMP,CCL2,CCL5,CD40,CD44,CDKN1A,CSF1,CXCL10,FGF2,FTH1,GBP1,GBP2,GNB4,HLA-A,HLA-E,HMOX1,HSD11B1,ICAM1,IGFBP5,IL2RA,IL32,IRF1,JUNB,KIT,LDHA,MCAM,MMP12,MMP14,MMP9,NFKB1,NR2F2,RBL2,S100A9,SERPINA1,SERPING1,SOD2,TAP1,TGFB1,TIMP1,TNFAIP3,VCAM1	586 (13)
POU5F1	-0.258	transcription regulator		-0.568		4.24e-14	ALDOC,BCL2,BIRC3,BMP4,BNIP3,BNIP3L,BTG1,CARD6,CASP1,CCL5,CD27,CD40,CDKN1A,CHST15,CITED1,CNFN,CTSA,CTSB,CTSD,CXCL10,CXCL9,DPPA5,DUSP1,ENO1,EPCAM,ESX1,FARP1,FUCA1,GADD45G,GATA4,GBP4,GDF3,GLI2,GM2A,GPI,HK2,IGF2BP1,KHDC3L,KLF2,KLK14,LAMP1,LDHA,LIN28A,MMP9,NAIP,NR2F2,NRP1,PECAM1,PFKP,PMAIP1,PROM1,SERPINA1,SIRPA,SLC27A4,TBX3,TBXT,TCL1A,TGFB1,TNFRSF14,TNFSF10,TRAF3,ZEB2	624 (20)
thapsigargin		chemical toxicant	Activated	2.113		4.4e-14	ASNS,ATF4,ATF5,BACE1,BCL2,BIRC3,BTG2,CA9,CALR,CAMP,CAV1,CD44,CDKN1A,CDKN1B,CFLAR,COL1A1,CSF1,CSK,CXCL10,DNAJC3,ENO1,ERRFI1,ETS1,FGF13,FN1,GCLC,HERPUD1,HK2,HMOX1,HSPA1A/HSPA1B,HSPA5,ICAM1,ITGA4,ITGB2,LBH,MMP9,NFKB1,PFKFB4,PGK1,PMAIP1,PROM1,PTPN6,SDC1,SLC1A3,SLC38A5,TGM2,TNFSF10,TPI1,TXNIP,TYMP,UBE2J1,UFM1,VCAM1,XBP1	540 (21)
CDKN2A	-0.134	transcription regulator		1.18		4.66e-14	A2M,ACTA2,ASNS,BCL2,BTG2,CCL19,CCL2,CCL5,CCN2,CCNB1,CCND3,CD79A,CDCA7L,CDKN1A,CDKN1B,COL1A1,CSF1,CXCL10,CXCL13,DDX5,DUSP1,FGF13,FHL2,FLT4,FN1,GADD45G,GBP1,GLUL,IFI35,IGFBP5,IGLL1/IGLL5,IL2RG,IL7R,KIT,LAMP1,LGALS3,MKI67,MMP9,MRC1,MS4A1,MTA1,ODC1,P4HA2,PDGFRB,PLAGL1,PMAIP1,POU2AF1,PSMB9,PTK2B,RBBP7,S100A6,SKP2,TGFBI,TLR4,TNFRSF1B,TOB1,TP53INP1,ZMAT3,ZNF385A	619 (18)
IFNL1	-0.11	cytokine	Activated	5.109	bias	4.83e-14	APOL6,BST2,CD40,CXCL10,CXCL11,CXCL9,GBP1,GBP5,HLA-B,HLA-C,IFI27,IFI35,IRF9,ISG15,ISG20,LGALS3BP,PLAAT4,PSMB9,SLC15A3,SP100,SP110,STAT1,TMEM140,TRIM14,TRIM22,UBE2L6,XAF1	630 (17)
PPARG	-0.259	ligand-dependent nuclear receptor		0.106		4.9e-14	ABCA1,ABCA3,ACSL1,ACTA2,ANGPTL4,APOE,APP,BACE1,BCL2,CAV1,CCL2,CCL5,CCN2,CD40,CD68,CDKN1A,COL1A1,CTSL,CYBA,DHRS3,EGFR,ENO1,EPAS1,ETS1,FAM20C,FN1,HCAR1,HK2,HMOX1,ICAM1,IDH1,IGFBP5,IGFBP7,IL2RA,LNPEP,MBNL1,MGLL,MGST1,MKI67,MMP14,MMP9,MRC1,MUC1,NCF1,NR1H3,NR2F2,ODC1,PEA15,PECAM1,PFKFB3,RAB20,RGL1,RNF144B,SCARB1,SDC1,SERPINA1,SLC27A4,SLC2A1,SMO,SQSTM1,TBXAS1,TGFBR2,TJP1,TLR4,TNFSF10,TSC22D3,UCP2,VAMP2…	542 (17)
STAT5A	0.703	transcription regulator		0.53		5.03e-14	A2M,ABCA1,APOE,BCL2,BIRC3,CASP4,CCND3,CD68,CDKN1A,CDKN1B,CFLAR,EPAS1,ERAP2,FCER1G,FOSL2,GADD45G,GZMA,GZMK,ICAM1,ID2,IL2RA,IL2RB,IL7R,IRF1,KIT,KLRB1,LTB,MAF,NR1H3,PCP4,PLAAT4,PRF1,PRSS23,PSMB8,QPRT,RIMKLA,RIN2,SCG5,SLC2A1,SLC2A3,SLC7A7,SLC7A8,STAT5A,TGFBI,TGFBR2,TNFRSF14,TNFRSF4,TRAF3,TXNIP,WARS1,ZFP36	592 (16)
ERK1/2		group		0.848		5.72e-14	ABCA1,ALPL,APP,ASAH1,B2M,BCL2,BIRC3,CALR,CAV1,CCL2,CCL5,CCN2,CD40,CD44,CDKN1A,CDKN1B,CFLAR,COL1A1,COL3A1,CTSB,CXCL10,CYBB,DUSP1,EFNB2,ENO1,ETS1,FGF2,FN1,FOXO1,HK2,HLA-A,HSPA5,ICAM1,IL17RD,IL2RA,JUNB,KIF2C,KLF13,MMP12,MMP9,PFKFB4,PKM,PSMB10,PSMB8,PSMB9,PTPRE,S100A6,SOX9,TAP1,TAP2,TAPBP,TIMP1,TYMP,VCAM1	547 (17)
1,1-diarylethylene-diammonium derivative		chemical reagent	Activated	4.69		5.76e-14	BST2,BTG1,CCL2,CCNB1,CDKN1A,HLA-DMA,ICAM1,IFI27,IFI35,IRF9,ISG15,ISG20,PARP12,PARP9,SP110,STAT1,TAP1,TAPBP,TMEM140,TNFAIP3,TRIM5,UBE2L6
TEAD		group	Inhibited	-2.935		5.93e-14	CCN2,CD44,CD47,CIITA,FN1,FUCA1,HLA-DMA,HLA-DMB,HLA-DPA1,HLA-DQB1,HLA-DRA,HLA-DRB1,ISG15,ISG20,PSMB10,SPEG,TAP1,TRIM22
IL12 (complex)		complex	Activated	3.985	bias	6.01e-14	BCL3,CASP1,CCL19,CCL2,CCL5,CD44,CSF1,CXCL10,CXCL11,CYTIP,FGF2,FLT4,FURIN,GADD45G,GZMA,HAVCR2,ICAM1,IL18BP,IL2RA,IL32,IL7R,IRF1,IRF4,IRF8,ISG15,ISG20,ITGA4,ITGAL,ITGB2,KIT,KLRB1,KLRC4-KLRK1/KLRK1,LTB,MAP3K8,MMP9,PRF1,SELL,SELPLG,TGFB1,TGFBR2,TIMP1,TLR4	707 (18)
SOX4	-0.41	transcription regulator		1.884		6.01e-14	ADGRE5,BCL2,BEX3,CASP1,CD2,CD53,CD74,CEMIP2,EMB,ENTPD1,EVL,FCER1G,FGF13,FHL1,FN1,GFI1,HLA-DQB1,IFI30,IGFBP4,IGKC,LHFPL6,LYZ,MAP7,MEX3A,NRP1,PECAM1,PLXNA2,PLXND1,PRXL2A,RARRES1,SEL1L3,SELL,SLC2A6,SLC7A3,SORT1,SPI1,TES,TMEM176B,TRMT9B,TSPAN6,TUBB2B,VOPP1
ID3	0.564	transcription regulator		1.274		7.13e-14	ADM,BATF,BCL2,BCL3,BTG2,CCL5,CCNB1,CD44,CD72,CD79A,CDKN1A,CDKN1B,CSF1,CXCR6,DUSP1,FCER1G,FOXO1,GADD45G,ICAM1,IGFBP4,IGLL1/IGLL5,IKZF3,IL10RA,IL2RB,IL7R,IRF4,IRF8,JDP2,LGALS1,LMO2,LTB,MAF,MMP9,NOTCH1,PIK3IP1,SDC1,SELL,SLAMF6,TNFRSF4,TNFSF10,TRAF3,VCAM1	624 (23)
CDKN1A	0.716	kinase		0.227		7.2e-14	ACTA2,ADAM15,APP,BCL2,CCL2,CCN2,CCNB1,CCND3,CD44,CDC20,CDKN1A,CDKN1B,COL4A1,COL4A2,CTSB,DUSP1,FGF2,FHL1,FN1,GNAI1,GRN,GSTO1,HSPA1A/HSPA1B,HSPA5,ICAM1,ID2,IL32,KIF2C,LGALS3,LGALS3BP,MAF,MBNL2,MKI67,MMP9,NRP1,OLFML2B,PLEKHO1,PRF1,PROM1,PRSS23,PTK2B,PTPRC,RAMP1,RBL2,SIRPA,SOD2,SOX9,TBXT,TCN2,TNC,TOM1L1,TOP2A,TPST2,TUBB4A,TYMP	621 (20)
Tgf beta		group		1.917		9.11e-14	ABCA1,ACTA2,ADGRE5,ALDH1A1,ALDOA,ANGPTL4,BCL2,BGN,BHLHE40,BNIP3,CASP1,CCL2,CCL5,CCN2,CD53,CD79A,CDKN1A,CDKN1B,CFLAR,CIITA,COL1A1,COL3A1,COL4A1,COL4A2,COL7A1,CSF1,CSF1R,CTLA4,CXCL10,CYBB,DAB2,DCN,ENG,ENTPD1,EPAS1,FGF2,FN1,FURIN,GCLC,GLI2,HEY1,HMOX1,ID2,IGFBP4,IGFBP5,IL32,INPP5D,JUNB,LDHA,MAF,MMP14,MMP9,MPEG1,MUC1,MXD4,MYCBP2,NPAS1,PFKFB4,PGK1,PROM1,RUNX1,SDC1,SREBF2,TFEC,TGFB1,TGFBI,TIMP1,TNFSF10,…	650 (21)
YY1	-0.07	transcription regulator		0.03		9.58e-14	ABCA1,ACTA2,ATF4,BLNK,BMP4,BTG2,CALR,CCL2,CCNB1,CD3D,CD93,CDKN1A,CDKN1B,CIITA,COL1A1,CYBB,EBF2,EGFR,GADD45G,GBP1,GPC3,H4C3,HEY1,HK2,HLA-DRA,HMOX1,HSPA5,ID2,IGFBP5,IGLL1/IGLL5,JCHAIN,KIF2C,KLF2,KLRB1,LDHA,LHX1,MKI67,PEMT,PKM,PLAGL1,RLIM,SCARB1,SLC1A3,SLC2A1,SLC2A3,SRSF5,TGFBI,TGM2,TIMP1,TNFRSF4,TOP2A,TP53INP1,VAV1,VWF	622 (20)
mir-142		microRNA	Inhibited	-2.132		1.11e-13	CD93,EFHD2,GBP2,GBP4,GBP5,GGT1,H1-0,HLA-A,HLA-E,HMGB1,IGLL1/IGLL5,IL2RA,IL2RB,INPP4B,IRF1,ITGAX,KIT,LRRC32,MCAM,NRP1,PROM1,SELL,SLAMF6,STAT1,STK26,TGFBR2,TNFSF10,TRAF3,VAMP2	383 (11)
TYK2	0.435	kinase	Activated	4.136	bias	1.12e-13	APOL6,B2M,CD3D,CD3E,CD4,CD74,CD8A,CIITA,CTSS,CXCL10,GBP2,GZMA,HLA-A,IGHM,IRF1,ISG15,JAK3,LILRB2,LILRB4,PEA15,PSMB8,PSMB9,PSME1,PSME2,SLFN5,STAT1,TAP1,TAP2,TAPBP,TOP2A,TRIM5	569 (16)
Alpha catenin		group	Inhibited	-4.857	bias	1.43e-13	ADAM8,BCL3,BGN,BIRC3,CDKN1B,COL1A1,COL3A1,COL6A3,CTSB,CXCL10,ENG,IGFBP2,IGFBP4,IGFBP7,IL2RG,IRF1,LAMA4,LUM,LYN,LYZ,MMP12,MMP9,S100A9,TGM2,TIMP1,TNC,TNFAIP2,TNFAIP3,VCAM1,WIPF1,ZEB2	643 (22)
MSB0011359C		biologic drug		0.408		1.67e-13	ADAM8,BTG2,CD3D,CD3E,CDKN1A,CXCL10,DUSP1,FCGRT,FOLR2,GBP5,HK2,HSPA1A/HSPA1B,IRF1,JUNB,KLF2,MMP14,MPEG1,NKG7,PRF1,RGS1,SEMA4D,SERPINB6,TGFBI,TGM2
tacrolimus		chemical drug		-1.284		1.84e-13	ABLIM1,APP,BATF,BCL2,CARD8,CCL2,CCL5,CD6,CD74,COL1A1,COL3A1,CXADR,CXCL10,CXCL9,CYBB,DOCK9,ELL2,FKBP1A,FN1,GZMA,IGFBP4,IL2RA,IL2RB,IRF4,ITGB7,JUNB,KLRC4-KLRK1/KLRK1,LBH,LILRB4,LRRC32,MAF,NRP1,ODC1,PPP3CB,PRF1,PROM1,PTPRJ,SDC3,SELL,SOD2,STAT5A,TIGIT,TJP1,TNC,TNFRSF1B,TNFRSF4,TNFSF10	640 (18)
cycloheximide		chemical reagent		-0.377		1.95e-13	ADM,ALDOA,APBB1IP,APP,B2M,BEX3,BIRC3,BTG2,CALR,CAV1,CCL2,CCN2,CCND3,CD4,CD44,CD8A,CDKN1A,CDKN1B,CFLAR,COL1A1,CSF1,CXCL10,DUSP1,EGFR,FGF2,FN1,FOSL2,GADD45G,GBP1,GCLC,GNAI1,GNAI2,HMOX1,HSD11B1,ICAM1,IGFBP2,IGFBP4,IGFBP5,IL7R,ISG20,JUNB,LDHA,MMP12,NR1H3,PDGFRB,PFKFB3,PGK1,PMAIP1,PTGDS,RBM3,SCARB1,SLC2A1,TGFB1,TGFBR2,TIMP1,TNFAIP2,TNFAIP3,TNFSF10,TOB1,VCAM1	672 (19)
15-deoxy-delta-12,14 -PGJ 2		chemical - endogenous mammalian	Inhibited	-3.706		2.22e-13	ACTA2,BCL2,BIRC3,CCL2,CCL5,CCN2,CCNB1,CDKN1A,CFLAR,CIITA,COL1A1,CTSB,CTSD,CXCL10,CXCL11,CXCL13,CXCL9,CYBB,FN1,FTH1,GCLC,GDF3,HLA-A,HLA-DRA,HMOX1,ICAM1,IRF1,KIT,LAMB1,LAMP1,MMP9,MNX1,MUC1,NFKB1,PECAM1,PLAAT4,SCARB1,SERPINA1,SERPING1,SFRP2,STAT1,SYCP3,TBXAS1,TBXT,VCAM1	503 (12)
OVOL2	-0.727	transcription regulator		1.47	bias	2.44e-13	ACTR1A,ALDOA,ARPC1B,CDKN1A,EFNB2,ENO1,GPI,HK2,HLA-DQA1,HLA-DQB1,LDHA,PGK1,PKM,SKP2,SLC2A1,SLC2A3,STARD8,TUBA4A,TUBB4A,WIPF1
PTGER4	0.406	G-protein coupled receptor		-1.484		2.64e-13	ACTA2,APP,ARRDC3,CCL2,CD40,CD44,CXCL10,CYBB,CYRIA,GBP2,GBP4,HAVCR2,HERPUD1,ICAM1,IFI35,IL4I1,IRF1,ISG20,MMP9,NCF1,NXPE3,RASSF2,RNF144B,RNF213,SHISA3,SLAMF8,SLFN5,TAGAP,TAGLN2,TBC1D4,TLR8,TNFSF10,TP53INP1,XAF1,ZFP36L1	664 (18)
PI3K (family)		group	Activated	3.368		2.72e-13	ABCA1,ACTA2,ADM,BCL2,BIRC3,CCL2,CCND3,CDKN1B,CFLAR,CTSD,CXCL10,CXCL11,CXCL9,FOXO1,FTH1,GCLC,HMOX1,HSPA5,ISG15,KLF2,MMP12,MMP9,PKM,SCARB1,SLC2A1,TGM2,TJP1,TNC,TNFSF10,TXNIP	678 (18)
PIK3R1	-0.098	kinase		0.897		2.84e-13	ACTA2,ATF4,ATF5,BCL2,CD44,CDKN1B,CXCL10,DNAJC3,ENG,FOXO1,HMOX1,HSPA5,ICAM1,ISG15,LDHA,MAFA,MKI67,MMP9,PDGFRB,PKM,SLC2A1,SOD2,TGFB1,TXNIP,VCAM1,XBP1	625 (21)
STAT4	0.379	transcription regulator		1.092	bias	3.49e-13	ACSS1,ALDOC,ARHGAP15,ASPH,ATF4,BCL2,BCL3,BHLHE40,CCL2,CDKN1B,CXCL10,ERRFI1,FCER1G,FURIN,FYB1,FZD7,GADD45G,H3-3A/H3-3B,HLA-DQB1,IL10RA,IL2RA,IRF1,IRF4,ISG15,ISG20,MAP3K8,MBOAT2,NXN,P4HA2,PCGF5,PRDX6,RAMP1,RAMP2,S100A4,SCG5,SELPLG,SLC2A3,STAT1,TIMP1,TLE6,TPP2,TUBB2B,VSIR	585 (19)
ARNT	0.036	transcription regulator	Inhibited	-2.372		3.54e-13	ADM,ALDOA,ALDOC,ANGPTL4,BATF,BCL2,BHLHE40,BNIP3,CA9,CAV1,CDKN1B,CTSD,CXCL10,ENG,ENO1,EPAS1,FURIN,GLCCI1,GPI,HAVCR2,HK2,ID2,IGHM,LDHA,MPP1,MYO1C,NFATC2,PGK1,PRF1,SELL,SLC2A1,SLC2A3,SOD2,TPI1,TSC22D3,TUBA4A	670 (25)
IL1RN	0.208	cytokine	Inhibited	-3.456	bias	3.71e-13	ACTA2,BTN3A1,CCL2,CD44,CDKN1A,CIITA,CTSS,CXCL11,ERAP2,GBP1,HLA-DQB1,HSD11B1,ICAM1,IFI27,IGFBP4,IGFBP5,IL18BP,IL32,IRF1,IRF9,ISG20,MMP9,PMAIP1,RARRES1,S100A9,SLC15A3,SP100,THEMIS2,TIMP1,TNFSF10,TRIM22,UBD	631 (16)
FOXO1	0.587	transcription regulator		1.86		3.76e-13	A2M,ABCA1,ACTA2,ANGPTL4,ATF4,BCL2,BIRC3,BLNK,BNIP3,C1QA,CAV1,CCN2,CCNB1,CD40,CDKN1A,CDKN1B,CFLAR,COL1A1,COL4A1,COL4A2,CXCL10,DEPP1,EFHD1,EPHA10,FLNB,FLT4,FN1,FOXO1,FYN,GPI,GRN,GSTK1,HMOX1,HSPA5,ICAM1,IGFBP7,IGLL1/IGLL5,IL17RA,IL7R,ITGB2,JUNB,KLF2,LCP2,MAFA,MMP9,MSRA,PIK3IP1,PLA2G2D,PMAIP1,PRKCD,PSMB8,PTPRC,RBL2,RIPOR2,SCARB1,SELL,SLC25A19,SOD2,SOX9,SREBF2,TGFB1,TNFSF10,TXNIP,VCAM1	477 (19)
metribolone		chemical reagent		-0.38	bias	3.78e-13	ABCC4,AKNA,ALDOA,ALDOC,APP,ARG2,ATP6V0E1,B2M,B4GALT1,BCL2,CDKN1A,CDKN1B,CFLAR,DAZAP2,EAF2,ELL2,ENO1,ERRFI1,FGFRL1,FHL2,FOXO1,FZD5,GADD45G,GPI,H1-0,HK2,HOMER1,HSPA5,HSPH1,IGFBP5,INPP4B,IQGAP2,ISG20,LDHA,MAF,MAP7,MGLL,NCOA4,NDUFS5,PDE4D,PFKP,PGK1,PKM,PLOD1,PPA1,PRDX6,PRKCD,PTK2B,PTPRC,REEP6,SELENOP,SLC16A3,SLC1A4,SLC2A14,SLC2A3,SLC38A2,SMS,SPCS3,SPON2,SREBF2,TARP,TBC1D4,TCIRG1,TM9SF2,TPI1,TXNIP,UBE…	638 (15)
N-CoR		group		1.475	bias	4.03e-13	ABCA1,ACSL1,ALDOA,C1QA,CCL5,CDKN1A,CTSB,CTSS,CXCL10,DHRS3,ENO1,FADS2,FAM20C,HK2,IDH1,INPP4B,LDHA,MBNL1,MMP12,MMP9,PGK1,PKM,RAB20,RGL1,RNF144B,SEMA4D,SLC2A1,WIPF1,ZNF703	624 (22)
hydroxypropyl-beta-cyclodextrin		chemical drug	Inhibited	-3.105		4.03e-13	ABCA1,APOE,C1S,CCL2,CD44,CD68,CD79A,CSF1,CTSB,CTSD,CXCL13,DMXL2,ENG,GLTP,ITGAX,JCHAIN,LIPA,MZB1,NCEH1,ROMO1,SCAMP5,SCARB1,SDC1,SLC27A4,SQSTM1,SREBF2,TLR4,TLR8,VCAM1	525 (17)
simvastatin		chemical drug		-1.604		4.07e-13	ABCA1,ACP5,ACTA2,ANXA1,APOE,APP,BCL2,CCL2,CCN2,CD14,CD40,CDKN1A,CDKN1B,CFLAR,CIITA,COTL1,CYBB,ENTPD1,ETV4,FADS2,HMOX1,ICAM1,IRF1,ITGAL,ITGB2,KIT,KLF2,MKI67,MMP9,NCF1,PECAM1,S100A6,SCARB1,SOCS4,SOD2,ST6GALNAC4,STAT1,STAT6,TIMP1,TLR4,TSC22D3,VCAM1,VWF	575 (22)
BIRC5	-0.047	other				4.22e-13	BCL2,BGN,C1QC,CCN2,CD53,CD74,CDKN1A,COL1A1,COL3A1,CXCL13,FN1,HLA-DQA1,HLA-DQB1,IGHG1,IGHM,IL2RG,JCHAIN,LAMA4,LUM,LYZ,VWF	621 (23)
EBI3	0.213	cytokine	Activated	3.775		4.22e-13	B2M,CCND3,CIITA,ENTPD1,GADD45G,GBP2,HAVCR2,HLA-A,HLA-B,HLA-C,HLA-DMA,HLA-DMB,HLA-DPA1,HLA-DQA1,HLA-DRA,ICAM1,IRF1,LAG3,STAT1,TAP1,TNFSF10	539 (14)
pyrrolidine dithiocarbamate		chemical reagent	Inhibited	-2.914	bias	4.6e-13	ABCA1,ANXA1,BCL2,BIRC3,CCL2,CCL5,CCN2,CD40,COL1A1,CXCL10,GBP2,GCLC,GDF11,GNAI2,HLA-DRA,HMOX1,ICAM1,IRF1,MMP14,MMP9,NFKB1,PECAM1,PGK1,PRF1,PSMB8,SAMSN1,SLC2A1,SOD2,SOX9,TLR4,VCAM1	451 (14)
hydrogen peroxide		chemical - endogenous mammalian	Activated	4.126		4.61e-13	ACE,ACTA2,ANXA1,APP,BCL2,BIRC3,BTG2,C1QTNF9B,CASP1,CAV1,CCL2,CCL5,CCN2,CCNB1,CCND3,CD59,CD68,CDC20,CDKN1A,CDKN1B,CFLAR,COL1A1,COL3A1,CSF1,CST3,CTSB,CTSD,CTSS,DEPP1,DUSP1,DUSP2,EGFR,ENG,EPAS1,ETS1,FGF2,FN1,FTH1,FXYD2,GCLC,HDAC2,HLA-DRA,HMGB1,HMOX1,HSPA5,ICAM1,IL2RA,IL32,ISCU,KIT,KLF2,MAFA,MCAM,MDK,MMP9,MUC1,ODC1,PRKCD,RPL21,SELENOP,SFRP2,SOD2,SOX9,SREBF2,SRGN,STING1,SUSD6,TAP1,TGFB1,TGM2,TLR4,TNFA…	666 (20)
SIRT1	0.062	transcription regulator	Inhibited	-4.923		4.87e-13	ABCA1,ATP2A3,BCL2,BIRC3,BNIP3,CAV1,CCL5,CCND3,CD72,CD74,CDKN1A,CDKN1B,CFLAR,CORO1A,ENO1,EPAS1,FCMR,FGFR3,FN1,FOXO1,GATA4,H2BC18,HK2,HLA-A,HLA-DQA1,HLA-DQB1,HMOX1,HSPA5,ICAM1,IGHM,IL2RG,JCHAIN,KLF2,LAMA4,LAMB1,LAPTM5,LDHA,LGALS3,LGALS3BP,LRCH1,MAF,MGAT1,MMP9,NAIP,NCF1,NEURL1,NKG7,P3H3,PARP12,PSMB9,RNF213,SCX,SFRP2,SLC2A1,SLC43A3,SOD2,SP110,SQSTM1,STAT1,SYNPO,TAP1,TBC1D10C,TGM2,UBA7,UCP2,VCAM1	683 (22)
PLCG2	1.255	enzyme		-0.855		5e-13	ACSL1,APOE,BCL2,C1QA,C1QB,CCL2,CD68,CD74,CTSD,CXCL10,FGF2,FOXO1,HLA-A,HLA-DQA1,ICAM1,ISG15,ITGAX,LIPA,MMP12,MS4A4A,PLCB2,PLCG2,PTPRC,STAT1,TNFSF10	655 (19)
NFIC	0.492	transcription regulator		1.839	bias	5.74e-13	ALDOA,B2M,CCL2,CCNB1,CD44,CD74,CDKN1A,CHI3L1,CSF1,DUSP2,EFHD1,GPM6B,HLA-A,HMGB1,HSD11B1,HSPA5,HTRA1,IL32,ITGB2,LDHA,LGALS3BP,LPXN,MAP3K8,PKM,RNASE1,SELENOP,STAT5A,TGFB1,TIMP1,TMEM140,TYMP,XBP1	604 (18)
CHUK	0.417	kinase	Activated	3.606	bias	6.26e-13	ARL6IP5,CASP4,CCL19,CCL2,CCL5,CCNB1,CDKN1A,CDKN1B,CSF1,CTSB,CTSZ,CXCL10,CXCL13,CYBA,DCN,DUSP6,GBP2,GBP4,GM2A,GRN,HEY1,HK2,HLA-A,HMOX1,ICAM1,IFI35,ISG15,ITM2B,JUNB,MGP,MMP9,NOTCH1,PCDH7,SLC16A2,SQSTM1,TMEM176B,TNFAIP2,TNFAIP3,TNFRSF1B,VCAM1,ZNF395	578 (17)
CALCA	-0.104	other		0.998		6.52e-13	ADD3,ALDOA,BATF,CCL2,CD44,COL3A1,CYBA,ENTPD1,EPAS1,ETS1,FGL2,FOSL2,HAVCR2,ICAM1,ID2,IKZF3,IL2RA,IL2RB,IL4I1,IL7R,JUNB,LGALS1,LILRB4,MKI67,NDRG2,NRP1,ODC1,PLA2G4F,PRXL2A,RAMP1,SLC43A2,SORT1,SPI1,TIGIT,TNFAIP3,TNS1,ZEB2	728 (20)
IRGM	-0.077	enzyme	Inhibited	-5.056	bias	6.78e-13	APOBEC3G,B2M,BST2,CXCL10,GBP1,GBP4,HLA-B,HLA-F,IFI35,IL7R,IRF9,ISG15,ISG20,NINJ1,PSMB8,STAT1,TNFAIP2,TNFAIP3,TNFSF10,TRIM14,TRIM22,TRIM38,TRIM5,UBA7,UBE2L6,XAF1	351 (9)
concanavalin a		chemical drug	Activated	5.062	bias	7.11e-13	APP,BCL2,CASP1,CD3E,CDKN1A,CDKN1B,CFLAR,CTLA4,CXCL10,DUSP2,EGFR,FBP1,FOXO1,HMGB1,ICAM1,IL18BP,IL2RA,IL32,IRF1,IRF4,ITGB2,LAMP1,LGALS1,MAP3K8,MMP14,MMP9,NFATC2,RGS1,SIPA1,STAT1,TGFB1,TNFSF10	459 (14)
USP8	0.188	peptidase	Inhibited	-4.26	bias	7.63e-13	APP,B2M,BACE1,BST2,CALR,CASP1,CXCL10,EGFR,ERAP1,ERAP2,HLA-A,HLA-B,HLA-C,ISG15,PSMB10,PSMB8,PSMB9,SP100,STAT1,TAP1,TAP2,TAPBP,TGFBR2	368 (11)
YAP/TAZ		group	Inhibited	-3.098		7.71e-13	ATF4,CCN2,CD47,CIITA,FUCA1,GLI2,HLA-DMA,HLA-DMB,HLA-DPA1,HLA-DQB1,HLA-DRA,HLA-DRB1,HSPA1A/HSPA1B,ISG15,ISG20,PSMB10,SPEG,TAP1,TRIM22	21 (2)
GLI1	-0.239	transcription regulator		-1.262		7.93e-13	ACTA2,ADGRE2,ANXA1,ANXA6,ARL4C,BCL2,BIRC3,CAV1,CD44,CD59,CDKN1A,CHI3L1,COL1A1,CSF1,CTSB,DUSP6,EFHD2,EGFR,EMB,FHL1,FLT4,FOXO1,GATA4,GLI2,GMFG,GPC3,H1-0,H4C3,ID2,IGFBP7,IL17RD,IL2RA,IQGAP2,JDP2,KIT,KLF13,KLRC4-KLRK1/KLRK1,LAPTM5,LGALS1,MAN1C1,MKI67,MMP9,MNX1,MT1H,MYADM,NDRG2,NEO1,NEURL1B,NR2F2,PCDH7,PLOD1,PPIF,PSMB9,PTCH2,RIN2,S100A4,S100A6,S100A9,SALL1,SCARA3,SCG5,SELENOP,SERPINA1,SKP2,SLC1A3,SOX9…	633 (21)
AGN194204		chemical drug	Activated	3.127		9.41e-13	ABCA1,ANGPTL4,ANXA11,ARL4C,BNIP3L,CCNB1,CD3E,CD6,CDKN1A,COTL1,CST3,DCN,DOCK8,DUSP1,EBF2,FURIN,GBP2,GFI1,GNAI1,HK2,IGHM,IL2RA,IL2RB,IL7R,IRF1,ITGB2,ITGB7,KIF2C,LAMP1,LGALS1,LILRB4,MAN1A1,MKI67,MMP9,PDE1B,SH2D3C,SYNPO,TAP1,TIGIT,TIMP1,TOP2A,XBP1	381 (12)
lenalidomide		chemical drug		0.418		9.55e-13	ANTXR1,AUTS2,BLNK,CARD16,CASP1,CAV1,CD68,CEMIP2,DEPP1,ENO1,FN1,FZD5,FZD7,GIMAP2,H2AC7,H2BC8,H3C4,HLA-DPB1,HLA-DQA1,HLA-DRB1,HSPA5,IFI27,IRF4,IRF8,KLRC4-KLRK1/KLRK1,MAN1C1,MGLL,NRP1,PPIF,PRF1,PTPRC,RASSF4,RGS1,RNF213,SEL1L,SOX9,SPI1,STAMBPL1,TLR4,TMEM185A,TNS3,UTRN,WDR72,WNT2B,XBP1	674 (17)
phytohemagglutinin		chemical drug	Activated	4.313	bias	1.07e-12	AIF1,APP,BCL3,BTG1,CCL2,CCL5,CCND3,CD3D,CD44,CD47,CLIC2,CPM,CSF1,CTLA4,CXCL10,ENG,FGFR3,FOLR2,FOSL2,GCLC,GGT1,GNAI1,HAVCR2,HDAC2,ICAM1,IKZF3,IL15RA,IL2RA,IL2RG,IL7R,JAK3,KIT,KLF2,KLRC4-KLRK1/KLRK1,LAMP1,MMP12,MMP9,NFKB1,PDE1B,PEMT,PRF1,PTPRC,PTPRJ,SELENOP,SLC16A2,STAT1,STAT5A,TIMP1,TNFSF10,XBP1	627 (17)
NFKB2	0.432	transcription regulator	Activated	2.718		1.08e-12	BACE2,BCL2,BEND5,BIRC3,BMP4,CCL19,CCL5,CD79A,CDKN1A,CFLAR,CTSS,CXCL13,ETS1,FLI1,FZD5,GBP2,GBP5,H4C4,HLA-DMB,HLA-DOA,HLA-DQA1,IGFBP4,IGFBP5,IRF4,JCHAIN,MAF,MMP9,MZB1,POU2AF1,PSMB8,SELL,SOD2,TNFAIP2,TNFRSF14,VCAM1,ZFP36L1	558 (16)
FN1	1.016	other	Activated	3.328		1.18e-12	ACE,ACP5,ACTA2,APOE,APP,BCL2,BIRC3,BNIP3L,CCL2,CCL5,CCN2,CD79A,CD8A,CDKN1A,CDKN1B,COL1A1,CORO1A,CTSD,EGFR,FGF2,FN1,HLA-B,ITGA4,LAMP1,MARCKS,MGP,MMP14,MMP9,MTCP1,RASSF2,SDC1,SKP2,SLC2A1,SOX9,SQSTM1,TGFB1,TGFBR2,TGM2,TLN1,TNFAIP2,WNT2B	621 (22)
molybdenum disulfide		chemical reagent		1.414		1.34e-12	ABCA3,ACTA2,ACTG2,CCL2,COL1A1,COL4A1,COL4A2,CTSC,DUSP6,EFHD1,FHL1,FN1,FTH1,FZD7,GPC4,HMOX1,IGFBP5,LBH,LPXN,MGST1,PDGFRB,PFKFB4,PPP1R14A,PXDN,RARRES1,SCG5,SIRPA,SLC2A1,SORT1,SYNPO2,TINAGL1,TNS1
NFE2L2	0.362	transcription regulator		1.397		1.36e-12	ABCC4,ACE,AGAP1,ALDOA,ATF4,B2M,BCL2,BNIP3,CCL5,CCN2,CDKN1A,CFH,COL1A1,COL3A1,COL4A1,COL4A2,CREG1,CSF1,CTSD,CXCL10,CYBB,DNAJC3,EPAS1,FGF13,FN1,FTH1,GADD45G,GBP2,GCLC,GNAI2,GSTO1,HERPUD1,HK2,HLA-A,HLA-E,HMOX1,HPRT1,ICAM1,IDH1,IRF9,ISG15,ISG20,ITGB7,LAMP1,LDHA,MGLL,MGST1,MMP12,MMP14,MMP9,NCF1,PFKFB3,PFKP,POMP,PRKCB,RAMP2,RBBP7,SCARB1,SERPING1,SLC16A2,SLC1A4,SLC2A1,SLC7A8,SOD2,SQSTM1,SRGN,STING1,TBXA…	570 (18)
estrogen receptor		group	Inhibited	-2.072		1.67e-12	ABCA1,ACSS1,ANXA1,BCL2,CAV1,CCN2,CD44,CD59,CD68,CDH3,CDH4,COL4A1,COL4A2,COL7A1,CPM,EGFR,ETS1,FGF13,FGFR3,FN1,HSPA1A/HSPA1B,ICAM1,ICAM3,KIT,LYN,MAN1A1,MAPK12,MGP,MMP14,MMP24,MMP9,MUC1,NHERF1,PCDH7,PMAIP1,SELL,SYNPO,TGFB1,TGFBR2,TGM2,TIMP1,TLR4,TNC,TSC22D3,XBP1	686 (18)
WNT5A	-0.077	growth factor		0.285		1.72e-12	ALDH1A1,ARHGDIB,BCL2,BMP4,BTG2,CCL2,CD14,CD40,COL1A1,CXCL10,DAB2,EGFR,FN1,HMOX1,ID2,IRF1,IRF2,IRF8,ITGA4,ITGB7,KIT,LAG3,LCP1,MMP14,MMP9,NFATC2,NFKB1,PECAM1,PROM1,PRSS12,RBL2,SDC1,SELPLG,SEMA4D,STAMBPL1,STAT1,SYK,TGFB1,TLR1,TLR4,TNFSF10,ZEB2	660 (19)
gentamicin		chemical drug		1.959		1.96e-12	ALDH1A1,ALPL,BLNK,BMP4,BTG2,C1QA,C1QB,C4A/C4B,CALR,CCL2,CPQ,CSF1,CSRP2,CST3,CTSB,CTSD,CXCL10,DECR2,EPHX2,FTH1,FXYD5,H2AC7,H3-3A/H3-3B,HAVCR2,HMOX1,HSPA1A/HSPA1B,HSPA5,ICAM1,IDH1,IGFBP5,IL10RA,IRF1,JUNB,LAG3,LGALS1,LGALS3,LITAF,MAF,MYO1G,NUP58,PSMB8,PTGDS,S100A1,SDC3,SLC7A8,SQSTM1,TANGO2,TAP1,TGFB1,TIMP1,TJP1,VCAM1,YWHAH,ZFP36L1	501 (18)
N-[2,2,2-trichloro-1-(2-naphthylamino)ethyl]-2-furamide		chemical reagent		-0.655	bias	1.97e-12	ENO1,ETS1,GFI1,GPI,ID2,IDH1,IL2RA,IL2RB,IL2RG,IL7R,JAK3,KIT,KLF2,MAF,MKI67,PGK1,STAT6,TGFB1,TNFRSF4,TPI1,VAV1	416 (15)
salirasib		chemical drug	Activated	3.175	bias	2.03e-12	ADM,ALDOC,ATF4,BHLHE40,BNIP3,CA9,CDKN1B,LDHA,LGALS1,PDGFRB,PFKFB3,PFKFB4,PGK1,PGM1,PKM,PLOD1,SLC2A1,TGM2,TJP1,TPI1	645 (18)
IL12 (family)		group	Activated	4.082		2.03e-12	ADA2,BCL2,BCL3,CCL5,CCND3,CD3E,CD4,CD44,CD8A,CFLAR,CXCR6,ENTPD1,FCGR3A/FCGR3B,FOSL2,FURIN,GIMAP4,IKZF3,IL2RA,IRF1,IRF4,IRF8,KLRC4-KLRK1/KLRK1,LAMP1,NFATC2,NKG7,NRP1,ODC1,PRF1,PTPRC,SELL,SELPLG,SLC2A3,STAT1,TNFSF10	658 (16)
RC3H1	0.229	enzyme	Inhibited	-3.144	bias	2.04e-12	APOBEC3C,BST2,CCL2,CCL5,CD44,CTLA4,CXCL13,ENO1,HLA-F,IFI27,IFI30,IRF1,IRF9,ISG15,NRP1,PARP9,SDC1,STAT1,STING1,TNFAIP3,TNFRSF1B,TNFRSF4,TRIM56	576 (11)
MAPK14	0.383	kinase	Activated	3.234		2.17e-12	ABCA1,ABCA3,ACP5,ACTA2,ADCY7,BACE1,BCL2,BTG2,CALR,CCL2,CCL5,CCNB1,CD40,CD74,COL1A1,CXCL10,DAB2,DUSP1,DUSP6,EGFR,FN1,FOSL2,HLA-DQA1,HMOX1,ICAM1,JUNB,MMP9,NRP1,PECAM1,RGS1,S100A9,SLC8A1,SOD2,SOX9,SREBF2,TGFB1,TGM2,TIMP1,TOP2A,VCAM1,ZFP36	659 (21)
E. coli B5 lipopolysaccharide		chemical - endogenous non-mammalian	Activated	4.67		2.52e-12	ACKR1,B2M,BCL3,BHLHE40,BIRC3,CCL19,CCL2,CCL5,CD40,CD44,CDKN1A,CDKN1B,CTLA4,CXCL10,CXCL13,CXCR6,CYBB,DUSP1,EGFR,ERRFI1,GBP2,GCLC,HLA-A,HMOX1,HSD11B1,ICAM1,IL15RA,IL17RA,IL2RA,IL32,IL7R,IRF1,ISG20,ITGAL,JUNB,MAP3K8,NCF1,SDC1,SELENOP,SOD2,TGFB1,TGFBR2,TGM2,TLR4,TNFAIP3	506 (12)
TGFB3	0.062	growth factor		1.601	bias	2.71e-12	ACTA2,ACTG2,BCL2,BHLHE40,CCN2,CD59,CDKN1A,CDKN1B,COL1A1,COL3A1,ENG,ERVW-1,ETS1,FGF2,FN1,FOSL2,HTRA1,MGP,MMP9,MS4A1,MYO10,SDC3,SOX9,STAT6,TGFB1,TJP1,TNC,TNS1,ZEB2	680 (24)
PIK3CA	0.212	kinase		-0.174		2.79e-12	ADAM15,ARG2,BIRC3,CA9,CCNB1,CCND3,CD14,CD40,CD44,CD68,CDKN1B,COL3A1,CXCL13,ELMO1,FLT4,GDF3,GMFG,HK2,HMOX1,IL2RG,LGALS3,LHX1,LLGL2,LMO2,LUM,MMP14,MRC1,NOTCH1,ODC1,PCDH7,PDGFRB,PFKFB4,PLAAT4,PLCG2,PROCR,SLC16A3,SLC2A1,SREBF2,TGFB1,TJP1,TNFAIP3,TNFSF10,YARS1	619 (22)
FOXA1	-0.096	transcription regulator		-0.761		3.7e-12	ACTA2,ACTG2,ALDOA,ALDOC,ANXA1,BHLHE40,BNIP3L,BTG1,CCL2,CDKN1A,CXCL10,DUSP1,EFHD1,EGFR,ENO1,EPB41L3,FOSL2,GBP2,HK2,HMOX1,ISG20,KDM3A,KDM4B,LDHA,LHFPL6,LYN,MBNL1,MGP,NPTX2,P4HA2,PALM2AKAP2,PDGFRB,PFKFB3,PFKP,PGK1,PPFIA4,SLC2A1,SOX9,STAT5A,TAGLN2,TNFAIP3,XBP1,ZFP36	690 (20)
IRF8	1.158	transcription regulator		1.105		4.17e-12	APOE,ASAH1,B2M,BCL2,CCL5,CD14,CD37,CD4,CD40,CD74,CDKN1A,CIITA,CSF1R,CTSS,CXCL10,CXCL16,CXCL9,CYBB,DAB2,ENPP1,GBP1,ICAM1,IL17RA,IRF4,IRF8,ISG15,LSP1,MAF,MMP9,MS4A1,NFKB1,PCDH7,RASSF5,STAT1,TLR4,TNFSF10,TYROBP,ZEB2	591 (14)
salmonella minnesota R595 lipopolysaccharides		chemical - endogenous non-mammalian	Activated	5.271	bias	4.24e-12	ACSL1,ARHGAP25,BCL3,CASP4,CCL2,CCL5,CFLAR,CXCL10,CXCL13,CXCL9,HLA-DMA,HLA-DMB,HLA-DPA1,HLA-DPB1,HLA-DQA1,HLA-DRA,ICAM1,IRF1,IRF8,ISG15,JUNB,MKI67,NFKB1,PILRA,PTPRJ,SLFN5,TFEC,TNFAIP3,VCAM1	570 (14)
AIRE	0.316	transcription regulator		-1.089		4.24e-12	BMP4,C1R,C4A/C4B,CALHM6,CCL19,CCL5,CD40,CSF1,CXCL10,CXCL11,GIP,HTRA1,ICAM1,IL18BP,IL4I1,IRF1,MGAT1,MMP14,MMP9,PCP4,RNASE1,S100A9,SLAMF8,SOD2,TLR1,TLR8,TNFAIP3,TNFSF10,VCAM1	398 (7)
tetrachlorodibenzodioxin		chemical toxicant		0.936		4.59e-12	AARS1,ACTA2,ADM,AIF1,ASNS,ATF4,B4GALT1,BCL2,BLNK,BMP4,BTG1,CASP1,CBR3,CCL5,CCN2,CDKN1A,CDKN1B,CEBPZ,CHST2,COMT,CTLA4,CTSD,DMXL2,DUSP6,EGFR,FZD7,GHITM,GLCCI1,GLI2,GPI,GRN,HLA-DMA,HMOX1,HSPA1A/HSPA1B,IDH1,IGHM,IL10RA,IL2RA,IRF1,ITGAL,ITGAX,ITGB7,KLF2,MGP,MMP14,MYO10,NFATC2,NOTCH1,ODC1,PJA1,PLAGL1,PLXNA2,POMP,PRKCB,S100A4,S100A9,SDC1,SHB,SHOX2,SLC2A1,SLC2A3,SLC40A1,SLCO2B1,SOD2,SPOCK2,TGFBR2,TNC,TSC…	672 (18)
curcumin		chemical drug	Inhibited	-2.134		4.87e-12	ABCA1,ACTA2,APOE,APP,ATOX1,ATP6AP2,BCL2,BIRC3,CAMP,CAV1,CCL2,CCL5,CCN2,CCNB1,CCND3,CD44,CD59,CDKN1A,CDKN1B,CFLAR,CLIC1,COL1A1,COL3A1,EGFR,ETS1,FGF2,FOSL2,FTH1,FYN,GLUL,HDAC2,HMGB1,HMOX1,HSPA1A/HSPA1B,ICAM1,IGFBP4,IGFBP5,JUNB,LSP1,MGLL,MMP14,MMP9,NEO1,NFKB1,NOTCH1,PDGFRB,SCARB1,SOX9,SREBF2,TGFBR2,TLR4,TOB1,TOP2A,TSC22D3,UBA7,UCP2,VCAM1	647 (22)
CCR2	0.522	G-protein coupled receptor	Activated	2.832	bias	5.23e-12	APP,BGN,C1QA,C1QB,C1QC,CCL2,CCL5,CD163,CD40,COL14A1,COL1A1,COL4A1,COL4A2,COL6A3,CSF1,CXCL10,CXCL13,DCN,FN1,ITGAL,LUM,MMP9,PLOD1,TGFB1,TGFBI,TGM2,TIMP1,TNC	718 (23)
triamcinolone acetonide		chemical drug		0.914		5.39e-12	ACSL1,ADCY7,ANGPTL4,ARL4C,ATP11B,BCL2,BHLHE40,BMP4,BTG2,CASP4,CD44,CXADR,CYTIP,DUSP1,EFNB2,GZMA,IGFBP4,IRF2,JUNB,LSP1,MT1H,MXD4,NHERF1,PDIA5,PFAS,PLXNC1,PRF1,RUNX1,SCNN1D,SFRP2,SLC16A1,SLC31A2,SOD2,SRGN,STK10,TSC22D3,TXNIP,VWF,ZFAND5	545 (13)
mir-155		microRNA	Inhibited	-3.426		5.85e-12	ACTA2,ALDOA,ARG2,BCL2,CCL2,CCL5,CD163,CD47,CD68,CDKN1A,COL1A1,CXCL10,EGFR,GPI,HK2,HMOX1,ICAM1,INPP5D,IRF4,IRF8,IRF9,ITGB2,MAF,MRC1,P2RX7,PECAM1,PKM,PRF1,SLC2A6,SPI1,STAT1,TGFB1,TP53INP1	548 (16)
TNFSF10	1.079	cytokine		1.958		5.95e-12	BCL2,BIRC3,CD14,CD4,CFLAR,CTSB,EGFR,FTH1,HLA-A,HLA-C,HLA-F,IFI27,IL17RD,IL2RA,IL7R,IRF9,ISG15,LILRB4,MMP9,PIK3IP1,PMAIP1,PPP3CB,PSME2,PTPRC,SLC2A1,SP100,STAT1,TIMP1,TNFAIP2,TNFAIP3,TNFSF10	635 (19)
Vegf		group	Activated	2.985	bias	6.08e-12	A2M,ACE,ACTA2,ADAM15,ADGRL2,ANGPTL4,ASNS,BCL2,CASP1,CCL14,CD40,CD44,CD93,CDC20,CFLAR,CHI3L1,CXCL10,CXCL11,DENND2D,DUSP6,EFNB2,ENTPD1,ETS1,FGF2,FLT4,FN1,HERPUD1,HK2,HMOX1,HOMER1,ICAM1,IGFBP4,IL15RA,IRF1,IRF4,ISG20,KIF2C,LY75,LYN,MAP3K8,MAPKAPK2,MGP,MID1,MKI67,MMP14,MMP9,NFKB1,NOTCH1,NPL,NR2F2,NRP1,PEMT,PKDCC,PLXNA2,PMAIP1,PRKCB,SKP2,SLCO2B1,STK10,TGFB1,TGFBR2,TIMP1,TJP1,TNC,TSHZ1,TUBGCP3,VASH1,VCA…	454 (17)
PALMD	0.316	other		-1.521	bias	6.31e-12	ALDOC,ALPL,CCL2,ENO1,HK2,ICAM1,LDHA,MAP3K8,PFKFB3,PGK1,PKM,SLC2A1,TNFAIP3,TPI1
MYD88	0.213	other	Activated	5.604	bias	6.38e-12	ACSL1,ALDH1A1,ATF4,BATF,BCL3,CASP4,CCL2,CCL5,CD14,CD2,CD40,CD44,CFLAR,CXCL10,CXCL13,DUSP1,FCER1G,FOXO1,HLA-A,HMOX1,HSPA5,ICAM1,IGFBP5,IGHG1,IGHM,IL32,IL7R,INPP5D,IRF1,IRF8,ISG15,ITGA4,ITGAX,ITGB7,LTB,MKI67,MMP14,MMP9,MRC1,NFATC2,NFKB1,PILRA,PRF1,SCARB1,SLC16A3,SOX9,TFEC,TGFB1,TIMP1,TNFAIP3,VCAM1,XBP1	679 (17)
ELOVL3	-0.164	enzyme	Activated	2.985		6.59e-12	CD53,CD68,COL3A1,COL6A3,CTSS,CYBB,ENO1,EPAS1,FCER1G,H4C6,HLA-DRA,IFI30,IGSF6,IQGAP2,ITGB2,LIPA,LUM,LYZ,PLA2G7,SLAMF7,TIMP1,TYROBP
olaparib		chemical drug	Activated	2.834	bias	6.87e-12	ABCA1,AIM2,BHLHE40,BTG1,BTG2,CCL2,CCNB1,CDKN1A,CXCL10,CXCL11,CXCL13,DUSP1,GBP2,ID2,IRF4,JUNB,KLF2,NINJ1,PSMB9,SLC2A3,SLC2A6,TNFAIP3,TNFSF10,ZFP36	617 (24)
dextran sulfate		chemical drug		0.993		6.91e-12	ACE,ADA,ADAM8,BCL2,BMP4,C4A/C4B,CASP1,CCL19,CCL5,CCN2,CCNB1,CD14,CD40,CD74,CDC20,CDKN1A,CFH,CXCL10,EFNB2,ENG,ETS1,FGFR3,GLI2,HMOX1,ICAM1,ISG15,LCP1,MKI67,MMP14,MMP9,MRC1,NFATC2,NRP1,ODC1,PECAM1,S100A9,SDC1,SLC2A1,SORT1,SOX12,SPON2,SREBF2,TGFBR2,TGM2,TJP1,TLR4,TNFRSF1B,TOP2A,UBD,VCAM1,WNT2B	617 (16)
JAK2	0.398	kinase	Activated	3.528	bias	7.04e-12	ACE,BLNK,CASP1,CCL2,CCL5,CD79A,CDKN1A,CDKN1B,CFLAR,CST7,CXCL10,CYBB,DCXR,FGF2,FN1,FOXO1,GBP2,ICAM1,IRF1,JCHAIN,LMO2,LYN,NKG7,ODC1,PECAM1,POU2AF1,PRKCB,PSMB9,SLC1A3,STAT1,TAP1,TGM2,TP53INP1	446 (16)
THZ1		chemical drug		-1.641	bias	7.3e-12	ANXA1,ARL4C,AUTS2,BACE2,BGN,BIRC3,CCN2,CCNB1,CCND3,CD2,COL14A1,COL1A1,COL3A1,CSRP2,CXCR6,CYTIP,FHL1,FN1,GATA4,HSPA1A/HSPA1B,ID2,JUNB,LGALS3,MGP,NUPR1,PRSS23,SDC1,SFRP2,SLA,SOX9,STK17B,TBXT,TIMP1,TMEM45A	523 (10)
EDN1	0.262	cytokine		1.512	bias	7.31e-12	ACTA2,ANXA1,ANXA6,BCL2,CCL2,CCN2,CDKN1B,COL4A1,COL7A1,CST3,CYBB,EGFR,ERRFI1,FGF2,FLT4,FN1,GATA4,GRN,HEY1,HSPA5,ICAM1,JUNB,MCAM,MMP9,NCF1,ODC1,PLOD1,PRKCB,PRKCD,SDC1,SELL,SKP2,SLC2A1,SLC8A1,TGM2,TIMP1,TNC,VCAM1,VWF	642 (20)
adavosertib		chemical drug	Activated	4.726	bias	7.99e-12	ADGRE2,BCL2,C1S,CASP1,CCL5,CHIT1,CTSS,CXCL10,CXCL11,HLA-A,HSPA5,ICAM1,IFI27,IFI35,IL15RA,IRF1,IRF8,IRF9,ISG15,ISG20,JAK3,MAGEA12,SERPING1,SPANXB1 (includes others),STAT1,TNFAIP3,XBP1	502 (19)
GFI1	0.847	transcription regulator	Inhibited	-3.049	bias	8.46e-12	ANXA6,BCL3,CARD6,CASP1,CD40,CD53,CD7,CDKN1A,CDKN1B,CFLAR,CSF1,ENTPD1,ETS1,FOSL2,FOXO1,GADD45G,GFI1,GIMAP4,GZMA,HPRT1,ICAM1,ID2,IL7R,IRF1,ITGB7,JAK3,KLF2,LYZ,NFKB1,RASGRP1,SERPINA1,STAT1,TRAF3	599 (13)
PRKAA1	0.188	kinase	Inhibited	-2.152		8.6e-12	ACTA2,ARHGDIB,BCL2,BIRC3,BTG1,CCND3,CD163,CDH3,CDKN1A,CDKN1B,EAF2,FN1,H2BC21,HSPA5,ID2,IGFBP4,LDHA,LITAF,MAGEC2,MGST1,MMP9,MRC1,NCF1,NDRG2,PSMB8,SLC16A1,SLC2A1,SOD2,TGM2,TJP1,TNS1,TNS3,TXNIP,UCP2,VCAM1,ZFP36L1	692 (25)
TFRC	-0.007	transporter		-0.962		8.84e-12	ACTA2,ATF4,ATF5,BNIP3,CCNB1,CD300A,CDC20,CDKN1A,COL1A1,FAM20C,FTH1,GGT1,HERPUD1,HK2,HMOX1,HSPA5,ID2,ITGB2,KIT,LDHA,LRRC25,LY75,MMP12,PFKFB3,PLD4,RGS1,SLC2A1,SLC2A14,TNFSF10,UQCRC1,XBP1	403 (11)
ETV6	0.183	transcription regulator	Inhibited	-4.619	bias	9.02e-12	ACTA2,APOL6,CIMAP1B,CSF1R,CXCL10,DTX3L,FLI1,IFI35,ISG15,LAP3,LGALS3BP,PARP10,PARP9,SIGLEC1,SP110,STAT1,TRIM14,TRIM22,TRIM5,TYMP,UBE2L6,XAF1	453 (7)
troglitazone		chemical drug	Inhibited	-3.175		9.15e-12	ABCA1,ACSL1,ACTA2,ANGPTL4,BCL2,BIRC3,CAV1,CCL2,CCL5,CCNB1,CCND3,CD59,CDCA7L,CDKN1A,CDKN1B,CFLAR,CIITA,COL1A1,COL4A1,CXCL10,CXCL11,CXCL9,DCN,DHRS3,EGFR,ETS1,FADS2,FN1,GBP2,GRK3,HLA-DRA,HMGB1,HMGB3,HMOX1,HSPA5,ICAM1,LAMA4,MKI67,MMP9,MT1H,MUC1,NCF1,NFKB1,NR1H3,NR2F2,PEMT,PFAS,SCARB1,SDC1,SKP2,SLC2A1,TBXAS1,TGFB1,TPP2,UCP2,VCAM1	605 (22)
IFNAR2	0.536	transmembrane receptor	Activated	2.132	bias	9.26e-12	CXCL10,CXCL11,GBP4,HSH2D,ISG15,KLRC4-KLRK1/KLRK1,PSMB10,PSMB8,PSMB9,PSME2,RIPOR2,TGM2,TNFSF10,TRIM22,UBA7,UBD,UBE2L6,XAF1	553 (13)
ATP-gamma-S		chemical reagent	Inhibited	-2.797		9.34e-12	BTG1,CASP1,CCL2,CD33,CD40,CD72,CD8A,CSF1,CSF1R,CST7,ENTPD1,IL15RA,IL2RA,IL7R,IRF4,MMP9,MPEG1,NRP1,P2RX7,SOD2,TLR1,TLR8,WARS1	673 (16)
USP8-IN-22e		chemical - protease inhibitor	Activated	3.162	bias	9.54e-12	B2M,ERAP1,ERAP2,HLA-A,HLA-B,HLA-C,PSMB8,PSMB9,TAP1,TAP2
N-acetyl-L-cysteine		chemical drug	Inhibited	-3.788		9.64e-12	ACTA2,ADM,ATF4,ATP6AP2,BCL2,BIRC3,BNIP3,CASP1,CASP4,CAV1,CCL2,CCL5,CCN2,CDKN1A,CDKN1B,CFLAR,COL1A1,CXCL10,CYBA,CYBB,DUSP1,DUSP6,FGF2,GCLC,GNAI2,HK2,HLA-DRA,HMOX1,HSPA5,ICAM1,IL2RA,ITGA4,MMP9,MRC1,NOTCH1,SLC16A1,SOD2,TGFB1,TGFBR2,TLR4,TNC,TXNIP,VCAM1,XAF1	598 (19)
ATG7	0.241	enzyme		-0.325		1.03e-11	ACSL1,ACTA2,AKAP11,APOE,ATF4,CCN2,CD44,CD82,COL1A1,CTSB,FN1,HK2,HPRT1,LAMP1,PECAM1,PRKCD,S100A4,SCARB1,SLC2A1,SLC37A2,SQSTM1,SREBF2,SYNPO,TGFB1,TGFBR2,TIMP1,TJP1,TLR4	543 (16)
enalapril		biologic drug	Inhibited	-3.137		1.19e-11	A2M,ACE,ACTA2,ASNS,C4A/C4B,CCN2,CDKN1B,COL1A1,COL3A1,COL4A1,CYBA,FN1,HMOX1,LGALS3,MMP14,NINJ1,S100A4,S100A6,SOD2,TGFB1,TGFBR2,TIMP1,UCP2,VCAM1	586 (22)
indomethacin		chemical drug	Activated	2.729		1.27e-11	A2M,ABCA3,ACSL1,ADAM8,ANXA1,APP,ARG2,ASNS,BACE1,BIRC3,BTG2,C4A/C4B,CCL2,CCNB1,CD14,CD40,CD44,CDKN1A,CDKN1B,CTSD,FGF2,FXYD5,HMOX1,ICAM1,LGALS3,MMP12,MMP14,MRC1,PROM1,PSMB10,PSMB8,PSMB9,RBM3,RFTN1,RPS21,SDC1,SELL,STAT6,TES,TIMP1,TJP1,TMSB10/TMSB4X,UCP2	540 (14)
carbon tetrachloride		chemical toxicant	Activated	4.025	bias	1.27e-11	ABCC4,ACTA2,APOE,BIRC3,CCL5,CCN2,CD68,CDKN1A,CDKN1B,COL1A1,COL3A1,CXCL10,DUSP1,FKBP1A,FN1,GBP5,GCLC,GIP,GSTK1,HMGB1,HMOX1,ICAM1,IGFBP5,JUNB,MGLL,MKI67,MMP12,MMP9,NDRG2,ODC1,PDGFRB,PECAM1,PRKCH,PROM1,S100A6,SCTR,SLC2A1,SLC8A1,SOD2,TGFB1,TGFBR2,TIMP1,VCAM1	623 (21)
YAP1	-0.017	transcription regulator	Activated	2.76		1.43e-11	ACTA2,ADCY7,ARHGEF6,BST2,CASP4,CCL2,CCL5,CCN2,CCNB1,CD44,CDC20,CDKN1A,CDKN1B,COL1A1,COL3A1,COL4A1,COL4A2,COL7A1,CSF1,CTSD,CTSL,CYTIP,DAB2,DCN,DNMT3L,DOCK9,EGFR,FLNB,FN1,HLA-B,HLA-E,HLA-F,ICAM1,ID2,IFI27,IFI35,IGFBP4,IGHM,INPP5D,ISG20,ITGB2,KDM3A,LDHA,LY75,MMP14,MRC1,NUPR1,PECAM1,PKM,PMAIP1,PSMB8,PTK7,RASSF4,RPL13A,RPL21,RPS21,RPS4Y1,SKP2,SLC2A3,SOX9,STAT1,STAT5A,SYK,TGFB1,TGFBR2,TIMP1,TOP2A,UCP2,…	658 (19)
DNMT3A	0.021	enzyme		-0.301		1.45e-11	ACE,ACSL1,ADA2,ADCY7,BLNK,CASP4,CD4,CD79A,CSF1R,CYBA,CYBB,FCER1G,FGF2,FOXO1,FURIN,GRB2,GRK3,IGFBP5,IL7R,IRF1,IRF8,JCHAIN,MS4A1,NFATC2,P2RX7,PFKFB4,PLA2G7,PLD4,POU2AF1,PRKCB,PRSS21,PTPRC,S100A1,S100A9,SALL3,SLC8A1,SYK,TGFB1,TGM2,TLR4,TNFRSF4,TYROBP	615 (12)
MRTFA	0.247	transcription regulator		1.557		1.61e-11	ABLIM1,ACTA2,ACTG2,ALDOA,ARPC1B,CAMP,CCL5,CCN2,CD151,CD44,COL1A1,COL3A1,COL6A3,COMT,CXCL9,CYBA,EPCAM,FADS2,FHL1,FLI1,FN1,GFI1,HLA-A,ICAM1,LILRB4,MMP9,NEO1,RAMP1,RGMB,RUNX1,S100A9,SCARB1,SELENOP,STAT1,SYNPO2,TBXAS1,TNC,VCAM1,WAS,WTIP	587 (27)
losartan potassium		chemical drug	Inhibited	-2.229		1.64e-11	ACE,APP,ARHGDIB,ATF4,CA9,CAV1,CCN2,COL1A1,COL3A1,COL4A1,COL4A2,CST3,CXCL10,CYBB,ENG,FN1,GBP2,HSPA5,ITGB2,LDHA,LGALS3,MMP9,MRC1,P2RY13,S100A9,SELPLG,SIGLEC1,SLC2A1,SYNPO2,TAGLN2,TGFB1,TGFBR2,TIMP1,UCP2,VCAM1,XBP1	656 (23)
EIF4E	0.081	translation regulator	Activated	2.109	bias	1.85e-11	ANAPC4,ATOX1,B2M,BCL2,BNIP3,CDKN1A,CSF1R,CTSZ,CXCL16,CYBA,CYBB,EGFR,FGF2,FN1,GRB2,HLA-A,HLA-DQB1,HLA-G,HMOX1,IGFBP4,IL15RA,KLF13,LAG3,LGALS3BP,LYZ,MAPKAPK2,MMP9,NRP1,ODC1,P2RY13,PTPRC,REPS2,SELPLG,SKP2,SLCO2B1,TAPBP,TGFBI,TNC,UBA7,VSIR	625 (20)
TLR9	-0.004	transmembrane receptor	Activated	2.803	bias	1.9e-11	ABCA1,AIM2,ARG2,BCL2,CAST,CCL5,CCNB1,CD27,CD300A,CD40,CDKN1B,CPM,CSF1,CXCL10,CXCL9,DUSP1,FCMR,FURIN,HMOX1,ICAM1,IFI35,IL10RA,IL2RA,IL4I1,IRF1,IRF4,IRF9,ISG15,ISG20,LILRB4,PFKFB3,PROCR,SDC1,SGPL1,STAT1,TGFB1,TIMP1,TLR4,TNC,TNFRSF1B,TNFSF10,XBP1	615 (17)
MAFB	0.574	transcription regulator		1.504		1.97e-11	ADA,CACNA2D3,CCL2,CD163,CD53,CMKLR1,CXCL9,FOXO1,IGHM,IL18BP,IL7R,ITGB7,JCHAIN,LGALS3,LGMN,MAFA,MARCKS,MID1,MMP9,OLFML2B,RNASE1,SCG5,SELENOP,SLC40A1,SLC7A8,SLC9A9,SNX31,STAB1
NR1H3	1.643	ligand-dependent nuclear receptor		0.681		2.17e-11	ABCA1,ACTA2,APOE,ARG2,ARL4C,C1QA,CCL2,CCL5,CCNB1,CD4,CD40,CD47,CD68,CDKN1A,CDKN1B,CTSC,CXCL10,CXCL16,CYTIP,FBP1,FCGR1A,FGL2,GBP4,HSD11B1,IRF8,ITGAL,KIF2C,LAG3,LCP2,LSP1,LY86,LYZ,MKI67,MMP9,NR1H3,SCARB1,SLC16A2,SREBF2,TAP1,TLR1,TOP2A	704 (24)
EGR2	0.205	transcription regulator		-0.915		2.18e-11	ADM,APOE,BCL2,BHLHE40,BNIP3L,CAST,CBLB,CDKN1A,CSF1R,CTLA4,EMB,FGF2,FXYD5,GNB4,GNS,HOMER1,HSPA5,ID2,IGF2BP1,IL4I1,IL7R,LAG3,LGALS1,LGMN,MAP7,MZB1,NECTIN1,NOTCH1,PPP3CB,PRKCD,RAB20,RGL1,RGMB,S100A1,S100A4,SCIMP,SLC16A1,SLC1A3,STAT5A,SYTL1,TBC1D9,TENT5C,TNFSF10,TNIK,ZBTB20,ZEB2	593 (19)
cytokine		group	Activated	3.577	bias	2.41e-11	APP,BCL2,BCL3,CCL2,CCL5,CD27,CD4,CD40,CD93,CDKN1B,CSF1,DUSP1,FGF2,HMOX1,ICAM1,IGFBP2,IL2RA,IRF1,KLRC4-KLRK1/KLRK1,MMP12,MMP9,PLAAT4,S100A4,SLC2A1,SOD2,STAT5A,TIMP1,TLR4,TNFRSF1B,TYMP,VCAM1,VWF	389 (17)
levodopa		chemical - endogenous mammalian	Inhibited	-4.257		2.52e-11	ACKR1,ACTA2,ADD3,AIF1,ALPL,ARG2,ATP2A3,BCL2,C1QA,C4A/C4B,CACNA2D3,CBR3,CIART,CLIP4,COL4A1,COMT,COTL1,CTSB,CTSC,CTSZ,DENND1C,DPP7,DUSP1,DUSP6,FCGRT,FOXO1,FXYD5,GNS,GOLIM4,GPC3,HCLS1,HCST,HLA-A,HOMER1,IGFBP2,IGFBP5,IL18BP,IL4I1,JUNB,KDM3A,KDM4B,KLHL6,LAG3,LAPTM5,LDB2,MBNL2,MICAL1,MMP14,MOB3A,NPTX2,PFKP,PLCG2,PLD4,PLEK,PLEKHO2,PPTC7,PTK2B,RAMP1,RASGRP1,RASSF5,RBL2,RILPL1,ROMO1,RTL8C,SCG5,SERPINB6,SH…	660 (16)
PSEN1	-0.065	peptidase		-1.213		2.7e-11	ACSL1,AIF1,ALDOA,APOE,APP,ATOX1,BACE1,C1QA,C1QB,C1QC,C1R,C1S,CCL2,CCL5,CD74,CTSC,CTSD,CTSS,CTSZ,CYTIP,DPYSL2,DUSP1,EGFR,ENO1,FKBP1A,GDF11,GPM6B,H2AC7,H2BC5,HLA-E,HOMER1,HSPA5,IRF4,MMP9,NOTCH1,NUPR1,PCP4,PDGFRB,PEA15,PGK1,PKM,PMAIP1,PRDX6,PSTPIP1,RBM3,SCARB1,SELPLG,SLC38A2,SQSTM1,STAB1,TGFB1,TGFBR2,TPI1,TUBA4A,TUBB2B,VAMP2,WARS1	603 (16)
RIGI	0.38	enzyme	Activated	4.47	bias	2.77e-11	ADGRE2,ALPL,BCL2,C1S,CASP1,CASP4,CCL2,CCL5,CD4,CHIT1,CTSS,CXCL10,CXCL11,HLA-A,ICAM1,IFI27,IFI35,IL15RA,IRF1,IRF8,ISG15,ISG20,JAK3,MAGEA12,NFKB1,SERPING1,SPANXB1 (includes others),STAT1,TNFAIP3,TNFSF10,UBA7	380 (14)
fulvestrant		chemical drug		1.53		2.78e-11	ASNS,ATF4,BCL2,BMP4,CASP4,CAST,CAV1,CCL2,CCL5,CCNB1,CD74,CDC20,CDKN1A,CDKN1B,COMT,CSF1,CTSD,CTSL,CXCL10,CXCL11,EGFR,FKBP1A,FOSL2,ICAM1,ID2,IGFBP5,IRF1,MUC1,NHERF1,NRP1,PDE4D,PMAIP1,PPP1R9B,PRSS23,RBL2,SELENOP,SKP2,SQSTM1,TGFB1,TSC22D3,TUBA4A,TXNIP,USP19,VCAM1,XBP1,ZMAT3	694 (25)
LEPR	-0.083	transmembrane receptor		-1.34		2.86e-11	ACTA2,ADAM8,ALDH1A1,ANGPTL4,APOE,BCL2,BTG1,CD68,CFLAR,COL1A1,COL4A1,FN1,FYB1,GADD45G,GATA4,H2AC6,HERPUD1,HSPA1A/HSPA1B,HSPA5,ID2,IL18BP,LAMP1,LGMN,MMP12,MMP14,PROM1,PSMB8,SCARB1,SREBF2,STK17B,TGFB1,TGFBR2,TIMP1,TNFRSF4,TP53INP1,TSC22D3,UCP2	552 (19)
PAX5	0.329	transcription regulator		1.152		2.93e-11	BCL2,BLNK,CD40,CD72,CD79A,CDKN1B,CIITA,CSF1R,DENND3,FN1,GIMAP4,GPRIN3,HK2,IGLL1/IGLL5,JCHAIN,KLRB1,LCP2,MGST1,PKM,POU2AF1,SDC1,SLC2A1,SLC2A3,SLC2A6,TXNIP	554 (13)
paclitaxel		chemical drug		1.744		2.94e-11	ACTA2,ADM,ATF4,BCL2,BHLHE40,BIRC3,BTG2,CAV1,CCL2,CCN2,CD40,CD44,CD47,CD53,CDC20,CDKN1A,CELSR2,CFLAR,CXCL10,DUSP6,EGFR,FOXO1,HLA-A,HMGB3,ICAM1,IDUA,IGHA1,IGHM,LCP1,LCP2,LGALS3,LILRB4,MKI67,MMP9,MUC1,PARP4,PGK1,RAC2,RBM3,RFTN1,S100A9,SCG5,SHB,SLC2A3,SOD2,TAP2,TGFBR2,TP53INP1,TUBA4A,TYMP,VASH1	479 (16)
PIWIL4	-0.02	other	Activated	3.651	bias	3.13e-11	ANGPTL4,BCL2,BTG1,BTG2,CD27,CD93,DUSP1,FADS2,FYB1,FYN,HLA-DRB1,JUNB,LAG3,MEX3A,NAB1,NCF1,PRMT2,RASSF5,RGS1,RIPOR1,SLC2A3,SMAP2,TGFB1,TGFBR2,TLE6,TLR1,TNFAIP3,VAMP5,ZFP36,ZFP36L1
thioacetamide		chemical toxicant	Activated	3.755	bias	3.16e-11	ABCC4,ACP5,ACTA2,ADD3,ANXA1,ARG2,ASNS,BGN,BHLHE40,BIRC3,C4A/C4B,CCN2,CD14,CD44,COL1A1,COL3A1,CPQ,CSRP2,CXCL16,FGFR3,H3C4,LGALS1,LGALS3,LGALS3BP,MMP14,ODC1,PECAM1,PKM,PROM1,PSMB10,PSMB8,PTK2B,RBM3,SPARCL1,STING1,TES,TGFB1,TGM2,TIMP1,TMEM45A,TMSB10/TMSB4X,TYRO3,UCP2	660 (20)
cholesterol		chemical - endogenous mammalian	Activated	3.854		3.22e-11	ABCA1,ABCA6,ACSL1,ACTA2,APOE,APP,ATF4,C1QC,CASP1,CAV1,CCL2,CD14,CD68,COL1A1,COL3A1,CSF1,CXCL10,CYBB,FGF2,FN1,GLI2,GNAI1,HSPA5,ICAM1,IL10RA,ITGAX,LAPTM5,LGALS3,LYZ,MMP14,MPEG1,MRC1,NR1H3,SCARB1,SLC1A3,SMO,SREBF2,TGFB1,TIMP1,TLR4,VCAM1,XBP1	526 (19)
VCAN	-0.396	other		-1.234		3.46e-11	ADM,ANGPTL4,APOE,C1R,C1S,C4A/C4B,CASP1,CCL2,CD59,CDKN1A,CRISPLD2,CYBA,DCN,EGFR,FN1,ICAM1,IGFBP4,IRF8,LAMB1,LGALS3,MMP9,NFKB1,OLFML2B,PCSK1N,SERPING1,SOD2,SORT1,STAT1,TGFB1,TIMP1,TRIM22,VCAM1,XAF1	429 (18)
daidzein		chemical drug	Activated	2.181		3.72e-11	A2M,ABCA1,AIF1,APOE,BCL2,CAV1,CCL2,CD4,FCMR,FERMT3,FXYD5,HCST,HLA-A,HLA-DQA1,HMOX1,ID2,ITGB2,LAPTM5,LCP2,LY86,PTPN6,RASAL3,RASGRP1,SIGLEC10,ZEB2	720 (21)
S100A8	0.159	other		0.943		3.82e-11	A2M,ACSS1,ALDH1A1,ALPL,ARG2,BCL2,BCL3,BHLHE40,C1QB,C1S,CASP1,CCL2,CCNB1,CDH3,CORO1A,CPM,CTLA4,CXCL10,CXCL9,CYBB,EPCAM,FURIN,HMOX1,ICAM1,ISG15,MMP14,MMP9,NFKB1,PIK3IP1,PRSS12,RAB20,RNASE6,SOD2,TXNIP,VCAM1	523 (12)
mir-146		microRNA		0.637		3.86e-11	ALDOA,CCL2,CCL5,CD163,CD40,COG3,CXCL10,DUSP1,EGFR,EVI2B,GPI,HK2,IL18BP,ISG15,KDM4C,KIT,MMP9,MTA2,NPL,P2RX7,PKM,RUNX1,SLC2A6,STAT1,SUSD6,TAP2,TLR4	561 (15)
JAK1	0.426	kinase	Activated	4.127	bias	3.97e-11	BCL3,CCL2,CD14,CD40,CDKN1A,CDKN1B,CHI3L1,CIITA,HLA-A,HLA-C,HLA-F,ICAM1,IRF1,IRF9,JUNB,MAP3K8,PSMB9,RUNX1,SLC1A3,STAT1,TAP1,TGFB1	533 (14)
PSMB11	-0.021	peptidase	Inhibited	-3.055	bias	4.55e-11	CAV1,CCL5,CD2,CDH4,COL1A1,COL27A1,COL3A1,CTSS,GNB3,HMOX1,HSPA1A/HSPA1B,IL2RG,ITGB7,KIT,LGALS3,LSP1,LY75,MAPK12,NCF1,OLFML2B,PARVB,PLCB2,PRKCB,PTK2B,PTPRC,TNFRSF1B,TNFSF10,VAV1	448 (7)
Irgm1		enzyme	Inhibited	-4.434	bias	4.72e-11	B2M,CCL5,CCNB1,CXCL10,CXCL13,CXCL16,GBP2,GBP4,GBP5,ID2,IFI35,IRF1,IRF9,ISG15,ISG20,LILRB4,MKI67,NAIP,NUPR1,SQSTM1,STAT1,TRIM14,TRIM5,TRIM56,XAF1	557 (18)
Jnk		group	Activated	4.633	bias	4.82e-11	A2M,ABCA1,ACTA2,APP,ASAH1,BIRC3,BTG1,CCL2,CCL5,CCN2,CD40,CD44,CFLAR,COL1A1,COL3A1,CRIP2,DUSP1,ETS1,FLI1,FN1,HMOX1,HSPA5,ICAM1,IL2RA,ITGA4,ITGB7,MMP12,MMP14,MMP9,MRC1,NCF1,SOD2,TGFB1,TGFBR2,TGM2,TIMP1,TINAGL1,VCAM1,ZFP36	502 (15)
MMP9	2.257	peptidase	Activated	2.1		4.84e-11	ABCA3,ACTA2,C1QA,CD44,CD52,CD68,CD74,CDKN1A,CTSB,CYBB,EGFR,HLA-DQB1,HLA-E,ICAM1,IL7R,LYZ,MDK,MMP12,MMP14,MMP9,PGK1,PLD4,SDC1,SERPINA1,SOD2,SYNPO2,TGFB1,TIMP1,TJP1,TMEM176A,TUBA4A,TUBB2B,TYROBP	663 (20)
ZBTB10	0.179	transcription regulator	Activated	5.477	bias	4.88e-11	ADAM8,ANXA1,B2M,CASP4,CCL4L1/CCL4L2,CCL5,CD40,CD8A,CXCL10,CYBB,DTX3L,FCER1G,GBP4,GBP5,HLA-E,HLA-G,IL2RA,IL32,IRF1,IRF2,IRF4,ISG15,ISG20,LY9,PARP9,SASH3,STAT5A,STING1,TIGIT,TNFRSF14,XAF1,ZBTB20	322 (9)
cholecalciferol		chemical - endogenous mammalian	Activated	2.154		5.5e-11	BCL2,CAMP,CCL2,CCL5,CD14,CD300A,CD40,CDKN1B,COL1A1,CSF1,CTSL,CXCL10,CYP2R1,EGFR,FAM20C,HK2,ITGAX,ITGB2,KIT,LILRB4,LRRC25,LY75,PDGFRB,PLD4,PRKCB,RGS1,SLC2A14,TGFB1,TGFBR2,TNFSF10	660 (25)
AKT1	-0.161	kinase	Activated	3.388		5.86e-11	ACTA2,BCL2,BIRC3,C1QC,CCL2,CCL5,CCND3,CD4,CD40,CD44,CD74,CDKN1A,CDKN1B,CFLAR,COL4A1,CST3,CXCL10,CXCR6,ENO1,FGF2,FN1,FOXO1,FXYD5,GCLC,HAVCR2,HMOX1,IGFBP5,IL2RA,LAMB1,LIPA,MMP14,MMP9,NFATC2,NFKB1,NOTCH1,PDGFRB,PKM,PMAIP1,PROM1,RAMP1,SHOX2,SLC2A1,SORT1,SREBF2,STAT6,TIMP1,TNFSF10	641 (22)
SERPINE1	0.037	other	Activated	3.139		5.96e-11	ACTA2,CALR,CCL5,CCN2,CD14,CDKN1A,CSF1,CXCL10,CXCL16,DUSP1,DUSP6,FGF2,FN1,HLA-DQB1,ICAM1,JUNB,MAP3K8,MVP,NFKB1,PRF1,SPON2,TGFB1,TGFBR2,VCAM1,ZFP36	532 (17)
bortezomib		chemical drug		-1.311		6.7e-11	ALPL,ATF4,BCL2,BIRC3,BNIP3,BNIP3L,CALR,CASP1,CAV1,CCL5,CCNB1,CDKN1A,CDKN1B,CFLAR,CXCL10,CXCL13,CXCR6,EGFR,FCMR,FOXO1,HDAC2,HSPA1A/HSPA1B,HSPA5,ICAM1,IGHM,IGKC,IL2RA,IRF4,ITGA4,KIT,MS4A1,NFKB1,NOTCH1,ODC1,PMAIP1,SDC1,SQSTM1,TGFB1,TLR8,TNFSF10,TSC22D3,VCAM1,XBP1	651 (21)
NEUROG1	-0.247	transcription regulator		-1.606		6.87e-11	ADD3,BEX1,C1orf115,C1S,CD82,CFH,COL3A1,EPAS1,FN1,H4C6,LCP1,MMP9,NEO1,P4HA2,PXDN,RIPOR2,S100A4,SLC43A3,SQOR,TRIM22	255 (7)
palmitic acid		chemical - endogenous mammalian	Activated	3.434		6.94e-11	ABCA1,ACSL1,ALDOA,ASNS,ATF4,BACE1,BCL2,BCL3,BIRC3,C1QTNF9B,CALR,CCL19,CCL2,CCL5,CCN2,CD68,CDKN1A,CFLAR,COL1A1,CTSB,CTSD,CXCL10,CYBA,CYBB,DUSP1,EPHX2,FN1,FOLR2,FOXO1,FTH1,GCLC,HK2,HLA-A,HMOX1,HSPA5,ICAM1,IRF1,JUNB,LAX1,MAFA,MAP3K8,NCF1,NFKB1,NUPR1,PGM1,PROCR,SCARB1,SHOX2,SLC40A1,SORT1,SQSTM1,STING1,SUCLA2,TGFB1,TLR4,TNFAIP3,TNFRSF1B,TNFSF10,TRAF3,TXNIP,UCP2,VCAM1,VWF,XBP1	664 (20)
FSH		complex		-1.124		7.71e-11	ACP5,ACTA2,ACTG2,ADCY7,ADM,ALPL,APP,ARHGAP35,ARHGEF5,ARL4C,ARL6IP5,BNIP3L,BTG2,CASP4,CCN2,CFLAR,CITED1,DAB2,DHRS3,DUSP1,EGFR,ELL2,FGF2,FOSL2,FOXO1,GATA4,GBP1,GCLC,HK2,HSD11B1,IGFBP4,ISG20,JUNB,LGALS1,LRRC32,MAPRE2,MMP9,MT1H,NEO1,P4HA2,PGK1,PGRMC1,PKM,PMAIP1,PPFIA4,PTPRE,RASSF2,SCARB1,SLC2A1,STAT1,STK24,TGFBR2,TIMP1,TLN1,TNFAIP3,TOB1,TYRO3	693 (19)
EZH2	0.053	transcription regulator		-0.072		8.1e-11	ALPL,ANXA6,ARHGDIB,BARX1,BCL2,BGN,BIRC3,BMP4,CACNG4,CCL5,CCNB1,CCND3,CD82,CDKN1A,CDKN1B,COL1A1,COL4A1,COL7A1,CRISPLD2,CSF1,CXCL10,CXCL11,EGFR,EPAS1,FADS2,FGF13,FLT4,FN1,FUCA1,GATA4,HOXA10,ICAM1,IL10RA,JDP2,KIT,KLF2,LTB,MMP9,MYO10,PARP9,PIK3IP1,PLAAT4,PRDX6,PROM1,RASSF5,RUNX1,S100A4,S100A9,SCAMP2,SERPINA1,SFRP2,SGPL1,SLC1A3,SOD2,TBX3,TBXT,TGFB1,TGFBI,TGFBR2,TRIM38,UBD,ZEB2	596 (23)
TLR7	-0.109	transmembrane receptor	Activated	3.795	bias	8.23e-11	BCL2,CCL2,CCL5,CCNB1,CCND3,CD300A,CD40,CD44,CD79A,CDKN1A,CDKN1B,CFH,CXCL10,CXCL13,CXCL9,DMXL2,ETV4,FCER1G,FCMR,FGF2,ICAM1,IFI35,IL10RA,IL4I1,INPP5D,IRF1,IRF9,ISG15,ISG20,ITGAX,JUNB,NFKB1,PTPN6,SOD2,STAT1,SYCP3,TNFAIP3,TRIM38	556 (18)
EP4-D		chemical reagent	Inhibited	-3.9		8.43e-11	ALDOC,CCL19,CCL5,CD27,CD3E,CD74,CTSZ,GCLC,GIMAP8,GZMA,HLA-A,HSH2D,IKZF3,IL2RB,INPP5D,PRF1,PTPN6,SLAMF6,SLC40A1
CAT	0.219	enzyme		-1.545		8.43e-11	ADM,AIF1,CAV1,CCL2,CDKN1A,CDKN1B,CFLAR,COL1A1,FN1,GCLC,HLA-DRA,HMOX1,IL2RA,MMP9,PMAIP1,TIMP1,TNC,VCAM1,XAF1	579 (19)
PAX3	-0.122	transcription regulator				8.84e-11	ANXA1,APP,ARHGDIB,ASNS,BMP4,BST2,CD151,CDH3,CDKN1A,CST3,CTSA,DUSP2,FHL1,FKBP1A,HLA-DRB1,ID2,IGFBP2,IL7R,LNPEP,MCAM,MGP,MMP9,MNX1,PEA15,PRAME,PRMT2,PSME1,PXDN,RASSF2,SLA,SRGN,TCN2,TNC,TRIM14,TYRO3,YARS1	454 (7)
Insulin		group		0.981		9e-11	ABCA1,ACSL1,ADAM15,ALDOA,ANGPTL4,AP2M1,APOE,APP,ARG2,ARRDC3,BACE1,BCL2,CASP1,CCL2,CCL5,CCN2,CCND3,CD44,CDKN1A,CDKN1B,CFLAR,COL1A1,COL3A1,COL4A1,CYBB,DUSP1,EGFR,EPAS1,ERRFI1,FADS2,FGF2,FN1,FOXO1,GCLC,HEY1,HK2,HMOX1,HSD11B1,HSPA5,ICAM1,IDH1,IGFBP2,IGFBP4,IGFBP5,JUNB,LAMB1,LDHA,LGALS3BP,MELTF,MMP9,NCF1,NOTCH1,NR1H3,ODC1,PDGFRB,PFKFB3,PGK1,PKM,PLAAT3,PRDX6,PRKCB,PRKCD,RBL2,SCARB1,SELENOP,SKP2,SLC2A1,…	692 (21)
SPRY2	0.16	other		-1.453	bias	9.36e-11	ADAM8,ANGPTL4,CAV1,CDKN1A,CFH,CMKLR1,CXCL10,DUSP6,EGFR,EPAS1,ETS1,ETV4,FCER1G,FGFR3,ID2,IL10RA,IL2RG,ISG15,ITGB2,LCP1,MAP7,PFKFB3,PGK1,SCG5,SLC2A1,TLR8	642 (24)
AS1842856		chemical reagent	Inhibited	-2.897	bias	9.49e-11	CCL2,CCL5,CCND3,CDKN1A,CXCL10,FOXO1,ICAM1,IL7R,LDHA,NFKB1,SOD2,SOX9,TJP1,TLR4,TNFSF10,VCAM1	310 (7)
VCP	0.526	enzyme		1.414		9.55e-11	A2M,APOL2,BCL2,CCL2,CCL5,CDKN1A,CDKN1B,DUSP1,FTH1,GBP1,HERPUD1,HSPA5,LAP3,MAN1A1,MAN2A1,SEL1L,SLFN5,TAP2,TRIM22,UBA7,VCAM1	623 (24)
DUSP1	0.732	phosphatase		-0.209		9.61e-11	APOL6,BCL2,BHLHE40,CAMP,CCL2,CD40,COL3A1,CXCL10,CYBB,DUSP1,DUSP6,EGFR,ICAM1,IRF1,IRF4,IRF8,IRF9,ISG15,ISG20,JUNB,LUM,MGLL,MRC1,NRP1,S100A9,SLC15A3,SOD2,STAT5A,SYNPO,UBD,VCAM1,ZFP36	601 (14)
P38 MAPK		group	Activated	4.455	bias	1.06e-10	ABCA1,ARG2,BCL2,BGN,BNIP3,BNIP3L,CAV1,CCL2,CCL5,CCN2,CD40,CD44,CD82,CDKN1A,CFLAR,COL3A1,CXCL10,CXCL11,CXCL9,CYBB,DUSP1,FGF2,FN1,GBP1,GCLC,HMOX1,HOMER1,HSPA5,HTRA1,ICAM1,IGFBP5,IL2RA,IL32,ITGA4,ITGB2,JUNB,KLF13,MMP12,MMP9,NFATC2,NFKB1,PLA2G7,PMAIP1,RUNX1,SLC8A1,STAT1,TGFB1,TIMP1,TJP1,TNFSF10,TOP2A,VCAM1,ZFP36,ZMAT3	539 (18)
ITGB1	0.223	transmembrane receptor		1.936		1.09e-10	ACTA2,ADAM15,APOE,BCL2,CCL2,CCN2,CD14,CDKN1A,CDKN1B,COL1A1,COL27A1,COL7A1,CXCL10,FGFR3,FN1,FOXO1,GBP2,HLA-A,HLA-E,ICAM1,IGHM,ITGB7,JUNB,KLF2,LAMB1,MMP24,MMP9,NFKB1,PSMB8,RAC2,TGFB1,TGM2,TNFAIP3	600 (22)
IL17A	0.061	cytokine	Activated	4.25	bias	1.15e-10	ACTA2,B2M,BCL2,BCL3,C1R,C1S,CAMP,CCL2,CCL5,CCN2,CD14,CD163,CD40,CD44,CD68,COL1A1,COL3A1,COTL1,CXCL10,CXCL13,ENTPD1,FGF2,FN1,GBP2,HSD11B1,ICAM1,IL17RA,IL32,IRF1,ISG15,KLF2,MMP9,MRC1,MT1H,NRP1,PECAM1,S100A9,SLC2A1,SOX9,STAT1,TGFB1,TGFBR2,TIMP1,TLR4,TNC,TNFAIP3,TNFRSF14,TNFRSF1B,TYMP,VCAM1,VWF	648 (15)
ITPR2	-0.196	ion channel	Activated	4.583	bias	1.27e-10	ADAM8,AIM2,CCL2,CCL5,CD180,CD44,CSF1R,CXCL10,CXCL13,CXCR6,FCER1G,FCGR1A,ITGB2,NAIP,NCF1,PSMB9,STAB1,SYK,THEMIS2,TLR1,TNFAIP3	330 (7)
RRAS2	-0.261	enzyme	Activated	3.157	bias	1.31e-10	CASP4,CAV1,CD14,CD3E,CD74,CDH3,CFH,COL6A3,CSF1,CTLA4,DRAM1,EGFR,ELF1,GPC3,HLA-DMA,LAMB1,MDK,NRP1,PCDH7,PDGFRB,PROCR,PSMB9,RGS1,SELPLG,SLAMF7,SLC2A3,TNFAIP3,TRIM14,WARS1	324 (7)
methotrexate		chemical drug		-1.102		1.35e-10	ABCA1,ALDOA,BNIP3L,BTG2,C1QB,C1R,C7,CASP4,CCL19,CCL2,CCL5,CDKN1A,CFH,COL4A1,CSF1,CSF1R,CTSS,CXCL10,CXCL11,DUSP1,EPAS1,GPI,GZMA,HMOX1,HSD11B1,ICAM1,IGFBP5,LILRB4,MAPKAPK2,NXN,OSTF1,PRKCB,SELENOP,SELL,SERPING1,SLC31A2,TGFB1,TOB1,TP53INP1,VCAM1,ZFP36L1	633 (18)
CBFB	0.349	transcription regulator		0.574		1.35e-10	ARL4C,ATF4,CD4,CSF1R,CTLA4,HEY1,HTRA1,ICAM1,IGLL1/IGLL5,IKZF3,IL2RA,IL2RB,ITGAL,LGALS3BP,LGMN,MMP9,NRP1,RGS1,RUNX1,SLC25A19,STAT6,TGFBR2,TNFRSF4	599 (17)
RPSA	-0.356	translation regulator	Inhibited	-2.976	bias	1.5e-10	CCL5,DUSP1,DUSP2,GBP4,HLA-A,HLA-B,IFI35,ISG15,ISG20,LAP3,LGALS3BP,PSMB8,PSMB9,STAT1,TAP1,TAPBP,TLR4	586 (17)
RUNX1	0.7	transcription regulator		0.789		1.52e-10	ADAMTSL4,ATF4,BTG2,CCND3,CD14,CD4,CD53,CD72,CD79A,CDKN1A,CDKN1B,CHI3L1,CSF1,CSF1R,CST7,CTLA4,ENG,EPAS1,FOSL2,HSPA5,ID2,IL2RA,IL7R,ISG15,ITGA4,ITGAL,ITGB2,KIT,KLF2,KLRB1,LCP2,NR2F2,PCDH7,PLEK,PLXND1,PMAIP1,PRKCB,RUNX1,S100A9,SOX9,SPI1,STAT1,TIMP1,TJP1,UBE2L6	673 (22)
aldosterone		chemical - endogenous mammalian	Activated	4.734	bias	1.58e-10	ACE,ACTA2,ADM,BGN,BMP4,CCL2,CCL5,CCN2,CD68,COL1A1,COL3A1,CTLA4,CYBA,CYBB,DCN,DUSP1,EGFR,EMB,FKBP1A,FN1,H4C16,HSPA5,ICAM1,LGALS3,NCF1,NDRG2,NFATC2,PROCR,PTGDS,RIPOR2,SOX9,TBC1D4,TGFB1,TIMP1,TSC22D3,VCAM1	591 (22)
17-alpha-ethinylestradiol		chemical drug	Activated	2.315		1.62e-10	AARS1,ADGRE5,APOE,ARRDC3,ASNS,ATF4,BCL3,C1QB,C1QC,CCL5,CD53,CD68,CD74,CDKN1A,CSF1R,CTSS,CXCL10,IFI30,IL17RA,LY86,MMP9,MRC1,MUC1,ODC1,PTGDS,SCARB1,SLC40A1,SPOCK2,STAT5A,TGM2,VCAM1	727 (18)
JQ1		chemical reagent	Inhibited	-2.802	bias	1.75e-10	ATF4,AUTS2,BCL2,BIRC3,CD4,CDKN1A,CFLAR,GADD45G,H2AC6,H2BC10,H2BC4,H3C2,H4C4,HAVCR2,HERPUD1,HLA-DMB,HSPA5,IL2RA,IRF4,ISG15,KDM3A,KLRB1,MAPKAPK2,MKI67,NFKB1,NOTCH1,NRP1,PMAIP1,SLAMF8,SQSTM1,TLR4,TNFAIP3,TNFRSF14,TNFSF10,TOP2A	657 (18)
MYB	-0.002	transcription regulator		1.348		1.75e-10	ADA,ADM,BCL2,BHLHE40,BIRC3,BLNK,CCNB1,CCND3,CD14,CD4,CNN3,COL4A1,CXCL16,EGFR,FN1,FOXO1,GFI1,GIMAP7,HK2,HSPA5,ICAM1,IGFBP5,IGLL1/IGLL5,IL2RA,IL7R,KIT,MZB1,NFKB1,NOTCH1,P2RY13,SDC1,SLC16A3,SLC2A3,TFEC,VAV1	628 (24)
STK11	-0.464	kinase		0.477		1.77e-10	A2M,ACE,ADGRE2,ALDOA,ATP6V0E1,BNIP3,CCL2,CDKN1A,CDKN1B,COL3A1,CTSD,ENO1,ETV4,FN1,GFI1,GPI,IGFBP5,IL2RB,JUNB,LDHA,LTB,LUM,MCAM,MMP9,NPTX2,PALM2AKAP2,PGK1,PGM1,PKM,POLR1D,PPA1,RASGRP1,RASSF2,RGS1,SMO,SOD2,SPARCL1,SQSTM1,STK17B,TIAL1,TNFAIP3,TNFRSF4,TNFSF10,TOP2A,TPI1,UQCRC1,USP19	678 (23)
actinomycin D		biologic drug		-1.325		1.8e-10	ABCA1,ADM,APP,ATF4,BCL2,BIRC3,CASP1,CAV1,CCL2,CCN2,CD27,CDKN1A,CDKN1B,CFLAR,DUSP1,EPAS1,ERRFI1,ETS1,FN1,FOSL2,FTH1,GPI,HMOX1,HOMER1,ID2,IGFBP4,IGFBP5,IL7R,IRF1,MMP12,PFKFB3,PMAIP1,SDC3,SLC2A1,SLC40A1,TAP1,TGFB1,TNFAIP2,TNFRSF1B,UBE2D1	655 (20)
USP22	-0.272	peptidase		0.629		1.82e-10	BST2,CCL5,CDKN1A,CHI3L1,CYBB,FN1,GRB2,IL2RB,IRF9,ITGB2,LYZ,MBOAT2,MRC1,MVP,NCF1,PLAAT4,PSMB8,PTPN6,PTPRC,SLFN5,SPI1,TGFB1,TGM2,VAV1	597 (21)
RNA polymerase II		complex				1.84e-10	ALPL,ANGPTL4,ASNS,B2M,BCL2,BLNK,CCL5,CCNB1,CD14,CD3E,CD4,CD40,CD82,CDKN1A,CIITA,CSF1,DUSP1,ENO1,EXOSC8,FOSL2,GATA4,GBP2,HCST,HDAC2,HLA-DQA1,HPRT1,HSPA1A/HSPA1B,ICAM1,IL2RA,JUNB,MMP9,PSMB9,RPL13A,RPS21,SLC2A3,SOD2,SPI1,TAP1,TAP2,TAPBP,TGFB1,TIAL1,TLN1,TOP2A	632 (18)
SAFB	-0.105	other	Inhibited	-4.243	bias	1.95e-10	B2M,CCL5,CD74,CXCL10,CXCL11,HLA-C,HLA-DPA1,HLA-DPB1,HLA-DRA,HLA-E,HMOX1,ISG20,LTB,MAP3K8,NUPR1,PSMB9,TNFSF10,UBD	466 (7)
Ifn		group	Activated	3.98	bias	2e-10	B2M,CD40,CD44,CFH,CXCL10,CXCL11,HLA-A,ICAM1,IL10RA,IL15RA,IL32,IRF1,IRF8,ISG15,ISG20,ITGA4,MMP9,PECAM1,PLAAT4,PTPRJ,SECTM1,SP100,STAT1,TAP1,TLR1,TRIM22,TYMP	512 (16)
PRKCA	-0.194	kinase	Activated	2.261		2.16e-10	APOBEC3G,APP,ARHGDIB,ARL4C,BNIP3L,CAV1,CCL2,CCN2,CDKN1A,CIITA,COL1A1,CTSB,CXCL10,CYBB,ETS1,FN1,FOXO1,HEY1,HSPA1A/HSPA1B,ICAM1,ID2,MMP9,NFKB1,PRKCD,RUNX1,S100A9,SP100,VCAM1	436 (18)
MCC950		chemical reagent		-1.046		2.19e-10	CASP1,CCL2,CD40,CD44,CD68,CXCL10,IL7R,ITGA4,ITGAX,KIT,MMP9,MRC1,PECAM1,SIGLEC1,SIRPA,TGFB1,TIMP1	595 (19)
3p-hpRNA		chemical reagent	Activated	3.24	bias	2.21e-10	APOL6,CCL5,CXCL10,CXCL11,DTX3L,EPSTI1,GBP1,GBP4,ISG15,PSMB9,SLC15A3,TAP1,TNFSF10,TYMP,UBE2L6,ZMAT3	229 (7)
ciglitazone		chemical drug		-1.466		2.26e-10	ABCA1,ACTA2,APOE,BCL2,CAV1,CCL2,CCL5,CDKN1A,CDKN1B,CFLAR,CIITA,CYBB,FN1,GDF3,HLA-DRA,ICAM1,IGFBP2,KIT,LAMB1,LIN28A,MMP9,MNX1,MUC1,SERPINA1,SFRP2,SYCP3,TBXT,TNFSF10,VCAM1	467 (17)
ASPSCR1-TFE3		fusion gene/product	Activated	4.097	bias	2.29e-10	APOE,APOL2,ASAH1,ATP6V0E1,BHLHE40,CAST,CD59,CIB1,CTSA,CTSD,EPAS1,GNS,GRN,HLA-E,HMOX1,IFI30,LAMP1,MFSD1,MYOF,P4HA2,SCARB1,SOD2,TCN2,THEMIS2
epigallocatechin-gallate		chemical drug	Inhibited	-4.03		2.62e-10	ACP5,APP,ARGLU1,BCL2,CASP1,CCL2,CCL5,CCN2,CDKN1A,CDKN1B,CFLAR,CXCL10,EGFR,ELF1,FN1,FOSL2,GBP4,GCLC,HDAC2,HMGB1,HMOX1,ICAM1,IRF1,ISG15,JAK3,JUNB,LAMP1,MKI67,MMP9,NOTCH1,PDGFRB,SEMA4D,SLC16A1,STAT1,TAP1,TGFB1,TIMP1,TLR4,TNFSF10,VCAM1	524 (19)
SYK	0.735	kinase		-0.065		2.65e-10	BCL2,BIRC3,CCL2,CCL5,CD44,CDKN1B,CXCL10,DOCK10,FCER1G,FCMR,FGL2,GIMAP7,ICAM1,IRF1,KLF2,LY9,NFATC2,NOTCH1,PLCG2,PTPRE,RASSF4,TAGAP,TGFB1,TNFSF10,TP53INP1,TSC22D3	663 (23)
ciprofloxacin		chemical drug		0.854		2.65e-10	ABCC4,ADAM8,ALDH3B1,APP,ASAH1,BMP4,CD40,CD47,CD68,CD93,CTSA,CTSD,DNAJC3,EMILIN2,GRN,HLA-A,ICAM1,ITGAL,LGMN,MPEG1,MPP1,MYOF,NRP1,SEMA4D,SLC2A6,STAB1	470 (12)
KLF4	0.018	transcription regulator		-0.116		2.67e-10	ACTA2,AIF1,ALDH1A1,ALPL,CCL2,CCNB1,CD14,CD44,CDKN1A,CDKN1B,CHST15,CITED1,CNFN,COL1A1,CSF1R,DUSP1,EPCAM,FARP1,FN1,GATA4,GBP4,GDF3,GLI2,HEY1,HLA-DQB1,IL32,KHDC3L,KLK14,LIN28A,MMP9,MRC1,NEK9,NOTCH1,NRP1,ODC1,PECAM1,PFKP,PROM1,RNF6,SCARB1,SERPINA1,SOD2,TBX3,TBXT,TGFB1,TNC,TNFSF10,UBE2E3,VCAM1	634 (23)
allopurinol		chemical drug		1.706		2.86e-10	A2M,ANXA1,ASNS,ATP6AP2,BIRC3,C4A/C4B,CD14,CD44,CXCL10,FXYD5,HMOX1,LGALS3,MRC1,PSMB10,PSMB8,RBM3,RFTN1,SLC2A1,STING1,TES,TIMP1,TLR4,TMSB10/TMSB4X,TXNIP	575 (18)
cardiotoxin		chemical - other	Activated	4.491	bias	2.97e-10	ANGPTL4,B2M,BGN,CASP1,CCL2,CCL5,CCND3,CD180,COL1A1,CSF1,CSF1R,CTSB,CTSH,CXCL10,CXCL13,DCN,FGF2,GDF11,GM2A,HSPA5,IGFBP7,IL10RA,IL2RG,IL7R,ITGA4,ITGB2,ITGB7,LY86,MMP12,MRC1,OSTF1,PLAGL1,PTPRC,S100A9,SFRP2,TGFB1,TIMP1,TNFRSF14,TNFRSF1B,UCP2
LEP	-0.304	growth factor	Activated	2.239		3.03e-10	ACE,ACTA2,ADAM8,ALDOA,ANGPTL4,APP,ASAH1,BCL2,BMP4,CASP1,CAV1,CCL2,CCL5,CD14,CD68,CDKN1A,CDKN1B,COL1A1,COL3A1,COL4A1,COL6A3,CTSL,CXCL10,CYBA,CYBB,DUSP6,EGFR,ENO1,EPHX2,FADS2,FN1,GCLC,HSPA5,ICAM1,IDH1,IGFBP2,IRF1,ITGAX,JUNB,LIPA,MED12,MMP12,MMP14,MTA1,NCF1,NOTCH1,PECAM1,PEMT,PRF1,SCARB1,SELENOP,SLC16A1,SLC27A4,SOD2,SPI1,SREBF2,STAT5A,TGFB1,TIMP1,TNFSF10,TPI1,UCP2,VCAM1,ZFP36	683 (23)
siponimod		chemical drug	Inhibited	-2.673	bias	3.03e-10	APBB1IP,BCL2,CHI3L1,CIART,GPR34,HAVCR2,IFI30,IRF8,LSP1,NCF1,NCKAP1L,PRKCD,PTPRC,SLC37A2,VAV1
TRIM21	0.257	enzyme	Inhibited	-3.276	bias	3.03e-10	B2M,CCL5,CD47,CXCL10,ERAP1,GCLC,HLA-A,HMOX1,HSPA5,PDGFRB,SALL1,TAP1,TAP2,TAPBP,TGFBR2	463 (19)
26S proteasome		complex	Inhibited	-2.288		3.21e-10	ATF5,ATP6V0E1,BCL3,BIRC3,CCL2,CD68,CDKN1A,CDKN1B,CFLAR,CTSA,CTSB,CTSD,EGFR,FOXO1,ICAM1,IFI35,IGLL1/IGLL5,JUNB,LAMP1,MMP12,NFKB1,NOTCH1,SQSTM1,STAT1,STAT5A,TGM2,TNFSF10,TOP2A,TXNIP,UBD	704 (20)
MIF	-0.316	cytokine		0.463		3.21e-10	ACTA2,ATF5,BCL2,CCL2,CD44,CD84,CDKN1B,COL1A1,CXCL10,CXCL16,CXCR6,DUSP1,GFI1,ICAM1,IL15RA,IL17RA,IL2RA,IL7R,ISG15,ITGA4,MMP9,NR1H3,RAMP2,SQSTM1,TGFB1,TGFBI,TIMP1,TLR4,TRIM22,VCAM1	509 (19)
ADRB		group	Inhibited	-2.48		3.22e-10	ACSS1,ADGRL4,ANGPTL4,ATF5,BHLHE40,BNIP3,BNIP3L,CASP4,CD40,CD68,CDKN1A,CDKN1B,CFLAR,CLEC4D,CXCL10,GATA4,HMOX1,ICAM1,IDH1,JUNB,KLHL6,LBH,MMP9,NHERF2,RBL2,SLC40A1,SLC8A1,SQSTM1,TRAF3	532 (18)
5-O-mycolyl-beta-araf-(1->2)-5-O-mycolyl-alpha-araf-(1->1')-glycerol		chemical - endogenous non-mammalian	Activated	4.243	bias	3.29e-10	ACSL1,BCL3,CCL2,CD40,CD44,CHST2,CMKLR1,CXCL10,CXCL11,CXCL9,DUSP1,ICAM1,MGLL,MMP9,NAIP,NFKB1,PLA2G7,RGS1,SLAMF7,SOD2,TNFAIP3,VCAM1	511 (12)
CIITA	1.736	transcription regulator	Activated	2.386		3.3e-10	B2M,CD74,COL1A1,FN1,HLA-A,HLA-B,HLA-DMA,HLA-DMB,HLA-DOA,HLA-DPA1,HLA-DQA1,HLA-DQB1,HLA-DRA,HLA-DRB1,MMP9,TGFB1	542 (15)
MAP3K14	-0.044	kinase	Activated	3.843	bias	3.52e-10	ACTA2,ADAM8,BIRC3,CCL5,CD44,CFLAR,COL1A1,COL3A1,COL6A3,EGFR,FN1,GBP5,ICAM1,IL7R,LTB,MMP9,NFKB1,NR1H3,TNFAIP3,TNFSF10,TRAF3,VCAM1,XBP1	510 (17)
aspirin		chemical drug		-1.943		3.77e-10	ABCA1,ADM,APP,BCL2,CADM1,CAV1,CCL2,CD40,CDKN1A,CSF1,CTSD,CXCL10,EFNB2,ENG,FBP1,HEY1,ICAM1,IGFBP2,IL17RD,KIT,MCAM,MMP9,NCF1,PDGFRB,PECAM1,PMAIP1,SCARB1,SELL,TGFB1,TJP1,TNFSF10,TYMP,VCAM1	678 (19)
CNOT7	-0.462	transcription regulator		-1.067		3.77e-10	B2M,BST2,CDKN1B,IFI27,IFI35,ISG15,LGALS3BP,PARP12,PSMB8,SP110,STAT1,TAP1,TAP2,UBE2L6	283 (7)
prednisolone		chemical drug		-1.441		3.79e-10	APOE,APP,BCL2,BIRC3,BNIP3,BTG1,CCL2,CD163,CDKN1B,CFLAR,CTSB,CTSS,CXCL10,DRAM1,DUSP1,GM2A,HEY1,IGHG1,ISG20,ITGA4,NFKB1,NOTCH1,NXN,PFKP,PGK1,PLAAT4,SLC29A3,SOD2,SPON2,SQSTM1,SRGN,STAT1,TGFB1,TGM2,TNFAIP3,TNFSF10,TSC22D3,TUBA4A,TXNIP,UTRN	689 (18)
ibrutinib		chemical drug		-0.314	bias	3.8e-10	ALDOA,ASNS,ATP6V0E1,BCL2,BMP4,CD40,CD44,CYBB,DHRS3,DUSP2,ENO1,EPAS1,FRY,GPI,GZMA,H1-0,HK2,ITGA4,JCHAIN,LDHA,MGLL,MMP9,NECTIN1,ODC1,PLAAT4,PLCG2,POU2F2,RCBTB2,SELL,TPI1	536 (19)
CTLA4	0.896	transmembrane receptor		-0.512		4.04e-10	CBLB,CD3D,CD40,CDKN1B,CTLA4,CXCL10,FOLR3,H3C2,H3C7,ICAM1,IL2RA,ITGAX,LAG3,MKI67,NFATC2,PTPRJ,SOD2,TENT5C,TGFB1,TOP2A	549 (19)
S100A9	0.887	other		1.559		4.07e-10	A2M,ACSS1,ALDH1A1,ALPL,BACE1,BACE2,BCL3,BHLHE40,C1QB,C1S,CASP1,CCNB1,CD27,CDH3,CORO1A,CPM,CTLA4,CXCL10,EPCAM,FURIN,ICAM1,ISG15,MMP14,MMP9,PIK3IP1,PRSS12,RAB20,RNASE6,S100A9,TNFRSF4,TXNIP,VCAM1	638 (19)
Ttc39aos1		other	Inhibited	-4.345	bias	4.09e-10	CCL5,CXCL10,DTX3L,GBP2,HEG1,IFI35,IRF1,IRF9,ISG15,LGALS3BP,PARP9,RNF213,SLAMF8,SLC15A3,TAP1,TNFSF10,TRIM5,UBE2L6,XAF1	324 (11)
POU2AF1	1.761	transcription regulator		1.362		4.29e-10	B4GALT1,BCL2,CCL5,CCND3,CD44,CD74,CD79A,FGL2,FOXO1,GADD45G,HLA-A,HLA-DMA,HLA-DRA,IGHG1,IGHM,IRF4,IRF8,ITK,LGALS1,MID1,POU2AF1,RIPOR2,SPI1,STAT5A,STAT6,TGFB1,TRAF3	696 (19)
WT1	-0.071	transcription regulator		1.109		4.55e-10	ADGRE5,ANXA11,ASNS,BCL2,BTG2,CCL2,CCL4L1/CCL4L2,CCN2,CDKN1A,CLIC1,COL4A1,CSF1,CSF1R,CXCL10,EGFR,ETS1,IL2RB,IL32,IRF8,ITM2B,JUNB,LGALS3,MAPRE2,MGST1,MMP14,MMP9,MPP1,ODC1,PECAM1,SDC1,SLC2A1,SLC2A3,SOX9,SQSTM1,SREBF2,TGFB1,TNFSF10,TYROBP,WARS1,WDR90,YARS1	612 (22)
lactacystin		chemical - protease inhibitor		0.412		4.73e-10	APP,ARHGDIB,ASNS,ATP2A3,BEX1,CCL2,CCND3,CDKN1A,CDKN1B,CFLAR,CLIC1,CTSD,DUSP1,FBP1,FOXO1,GCLC,GNAI1,GNAI2,H2AC16,HLA-A,HLA-B,HLA-C,HMOX1,HSPA5,IGFBP5,MMP9,NR1H3,P4HA2,PEA15,PMAIP1,SH3BGRL,SQSTM1,SREBF2,SYK,TUBB4A	657 (18)
Pkc(s)		group		1.516		4.74e-10	ABCA1,ACTA2,ADM,APP,ARG2,BCL2,CCL2,CCN2,CCND3,CD4,CDKN1A,CDKN1B,COL1A1,COL3A1,CTSB,CYBB,DNAJC3,DUSP1,EGFR,FGF2,FN1,HMOX1,HSPA5,ID2,JUNB,LIPA,MMP9,MS4A1,NFKB1,POU2F2,PTPRE,RBL2,S100A1,SCARB1,TGFB1,VCAM1,XBP1	596 (21)
MTOR	0.14	kinase		-0.556		5.01e-10	ADM,ARL4C,BCL2,BEX1,BNIP3,CASP1,CCL2,CCND3,CD40,CDKN1A,CFLAR,CSF1R,DUSP1,EGFR,ENO1,EPAS1,FGFR3,FKBP1A,FN1,HK2,HSD11B1,HSPH1,IL2RB,IQSEC2,IRF1,IRF8,LDHA,MAF,MICAL1,MMP9,MUC1,NEURL1B,PECAM1,PFKP,PGRMC1,PKM,PRF1,PTPN6,SELL,SERPINA1,SKP2,SLC2A1,SQSTM1,SREBF2,STAT1,TLR4,TNFSF10,TXNIP,UBE2O,UTRN,VCAM1	574 (18)
NOX4	-0.326	enzyme	Activated	2.024		5.24e-10	ACTA2,CCL2,CD44,CDKN1A,COL1A1,CYBA,CYBB,EPAS1,FN1,GCLC,HK2,HMOX1,ICAM1,KIT,LDHA,NCF1,SLC2A1,TJP1	618 (20)
RIPK2	-0.158	kinase	Activated	5.028	bias	5.36e-10	ABCA1,ACSL1,CARD6,CCL5,CD40,CXCL10,GBP1,GBP4,ICAM1,IFI35,IL7R,IRF9,ISG15,NINJ1,NR1H3,RASGRP1,SLC2A6,SOD2,STAT1,TNFAIP2,TNFAIP3,TNFSF10,TRIM14,TRIM22,TRIM38,TRIM5,VCAM1,XAF1	634 (17)
BMP10	-0.019	growth factor	Activated	2.428		5.56e-10	A2M,ANGPTL4,CD74,COL1A1,COL3A1,CXCL13,ENG,FCGR3A/FCGR3B,FGF2,FGL2,FN1,HEY1,HLA-A,ICAM1,ID2,IGFBP7,ITGAL,KIT,MMP12,MMP14,SOX9,TIMP1,VCAM1	449 (7)
FOS	-0.386	transcription regulator		1.745		5.77e-10	A2M,ATP2C1,B4GALT1,BCL2,CADM1,CAMP,CASP4,CAST,CCL2,CCL5,CCN2,CD14,CD44,CD68,CFLAR,CHI3L1,COL1A1,CRB3,CTSB,CTSH,CXCL10,CXCL16,EMB,ENO1,EPAS1,EPHX2,FGF2,FN1,FOLR2,FTH1,FZD3,FZD5,GATA4,GM2A,HK2,HLA-B,HMOX1,HSPA5,ICAM1,IGFBP5,IKZF3,IRF4,JUNB,LGALS3,LGALS3BP,MGST1,MMP9,NPTX2,NR1H3,NUPR1,OCIAD2,ODC1,PDPN,PLAGL1,PTGDS,RBBP7,RUNX1,S100A9,SDC1,SEMA4D,SFRP2,SIRPA,SLAMF7,STAT6,TGFB1,TGFBI,TIMP1,UTRN,VCAM1,X…	612 (18)
docosahexaenoic acid		chemical drug		-0.634		5.88e-10	ABCA1,ACTA2,APOE,APP,ATF4,BCL2,CASP1,CCL2,CCN2,CD40,CD44,CDKN1A,CDKN1B,COL1A1,CSF1,CTLA4,DPYSL2,FADS2,FOXO1,HK2,HMOX1,LDHA,MMP9,MRC1,NFKB1,SDC1,SLC2A1,TGFB1,TGFBR2,TIMP1,TNFRSF1B,UCP2,VCAM1	563 (19)
MAP2K1	-0.161	kinase	Activated	2.894	bias	5.97e-10	ACTA2,APOBEC3G,APOE,BCL2,BIRC3,CCL2,CCL5,CCN2,CD3D,CD44,CDKN1A,CDKN1B,CFLAR,COL1A1,COL3A1,CTSB,DAB2,DUSP1,DUSP6,ENO1,ERRFI1,FGF2,FURIN,GLI2,HSPA5,LGALS3,MMP12,MMP14,MMP9,PECAM1,SCARB1,SERPINA1,SIRPA,SOX9,TGFB1,TGM2,TNC,TNFSF10	493 (18)
Hif1		complex	Inhibited	-2.179	bias	6.24e-10	ADM,ALDOA,BCL2,BNIP3,BNIP3L,CA9,CDKN1A,ENO1,FN1,GPI,HEY1,HMOX1,LDHA,LGALS1,PGK1,PKM,S100A4,SLC16A1,SLC16A3,SLC2A1,VASP	466 (11)
NUPR1	0.639	transcription regulator		-0.871		6.26e-10	ABCC5,ACSS1,ACTA2,ADM,ALDOC,ALG8,BNIP3,BTG1,CACNA2D2,CARD8,CD68,CDKN1B,CEP170B,COL1A1,COL3A1,CTPS2,CXADR,ELL2,ETS1,FAM162A,FHL2,FUCA1,GBP2,H1-5,H2AC12,H2AC13,H2AC14,H2AC16,H2AC17,H2BC14,H3C12,H3C2,H3C6,H3C7,HK2,KDM3A,KIF2C,MGLL,MKI67,MMP12,NEK9,NUPR1,P4HA2,PARP9,PEA15,PFKFB3,PFKFB4,PTPRJ,RAB20,RIMKLA,RNF122,S100A4,SHOX2,SHROOM3,SKP2,SLC2A1,ST6GALNAC6,TMEM268,TNS3,TOB1,XBP1,ZFP36L1,ZNF512	365 (7)
QKI	-0.195	other		1.097		6.38e-10	C1R,CAV1,CDKN1A,CSF1R,CTSS,CXCL10,EGFR,FN1,FYN,GBP1,GPM6B,HLA-DOA,HLA-DQA1,HLA-DQB1,ITGAX,LAMP1,NOTCH1,PEA15,STAT1,TAP1,TNC,TNFSF10,TRIM22,TUBB2B,VCAM1	581 (19)
HTT	-0.044	transcription regulator	Activated	2.407		6.81e-10	ABCA1,ACKR1,ACTA2,ALDOA,ALDOC,APOE,APP,ARHGEF7,ATP2C1,ATP6V0E1,B2M,BCL2,BCL3,BHLHE40,C1R,CACNA2D3,CASP1,CAST,CBX2,CCL5,CCN2,CD74,CDKN1A,COL4A1,COL4A2,COL6A3,CPNE5,CSF1R,CTSD,DCN,DNAJC3,DUSP6,EPB41L3,EVL,FHL1,FN1,GADD45G,GALNT14,GCLC,GLUL,GPI,HOMER1,HSPA5,IGFBP5,INPP4B,JUNB,LDHA,MAN1A1,MAN1C1,MBOAT2,MCAM,MGLL,MGP,MMP14,MPEG1,NT5C2,P2RX7,PCP4,PDE1B,PEA15,PIP4K2A,PRKCB,PRKCD,PROM1,PSMB8,PSMB9,PSME1,…	592 (17)
Hbb-b2		enzyme	Activated	3.845	bias	7.11e-10	C1QA,CD44,CD74,CIITA,CXCL10,CXCR6,CYBA,CYBB,FN1,FTH1,IL10RA,IL2RB,IL2RG,LTB,LY86,SPI1	392 (7)
SMAD3	0.094	transcription regulator	Activated	3.017		7.44e-10	ACTA2,ADAM15,ALPL,ATF4,BCL2,BGN,CCL2,CCN2,CD59,CD79A,CDKN1A,CIITA,COL1A1,COL3A1,COL4A1,COL4A2,COL6A3,COL7A1,CRISPLD2,CXCL10,ENG,FN1,FOXO1,GLI2,GZMA,HEY1,HK2,HMOX1,HSPA5,ID2,IL2RA,IL32,INPP5D,JUNB,LAMA4,LAMB1,LUM,MBOAT2,MMP12,MMP9,PFKP,SLC16A3,TBX3,TGFB1,TIMP1,TNC,ZEB2,ZFP36	657 (19)
SORL1	-0.579	transporter	Activated	4.493	bias	7.46e-10	ABCA1,APOE,APP,B2M,BGN,CAV1,CD4,CMKLR1,COL1A1,COL3A1,COL4A1,DCN,ENG,FGFR3,FN1,FZD5,HLA-E,HLA-F,ICAM1,ITGA4,LAMA4,LAMB1,LAMP1,MDK,PDGFRB,PLXND1,SCARB1,TGFB1,TGFBR2,TGM2,TLR4,TNC	645 (22)
HMG20A	-0.041	transcription regulator	Activated	3.02	bias	7.79e-10	ADM,ALDOC,CCL5,CCN2,CD44,CDH4,CHST2,CSF1,CXADR,CXCL10,DCN,ERRFI1,FADS2,FGF2,IGFBP4,IL15RA,MGP,MMP14,PDGFRB,PTPRE,SREBF2,TGFB1,TGM2,TIMP1,VCAM1	427 (13)
captopril		chemical drug		1.122		8.01e-10	A2M,ACE,ANXA1,ASNS,BGN,C4A/C4B,CD44,CSRP2,EPHX2,GNAI2,HMOX1,LGALS3,MMP9,MRC1,PSMB8,RBM3,SERPING1,SLC8A1,TGFB1,TIMP1,TMSB10/TMSB4X	706 (24)
miR-34a-5p (and other miRNAs w/seed GGCAGUG)		mature microRNA	Inhibited	-4.304	bias	8.56e-10	ACTA2,ALDOA,APOBEC3C,APP,BCL2,BIN2,CD47,CDKN1A,COL1A1,DENND1C,DOCK8,EFHD1,FCMR,FN1,HCST,ICAM1,IKZF3,LGALS3BP,LGALS9C,LIN28A,MMP9,MZB1,NOTCH1,PLAAT4,PLCB2,PTPRE,RUNX1,SELL,SELPLG,TP53INP1	479 (14)
FOXM1	-0.233	transcription regulator		-0.976	bias	8.65e-10	ACE,ACTA2,ANXA1,CAV1,CCL5,CCNB1,CD44,CDC20,CDKN1A,CDKN1B,CSF1,FN1,FOXO1,H2BC8,KIF2C,LAMA4,LDHA,MKI67,MMP9,NFKB1,NRP1,PECAM1,PGK1,PROM1,PTCH2,SKP2,SOD2,SQSTM1,TGFBR2,TJP1,TOP2A,ZEB2	641 (24)
entinostat		chemical drug		0.898		8.66e-10	AIM2,BCL2,CCL2,CD33,CD44,CDKN1A,CDKN1B,CFLAR,CXCL10,CXCL11,CXCL13,DUSP1,EGFR,GBP2,IRF4,ITGAX,MMP9,PMAIP1,PSMB9,RNASE1,TGFBR2,TNFSF10,XBP1	623 (18)
PC-SPES		chemical drug				8.66e-10	ANXA1,B2M,CCL2,CDC20,CDKN1A,COL1A1,COL4A2,GPI,HERPUD1,HLA-B,HLA-C,HSPA5,IFI27,IRF1,IRF2,MAN2A1,MGST1,PEA15,PRDX6,SCARB1,SOX9,TMSB10/TMSB4X,TUBA4A
PDCD1	0.2	transmembrane receptor		-0.512		9.07e-10	BATF,BCL2,CBLB,CD3D,CD40,CD8A,CST7,FAM20C,FCRL3,FOLR3,GZMA,H3C2,HLA-DMA,IL2RA,IRF9,MKI67,SCARB1,STAT1,TGFB1,TOP2A	663 (19)
tamoxifen		chemical drug		0.19		9.24e-10	ABCA3,ADM,ASAH1,ATF4,BCL2,BMP4,CAV1,CDKN1A,CDKN1B,CFLAR,COL1A1,CTSD,DEPP1,EGFR,ETV4,FADS2,FHL2,FN1,HSPA5,IGFBP4,IRF1,ISG20,JUNB,KIF2C,LGALS3,MKI67,NHERF1,PCP4,PDE4D,PEMT,PKM,PRSS23,RBL2,S100A6,SALL1,SCTR,SDC3,SLC2A1,SLC2A3,SOD2,SOX9,SQSTM1,SYT6,TGFBR2,TLR4,TMSB15A,TYMP,UCP2,UTRN,ZEB2	632 (21)
ELAVL1	-0.353	other		1.445		9.49e-10	ABCA1,ACTA2,ANXA11,ARG2,ATF4,B2M,BATF,CCN2,CD68,CDKN1A,CTSS,CXCL10,CYBA,CYBB,DCN,DUSP1,FADS2,GLIPR1,HLA-A,HMOX1,IL2RG,IRF1,IRF4,IRF9,JCHAIN,LGALS3BP,MPEG1,NR1H3,PLA2G7,PLCG2,PROM1,PTPRC,SCTR,SLC7A7,SOX9,SQSTM1,STAT1,SYK,TJP1,TLR4,TOP2A,TP53INP1,TSC22D3,VCAM1,WARS1,ZFP36	581 (18)
dactolisib		chemical drug	Activated	2.156	bias	9.73e-10	ALDOC,BCL2,CDKN1A,CDKN1B,ENO1,FAM162A,GPI,HOMER1,IL2RA,LDHA,P4HA2,PGK1,PGM1,PKM,PPFIA4,SKP2,SLC16A3,SQSTM1,TPI1	639 (20)
RARA	0.08	ligand-dependent nuclear receptor	Inhibited	-2.428		1.01e-09	ABCA1,ABLIM1,ALDH1A1,ARPC5L,ATF5,CD14,CD44,CD53,CD7,CD84,CD93,CDKN1A,CDKN1B,CTSS,DHRS3,DUSP1,ELL2,FOLR2,FOSL2,GATA4,H4C3,HLA-B,HLA-C,HLA-G,HOXA10,IL32,IRF1,ITGA4,LAMB1,LGALS1,LGALS3BP,MGP,MXD4,NRP1,PLXNA2,RARRES1,RUNX1,SELL,SLC16A2,SLC17A9,SP100,SP110,STAT1,TAPBP,TCL1A,TGFB1,TMSB15A,UBA7,XBP1,ZNF703	651 (24)
TRIM38	0.975	enzyme	Inhibited	-2.371	bias	1.03e-09	AGPAT5,CBR3,CCL5,CD40,CD44,COL1A1,COL4A1,COL4A2,COL6A3,CXCL10,ICAM1,IL2RG,IL7R,ITGA4,ITGB2,LAMA4,PTPRC,SDC3,TLR1,TLR4,TLR8,TNC,TNFAIP3,VCAM1	513 (17)
MYCN	0.141	transcription regulator		-1.734		1.06e-09	ABCA1,ABCA3,ABCA6,ABCC4,ALDH1A1,ALDOA,ARPC1B,B2M,CAV1,CCN2,CDKN1A,CDKN1B,CIITA,COL1A1,COL4A1,DUSP1,DUSP2,EGFR,FN1,GATA4,GRB2,HDAC2,HEY1,HK2,HLA-A,HLA-DQB1,ID2,IGFBP7,JUNB,LDHA,LGALS1,ODC1,PMAIP1,PROM1,PTDSS1,RBBP7,RPL13A,RPL21,SHOX2,SLC16A1,SLC25A19,SLC2A1,SLC38A2,SPANXB1 (includes others),TBXT,TGM2,TPI1,ZEB2,ZFAND5	629 (24)
RBCK1	0.034	transcription regulator		0.277		1.07e-09	CCL2,CCN2,CCNB1,CXCL10,CXCL11,FOXO1,GBP1,GBP4,GBP5,ICAM1,IRF1,MAP3K8,NFKB1,TNFAIP3,VCAM1	365 (11)
PARP1	-0.246	enzyme		1.678		1.07e-09	ABCA1,BCL2,CASP4,CCL5,CDKN1A,COL1A1,COL3A1,CTLA4,CXCL10,CXCL13,EGFR,GBP2,GBP4,HMOX1,ICAM1,IL18BP,IL2RA,ITGAL,LGALS3BP,MMP9,MTA1,SLC38A2,STAT1,TIMP1,TLR1,TLR4,TMSB15A,VCAM1	495 (15)
NOTCH2	0.203	transcription regulator		1.27		1.08e-09	ACTA2,APBB1IP,BCL2,C1QTNF4,CASP1,CD44,CDKN1B,COL1A1,EPAS1,EPCAM,FCER1G,FGFR3,FN1,HEY1,IL7R,ITGAL,ITGB2,ITGB7,PROM1,RAC2,SOX9,VAV1	508 (16)
cigarette smoke		chemical toxicant	Activated	3.046		1.16e-09	ABCA1,ABCA3,ADM,AIM2,ATF4,BCL2,CCL2,CCN2,CDKN1A,COL4A2,CXCL10,EPAS1,FN1,GADD45G,GCLC,HDAC2,HLA-DRA,HMOX1,HSPA5,ICAM1,MMP12,MMP9,MUC1,NFKB1,P2RX7,P2RY13,POU2AF1,RAMP2,SLC1A4,SLC2A1,SOD2,SQSTM1,TCN2,TIMP1,TLR4,USP19,XBP1	505 (22)
resveratrol		chemical drug		-0.354		1.16e-09	ACTA2,AIF1,APP,BCL2,BIRC3,CCL2,CCL5,CCNB1,CD14,CD163,CD40,CD68,CDKN1A,CDKN1B,CFLAR,CSF1R,CXCL10,CYBB,EGFR,FN1,FOSL2,FOXO1,GSTK1,HEY1,HMOX1,HSPA5,ICAM1,IL2RA,IL7R,ISG15,ITGAL,LITAF,MMP9,MRC1,NCOA4,NFKB1,NOTCH1,PKM,SCX,SOD2,SQSTM1,TGFB1,TNS1,VASP,VCAM1,XBP1	662 (17)
WNT3A	0.235	cytokine		0.716		1.17e-09	ACTA2,ALPL,APP,BACE1,BCL2,BGN,BMP4,CALR,CCL2,CCL5,CCN2,CD300A,CD44,CD68,CEMIP2,COL1A1,CST7,CXCL10,DCN,ENG,EPAS1,FCMR,FHL2,FN1,GADD45G,GATA4,GGT5,IGF2BP1,IGFBP5,JDP2,KIT,LBH,LRRC32,MMP14,PROCR,RUNX1,SFRP2,SLC1A3,SOX9,TBX3,TBXT,TCL1A,TGFB1,TNC,TXNIP,UQCRC1,VCAM1,XBP1,ZNF703	622 (23)
SMAD7	-0.335	transcription regulator		-1.787		1.17e-09	ACTA2,BGN,CCL2,CCL5,CCN2,CCNB1,CDKN1A,CDKN1B,CFLAR,COL1A1,COL3A1,COL6A3,CXCL10,DCN,FN1,FOXO1,FURIN,GATA4,HMOX1,ICAM1,ID2,MMP12,MMP9,PROM1,SOX9,TBXT,TGFB1,TGFBI,TGFBR2,TIMP1	473 (20)
BAX	0.229	transporter	Activated	2.807	bias	1.23e-09	BCL2,CCL5,CCNB1,CDKN1A,CDKN1B,CTSB,CTSD,CTSH,CTSS,CXCL10,HLA-A,MMP12,MMP9,TGM2,TIMP1,TRAF3,XBP1	580 (22)
TSC2	-0.209	other	Inhibited	-3.004		1.27e-09	A2M,ANXA1,ATF4,ATP6AP2,BCL2,BCL3,BEX1,CASP1,CCND3,CD68,CDKN1A,CDKN1B,CREG1,CXCL10,DPP7,HK2,HMOX1,HSPA5,IGFBP5,LGALS3,MGP,PDGFRB,RASSF4,S100A6,SLC2A1,SOD2,STAT1,TMEM176A,TMEM176B,UCP2,ZFP36	655 (22)
isobutylmethylxanthine		chemical toxicant		0.947		1.36e-09	ABCA1,ACE,ACSL1,ALDH3B1,ANGPTL4,CAV1,CCN2,CD14,CD44,CDKN1A,CDKN1B,COL1A1,COL3A1,DHRS3,EGFR,FN1,IDH1,IL2RG,ITGB2,JUNB,LDHA,NOTCH1,NR1H3,PDE4D,PDGFRB,PLAAT3,RBL2,SCARB1,SOD2,STAT1,SYK,TGFB1,TIMP1,TNC,TYRO3,UQCRC1	747 (24)
NFAT5	0.058	transcription regulator	Activated	2.47		1.37e-09	C1QTNF6,CCL2,CD44,CD74,CIITA,COL1A1,COL4A1,CXCL10,CXCL16,CYBB,HLA-DMA,HLA-DMB,HLA-DQA1,HLA-DQB1,IGFBP7,IRF1,ITGA4,NFKB1,PFKP,PGK1,S100A4,SLC2A1,SLC38A2,STAT1,TNC,TNFAIP2,TNFAIP3,TNFSF10,VCAM1,VWF	625 (21)
TO-901317		chemical reagent		0.597		1.41e-09	ABCA1,ACSL1,ADM,APOC1,APOE,APP,ARG2,CASP1,CASP4,CCL2,CCNB1,CDKN1B,CFH,COMT,ENO1,ERVW-1,FADS2,FBP1,GPI,HK2,HSD11B1,IGFBP4,LGALS3,MGLL,MMP9,MPEG1,NR1H3,PFKFB3,PFKP,PSMB8,PSME1,PTGDS,SCARB1,SKP2,TGFB1,TGM2,TIMP1,TLR4	649 (22)
XBP1	1.291	transcription regulator	Activated	3.967	bias	1.43e-09	APP,ATF4,ATF6B,BCL2,BNIP3,CALR,CCL5,COG3,COL4A1,COL4A2,DNAJC1,DNAJC3,ETS1,FN1,HERPUD1,HLA-DRA,HMOX1,HSPA5,ICAM1,IRF4,MAFA,MAN1A1,NCF1,NR1H3,PDIA5,POU2AF1,S100A6,SEC11C,SELENOM,SERPINA1,SLC38A2,SPCS3,SSR1,SSR3,SSR4,TLN1,TXNDC5,UFM1,VAMP2,VCAM1,XBP1	501 (19)
SOCS1	0.161	other	Inhibited	-4.46	bias	1.5e-09	A2M,BCL2,CCL2,CCND3,CD40,CD44,CDKN1A,CFLAR,CIITA,CXCL10,DUSP1,FCER1G,GBP5,ICAM1,IFI27,IL2RB,IRF1,ISG15,ISG20,MMP12,MUC1,STAT1,STAT5A,STAT6,TGM2,TRIM22,VAV1,VCAM1	556 (14)
eplerenone		chemical drug	Inhibited	-3.42	bias	1.51e-09	ACE,CCN2,CD68,COL1A1,CYBA,CYBB,FN1,ICAM1,LGALS3,MMP9,NCF1,NFKB1,TGFB1,VCAM1	634 (20)
FLCN	-0.16	other		-1.506	bias	1.51e-09	ADM,ALDH3B1,ALDOA,APBB1IP,ASAH1,ATP6V0E1,BCL2,BHLHE40,CEMIP2,CTSA,CTSC,CTSZ,DNASE2,ENG,ENO1,HK2,HMOX1,ICAM1,LCP1,LDHA,LIPA,PFKP,PLXND1,SLC2A1,SOD2,SP100,TMTC1	613 (18)
STAG2	-0.331	other	Inhibited	-3.865	bias	1.59e-09	CXCL10,CXCL11,GBP2,IFI27,IFI35,IRF9,ISG15,ISG20,LGALS3BP,PARP12,PARP9,SELL,SP110,TRIM5,UBE2L6
EGLN		group	Activated	2	bias	1.6e-09	A2M,ADM,ALDOC,BNIP3,CA9,CCL2,CNFN,CSRP2,DDX41,FOSL2,FYN,GPI,H2AC8,HK2,HLA-B,HLA-DQB1,KLF2,LDHA,MAP3K8,PFKP,PGK1,PGM1,PPFIA4,RAB20,RNF122,RTL8C,S100A9,SLC16A3,SOX9,TPI1	523 (14)
EPO	0.185	cytokine		0.601		1.6e-09	B2M,BCL2,BCL3,BMP4,BNIP3L,BTG1,CCL19,CCND3,CD52,CDKN1A,CDKN1B,CHIT1,CLIC1,CREG1,CTSZ,FGF2,GATA4,GDF3,GLUL,HLA-DRB1,HMGB1,ID2,ITGA4,JUNB,KIT,LAPTM5,LCP1,MAN2A1,MRC1,NUPR1,PIK3IP1,PLCB2,PRKCB,PRKCD,RPS4Y1,SAMSN1,SKP2,TJP1,TLR4,TNFSF10,TPI1,TSC22D3,TXNIP,UCP2,VWF	585 (21)
meds433		chemical reagent	Activated	3.545		1.64e-09	ACTA2,CDKN1A,CFH,EPCAM,FN3K,GBP2,GBP4,GBP5,HLA-DQA1,ITGAX,ITGB7,JDP2,MDK,PSMB9,RNASE1,S100A9,SLC2A14,STAB1,TFEC,TGM2,TP53INP1,TRIM22,ZMAT3
fenamic acid		chemical reagent	Activated	3.474	bias	1.69e-09	A2M,ANXA1,ASNS,BIRC3,C4A/C4B,CD14,CD44,FXYD5,LGALS3,MRC1,PSMB10,PSMB8,RBM3,RFTN1,SELL,STING1,TES,TIMP1,TMSB10/TMSB4X
DCN	0.953	other		-0.688		1.7e-09	BGN,CCN2,CDKN1A,CDKN1B,CXCL10,DUSP1,EGFR,ENG,FGF2,HLA-DQA1,HLA-DQB1,ICAM1,KIT,MMP9,SDC1,TGFB1,VCAM1	649 (24)
raloxifene		chemical drug		-1.55		1.71e-09	BCL2,BCL3,BLNK,BMP4,CCL5,CCNB1,CDKN1A,CSF1,CTSH,CTSL,DUSP1,ENG,FLNB,GNS,H2BC21,HMOX1,HSPA1A/HSPA1B,IFI30,IGFBP4,LAMB1,LITAF,LUM,MKI67,MUC1,MXD4,PRSS23,PXDN,TGFBR2,TIMP1,TOP2A,TUBA4A	693 (24)
LINC00624		other	Inhibited	-2.963	bias	1.79e-09	B2M,CXCL10,HLA-A,HLA-B,ISG15,TAP1,TAP2,TAPBP,TNFSF10	375 (15)
NRG1	0.27	growth factor	Activated	2.01		1.99e-09	ABCA1,ATF4,BCL2,BNIP3,CAV1,CCN2,CCND3,CDC20,CDH4,CDKN1A,CDKN1B,COL1A1,COL6A3,DAB2,DUSP1,DUSP6,ERRFI1,FGF2,FN1,GATA4,GPI,HK2,HMOX1,ITGB2,JUNB,LHFPL6,MAF,MARCKS,MGLL,MMP9,MNX1,MTA1,NOTCH1,RUNX1,SLC2A1,SLC2A3,TGM2,TNS1,TOP2A,UTRN,ZFP36	632 (24)
IRF3	0.392	transcription regulator	Activated	3.594	bias	2.05e-09	ARG2,B2M,BIRC3,CALHM6,CCL19,CCL2,CCL5,CD40,CDKN1A,CXCL10,FCGR1A,FN1,GBP1,GBP5,HLA-F,ICAM1,IFI27,IRF1,ISG15,ISG20,JUNB,LAG3,MFAP2,MMP9,PARP12,PLCG2,PMAIP1,STAT1,TAP1,TLR4,TNFAIP3,TNFRSF4,TNFSF10,UBE2L6,VCAM1	380 (14)
ionomycin		chemical reagent		1.618	bias	2.08e-09	ATP2A3,BCL2,CCL2,CD4,CTLA4,CXCL10,DNAJC3,DUSP1,DUSP2,ENPP1,ETS1,FCGR1A,GBP4,GRK3,HK2,HSPA5,ICAM1,IL2RA,IL4I1,IRF4,ITGAL,ITGB2,LAMP1,LDHA,MAF,MMP9,NRP1,PKM,POU2AF1,PRF1,PTPRJ,SLC2A1,TGFB1,TNFSF10	701 (19)
PRKCD	0.605	kinase	Activated	3.316		2.09e-09	ABCA1,BCL2,BIRC3,BNIP3,CCL2,CCL5,CD4,CD68,CDKN1A,CIITA,COL1A1,CTSB,CXCL10,CXCL16,DENND3,DUSP6,FOSL2,ICAM1,IL2RG,IL32,JCHAIN,JUNB,KIF2C,LAMP1,LBH,MMP12,MMP9,NOTCH1,ODC1,PROM1,PTPN6,VCAM1,ZFP36	533 (16)
CNTF	0.043	cytokine	Activated	2.432		2.14e-09	A2M,ALDOA,ALDOC,ATP6AP2,CCL5,CD14,CLIC1,CYBB,FGF2,FXYD5,GMFG,GRN,HMOX1,IGFBP7,IL7R,IRF1,JUNB,LDB2,LDHA,LGALS3,MFSD1,NOTCH1,P2RX7,PDE1B,PFKP,PGK1,PKM,S100A6,SLC15A3,SLC16A1,STAT1,TAP1,TGFB1,TIMP1,TPI1,VAV1,ZFP36	494 (15)
EGR3	-0.044	transcription regulator		-1.628		2.16e-09	ADM,APOE,BHLHE40,CBLB,CTLA4,EMB,FXYD5,GNS,HEG1,IL2RA,IL4I1,LGALS1,LGMN,MAP7,MZB1,NECTIN1,NOTCH1,PLXND1,RAB20,RGL1,RGMB,S100A4,SCIMP,SOX9,SYTL1,TBC1D9,TENT5C,TNIK,ZBTB20,ZEB2
THRB	-0.228	ligand-dependent nuclear receptor		0.831		2.21e-09	BCL3,BIRC3,BTG2,CASP1,CCL2,CCNB1,CCND3,CDCA7L,CDKN1B,CTSB,CTSD,CTSH,CXCL10,DCN,EGFR,ENG,FGFR3,FZD7,H2AC6,H2BC10,H2BC4,H3C2,H4C4,HLA-DMB,IGFBP2,IGHM,IL32,KLRB1,LYZ,MMP9,NCF1,NCOA4,NR1H3,PROM1,PTGDS,SFRP2,SKP2,SLAMF8,SREBF2,TGFB1,TGFBI,TNFSF10,UCP2,WNT2B	440 (18)
BTK	0.317	kinase	Activated	2.537	bias	2.45e-09	CCND3,CD2,CD40,CDKN1A,CTSA,CXCL10,CXCL9,ETS1,FOXO1,HMOX1,IFI35,IGLL1/IGLL5,IL10RA,IL2RA,IL4I1,IRF1,IRF4,IRF9,ISG15,ISG20,ITGAX,LILRB4,SLC2A3,SPI1,STAT1	638 (18)
bisindolylmaleimide I		chemical drug	Inhibited	-3.106	bias	2.45e-09	ACE,ALPL,BCL2,BIRC3,CCN2,CD44,CDKN1A,EGFR,FGF2,FN1,GATA4,HMOX1,HSPA5,ICAM1,KCNC1,MMP12,MMP9,POU2F2,PRKCD,PTGDS,SAMSN1,SOD2,TJP1,TNFSF10,VSIG4	552 (17)
EIF2AK2	-0.378	kinase	Activated	3.665	bias	2.48e-09	ATF4,BCL2,BHLHE40,CDKN1A,CFLAR,ERAP2,H2BC5,IFI27,IFI35,IRF1,ISG15,ISG20,LGALS3BP,MMP9,PARP12,PARP9,PSMB10,SOD2,SP140,STAT1,TNFAIP3,UBE2L6,ZNF532	485 (19)
valproic acid		chemical drug		1.447		2.49e-09	ACSS1,ATF4,ATP2A3,B4GALT1,BCL2,BRDT,C1QTNF6,CALR,CCL2,CD151,CD40,CD44,CDKN1A,CDKN1B,CTSB,CXADR,CYP2R1,DNAJC3,ELF1,GLUL,GNAI2,H3C8,HERPUD1,HMOX1,HOMER1,HSPA5,ICAM1,ID2,KIT,MS4A1,MYOF,NOTCH1,PDGFRB,POMP,PRKCD,PRMT2,PRSS23,PSMB10,PSMB8,PSMB9,PSME1,PSME2,S100A4,SEL1L,SEL1L3,SELENOP,SLC7A8,SPI1,SQSTM1,TES,TGFB1,TGM2,TNFSF10,TNS1,TOP2A,TRAF3,TSC22D3,UTRN,XBP1,YWHAH	690 (20)
CASR	-0.102	G-protein coupled receptor	Activated	2.072		2.52e-09	BCL2,CCNB1,CCND3,CD44,CDC20,CDKN1B,COL4A1,COL4A2,CSF1,CXCL10,EGFR,GADD45G,GATA4,GNAI2,IGFBP5,ISG15,ITGB7,LBH,LGALS1,NUPR1,ODC1,S100A9,SERPINA1,SERPINB6,SLC7A7,TXNIP,UCP2	615 (25)
metformin		chemical drug	Inhibited	-2.619		2.58e-09	ABCA1,ACTA2,ALDOA,ANGPTL4,ARRDC3,ATF4,BCL2,BCL3,BTG1,CAV1,CCL2,CCN2,CCND3,CDKN1A,CDKN1B,COL3A1,CPEB4,DUSP1,EGFR,FBP1,FHL2,FN1,FTH1,GADD45G,HMGB1,HMOX1,HSPA5,ISCU,JCHAIN,MMP9,NUPR1,PEA15,PFKFB3,PKM,PLAGL1,PMAIP1,POU2AF1,PROCR,SCARB1,SELENOP,SLC2A1,SOD2,SORT1,TGFB1,TXNIP,UCP2,VWF,XBP1	630 (20)
PP2/AG1879 tyrosine kinase inhibitor		chemical drug		-1.522	bias	2.61e-09	ACE,BCL2,BIRC3,CCL2,CCN2,CDKN1A,CDKN1B,CXCL16,DUSP1,EGFR,FGF2,FN1,HMOX1,ICAM1,IL2RA,IL32,LYN,NCF1,PTPRJ,SOD2,TJP1,VAV1	585 (17)
ADIPOQ	0.082	other		-0.212		2.65e-09	ACSL1,ACTA2,BCL2,BCL3,CCL2,CCL5,CCN2,CD163,CDKN1A,CDKN1B,CMKLR1,COL3A1,CXCL10,CXCL11,CXCL9,CYBA,CYBB,DUSP1,FADS2,FGFR3,FN1,FZD3,FZD7,HMOX1,ICAM1,IGFBP4,MMP9,NCF1,NR1H3,PTK2B,SIGLEC10,SLC2A3,SOD2,SPI1,TGFB1,TIMP1,TNFAIP3,UCP2,VCAM1	541 (20)
Mek		group		-0.211		2.71e-09	APOE,BCAM,CCN2,CCND3,CD33,CDKN1A,CDKN1B,CEBPZ,CELSR2,CPM,CSF1R,CXCL10,CXCL11,CXCL9,DUSP6,EPAS1,EPCAM,ETS1,ETV4,GBP2,GGT5,GPM6B,HLA-F,HOMER1,ICAM1,ID2,IRF1,JUNB,LAMB1,LAMP1,MAF,MMP14,MMP9,MS4A1,NCEH1,NR1H3,PDGFRB,PMAIP1,RUNX1,SDC1,SEMA4D,SLC2A1,SLC43A3,TMEM132A,TNFAIP3,TOP2A,XAF1	526 (19)
IKZF3	0.652	transcription regulator	Inhibited	-2.521	bias	2.86e-09	ANTXR1,BCL2,BLNK,CAV1,CCND3,CD68,CDKN1B,CEMIP2,DEPP1,FN1,IFI27,IGLL1/IGLL5,MAN1C1,MGLL,RASSF4,RNF213,SOX9,TLR4,TNS3
HOXA3	0.168	transcription regulator		-0.514		2.89e-09	DAPP1,ENG,EPAS1,IL17RA,ITGA4,KLF2,NR2F2,PLEK,PLXND1,PRKCD,PSTPIP1,RAC2,RUNX1,SPI1,STAT6,TNFRSF1B
BMP4	-0.748	growth factor		1.838		2.91e-09	ACTA2,BARX1,BCL2,BHLHE40,BMP4,CCL19,CDKN1A,COL1A1,DEPP1,EGFR,ENG,EPCAM,ERVW-1,FZD5,HEY1,HK2,HTRA1,ID2,ITGA4,JUNB,KIT,LCP1,LYN,MAFA,MMP14,NUPR1,OVOL2,PFKFB3,PKM,PRKCB,PRKCH,PRR5,RIPOR2,SALL3,SCARB1,SFRP2,SHB,SLC40A1,SOX9,SPI1,TBX3,TBXT,TGFB1,TGM2,TLR4	548 (21)
APH-1		group		-0.387		3.14e-09	APOE,APP,BIN2,CCL2,CDKN1A,CTSB,CTSS,HLA-A,IL7R,IVNS1ABP,LYZ,RAMP1,RPS21,SELENOP,SELPLG,TAGLN2,VSIR
KAT2B	-0.066	enzyme		0.12	bias	3.14e-09	ALDOA,B2M,CCL2,CCN2,CDKN1A,HK2,HLA-B,HSPA5,ISG15,KLF2,LDHA,NR1H3,PFKFB3,PGK1,PKM,SLC2A1,TGFBR2	627 (24)
TAL1	-0.029	transcription regulator		-1.61		3.24e-09	BCL2,CACNG4,CCNB1,CD7,CDKN1A,ETS1,FCRL1,HLA-A,HLA-B,HLA-C,HLA-E,HLA-F,HMGB3,ICAM1,ID2,IKZF3,IL10RA,KIT,MARCKS,MUC1,NFKB1,NOTCH1,PLEKHO1,PTDSS1,PTK2B,PTPRCAP,RNASE6,RUNX1,SLC2A3,SPI1,SYK,TNFAIP3,TNFSF10,TOB1,TRAF3,YARS1	495 (19)
CYBB	1.235	enzyme	Activated	3.357		3.34e-09	CAMP,CCL2,CCL5,CCN2,CD44,CDKN1A,CDKN1B,COL3A1,CXCL10,CYBA,CYBB,DUSP1,ICAM1,KIT,SOD2	570 (16)
CCL2	0.82	cytokine		1.615		3.35e-09	ABCA1,ACTA2,BCL2,CCL2,CCL5,CD40,CFLAR,CXCL10,FOLR2,ICAM1,IL32,ITGAL,LAMP1,MKI67,MMP9,NCF1,NOTCH1,PTGDS,SCARB1,SLC40A1,STAT1,TGFB1,TIMP1,VCAM1	427 (17)
tyrphostin AG490		chemical drug	Inhibited	-2.684	bias	3.71e-09	A2M,ACE,ACTA2,BCL2,BIRC3,CCL2,CCL5,CCN2,CCND3,CD68,CDKN1A,FGF2,HMGB1,ICAM1,IRF1,LMO2,LYN,MMP9,SOD2,SQSTM1,STAT1,TIMP1,TNFSF10	703 (22)
NR3C2	0.28	ligand-dependent nuclear receptor	Activated	2.974		3.94e-09	APOE,BCL2,BMP4,CACNA2D3,CCL2,CCL5,CCN2,CNN3,COL1A1,COL3A1,FGF2,FKBP1A,FN1,HLA-DQB1,ICAM1,JUNB,MMP12,MT1H,NDRG2,PROCR,PTGDS,PTPRCAP,TGFB1,TGFBI,TGM2,TSC22D3,TUBA4A,VCAM1	587 (22)
INSIG1	0.485	other	Inhibited	-2.985	bias	4.04e-09	ABCA1,APOE,ATF4,CCL5,CD68,CLEC4D,CXCL10,CXCL13,FADS2,HLA-DQA1,HSPA5,IRF8,LIPA,MRC1,PLA2G4F,PLA2G7,PRF1,S100A9,SCARB1,SELPLG,SREBF2,STAT5A,TGFB1,UCP2	621 (20)
KLF3	0.313	transcription regulator		-0.634		4.09e-09	ALDH3B1,ANXA6,APOE,ATF4,ATP2A3,BCL2,BCL3,CD93,CEP170B,CTSC,CYRIA,ELMO1,FCGRT,FRY,GFI1,GIMAP8,GSTK1,H2AC6,H2BC10,H4C16,IDH1,IL17RA,IL32,ITGB7,KDM3A,KLHL6,LILRB3,LMO2,MAPK12,MYADM,MZB1,PATJ,PECAM1,PFKP,PIK3IP1,PRMT2,RAP2C,SCIMP,SDC1,SELL,SP140,TES,TNFSF10,TYROBP,VAV1,ZEB2,ZNF513,ZNF579
oleic acid		chemical - endogenous mammalian		-1.821		4.34e-09	ABCA1,ACSL1,ANGPTL4,APOE,APP,ATF4,BCL2,BCL3,CD68,CFLAR,CXCL10,CYBB,DUSP1,GCLC,HK2,HMOX1,HSPA5,ICAM1,IRF1,JUNB,MAP3K8,NCF1,NR1H3,PGM1,PIK3IP1,SOD2,SREBF2,SUCLA2,TLR4,TNFAIP3,TRAF3,TXNIP,UCP2,VCAM1,XBP1	639 (20)
Growth hormone		group		1.515		4.51e-09	ACSL1,ANGPTL4,APOE,BCL2,BMP4,CCL5,CDH3,COL1A1,COL3A1,COMT,EGFR,FGFR3,FN1,FOSL2,FTH1,FZD5,FZD7,GCLC,ICAM1,IGFBP2,IGFBP5,IRF1,JUNB,MMP9,NDRG2,NOTCH1,PFKFB3,PLAAT3,S100A4,SCARB1,SLC2A1,STAT5A,TBC1D4,TGFB1,TGFBR2,TNFSF10,TXNIP,ZEB2	712 (24)
spironolactone		chemical drug	Inhibited	-3.838		4.52e-09	ACE,ACTA2,ATP6AP2,BCL2,BGN,BMP4,CCL2,CCN2,CD163,CDKN1A,COL1A1,COL3A1,DCN,DUSP1,FGF2,FN1,ICAM1,LGALS3,SELL,SLCO2B1,SOX9,TGFB1,TSC22D3	633 (19)
tunicamycin		chemical - endogenous non-mammalian	Activated	2.57		4.64e-09	ACTA2,ASNS,ATF4,ATF5,BACE1,BCL2,BIRC3,CALR,CASP4,CCND3,CDKN1A,CDKN1B,DERL3,DNAJC3,EGFR,ETS1,FN1,GRN,HERPUD1,HMOX1,HSD11B1,HSPA5,ICAM1,MMP9,NR1H3,PDGFRB,PMAIP1,PROM1,S100A4,SDC1,SEL1L,SKP2,SLC25A28,SLC2A1,SLC38A5,SSR3,TJP1,TXNIP,UFM1,VCAM1,WARS1,XBP1	515 (17)
vinorelbine		chemical drug		-1.348		4.72e-09	B2M,CCL5,CD74,HLA-E,IL7R,LGALS1,LGALS3,PMAIP1,RAC2,TYMP
resatorvid		chemical drug		1.501	bias	4.77e-09	ALDOA,CCL2,FLT4,HK2,ICAM1,LDHA,MMP9,MRC1,PDPN,PKM,SCARB1,SLC2A1,SLC2A3,TLR4,VCAM1	567 (17)
IKBKG	-0.049	kinase	Activated	3.161	bias	4.86e-09	BIRC3,CCL5,CD3E,CFLAR,CSF1,CTSB,CTSZ,CXCL10,DCN,DUSP6,EPAS1,GBP2,GM2A,GRN,HK2,HLA-A,ICAM1,ISG15,JUNB,MGP,PCDH7,SLC16A2,TMEM176B,TNFAIP2,TNFAIP3,TNFRSF1B,TNFSF10	560 (14)
RNF5	0.038	enzyme		-1.729	bias	4.9e-09	ADAM15,BCL3,CCN2,CD14,COL14A1,COL1A1,COL3A1,COL7A1,COLGALT1,CST3,CXCL10,EGFR,ENO1,FOSL2,IL2RG,JAK3,MMP14,NFKB1,SPCS3,SREBF2,TGFB1,TNFRSF1B	259 (7)
TGFBR1	-0.171	kinase		-0.282		5.02e-09	ACTA2,BGN,BHLHE40,BMP4,C1QA,C1QB,CCN2,CD40,CDKN1A,COL1A1,CXCL10,FN1,FURIN,HEY1,HMOX1,ITGB2,LTB,NFATC2,PRKCB,RUNX1,SCX,STAT1,TGFBI,TLR1,ZFP36	633 (21)
pioglitazone		chemical drug		-0.549		5.12e-09	ABCA1,ACTA2,ANGPTL4,APOE,APP,ATF4,ATP2A3,BACE1,BCL2,CAV1,CCL5,CCN2,CDKN1A,CDKN1B,CMKLR1,CXCL10,EPAS1,FBP1,FN1,HMGB1,HMOX1,HSPA5,ICAM1,MMP9,MUC1,NCEH1,NCF1,SCARB1,SLC2A1,SOD2,TGFB1,TNFRSF1B,UCP2,XBP1	618 (23)
alitretinoin		chemical drug		-0.233		5.21e-09	ABCA1,APP,BCL2,CASP1,CASP4,CCND3,CD14,CDKN1A,CDKN1B,CPM,CXCL10,CXCL11,CXCL13,DUSP1,FN1,FOLR2,GRB2,HLA-DRA,IL2RA,IL2RB,IRF1,ISG15,MKI67,MMP9,MUC1,PELP1,PMAIP1,TGFB1,TGFBR2,UBA7	516 (15)
TLR3	0.096	transmembrane receptor	Activated	4.173	bias	5.21e-09	ABCA1,AIM2,ARG2,AUTS2,CAST,CCL2,CCL5,CD40,CFLAR,CPM,CXCL10,CXCL11,DUSP1,FURIN,GBP2,GBP4,HMOX1,ICAM1,IRF1,ISG15,ISG20,JUNB,LILRB4,LIPA,MAP3K8,NFKB1,NOTCH1,PECAM1,PFKFB3,PMAIP1,PROCR,RGS1,STAT1,TIMP1,TLR4,TNC,TNFRSF1B,TNFSF10,TRAF3,TRIM38	570 (18)
inosine		chemical - endogenous mammalian	Activated	3.973	bias	5.51e-09	A2M,AIF1,ANXA1,ARPC1B,C1QA,C1QB,C1QC,C1S,C4A/C4B,CD68,CXCL13,IRF1,LCP1,LGALS3BP,SERPING1,TIMP1	291 (7)
ZBTB16	-0.067	transcription regulator		1.266		5.53e-09	CD14,CD180,CD2,CD3D,CD3E,CD40,CD44,CD74,CD8A,CDKN1A,COL1A1,CXCL10,CXCR6,DHRS3,EMB,FGFR3,FOXO1,ID2,IL10RA,IL2RA,IL7R,KIT,KLF2,KLHL6,KLRB1,LY86,MAF,MMP9,ODC1,SELL,SLAMF6,SLC2A1,TMEM176B,TNFRSF4,TSC22D3	618 (21)
EBF1	0.054	transcription regulator		1.178		6e-09	CBLB,CCL4L1/CCL4L2,CCL5,CD300A,CD3D,CD68,CD79A,COL1A1,CSF1R,CXCL10,FOXO1,HK2,IGHM,IGKC,IGLL1/IGLL5,IL32,INPP5D,IRF1,IRF8,ITK,KLRB1,LNPEP,MPEG1,NOTCH1,PFKP,PTPRC,SFRP2,SOCS4,STAT1,TLR4	504 (19)
TD139		chemical drug	Inhibited	-3.317	bias	6.26e-09	C1QA,C1QB,C1QC,CASP1,CD68,CD84,ICAM1,LGALS1,LGALS3,LGALS3BP,SIGLEC1
mir-182		microRNA		1.033		6.38e-09	CCL2,CD163,CD68,CDH4,CHI3L1,CSF1R,CXCL13,FN1,FOXO1,GADD45G,GRB2,IRF4,ITGA4,KLRC4-KLRK1/KLRK1,MRC1,PRF1,SQSTM1,TJP1,TLR4,VWF	524 (12)
NFkB (family)		group	Activated	4.209	bias	6.64e-09	BCL2,CASP1,CASP4,CCL2,CCL5,CDKN1A,CFLAR,CXCL10,DRAM1,EGFR,FN1,HMGB1,ICAM1,IRF1,ISG15,MMP9,S100A9,SQSTM1,TGM2,TIMP1,TNFAIP3,TNFSF10,VCAM1	553 (19)
AR	-0.118	ligand-dependent nuclear receptor		1.649		6.64e-09	ABCA1,ABCC4,ACTR3,ADM,ALDH1A1,ALDOA,ARG2,ARHGAP21,ARHGEF7,BCL2,BEX1,BMP4,C12orf57,C4A/C4B,CAST,CAV1,CCDC85B,CCL5,CCN2,CDCA7L,CDKN1A,CDKN1B,CFLAR,CNN3,COL3A1,COTL1,DERL3,DUSP2,EGFR,ELMO1,EMB,EPAS1,FOXO1,GADD45G,GLCCI1,HLA-A,HSPA5,HSPH1,ICAM1,IGFBP5,INPP4B,KDM4B,KIF2C,LHFPL6,LRRK1,MMP9,MTA2,MUC1,NCOA4,NFATC2,NOTCH1,NUPR1,ODC1,PCSK1N,PDIA5,PEMT,PGM1,PMAIP1,PRKCD,PTGDS,RARRES1,SKP2,SLC2A3,SLC38A5,SOX…	647 (23)
TLR2	0.396	transmembrane receptor	Activated	2.267		6.81e-09	ACTA2,APOBEC3G,APP,CAST,CCL2,CCL5,CD40,CDKN1A,CXCL10,CYBB,DUSP1,FN1,FOXO1,HAVCR2,HLA-DQA1,HMOX1,ICAM1,IL15RA,IL2RA,IRF1,ITGA4,ITGB7,KLF2,MMP9,NFKB1,SLC40A1,SQSTM1,TGFB1,TLR4,TNFSF10,TRIM38,VWF,XBP1	384 (15)
SNAI1	0.031	transcription regulator		1.584		6.91e-09	ACTR1A,ACTR3,BMP4,CCL2,CCN2,CCND3,CD44,CDH4,CDKN1A,COL1A1,CXADR,EPCAM,FLNB,FN1,GLI2,IL32,MMP14,MMP9,MUC1,PARVB,PFKP,SDC1,SPARCL1,TGFB1,TGFBR2,TJP1,VASP,WAS,WIPF1,ZEB2	654 (24)
4-phenylbutyric acid		chemical - endogenous mammalian		-1.201		7e-09	ABCA1,ATF4,ATP2A3,BCL2,CACNA2D3,CALR,CAMP,CCL2,CCL5,CDKN1A,CFLAR,HLA-A,HOMER1,HSPA5,MMP9,NFKB1,NUPR1,SELENOP,SERPINA1,SLC16A2,SOD2,STK10,TJP1,XBP1	666 (22)
SP3	0.038	transcription regulator		0.806		7.04e-09	ABCA1,ACSL1,ACTA2,ADD3,ASNS,CD40,CDKN1A,CDKN1B,CHI3L1,COL1A1,COL7A1,DUSP1,EGFR,GLTP,GNAI2,HEY1,HSPA5,IL2RB,NFKB1,NOTCH1,PEMT,PGK1,PKM,PRKCD,PROCR,PTDSS1,SCARB1,SCTR,SLC2A3,SOD2,STAT1,TGFBR2,TIMP1,TNC,TNFRSF4	654 (24)
wortmannin		chemical drug	Inhibited	-3.3		7.04e-09	ACTA2,BCL2,CCL2,CCL5,CCN2,CCND3,CD14,CD44,CDKN1A,CDKN1B,CFLAR,COL1A1,COL3A1,CSF1,CXCL10,CXCL16,ENTPD1,FN1,GCLC,HMOX1,ICAM1,IL2RA,IRF1,IRF8,MAF,MMP14,MMP9,NFKB1,SAMSN1,SCARB1,SQSTM1,TNFSF10,TPI1,TYMP,VCAM1	575 (20)
SREBF1	0.301	transcription regulator		0.958	bias	7.08e-09	AARS1,ABCA1,ACSL1,ACSS1,ALDOA,ALDOC,ATOX1,BCL2,BHLHE40,CD14,CDKN1A,CXADR,CXCL10,DARS1,DBNDD1,DEPP1,FADS2,FN1,FOXO1,HK2,HMOX1,HSPA1A/HSPA1B,HSPA5,IDH1,IFI30,IGHM,IVNS1ABP,LGALS3,MDK,NR1H3,NUPR1,P4HA2,PTGDS,SCARB1,SELENOP,SERPINA1,SEZ6L2,SREBF2,TGFB1,TNFRSF1B,UCP2	586 (18)
Histone h3		group		1.199	bias	7.31e-09	ADD3,ARHGEF5,B2M,BCL2,BHLHE40,BMP4,CA9,CAV1,CCL2,CCL5,CCNB1,CD40,CDKN1A,CDKN1B,CFLAR,CIITA,CRIP2,CSF1R,CXCL10,CYRIA,DEPP1,DUSP2,GATA4,GFI1,HOMER1,HOXA10,HSPA5,ICAM1,ICAM3,ID2,IGFBP2,IGFBP4,IL2RA,IRF4,KLF2,MAF,MAGED2,MGLL,MMP9,NCF1,NDUFS5,NPAS1,PMAIP1,RPL13A,S100A9,SCARB1,SELL,SOD2,TBX3,TBXT,TGFB1,TGFBR2,TNFAIP3,TNFSF10,TOP2A,TXNIP,TYRO3,UQCRC1,VCAM1,XBP1,ZEB2	600 (18)
ETV3	0.087	transcription regulator	Inhibited	-4	bias	7.5e-09	BST2,CCL2,CIMAP1B,DTX3L,GBP1,IFI35,IRF9,LAP3,PARP10,PARP9,PSMB9,SIGLEC1,SP110,TRIM14,TRIM22,TYMP,XAF1
TGFA	-0.139	growth factor		0.356	bias	8e-09	BIRC3,CASP1,CCL2,CCL5,CCN2,CDKN1A,CXCL10,DDX5,EGFR,ERRFI1,FOSL2,ICAM1,IGFBP4,JUNB,MMP9,PECAM1,PLAGL1,SERPINA1,SOX9,TGFB1	607 (17)
diphenyleneiodonium		chemical reagent	Inhibited	-3.452	bias	8e-09	ACTA2,ATP6AP2,CASP1,CCL2,CCL5,COL1A1,DUSP2,EGFR,EPAS1,FN1,GCLC,HMOX1,HSPA5,MMP12,MMP9,SELL,SOD2,TGFB1,TIMP1,UCP2	586 (19)
GW9662		chemical reagent		0.091		8.37e-09	ABCA1,ALDOA,ANGPTL4,BCL2,CAV1,CCL2,CCL5,CCN2,CD14,CDKN1A,ENO1,FN1,GCLC,GPI,HLA-DRA,HSPA5,LDHA,MUC1,PEA15,PGK1,SDC1,TGFB1,UCP2,VCAM1	645 (24)
plicamycin		chemical drug	Inhibited	-2.11		8.37e-09	ABCA1,BNIP3L,CA9,CACNA2D3,CCL2,CCN2,CDKN1A,COL1A1,EGFR,FYN,GLTP,GNAI2,HMOX1,IGFBP4,PMAIP1,PRKCD,PROM1,PTDSS1,SLC40A1,SQSTM1,TGFBR2,TIMP1,TYMP,VWF	605 (22)
trovafloxacin		chemical drug	Activated	2.357		8.98e-09	B2M,BHLHE40,BIRC3,CDKN1A,EGFR,ERRFI1,GCLC,HLA-A,HMOX1,ICAM1,IL17RA,IRF1,ISG20,JUNB,MAP3K8,SOD2,TGM2,TNFAIP3	628 (12)
triamterene		chemical drug	Activated	3.776	bias	8.98e-09	A2M,ANXA1,ASNS,BIRC3,C4A/C4B,CD14,CD44,FXYD5,LGALS3,MRC1,PSMB10,PSMB8,RBM3,RFTN1,STING1,TES,TIMP1,TMSB10/TMSB4X
RHO	-0.02	G-protein coupled receptor		-1.807		9.12e-09	APP,ATP11B,B2M,C1QA,CD44,CD74,CD82,CHST2,CSF1R,CTSS,DDX5,FGF2,H2BC1,HCLS1,HK2,IL2RB,LGALS1,MBNL1,P2RY13,PDGFRB,PLA2G7,PSMB9,PSME1,S100A6,SELENOP,SERPING1,TGFB1,TGFBR2,TNFAIP3,XBP1	381 (12)
sphingosine-1-phosphate		chemical - endogenous mammalian		1.947		9.82e-09	ACTA2,CCL2,CCL5,CCN2,CD44,COL3A1,CXCL10,EGFR,ETS1,FGF2,FN1,GBP5,HDAC2,HSD11B1,ICAM1,ID2,ITGB2,JUNB,MMP14,MMP9,NCKAP1L,NME4,NRP1,PLA2G2D,TGFB1,TIMP1,VCAM1,VWF	440 (19)
MRTFB	-0.197	transcription regulator		0.911		9.92e-09	ABLIM1,ACTA2,ACTG2,ADM,CAMP,CCL5,CCN2,CD151,COL1A1,COL3A1,COL6A3,CYBA,DAB2,FADS2,FHL1,FLI1,FN1,GFI1,HLA-A,IGFBP5,LILRB4,NEO1,RAMP1,RGMB,RUNX1,S100A9,SCARB1,SELENOP,SLFN5,SYNPO2,TBXAS1,TRNP1,WTIP	298 (7)
TPH1	0.045	enzyme	Activated	3.222	bias	9.98e-09	ALG8,ARRDC3,CTLA4,CXCR6,EPCAM,FCMR,GIMAP4,GIMAP7,GZMA,H2BC13,H2BC18,H4C4,HMOX1,HSPA1A/HSPA1B,LGMN,LUM,PLA2G7,SLAMF6,TIGIT,TRIM5	345 (7)
CREB1	-0.156	transcription regulator	Activated	2.221		1.04e-08	ABCA1,ADM,APOE,ARHGAP35,ATF5,BCL2,BHLHE40,BNIP3,BTG2,CADPS2,CCNB1,CCND3,CD3D,CD4,CD68,CD79A,CDKN1A,CIART,CIITA,CSRP2,DUSP1,ENTPD1,ERRFI1,FGF13,FGL2,FN1,GADD45G,GDF11,GPR3,HERPUD1,HLA-A,HLA-DQB1,HLA-DRA,HLA-G,HMOX1,HOMER1,HSD11B1,HSPA5,IL2RA,JUNB,LITAF,MCAM,MINDY3,MKI67,MRC1,NEO1,NEURL1B,NOTCH1,NPTX2,NRP1,OCIAD2,OSTF1,PLXNA2,PLXNC1,RIPOR2,SHTN1,SLC16A1,SLC2A3,SMS,SOD2,SQSTM1,SSR4,TAGLN2,WDR90,ZFP36	577 (17)
PTH	0.148	other		1.765	bias	1.05e-08	ADD3,ALPL,BCL2,BHLHE40,CCL2,CCN2,CDKN1A,CDKN1B,COL1A1,CSF1,CYBA,DUSP1,EFNB2,EGFR,FN1,FOSL2,FURIN,HSPA5,IGFBP5,MGP,NDRG2,ODC1,RGS1,RUNX1,SFRP2,SLC43A2,SLC8A1,SORT1,SOX9,TGFB1,TNS1	568 (24)
H89		chemical drug	Inhibited	-2.363	bias	1.05e-08	ABCA1,ACE,ALPL,ANXA1,APP,BCL2,BMP4,CCL5,CD14,CDKN1A,DUSP1,EGFR,ENTPD1,FGF2,HMOX1,IGFBP5,JUNB,MKI67,MMP9,NFATC2,PLAGL1,POU2AF1,RUNX1,SDC1,SLC2A3,SOD2,SQSTM1,TNFAIP3,UCP2,VCAM1	603 (18)
topotecan		chemical drug	Inhibited	-2.079		1.06e-08	AAMDC,ACSL1,AIF1,ARPC1B,ATF4,ATF6B,BCL3,BIRC3,BTG1,C4A/C4B,CCDC85C,CCL2,CCNB1,CD14,CD40,CDKN1A,CDKN1B,CEBPZ,CFLAR,CSF1,CXCL10,EMB,ENG,ENO1,FGFR3,HDAC2,HLA-DQA1,HLA-E,HSPA1A/HSPA1B,ICAM1,IL17RA,IRF1,JAK3,JUNB,KIAA0040,MAP3K8,MBNL2,MMP14,NINJ1,PMAIP1,RCBTB2,SLC2A1,TNFAIP3,TNFRSF1B,TOP2A,TRAF3,ZFP36	634 (20)
TET2	0.456	enzyme		1.74		1.07e-08	ADAM8,AGAP1,BCL3,BHLHE40,BMP4,CCN2,CLEC4D,CSF1R,EGFR,EPCAM,FBP1,FGL2,FN1,FOSL2,GATA4,GLI2,H3C2,IL7R,ITGAX,ITGB2,JAML,KHDC3L,KLF2,LDHA,LGMN,LHFPL6,LILRB4,MS4A1,NFATC2,PDGFRB,RGS1,RUNX1,S100A9,SLC2A1,TCL1A,TGFB1,TIMP1	512 (18)
PDGF (complex)		complex		1.885		1.09e-08	BCL2,CAV1,CCL2,CD44,CDKN1A,CDKN1B,COL4A1,CYBA,EGFR,ERRFI1,FGF2,FN1,FOXO1,HEY1,HMOX1,ICAM1,JUNB,NOTCH1,ODC1,TGFB1,TIMP1,VCAM1	567 (21)
pimagedine		chemical drug		-1.45		1.09e-08	ACTA2,BCL2,CASP1,CAST,CAV1,CCN2,CFLAR,COL4A1,HMOX1,ICAM1,LAMB1,POU2F2,TGFB1,TNFSF10	509 (18)
NLRC5	0.513	transcription regulator	Activated	2.679	bias	1.1e-08	B2M,CD40,HLA-A,HLA-B,HLA-C,HLA-E,HLA-F,HLA-G,PSMB9,TAP1,TIMP1	535 (16)
puromycin aminonucleoside		chemical reagent	Activated	3.365		1.16e-08	A2M,ACTR3,ANXA1,ASNS,C4A/C4B,CD14,CD44,CYBA,CYBB,FXYD5,HSPA5,LGALS3,MRC1,NCF1,PSMB10,PSMB8,RBM3,RFTN1,SCARB1,SOD2,TES,TIMP1,TMSB10/TMSB4X	266 (7)
atorvastatin		chemical drug		-1.703		1.17e-08	ABCA1,APOE,APP,BCL2,CAV1,CCL19,CCL2,CCN2,CD40,CD59,CDKN1B,COL1A1,CYBA,CYBB,DUSP1,EGFR,ENG,GLI2,HMGB1,HMOX1,ICAM1,IL17RD,IL2RA,ITGAL,ITGB2,JUNB,LRRK1,MMP9,NR1H3,RGS1,SLCO2B1,TGFB1,TLR4,TSC22D3,VCAM1,ZFP36	538 (18)
Hbb-b1		transporter	Activated	2.311	bias	1.18e-08	C1QA,CD44,CD74,CIITA,CXCL10,CXCR6,CYBA,CYBB,FN1,FTH1,ICAM1,IL10RA,IL2RB,IL2RG,LTB,LY86,PECAM1,SPI1,UCP2,UQCRC1,VCAM1	419 (13)
IRS1	0.165	enzyme		0.733		1.24e-08	ACTA2,ACTR3,ATP2A3,CCN2,COL3A1,COL4A1,COL4A2,COL6A3,COL7A1,EFNB2,FHL1,FHL2,HMOX1,ID2,IGFBP4,LAMA4,MAPK12,MMP14,NRP1,SFRP2,SIGLEC1,SLC8A1,SPARCL1,SREBF2,TGFBI,TLN1,UCP2	587 (20)
STAT2	0.264	transcription regulator		1.856	bias	1.3e-08	BCL2,CAV1,CCL19,CCL5,CD40,CIITA,CXCL10,GBP1,IFI27,IFI35,IRF1,IRF9,ISG15,PSMB8,STAT1,TNFSF10,WARS1	494 (16)
SENP3	0.184	peptidase	Activated	3.86	bias	1.3e-08	CD4,CD8A,CXCL10,HLA-A,IL2RA,ISG15,ISG20,PSMB9,SP110,STAT1,TAP1,TNFSF10,TYMP,WARS1,XAF1	438 (16)
dimethylnitrosamine		chemical toxicant		1.595	bias	1.3e-08	ACTA2,CDKN1A,COL1A1,COL3A1,COL4A1,GIP,HMOX1,ICAM1,IGFBP5,MMP9,PRKCH,SOD2,TGFB1,TGM2,TIMP1	672 (19)
propofol		chemical drug	Inhibited	-2.304	bias	1.3e-08	ANXA1,BCL2,CCL2,CCN2,CD14,CD44,CHI3L1,CYBB,HMGB1,HMOX1,MMP9,NCF1,SOD2,TLR4,ZFP36	594 (20)
RARB	-0.229	ligand-dependent nuclear receptor		0.658		1.32e-08	ACSL1,AIM2,ATF4,CASP4,CDKN1A,CTAG1A/CTAG1B,DHRS3,EGFR,ETS1,FOLR2,GATA4,GBP2,HLA-C,HOXA10,ICAM1,IFI27,IL32,LYZ,MAFA,SERPINA1,SLC16A2,SLC17A9,SLC2A1,SSR4,STAT1,STAT6,TCL1A,TGFB1,TJP1,UBA7,VAMP2,ZNF703	682 (23)
glucocorticoid		chemical drug		-1.269		1.33e-08	ANXA1,BCL2,BCL3,CCL2,CCL5,CCN2,CCND3,CD163,CD2,CD44,CD74,CDKN1A,CEP170B,COL1A1,CSF1,CSF1R,CXCL13,DUSP1,EGFR,FN1,GBP1,GLUL,GRN,HLA-DOA,HMOX1,ICAM1,IGHM,IL10RA,IL2RA,INPP5D,IRF8,JAK3,LAG3,MMP9,NCF1,ODC1,RAMP2,SQSTM1,TCL1A,TGFB1,TSC22D3,TXNIP,VCAM1	680 (18)
SMAD4	-0.501	transcription regulator		1.876		1.33e-08	ACKR1,AIM2,ALPL,ANGPTL4,BGN,BMP4,CCL2,CCN2,CD79A,CDH3,CDKN1A,CDKN1B,COL1A1,COL7A1,CSF1,CTSD,EGFR,ENG,FGFR3,FN1,FURIN,HMOX1,ICAM1,ID2,IL32,INPP5D,ITGB7,LHX1,PDGFRB,PILRA,PKM,PTK2B,PTPRC,RUNX1,SELPLG,SMO,SPI1,SQOR,TBX3,TGFB1,TIMP1,TNC,ZFP36	705 (24)
NPM1	0.079	transcription regulator	Activated	3.782	bias	1.36e-08	ADAM8,CADM1,CALR,CCL2,CCN2,CD47,COL4A1,COL4A2,COL7A1,CSF1,CSF1R,ETS1,FN1,FTH1,HMOX1,HOXA10,HSPA5,ICAM1,IGFBP5,JUNB,MMP9,MYADM,PLOD1,PTK2B,SOD2,TGFBI,TNFAIP3,XBP1,ZFP36L1	617 (23)
ZEB1	0.287	transcription regulator	Activated	2.589		1.41e-08	ABCA3,ALDH1A1,CCN2,CD163,CD74,COL1A1,COL3A1,CXADR,DOCK9,FADS2,FN1,HK2,KIT,MMP9,MRC1,MUC1,NFKB1,NRP1,PFKP,PKM,PROM1,RBL2,SREBF2,TGFBI	641 (21)
diclofenac		chemical drug	Activated	2.371		1.45e-08	AARS1,ABCC4,APP,ASNS,ATF4,BCL2,BIRC3,CDKN1A,CDKN1B,HERPUD1,IL2RA,LBH,LDHA,LGALS3,SELL,SLC16A1,SLC2A1,SLC38A2,SOD2,SQSTM1,WARS1	587 (23)
mycophenolic acid		chemical drug		1.438	bias	1.54e-08	ACTA2,ADM,BIRC3,CCL2,CCN2,CCND3,CD59,CDKN1A,CDKN1B,CYBB,DAPP1,DUSP1,ETS1,FN1,GBP1,HSPA5,ID2,SNAPC1,SOD2,TNFAIP3	524 (16)
SOX2	0.375	transcription regulator	Inhibited	-2.311		1.55e-08	ALDH1A1,ARPC1B,BHLHE40,BMP4,CCL5,CCN2,CD44,CDKN1A,CDKN1B,CEMIP2,CHST15,CITED1,CNFN,COL1A1,CSF1R,CXCL10,CXCL9,DOCK10,DPPA4,DPPA5,DUSP1,EGFR,ELF1,EPCAM,ESX1,ETV4,FARP1,FYN,GATA4,GBP4,GDF3,GLI2,GLTP,HEY1,ID2,KDM3A,KHDC3L,KLK14,LHX1,LIN28A,LLGL2,MARCHF8,NOTCH1,NRP1,PARVB,PECAM1,PLAAT3,PRKCD,PRKCH,PROM1,S100A1,SERPINA1,SKP2,TBX3,TBXT,TCL1A,TGFB1,TNFRSF14,TNS3,WIPF1	597 (26)
N-[N-(3,5-difluorophenacetyl-L-Ala)]-S-phenylglycine t-butyl ester		chemical - protease inhibitor	Inhibited	-2.155		1.55e-08	ACTA2,APP,BCL2,CCL5,CDKN1B,COL27A1,CSF1,FAM20C,HEY1,HLA-G,ICAM1,IL7R,JUNB,KIT,MFNG,NFKB1,NOTCH1,PTGDS,S100A4,SKP2,SOX9,SREBF2,TBX3,TGFB1,TGFBI,TLR4	578 (16)
sunitinib		chemical drug	Inhibited	-2.54		1.56e-08	CCN2,CCND3,CD44,CDKN1A,COL1A1,COL4A2,COL7A1,CXCL10,FN1,ICAM1,IL2RA,ITGA4,ITGAL,ITGB2,LAMB1,MMP9,RUNX1,TGFBI,TNC	491 (21)
cerivastatin		chemical drug		-0.811		1.56e-08	CCL2,CCN2,CD40,CDKN1A,COL1A1,FGF2,FN1,HMOX1,ICAM1,ITGAL,ITGB2,KLF2,MMP9,PTGDS,S100A9,TGFB1,TMSB10/TMSB4X,TSC22D3,VCAM1	421 (18)
PTX3	0.077	other		-0.781		1.56e-08	CCL2,CCL5,CCN2,CD40,COL1A1,COL3A1,FN1,GATA4,ICAM1,MMP12,MMP9,NFKB1,TLR4,TRAF3	524 (13)
FOXA2	-0.088	transcription regulator		-1.104		1.56e-08	A2M,ABCA3,ACSL1,ACTA2,ACTG2,ADA,ALDH3B1,ALDOC,ANGPTL4,APOE,APOL6,ATF4,BMP4,CCL2,CDKN1A,CHI3L1,COL1A1,CPM,DCN,EFHD2,EPCAM,FBP1,FOXO1,GATA4,HK2,IGFBP5,LHX1,LYZ,MAFA,MMP9,NCEH1,NPTX2,NR1H3,PDGFRB,PFKP,PKM,PPP1R14A,PTGDS,SCARB1,SERPINA1,SLC22A7,SLC27A4,SLC2A1,SLCO2B1,STAT5A,TBC1D4,TBX3,TBXAS1,TBXT,TGFB1,TGFBR2,UBD,UCP2,XBP1	630 (24)
2-deoxyglucose		chemical drug		-0.408		1.67e-08	APP,ATF4,BACE1,BCL2,CCL5,CDKN1A,CFLAR,CSF1R,FN1,HK2,HSPA5,IRF8,ISG15,LDHA,ODC1,PRF1,SLC2A1,SOD2,SPI1,STAT1,TXNIP,XAF1,XBP1	659 (19)
NCSTN	0.003	peptidase	Inhibited	-2.04		1.68e-08	APP,CD14,CD68,CD84,CSF1R,EGFR,FCER1G,GRN,IRF8,NCF1,NOTCH1,S100A1,SPI1	475 (17)
Salmonella enterica serotype abortus equi lipopolysaccharide		chemical toxicant	Activated	4.294	bias	1.79e-08	ADAMDEC1,ASNS,BIRC3,CCL5,CFLAR,DUSP2,GBP1,HEY1,HOMER1,ID2,IL15RA,IL2RA,IL32,IL7R,IRF1,ISG15,MAP3K8,MBNL1,MGLL,PALM2AKAP2,PMAIP1,RGS1,RHOH,RIN2,SFMBT2,SLAMF7,SLC1A3,SYNPO2,TARP	584 (14)
GLB1	0.074	enzyme	Inhibited	-3.162	bias	1.81e-08	C1QA,C1QB,C1QC,C4A/C4B,CD68,CTSB,CTSD,CTSZ,MPEG1,TYROBP
HRG	0.018	other	Activated	2.53	bias	1.81e-08	C1QA,C1QB,C1QC,CD74,FCGR1A,FCGR3A/FCGR3B,HLA-DQA1,ITGAX,MUC1,TIMP1
COMMD1	-0.057	transporter	Activated	2.121	bias	1.87e-08	ALDOA,BIRC3,BNIP3,HK2,LDHA,LGALS2,PFKFB3,PFKP,PGK1,STAT1,TLR1	351 (7)
NEU3	-0.023	enzyme	Inhibited	-2.714		1.87e-08	BCL2,C1QA,C1QB,C1QC,C4A/C4B,CD68,CTSB,CTSD,CTSZ,MPEG1,TYROBP
LGALS1	1.373	other	Activated	2.467		1.9e-08	ACTA2,BEX2,CCNB1,CDKN1A,CDKN1B,COL1A1,CTLA4,CXCL16,FN1,HLA-G,ICAM1,IGHM,IL2RA,LGALS1,LGALS3,MAF,MMP12,MMP9,TGFB1,TNFAIP3	537 (16)
RHOA	-0.138	enzyme	Activated	2.233		1.99e-08	ACTA2,BCL2,CCN2,CCNB1,CDKN1A,CDKN1B,COL1A1,COL3A1,CTLA4,CTSD,CXCL10,CXCL11,FN1,ICAM1,IRF1,MMP14,MMP9,NFKB1,SCARB1,SKP2,SOX9,TGFB1,VCAM1	509 (23)
JUNB	1.334	transcription regulator		1.746	bias	2.02e-08	BCL3,C1QB,CASP4,CAV1,CD44,CD68,CD82,CDC20,CDKN1B,CFLAR,COL1A1,COL7A1,COMT,CXCL16,DARS1,DUSP1,EPAS1,FN1,FTH1,HK2,HMOX1,ID2,JUNB,MMP9,SLC8A1,TBX3,TIMP1,XBP1	637 (20)
gentamicin C		chemical drug	Activated	3.638	bias	2.19e-08	A2M,ANXA1,ASNS,BIRC3,C4A/C4B,CD14,CD44,FXYD5,LGALS3,MRC1,PSMB10,PSMB8,RBM3,RFTN1,TES,TIMP1,TMSB10/TMSB4X
IFNE	-0.16	cytokine	Activated	2.72	bias	2.2e-08	APOBEC3G,BST2,CD40,CDKN1A,CXCL10,CXCL11,CXCL9,HSD11B1,ISG15,ISG20,PLAAT4,SLC2A1,STAT1,TRIM5	436 (15)
GDF2	-0.078	growth factor	Activated	2.984	bias	2.25e-08	CAV1,CDCA7L,COL1A1,EFNB2,EGFR,EMB,ENG,FGFR3,GATA4,HEY1,HTRA1,ICAM1,ID2,IGFBP5,KIT,MMP9,NINJ1,NOTCH1,NRP1,RAMP1,SHISA3,SLC40A1,SPARCL1,TGFB1,TLR4,VCAM1,YWHAH	575 (22)
cyclophosphamide		chemical drug		0.349		2.25e-08	B2M,BCL2,C4A/C4B,CCL5,CD163,CD44,CD74,CDKN1A,EPB41L3,HLA-A,HLA-E,ICAM1,IL7R,LGALS1,LGALS3,LILRB3,ODC1,P2RY13,PECAM1,PSMB8,RAC2,RBM3,SIGLEC1,SOX9,STAT1,TIMP1,TLR8	530 (16)
ATF4	0.833	transcription regulator	Activated	3.574	bias	2.31e-08	AARS1,ABCA1,APOE,ASNS,ATF4,ATF5,BTG1,CA9,CALR,CAST,CCL2,CDKN1A,CDKN1B,COL4A2,FN1,FYN,GHITM,HERPUD1,HSPA5,IGFBP2,IGFBP5,IGFBP7,LGALS3,MGST1,NR1H3,NUPR1,PMAIP1,SEL1L,SLC1A4,SLC38A2,SLC7A3,SOD2,WARS1	539 (17)
TRIM24	0.037	transcription regulator	Inhibited	-3.82	bias	2.37e-08	BLNK,CALHM6,CCL5,CXCL10,EMB,EPSTI1,GBP2,GBP4,GLUL,IFI35,IRF1,IRF9,ISG15,LGALS3,LGALS3BP,PARP12,PSMB10,PSMB8,PSMB9,STAT1,TAP1,TGFBI,UBA7	576 (17)
hexachlorobenzene		chemical toxicant	Activated	3.978	bias	2.4e-08	A2M,ANXA1,ASNS,C4A/C4B,CD14,CD44,FXYD5,LGALS3,MMP9,MRC1,PSMB10,PSMB8,RFTN1,TES,TIMP1,TMSB10/TMSB4X	381 (11)
NLRP12	-0.276	other		1.257		2.47e-08	BCL3,CASP1,CXCL13,HLA-A,HLA-B,HLA-C,HLA-E,HLA-F,HLA-G,ICAM1,PSMB8,TLR4,TRAF3	534 (15)
POU2F2	0.634	transcription regulator		1.462	bias	2.61e-08	ADA,ALDOC,ARG2,CFLAR,DEPP1,ELL2,ENO1,FCRL1,FCRL2,H2BC21,HLA-DRA,IGKC,LRRC32,MS4A1,PFKFB3,PFKFB4,POU2F2,SKP2,SPI1,TNFAIP2,XBP1
romidepsin		biologic drug		0.737		2.77e-08	BTG2,CCL5,CDKN1A,CDKN1B,CFLAR,CTAG1A/CTAG1B,CXADR,CXCL10,CXCL9,DUSP1,DUSP6,EGFR,EPAS1,FGF2,GADD45G,ICAM1,ID2,IKZF3,ITK,MMP9,MTA1,RBBP7	661 (23)
KIT	-1.181	transmembrane receptor		-0.817		2.81e-08	BCL2,CCL2,CCND3,CD44,CD53,CDKN1B,CXCL10,GPR34,HMGB1,HMOX1,ICAM1,IL15RA,IL17RA,IL2RA,IRF1,ITGAX,ITGB2,KIT,LGALS3,LILRB4,PTPN6,STAT1,TJP1	610 (19)
halofuginone		chemical drug	Inhibited	-3.257	bias	3e-08	ACP5,ADD3,BGN,BHLHE40,C4A/C4B,CCN2,CD44,COL1A1,CPQ,CTSS,CXCL10,CXCL9,FGFR3,FN1,LGALS1,LGALS3BP,MMP9,PKM,PROM1,PTK2B,SPARCL1,TGFB1,TGFBR2,TGM2,TIMP1,TYRO3,VCAM1	564 (20)
hydrocortisone		chemical - endogenous mammalian		-0.282		3.06e-08	ADM,APP,BACE1,CAMP,CCL2,CCN2,CCND3,CD163,CD40,COL1A1,ERRFI1,FGF2,FN1,GBP1,GLUL,HSD11B1,ICAM1,IGFBP4,IGFBP5,IGFBP7,IL2RA,LY75,SMO,STAT5A,TNFAIP2,TNFAIP3,TSC22D3,VAMP2	673 (14)
MTDH	0.048	transcription regulator		0.251		3.06e-08	ACSL1,ACTA2,ANGPTL4,BCL2,CCN2,CD14,CDKN1A,CDKN1B,CFH,COL4A1,COL4A2,CXADR,EFNB2,EGFR,FADS2,FOXO1,GPC3,HK2,HMOX1,HTRA1,IGFBP2,LGALS3,MGLL,MKI67,MMP9,NCOA4,PTGDS,TGFBR2,UCP2	567 (24)
fasudil		chemical drug		-1.526		3.07e-08	ACTA2,BCL2,CCL2,CCN2,CD14,CD40,CDKN1B,ICAM1,MMP9,MRC1,SLC1A3,TGFB1,TLR4,VCAM1	432 (17)
gefitinib		chemical drug		-0.003		3.11e-08	ALDH1A1,BCL2,BTG2,CCL2,CCNB1,CDKN1B,CELSR2,CFLAR,COL1A1,CTSA,CTSB,EGFR,EPSTI1,ETV4,HMOX1,IGFBP5,KIT,MKI67,MMP9,NOTCH1,S100A9,SKP2,SLC2A3,SMO,SOX9,SQSTM1,STAT1,TGM2,TNFSF10,TOP2A,TP53INP1,VSIR	662 (20)
RNASEH2A	-0.496	enzyme				3.27e-08	CXCL10,DDX5,GBP2,H1-4,H2BC5,IFI35,IRF1,IRF9,ISG15,ISG20,JUNB,NFKB1,PARP9,STING1,TLR4
5-N-ethylcarboxamido adenosine		chemical reagent		-1.327		3.34e-08	ADM,ARG2,BCL3,BHLHE40,BTG2,CCL2,CCN2,CIITA,EPCAM,FGF2,GCLC,HK2,HLA-DQA1,HLA-DQB1,HLA-DRA,HMOX1,JUNB,NRP1,ODC1,PROCR,PROM1,TGFB1,TXNIP	564 (17)
MMP14	0.941	peptidase		1.049		3.5e-08	ABCA3,BCAM,C1QA,CCL5,CD74,CDKN1A,CYBB,HLA-DQB1,HLA-E,IL7R,LYZ,MMP14,PGK1,PLD4,SDC1,SMARCA1,SYNPO2,TMEM176A,TUBA4A,TUBB2B	593 (20)
SMO	-0.696	G-protein coupled receptor				3.5e-08	BCL2,BGN,COL27A1,COL4A2,ENPP1,EPCAM,ERVW-1,FZD3,FZD7,GLI2,HDAC2,LAP3,LIMD2,LUM,PTCH2,RUNX1,SMS,SOX9,TNIK,VCAM1	540 (14)
L-triiodothyronine		chemical - endogenous mammalian	Activated	2.86		3.57e-08	A2M,ABCA1,ACSL1,ACTG2,ADM,ALDH1A1,APOC1,APP,BCL2,BCL3,BMP4,BNIP3L,BTG2,C1S,C4A/C4B,CCN2,CD44,CDKN1A,CDKN1B,CMKLR1,COL4A1,CST3,CTSH,DUSP1,ENG,EPAS1,FOLR2,GBP4,GLI2,GNAI2,H3C8,HOMER1,HSD11B1,ID2,IGFBP4,IGHM,IL4I1,KLF13,LGALS3,LYZ,MAFA,MMP14,MMP9,NCOA4,NR1H3,ODC1,PFKFB4,PGK1,PTGDS,RARRES1,RASGRP1,SFRP2,SLC16A2,SLC22A7,SLC2A1,SLC43A2,SLC8A1,SREBF2,STK17B,SYNPO,TGFB1,TGM2,TRIM5,UCP2	609 (22)
ADAR	0.129	enzyme	Inhibited	-2.887	bias	3.57e-08	B2M,CXCL10,HLA-A,HLA-B,ISG15,LGALS3,SPI1,STAT1,TAP1,TAP2,TAPBP,UCP2,XAF1	535 (13)
TSPO	0.291	transmembrane receptor	Activated	2.324		3.61e-08	ANXA1,BCL2,CASP4,CCL19,CCL2,CD74,CHI3L1,CXCL16,CYBB,DNAJC15,GBP2,ICAM1,ISG15,PSMB8,PTGDS,SOD2,VCAM1	396 (11)
dobesilic acid		chemical drug	Inhibited	-2.607	bias	3.63e-08	CCL2,CD14,CYBB,MMP9,NCF1,PRKCD,TLR4	338 (10)
Alpha 1 antitrypsin		group				3.67e-08	ACKR1,CD14,CTSB,LGALS3,LTB,PECAM1,PI4KA,SOX9,SPI1,TNFAIP3,TRAF3,TYROBP	594 (17)
ETV7	0.08	transcription regulator	Inhibited	-3.317	bias	3.67e-08	APOL6,BTG1,CASP4,CCL2,CD47,ICAM1,IFI35,PROCR,PSMB8,TNFAIP3,TRIM14,UBE2L6	482 (12)
mir-8		microRNA		-1.541	bias	3.68e-08	ACTA2,BCL2,CD47,CDKN1A,DNAJC3,EGFR,EPCAM,ERRFI1,ETS1,FLI1,FN1,FTH1,GATA4,GRB2,HMGB1,HMOX1,MAPK12,MYOF,NOTCH1,PMAIP1,PROM1,SKP2,SOX9,SQSTM1,STAT5A,TBXT,TJP1,TOB1,UBE2D1,WIPF1,XBP1,ZEB2,ZFP36	625 (19)
PKA		complex		1.852		3.83e-08	ANTXR1,APOE,CAV1,CCN2,CCNB1,CCND3,CD14,CD40,CD44,CDKN1A,CDKN1B,CXCL10,DUSP1,HMOX1,HOMER1,IFI27,IRF1,JUNB,NCF1,PDE4D,POU2AF1,RUNX1,SLC1A3,SOX9,SPI1,XAF1	532 (18)
MAVS	0.093	other	Activated	4.197	bias	4.18e-08	ADGRE2,ALPL,BCL2,C1S,CASP1,CCL5,CHIT1,CXCL10,CXCL11,HERPUD1,HLA-A,ICAM1,IFI27,IL15RA,IRF8,ISG15,ISG20,JAK3,MAGEA12,NFKB1,PARP12,SERPING1,SPANXB1 (includes others),STAT1,UBE2L6	373 (15)
HYAL1	-0.201	enzyme		-0.258		4.38e-08	CARD16,CASP1,CCNB1,IGFBP4,LGALS3BP,LPXN,NLRP1,PSMB9,RAMP1,SCG5,SEL1L3,SOX9,SPANXB1 (includes others),TBX3,TGFBR2
ABCB4	0.101	transporter	Inhibited	-3.3	bias	4.38e-08	ACTA2,CCN2,COL1A1,COL4A1,CXCL10,FN1,LGALS3,MMP9,NFKB1,PDGFRB,PROM1,STING1,TGFB1,TIMP1,TNFAIP3	540 (20)
AGER	0.137	transmembrane receptor	Activated	2.733		4.59e-08	ACTA2,APP,BACE1,BCL2,C1QB,C1QC,CCL2,CDKN1A,COL4A1,CSF1,FN1,ICAM1,MMP12,MMP9,S100A9,TGFB1,TJP1,TLR4,TNC,TXNIP,VCAM1	691 (20)
RNF187	-0.218	enzyme	Inhibited	-3.041	bias	4.61e-08	ANKRD11,BHLHE40,BTG2,CDKN1A,HMOX1,IGFBP5,IRF1,ISG20,LMO2,PMAIP1,PPP1R9B,SOD2,STAT1,TP53INP1,TRAF3,TRIM22,ZFP36,ZFP36L1,ZMAT3	525 (11)
ETV5	0.52	transcription regulator		-0.786		4.66e-08	BEX1,CAV1,CCL5,CD14,CDKN1A,CHI3L1,CYBB,DPYSL2,FN1,FXYD5,ICAM1,LCP2,LGALS3,LYN,LYZ,MAF,MMP14,RGS1,S100A6,SCARB1,TINAGL1,TJP1,TNFRSF1B	616 (23)
GATA1	0.143	transcription regulator		1.684		4.69e-08	ABCC4,BCL2,BTG2,CALR,CCL5,CCND3,CDKN1A,CDKN1B,CIITA,CNN3,CREG1,CYBB,ENPP1,ETS1,FHL1,FLI1,FYB1,IKZF3,IL7R,IPO5,IRF8,ITGAX,JDP2,JUNB,KIT,LMO2,LYZ,MS4A1,NFKB1,PECAM1,PLEK,PLXNA2,PTPN6,SASH1,SP140,SPOCK2,STAT5A,TGM2,TOP2A,VWF	577 (21)
VIP	0.24	other		-1.787		4.72e-08	CCL2,CCL5,CCND3,CD40,CDKN1B,CTLA4,CXCL10,IGHG1,IL2RA,IRF1,KLRC4-KLRK1/KLRK1,LGALS1,LYZ,NFATC2,PRF1,SLC1A3,SORT1,TJP1,TLR1,TLR4,TLR8,TP53INP1	586 (16)
G protein alpha i		group	Activated	3.761	bias	4.74e-08	C1R,C1S,C4A/C4B,CMKLR1,CXCL10,FOSL2,GBP2,GBP4,GBP5,HLA-A,ISG15,PSMB8,PSMB9,RAB20,SERPING1,TAGLN2,TAP1,TIMP1	555 (12)
TRAF3IP2	-0.47	enzyme	Activated	3.332	bias	4.74e-08	ACE,CAMP,CCL5,CCN2,CDH3,COL1A1,COL3A1,CSF1,CXCL10,CXCL16,FGF2,GFI1,ICAM1,ISG15,ITGAL,MMP9,TGFB1,VCAM1	553 (13)
prexasertib		chemical drug	Activated	2.828	bias	4.74e-08	ADM,AIM2,BCL3,BIRC3,BTG2,CDKN1A,CPEB4,DUSP1,H1-0,HMOX1,ICAM1,MMP9,NLRP1,PMAIP1,SIGLEC1,TNFAIP3,TXNIP,ZFP36	659 (22)
kainic acid		chemical toxicant		0.776	bias	4.97e-08	APOE,APP,ATF4,BACE1,BCL2,BMP4,BTG2,CCL5,CD44,CIART,CSF1R,DAB2,DUSP1,EGFR,ERRFI1,FGF2,FGFR3,FN1,FOSL2,HOMER1,JUNB,LMO2,MMP9,NPTX2,ODC1,SDC1,SLC16A1,SOX9,TIMP1,TJP1	622 (21)
PSME3	-0.027	peptidase	Inhibited	-2.985	bias	5.03e-08	ACTA2,ALDOA,ENO1,HK2,LDHA,PGM1,PKM,SLC2A1,TPI1	455 (9)
SLC2A3	-0.991	transporter	Inhibited	-2.969	bias	5.03e-08	ALDOA,GPI,HK2,LDHA,PFKFB3,PFKP,PKM,SLC2A3,TPI1	175 (5)
ERBB4	0.016	kinase	Inhibited	-2.47		5.19e-08	ACTA2,BTG2,CADM1,CASP4,CCL2,CDKN1A,COL3A1,DUSP1,EFNB2,EGFR,HMOX1,IGFBP4,IGFBP5,PGK1,RASA3,SLC2A1,SPARCL1,TBXAS1,TLN1,TNC	671 (22)
RET	0.219	kinase	Activated	2.251		5.24e-08	ANXA1,ATF4,BCL2,CCL2,CD151,CDKN1B,COL1A1,CSF1,CTSB,DCN,DNAJC3,DPYSL2,DUSP6,HSPA1A/HSPA1B,HSPH1,MAF,MAPKAPK2,MMP14,MMP9,PMAIP1,PRKCD,REEP6,S100A9,SCARA3,SELL,TAGLN2,TNC	534 (17)
ITGAV	0.413	transmembrane receptor	Activated	3.34	bias	5.33e-08	BCL2,CD14,CDKN1A,CDKN1B,COL1A1,CXCL10,FN1,GBP2,HLA-A,HLA-E,ICAM1,MMP9,NFKB1,PSMB8,TGFB1,TIMP1	437 (19)
CLEC4A	-0.052	transmembrane receptor	Activated	2.523		5.33e-08	ABCA1,BHLHE40,CD68,FCGR1A,FCGRT,FOLR2,ID2,IL7R,IRF4,LIPA,MRC1,NOTCH1,SCARB1,SIGLEC1,SLCO2B1,STAT5A	486 (11)
NCF1	0.816	enzyme	Activated	2.345	bias	5.49e-08	ACTA2,CCL5,CD14,CD44,CDKN1A,FN1,HMOX1,ICAM1,ISG15,STAT1,TGFB1,TNFRSF14	528 (17)
CXCL8	-0.232	cytokine		1.963		5.6e-08	ACTA2,ANXA1,ARG2,BCL2,CD44,CD74,CFLAR,COL1A1,COL3A1,ICAM1,IL2RA,IL32,ITGAL,ITGAX,ITGB2,LGALS3,MAPK12,MMP9,SELL,SLC2A3,VCAM1,ZFP36	504 (20)
RELB	0.202	transcription regulator	Activated	3.455		5.65e-08	ABCC4,APOE,B2M,BCL2,BIRC3,C1orf162,CCL19,CD40,CDKN1A,CHI3L1,CIITA,CXCL13,FYB1,IGHG1,IGHM,IRF4,LILRB4,LTB,MAP3K8,POU2AF1,SELL,SOD2,TNFAIP2,TNFRSF14,TRAF3	446 (14)
eflornithine		chemical drug		1.498		5.8e-08	APP,ATF4,CDKN1A,CDKN1B,FN1,HLA-B,IL32,ITGAL,ITGAX,LGALS3,LGALS3BP,ODC1,SOD2,TGM2	630 (19)
BCOR	0.04	transcription regulator		0.447	bias	5.81e-08	ADM,CD37,CD44,CD74,CDKN1A,CDKN1B,CIITA,FLNB,IGFBP5,IRF4,ISG15,LSP1,MS4A1,PTK7,TLR4	130 (7)
GW-788388		chemical reagent	Inhibited	-2.272	bias	5.89e-08	ACTA2,CCN2,CDKN1A,CDKN1B,COL1A1,COL3A1,MMP9,TGFBR2	339 (10)
triptolide		chemical drug		-1.941	bias	5.9e-08	ADM,BCL2,CADM1,CAV1,CDKN1A,CDKN1B,CFLAR,DUSP1,EFNB2,ENG,GCLC,HEY1,HK2,ICAM1,IGFBP2,IL17RD,KIT,MCAM,MKI67,NFKB1,PDGFRB,PECAM1,PMAIP1,TJP1,TLR4,TNFSF10	639 (22)
hyaluronic acid		chemical - endogenous mammalian		0.963		6.46e-08	BCL2,BCL3,CCL5,CD40,CD44,CDKN1B,CSF1R,CXCL10,FLT4,FN1,ICAM1,MMP12,MMP9,NCF1,NFKB1,PDPN,PTPRC,SOX9,TGFB1,TIMP1,TLR4,TNFAIP3,VCAM1	585 (15)
MYOD1	0.091	transcription regulator	Activated	2.764	bias	6.47e-08	ACTA2,ADCY7,ALDOA,ASB2,BCL2,CADPS2,CCL2,CCND3,CDC20,CDKN1A,COL4A1,DUSP1,EGFR,ETV4,FYN,GADD45G,GMFG,GRB2,ID2,IGFBP5,IGLL1/IGLL5,JUNB,KIF2C,MKI67,PLEKHO1,RAC2,RBM38,RUNX1,SLC2A1,STAT1,SUSD2,TGFB1,TJP1,TNS1,TOP2A,UBA7	598 (21)
GPR174	0.513	G-protein coupled receptor		1.528		6.6e-08	ABCA1,ADD3,ARPC5L,BCL3,CBLB,CD180,CIITA,CYBB,CYTIP,FYN,INPP5D,LAPTM5,LITAF,LMO2,PTPN6,PTPRJ,SLA,STK17B,SYNGR2,TLR1,TNFRSF1B
palbociclib		chemical drug	Activated	2.872		6.6e-08	ADM,B2M,CDKN1A,CXCL10,DUSP1,GBP4,HLA-A,HLA-B,HLA-C,ID2,IRF9,ISG15,JUNB,MKI67,MMP9,NFKB1,PDE4D,PRKCB,TAP2,TAPBP,ZFP36	548 (19)
kanamycin A		chemical drug		-0.912		6.65e-08	BLNK,BMP4,C1QA,C1QB,CSF1,CST3,CTSB,FTH1,FXYD5,H2AC7,HAVCR2,IGFBP5,IL10RA,JUNB,LAG3,LGALS1,LGALS3,PTGDS,SDC3,SLC7A8,SORT1,TJP1
PRKAA2	-0.584	kinase	Inhibited	-3.559		6.8e-08	ACTA2,ALDH1A1,ARHGDIB,BCL2,CCND3,CD44,CDKN1A,CDKN1B,CYBB,FN1,HSPA5,ICAM1,IGFBP4,LDHA,MGST1,MMP9,NCF1,NDRG2,SLC16A1,TGM2,TNS1,TNS3,TXNIP,UCP2,VCAM1,ZFP36L1	635 (23)
valsartan		chemical drug	Inhibited	-2.393	bias	6.87e-08	APP,CD163,CD68,COL1A1,CTSS,CYBA,CYBB,ENG,FGF2,FN1,ICAM1,KIT,MRC1,NCF1,TGFB1,TIMP1	610 (19)
TRAF2	0.314	enzyme		1.141		6.93e-08	ADM,BIRC3,CCL2,CCL5,CCNB1,CFLAR,CXCL10,EGFR,EPCAM,GPR34,ICAM1,IRF4,KLF2,LILRB4,MMP9,MPEG1,NFKB1,SQSTM1,TNFAIP3	423 (18)
IL6R	0.094	transmembrane receptor	Activated	2.155		7.59e-08	A2M,ACTA2,CCL2,CCL5,CDKN1A,CDKN1B,COL1A1,CTSB,CXCL10,FN1,ICAM1,ICAM3,IGFBP5,IRF1,MMP9,NFKB1,TGFB1,TGFBR2,TIMP1,VCAM1	614 (21)
ROCK		group	Activated	2.2		7.65e-08	ACTA2,APP,CCL2,CCN2,CDKN1A,COL1A1,COL3A1,ETS1,FN1,ICAM1,SORT1,SOX9,TGFB1,TJP1,VCAM1	538 (19)
PNPT1	-0.038	enzyme	Inhibited	-3.564	bias	7.65e-08	ATF4,CCL5,CDKN1A,CDKN1B,CXCL10,GBP2,GBP4,ISG15,LGALS3BP,PARP12,PARP9,RNF213,STAT1,UBE2L6,XAF1	567 (19)
Z-LLL-CHO		chemical - protease inhibitor		0.529		7.71e-08	APP,ARHGDIB,ATF4,BACE1,BCL2,BIRC3,BST2,CCL2,CCL5,CCN2,CCND3,CDKN1A,CDKN1B,CFLAR,CLIC1,CTSB,CXCL10,DCN,DDX5,DOCK2,DUSP1,ENO1,EPAS1,ETS1,FGF2,FOXO1,GNAI1,HMOX1,HSPA5,ICAM1,MMP14,MMP9,NCF1,ODC1,PFKFB3,PMAIP1,PTPN6,SKP2,SOD2,SORT1,SQSTM1,STAT1,TIMP1,TJP1,TUBB4A,VCAM1,WAS,ZNF395	612 (22)
mir-223		microRNA		1.902		7.82e-08	ABCA1,ACTA2,BCL2,C7,CACNA2D2,CCNB1,CD180,CD93,CDKN1B,CSF1,FAM20C,FGL2,FOXO1,ICAM1,ID2,LMO2,MYOF,NDRG2,S100A6,S100A9,SCARB1,SGPL1,SLC40A1,TGFBI,TLR4,TOB1	638 (22)
HMGA1	-0.201	transcription regulator		1.23		8.07e-08	ACTA2,ALPL,APOL6,B2M,CAV1,CD44,CITED1,CNDP2,COL1A1,COL4A1,COL4A2,CSK,CTSC,CTSH,DAB2,FOSL2,IGFBP4,IGFBP7,IL2RA,ITGAL,JUNB,KIT,KLF2,LAMB1,MAPKAPK2,MGAT1,MMP9,MYO1F,NECTIN1,SYK	667 (21)
HMOX1	1.343	enzyme		0.156		8.29e-08	ABCA1,ACTA2,BCL2,CCL2,CD14,CDKN1A,CDKN1B,COL1A1,CXCL10,CXCL9,ENG,GCLC,HMOX1,ICAM1,LIN28A,MMP9,MRC1,NCF1,PECAM1,PROCR,TGFB1,TYMP,VCAM1,ZFP36	583 (20)
reactive oxygen species		chemical toxicant	Activated	2.648	bias	8.29e-08	ACTA2,BCL2,CASP1,CCL2,CCL5,CCN2,CDKN1A,CSF1R,DUSP2,EGFR,ETS1,FGF2,HMOX1,HSPA5,MAFA,NFKB1,PMAIP1,PRF1,SOD2,TGFB1,TNFAIP3,UCP2,VCAM1,XBP1	629 (20)
fingolimod		chemical drug	Inhibited	-2.355	bias	8.46e-08	BCL2,CCL2,CCL5,CCN2,CCND3,CD40,CDKN1A,CDKN1B,COL3A1,CXCL10,CXCL13,FN1,HLA-DQA1,HLA-DQB1,ICAM1,ITGB2,PECAM1,PRF1,TGFB1	572 (16)
imatinib		chemical drug		-1.668		8.71e-08	ACSL1,ANAPC4,APP,ATP2C1,BCL2,BLNK,CALR,CCNB1,CDKN1A,CDKN1B,CFLAR,COL1A1,COL3A1,CXCL10,CYBB,DAB2,EPAS1,FN1,HDAC2,HMGB1,HMOX1,HSPA5,IGKC,IL7R,IRF1,IRF4,ITGAX,KIT,LMO2,LYN,MED15,MT1H,NDUFA4L2,NDUFS5,NR2F2,PPA1,PPIF,SKP2,SRSF5,STAT1,STAT5A,TCIRG1,TGFB1,TNFAIP3	494 (21)
MUC1	-0.606	other		0.413		8.75e-08	ALDH1A1,APP,CD40,CDKN1B,GCLC,HLA-DRA,HSPA5,ISG15,LDHA,MGST1,MKI67,MRC1,MT1H,MUC1,NOTCH1,NRP1,ODC1,PXDN,SCARA3,SOD2,STAT1,STING1,TYMP,WARS1,XBP1	676 (21)
prostaglandin D2		chemical - endogenous mammalian	Activated	2.159	bias	8.82e-08	CCL5,CD44,CSF1,CXCL10,EPAS1,FLT4,GFI1,HMOX1,HSPA1A/HSPA1B,MYADM,NINJ1,NRP1,P2RX7,PRKCD,PTGDS,SOX9	633 (20)
TYROBP	1.642	transmembrane receptor		1.937		8.82e-08	ABCC4,CCL2,CD40,CD84,ICAM1,IL10RA,IRF8,ITGAX,MAFA,NCKAP1L,PLEK,SAMSN1,TCIRG1,TGFB1,TNFRSF1B,TYROBP	614 (20)
advanced glycation end-products		chemical - endogenous mammalian	Activated	2.493		8.82e-08	ABCA1,BCL2,CCL2,CCN2,CDKN1A,FGF2,FN1,FOXO1,HMGB1,KLF2,MKI67,MMP9,NLRP1,TGFB1,TLR4,VCAM1	527 (22)
temozolomide		chemical drug		0.787		8.82e-08	BCL2,CCL2,CCL5,CD44,CDKN1A,CFLAR,CXCL10,CXCL9,CYBB,MMP14,MMP9,PMAIP1,PROM1,QPRT,SOD2,STING1	566 (17)
CDK19	-0.051	kinase		-1.723	bias	8.89e-08	ALDOC,BTG2,CD82,CDKN1A,CTSD,DCXR,DNMT3L,DRAM1,EPCAM,FADS2,HMOX1,KLF2,MXD4,NINJ1,NOTCH1,PROCR,SDC1,TBX3,TCN2,TGFB1,TXNIP,ZFP36L1,ZMAT3	323 (7)
metronidazole		chemical drug		-0.768		8.89e-08	ACTA2,BLNK,BMP4,C1QA,C1QB,COL3A1,CSF1,CST3,CTSB,FTH1,FXYD5,H2AC7,HAVCR2,IGFBP5,IL10RA,JUNB,LAG3,LGALS1,LGALS3,PTGDS,SDC3,SLC7A8,TJP1
KL	0.067	enzyme		-0.749		9.25e-08	ACTA2,ATF4,BCL2,CAST,CCN2,CDKN1A,CYBB,FN1,HSPA5,ICAM1,MMP9,SCX,SOD2,TGFB1,TGFBR2,TYRO3,XBP1	549 (22)
LH		complex		0.858		9.46e-08	ACP5,ACTA2,ACTG2,ADCY7,ALPL,ARHGAP35,ARHGEF5,ARL4C,ARL6IP5,BNIP3L,CASP4,CFLAR,DAB2,DHRS3,DUSP1,EGFR,GADD45G,GBP1,HK2,HSD11B1,JUNB,MAPRE2,MMP9,P4HA2,PDE4D,PGK1,PGRMC1,PMAIP1,PPFIA4,PTPRE,RPL13A,RPL21,RPS4Y1,RUNX1,SCARB1,SLC16A3,SLC1A4,SOD2,STAT1,STK24,TBX3,TLN1,TNFAIP3,TYRO3	701 (20)
ANXA1	0.603	enzyme		-1.591		1e-07	ACTA2,ANXA1,CCL2,COL1A1,CSF1,HAVCR2,IL2RA,ITGB2,LGALS1,LGALS3,SELL,TGFB1,TLR4,TSC22D3,TYMP	639 (15)
ESRRA	-0.278	transcription regulator		0.688	bias	1e-07	ABCC5,ACSL1,ADAM8,ALDOC,ANGPTL4,ANXA1,ASAH1,CCL2,COL1A1,COL4A1,COL4A2,CSRP2,CTSH,CXCL10,CYBB,EFNB2,ENO1,EPAS1,ETS1,FZD5,HK2,HMOX1,ICAM1,IGFBP4,IKZF3,IL32,LDHA,LIPA,MMP14,MMP9,NRP1,PKM,PLXND1,PRKCD,SHB,SLC8A1,SNTA1,TNFAIP2,TOP2A,TPI1,XBP1	698 (21)
5-fluorouracil		chemical drug		0.424		1.1e-07	ALDOA,ATF4,BCL2,BNIP3,BNIP3L,BTG2,CD40,CD82,CDKN1A,CDKN1B,CFLAR,CSF1R,CTSD,DCXR,DRAM1,FKBP1A,FOXO1,HMOX1,LDHA,MMP9,MTA1,MVP,MXD4,NINJ1,NOTCH1,PGK1,PKM,PROCR,PSME1,PSME2,RPL21,RPS4Y1,SDC1,SERPINB6,SKP2,SLA,SMO,SMS,SQSTM1,SSR4,TGFB1,TLR4,TMSB10/TMSB4X,TPI1,TXNIP,UBD,USP27X,ZFP36L1,ZMAT3	656 (18)
LYN	0.731	kinase		0.036		1.12e-07	BCL2,BCL3,BGN,CCL2,CCL5,CD40,CDKN1A,CFLAR,COL6A3,CSF1,ETS1,FYN,IL7R,KLRB1,NFKB1,PDGFRB,PDPN,STAT1,STAT5A,STAT6,TNFRSF14	552 (16)
OSMR	0.244	transmembrane receptor		1.309		1.12e-07	BCL2,BCL3,BIRC3,CASP4,CD4,CFLAR,CXCL10,GBP2,GBP4,GBP5,ITGAX,JUNB,PSMB9,SERPINA1,TIMP1,ZFP36	539 (18)
N-ethyl-N-nitrosourea		chemical toxicant	Activated	2.496	bias	1.12e-07	CCL2,CCL5,CDKN1A,CSF1,CXCL13,DDX41,ICAM1,IFI35,ISG15,ISG20,PSMB8,SERPINA1,TBXT,TGM2,TIMP1,TNFRSF1B
fenofibrate		chemical drug		-0.598		1.13e-07	ACSL1,ANGPTL4,APP,ASNS,CASP4,CCL2,CD40,CD68,COL1A1,CSF1R,EGFR,FADS2,FBP1,FN1,GLUL,GNB4,HMOX1,HSPA5,ICAM1,ID2,IRF8,MAN1A1,MGLL,NFKB1,NR1H3,PTPRC,SCARB1,SLC27A4,SLCO2B1,SOD2,SREBF2,TGFB1,TIMP1,TP53INP1,TXNIP,UCP2,VCAM1	719 (23)
EBF4	-0.019	transcription regulator	Activated	2.624	bias	1.16e-07	CDKN1A,GZMA,GZMK,IL2RB,JAK3,NKG7,PRF1
linsitinib		chemical drug		-1.414	bias	1.16e-07	ACTA2,CCN2,CD44,COL1A1,COL7A1,FN1,TNFSF10	595 (15)
PTPN6	0.774	phosphatase	Inhibited	-2.179		1.16e-07	BCL2,CD44,CDKN1B,CEP250,CXCL10,CYBB,ETS1,FN1,IGHM,IRF1,ISG15,ITGB2,LYN,MMP9,PTPN6,TIMP1,TNFRSF1B	528 (16)
nitric oxide		chemical - endogenous mammalian		0.974		1.17e-07	ACE,APP,BCL2,BNIP3,CCN2,CD44,CDKN1A,CDKN1B,CTSH,CXCL10,DUSP1,DUSP6,FTH1,GCLC,HEY1,HMOX1,HPRT1,IL7R,JUNB,MGST1,MKI67,MMP9,ODC1,PECAM1,PMAIP1,SQSTM1,TLN1	647 (19)
kaempferol		chemical toxicant		-1.821	bias	1.17e-07	ACTA2,BCL2,CCN2,CDKN1A,COL1A1,EGFR,FN1,HMOX1,ICAM1,IL32,MMP9,TXNDC5	462 (18)
E. coli serotype 0127B8 lipopolysaccharide		chemical - endogenous non-mammalian	Activated	2.512		1.22e-07	ACSS1,ADGRG2,ANXA1,CAV1,CCL2,CCL5,CCN2,CD14,CD40,CELSR2,CXCL10,CXCL16,DNAJC3,FGF2,GLUL,GNAI2,GNB4,HMOX1,HSPA5,IRF1,KLF2,LGALS3,MAP3K8,NFKB1,SOD2,STAT1,TGFBR2,TLR4,UBD	647 (15)
CpG oligonucleotide		chemical drug	Activated	3.651	bias	1.22e-07	ABCA1,BCL2,CA9,CASP4,CD14,CD40,CLEC4D,CXCL10,DUSP1,FCGRT,ICAM1,IFI27,IL2RA,INPP5D,ISG15,ITGAX,LYN,NOTCH1,POU2AF1,PRKCD,RASSF4,SAMSN1,SDC1,SLC2A3,SLC40A1,SOD2,SYK,TNFSF10,VASP	649 (20)
NFYA	0.081	transcription regulator		1.673	bias	1.25e-07	BCL2,CALR,CCNB1,CDKN1A,FTH1,HLA-DQB1,HLA-DRA,HSPA5,ICAM1,IRF1,JUNB,NOTCH1,PGK1,PKM,PMAIP1,TGFBR2,TOP2A,TXNIP,VWF	589 (17)
IRF5	0.503	transcription regulator		1.346	bias	1.25e-07	CCL19,CCL5,CDKN1A,COL1A1,COL3A1,COL4A1,CXCL10,CXCL11,FOXO1,ISG15,ISG20,NFKB1,PARP12,PMAIP1,SP110,STAT1,TGFB1,TNFSF10,UBE2L6	497 (18)
ERBB3	-0.23	kinase		0.656		1.29e-07	ACTA2,BGN,CCN2,CD47,CDKN1A,CDKN1B,COL1A1,DUSP1,EGFR,FGF2,FN1,HMGB1,HMOX1,IGFBP5,ITGB2,LAMA4,LHFPL6,TGM2,TLN1,TNC,TNS1,TOP2A	668 (22)
alpha-ketoglutaramate		chemical - endogenous mammalian		-1.303		1.3e-07	ADAM8,BCL2,CXCL10,CYBB,FOSL2,GATA4,JUNB,LGMN,MMP9,PXDN,RGS1,SLC7A3,TAGLN2,TGFBI,TXNIP	317 (7)
NFATC2	0.83	transcription regulator	Activated	2.305		1.36e-07	ABCA1,ACP5,AIF1,BATF,CASP4,CCL5,CCNB1,CD40,CDKN1A,CFLAR,CSF1R,CTLA4,CXCL10,DAB2,FGL2,GBP4,HAVCR2,IL2RA,IRF1,IRF4,IRF8,ISG15,ISG20,LDHA,MAF,NFKB1,RGS1,RILPL1,SLAMF6,STAT1,STAT5A,TGFB1	681 (18)
PRKCE	-0.003	kinase	Activated	3.083	bias	1.37e-07	ACTA2,APP,BCL2,BIRC3,CAV1,CCND3,CDKN1A,EGFR,FCGR1A,HSPA5,IL2RA,IL2RB,IL2RG,JUNB,MMP9,NFKB1,ODC1,VCAM1	407 (13)
CCL20	-0.165	cytokine	Activated	3.051	bias	1.38e-07	CASP1,CYBB,FCER1G,FCGR1A,GBP5,HAVCR2,LIPA,NCF1,PLA2G2D,PLA2G7,PLD4,SYK,TLR4
tanshinone II		chemical - endogenous non-mammalian		-1.166		1.41e-07	ABCA1,BCL2,CCL2,CD68,CDKN1B,FTH1,HMOX1,ICAM1,MMP14,MMP9,SCARB1,SKP2,TLR4,VCAM1	469 (19)
S100A4	0.995	other	Activated	2.723		1.41e-07	ACTA2,BNIP3,CCL19,CCL5,CDKN1A,COL1A1,FN1,ICAM1,MMP14,MMP9,S100A9,TIMP1,TJP1,VCAM1	531 (24)
Rbx1		enzyme	Activated	3		1.43e-07	CCNB1,CFLAR,CSF1,CTSB,CXCL10,CYBB,HLA-E,ICAM1,ID2,ITGAL,MAF,NAIP,NLRP1,NRP1,TLR4,TNFRSF4	356 (7)
Sn50 peptide		chemical toxicant	Inhibited	-2.473	bias	1.43e-07	APOE,BCL2,BIRC3,CCN2,CXCL10,GNAI2,HMGB1,HMOX1,ICAM1,MMP9,PTGDS,SLC1A3,SLC8A1,TNFSF10,TYMP,VCAM1	523 (16)
bexarotene		chemical drug		0.972		1.45e-07	ABCA1,ADD3,APOE,APP,ARL6IP5,ASNS,BCL2,CCL2,CST3,CTSH,DEPP1,DHRS3,DUSP1,EGFR,GPM6B,HERPUD1,ICAM1,IL2RA,IL2RB,MAF,MAP3K8,MMP9,ODC1,S100A9,SELENOM,TGFB1,TGM2,TSC22D3,VCAM1,XBP1	633 (19)
isoproterenol		chemical drug	Activated	2.457	bias	1.45e-07	ACE,ACTA2,ALDH3B1,APP,BCL2,CASP1,CAV1,CD68,COL1A1,COL3A1,DHRS3,FGF2,FOSL2,GATA4,GPR3,HMOX1,JUNB,LGALS3,MMP9,ODC1,PLAGL1,SOD2,TGFB1,TIMP1,TLR4,TYRO3,UCP2,VWF	525 (22)
RUNX3	0.25	transcription regulator		-1.008		1.5e-07	ABCC5,ASPH,CCN2,CD4,CD79A,CDKN1A,CFLAR,CIITA,COL4A1,CPVL,CSF1R,FGF2,GLI2,ITGAL,ITGAX,LILRB3,MID1,MMP9,PCDH7,PXDN,RUNX1,SCARA3,TGFB1,VWF	685 (24)
glutamine		chemical - endogenous mammalian		0.299		1.51e-07	AARS1,ACTA2,ADA,ASNS,ATF4,ATF5,CDKN1A,COL1A1,DUSP1,FN1,HSPA1A/HSPA1B,HSPA5,ICAM1,IDH1,IGFBP2,IRF2,JUNB,PROM1,SLC16A1,TUBB4A,WARS1,XBP1	604 (24)
mir-15		microRNA		-0.293		1.51e-07	APP,BACE1,BCL2,CCL2,CCL5,CCND3,CD82,EGFR,FGF2,FMNL1,FOXO1,HSPA1A/HSPA1B,IRF4,ISG15,LAMP1,MMP9,RNF144B,TIMP1,UCP2	590 (19)
MIR17HG		other		1.596	bias	1.64e-07	ACTA2,ALPL,APP,BLNK,BMP4,CDKN1A,CLIC1,FZD3,GDF11,GPC3,HEG1,IL7R,KIT,KLF2,MAN2A1,PTK7,SEL1L,SORT1,TBX3,TGFBR2,TNFAIP3,TNKS,ZNF703
calyculin A		chemical toxicant		0.577		1.67e-07	ACTA2,CCL2,CDKN1A,CDKN1B,COL4A1,FN1,GNAI2,NR2F2,ODC1,S100A4,TGM2,VWF	552 (22)
CCL5	1.535	cytokine	Activated	3.632	bias	1.68e-07	ADGRE5,AIF1,ATF4,CCL2,CCL5,CD163,CD40,CD44,DUSP1,DUSP6,GFI1,MMP9,PPIF,PTGDS,STAT1,TLR4,VASP,ZFP36	465 (19)
LTBR	0.395	transmembrane receptor		1.237	bias	1.68e-07	ACTA2,BIRC3,CCL19,CD74,CXCL13,GPM6B,ICAM1,JUNB,LYZ,PDGFRB,PDPN,PLXNB1,POU2AF1,SERPINA1,VCAM1	353 (17)
DETA-NONOate		chemical reagent		0.841		1.68e-07	ACTA2,BGN,BIRC3,CA9,CAV1,CDKN1A,DUSP1,HMOX1,ICAM1,MMP9,ODC1,TAGLN2,TIMP1,TXNIP,VCAM1	526 (19)
LIF	0.009	cytokine	Activated	4.102		1.69e-07	A2M,ACTA2,ALDH1A1,BATF,BCL3,CD44,CDKN1A,CSF1R,CXCL10,ERAP1,FBP1,FN1,GATA4,GLUL,HEY1,HK2,HLA-G,ID2,IL2RA,IRF1,JUNB,KLRB1,MMP14,PECAM1,RASA3,SOD2,TBXT,TIMP1,TMEM176A,TMEM176B,TNC,VWF,XBP1	584 (17)
GATA6	0.032	transcription regulator		1.489		1.69e-07	ACTA2,BCAM,BMP4,C1R,C4A/C4B,CAV1,CD163,CDKN1A,CITED1,CNFN,COL4A1,COL4A2,CXCL13,DAB2,DPPA4,ENG,FGF2,GATA4,GPI,IRF8,KLF2,KLK14,MRC1,PECAM1,PGK1,PPP1R14A,SOD2,SUCLA2,TBX3,TGFB1,TNFSF10,VSIG4	408 (15)
superoxide		chemical - endogenous mammalian	Activated	2.778	bias	1.74e-07	CAV1,CYBA,FN1,HMOX1,ICAM1,MMP9,SOD2,TIMP1,TLR8	399 (17)
METTL3	0.068	enzyme		0.459		1.75e-07	ACTA2,ADAMTSL4,ANXA1,BTG2,CCL2,CDH3,CDKN1A,CXCL10,DCXR,DEF6,FOXO1,ICAM1,ISG15,LDHA,LYZ,MAFA,MYO1C,NLRP1,PDGFRB,PMAIP1,PRKCH,PTK2B,PTPRC,SLC2A14,SLC2A3,SMS,SYTL1,TIMP1,ZNF385A	506 (20)
NQO1	0.076	enzyme		-1.355		1.79e-07	ALDOA,BCL2,BIRC3,CCL5,CDKN1A,CFLAR,DOCK2,ENO1,HK2,KIT,LDHA,MMP9,PKM,SLC2A1,SLC38A5,SPI1,VCAM1	602 (20)
TREM2	-0.065	transmembrane receptor		1.546		1.79e-07	APP,B2M,BCL2,CD40,CSF1,CST7,CTSB,FGF2,HLA-A,IRF8,ITGAX,LGALS1,LGALS3,LIPA,P2RY13,PTK7,TNFAIP3	628 (15)
lomustine		chemical drug	Activated	3.5	bias	1.8e-07	A2M,ANXA1,ASNS,BIRC3,C4A/C4B,CD14,CD44,FXYD5,LGALS3,PSMB8,RBM3,RFTN1,STING1,TES,TIMP1,TMSB10/TMSB4X
diethylstilbestrol		chemical drug		0.907		1.81e-07	ALPL,ARHGDIB,C1QA,CCN2,CD14,CDKN1A,CDKN1B,COL1A1,CPXM1,CYRIA,DCN,DPYSL2,DUSP6,EGFR,GATA4,GGT1,HLA-A,HOXA10,IGFBP2,IGSF6,JCHAIN,LGALS1,LSP1,LUM,MAN2A1,MFAP2,MGP,MKI67,MXD4,NDRG2,PDGFRB,PROM1,PTK7,RIN2,RUNX1,S100A6,STAT5A,TGFB1,TGFBI,TOP2A	671 (18)
RIPK1	0.059	kinase	Activated	2.028		1.82e-07	APP,ASNS,CCL2,CCL5,CDKN1B,CFLAR,CTSH,CXCL10,EGFR,GADD45G,GRN,MMP12,MMP9,MRC1,NFKB1,PRF1,SLC1A3,SOX9,TNFAIP3	601 (21)
CD2	1.145	transmembrane receptor	Activated	2.164	bias	1.88e-07	BCL2,CCNB1,CD4,CD40,CD44,CD8A,HLA-DMA,HLA-DPA1,ICAM1,ITGAL,PTPRC,SELL,STAT1	484 (18)
PML	0.304	transcription regulator	Activated	2.397		1.94e-07	APOE,BST2,CDKN1A,CIITA,CXCL11,EGFR,EPSTI1,HLA-DMB,HLA-DRA,HMOX1,ID2,IFI27,IFI35,ISG15,ISG20,LYZ,MAF,PRKCH,PSMB8,PSMB9,SQSTM1,SREBF2,STAT1,TAP1,TAP2,TNFAIP3,UCP2	518 (16)
FLT3LG	0.534	cytokine	Activated	2.979	bias	2.04e-07	ADGRE5,CCL5,CCND3,CD3D,CD40,CD79A,CDKN1B,CYBB,FCGR1A,ICAM1,ID2,IL15RA,IL2RA,IL2RB,IL7R,IRF8,PTPRC,SPI1	690 (19)
HDAC3	-0.197	transcription regulator		0.201		2.06e-07	ALDOA,BIRC3,CCNB1,CD82,CDKN1A,CDKN1B,CXCL10,EGFR,ENO1,GDF11,HDAC2,HK2,HLA-A,HMOX1,ICAM1,LDHA,MMP12,MMP9,MTA2,PGK1,PKM,SLC2A1	695 (23)
LGALS3	1.054	other		1.666		2.06e-07	BCL2,CCL2,CD47,CDKN1A,CDKN1B,CLEC2B,COL3A1,COL4A1,CTSH,DUSP6,FN1,ICAM1,IGFBP5,LAMP1,LGALS3,MGST1,MKI67,MRC1,MUC1,NFATC2,TGFB1,VCAM1	579 (25)
colistin		biologic drug		-1.243		2.18e-07	BLNK,BMP4,C1QA,C1QB,CSF1,CST3,CTSB,FTH1,FXYD5,H2AC7,HAVCR2,IGFBP5,IL10RA,JUNB,LAG3,LGALS1,LGALS3,PTGDS,SDC3,SLC7A8,TJP1
ATG5	0.144	other		1.282		2.23e-07	APP,CCL5,CTSC,CXCL10,FN1,HK2,HLA-A,HSPA5,ICAM1,LGALS1,MMP9,PECAM1,PRKCD,SCARB1,SLC2A1,SLC40A1,SQSTM1,TGM2,TIMP1,VCAM1	633 (22)
TCF7L2	0.049	transcription regulator	Activated	2.974	bias	2.23e-07	ACSL1,ANXA1,ARHGDIB,ASPH,BACE1,BMP4,CCN2,CD4,CD44,CDKN1A,CDKN1B,CEMIP2,DNMT3L,DOCK10,DOCK9,EGFR,EPAS1,EPCAM,EVI2B,FBP1,FKBP1A,FN1,FTH1,GLTP,GLUL,ID2,IDH1,IGF2BP1,IGFBP2,KDM4B,KHDC3L,LAMP1,LBH,MAFA,MAN1A1,MAP7,MCAM,MTMR6,NR2F2,PARVB,PCSK1N,PIP4K2A,POLR1D,PPP1R14A,RCBTB1,SEMA4D,SOX9,SQSTM1,STK17B,TNS1,VASP	632 (20)
IL2RG	0.99	transmembrane receptor		1.437		2.26e-07	BCL2,CCND3,CXCL10,ETS1,HLA-A,IGHM,IL2RG,IL7R,ISG15,KLF2,KLRB1,LTB,MFNG,RHOH,STAT1,UBA7	641 (21)
MDK	-0.666	growth factor	Activated	2.137	bias	2.36e-07	ACE,ACTA2,BCL2,CCL2,CSF1,CXCL16,LAMP1,LGALS1,PTPRC,S100A6,S100A9,TGFB1	613 (22)
ADGRE2	0.918	other		-1.155		2.36e-07	ADGRE2,CA9,CCL2,CDKN1A,CFLAR,COL6A3,DOCK2,GLUL,HMOX1,TGFB1,TGFBR2,TLR4	314 (7)
AIM2	1.024	other	Inhibited	-2.891		2.36e-07	C7,CASP1,CSF1,HLA-A,IFI35,ITGB2,NFKB1,PDGFRB,STAT1,TNFAIP3,TNFRSF1B,VSIR	639 (15)
ITGA5	0.131	transmembrane receptor		1.795	bias	2.44e-07	APOE,BCL2,CCN2,CD40,CD44,CDKN1A,CDKN1B,IGFBP2,JUNB,MMP14,MMP9,RAC2,TBXT,TGFBR2	643 (23)
let-7		microRNA	Inhibited	-2.133	bias	2.48e-07	ACTA2,APP,BTG2,CCNB1,CD44,CDC16,CDC20,COL1A1,COL27A1,COL3A1,COL4A1,DUSP6,FARP1,FN1,GPI,HK2,HMOX1,ID2,IGF2BP1,ITGA4,LIN28A,MGAT1,NFKB1,PKM,PLAGL1,PROM1,RBM38,S100A4,SKP2,SLC1A4,SOX9,SSR1,TLR4,ZFP36	610 (21)
corticosterone		chemical - endogenous mammalian		0.72		2.49e-07	ABCA6,ANGPTL4,ANXA1,APP,BACE1,BCL2,CAV1,CCN2,CDKN1A,CDKN1B,COL1A1,COL3A1,CRISPLD2,CYBA,DOCK8,FGF2,GLUL,HSD11B1,HSPA5,IL2RA,MMP9,SCARB1,TGM2,TIMP1,TSC22D3,UCP2,XBP1	585 (17)
TNFRSF1A	0.028	transmembrane receptor		1.997		2.49e-07	ABCC5,BACE1,BIRC3,CCL19,CCL2,CCL5,CCN2,CD44,CD68,CDKN1A,CFLAR,CHST2,CXCL10,CXCL13,ICAM1,LMO2,MMP14,MMP9,P2RX7,POU2AF1,SELL,SOD2,SQSTM1,TGFB1,TLR4,TNFAIP3,VCAM1	586 (19)
STAT1 Dimer		complex	Activated	3.096	bias	2.51e-07	CCL5,CIITA,CXCL10,CXCL11,CXCL9,CYBB,DUSP1,FCGR1A,IRF1,IRF8	544 (12)
S-(2,3-bispalmitoyloxypropyl)-cysteine-GDPKHPKSF		chemical reagent		1.599	bias	2.51e-07	CAMP,CCL2,CCL5,CD40,CXCL10,DDX5,ICAM1,MMP9,SLC40A1,TLR1	553 (18)
PDPK1	0.133	kinase		-0.817		2.55e-07	A2M,BCL2,CAV1,CD47,CDKN1A,CST3,CXCL10,FOXO1,KLF2,LDHA,PFKP,PROM1,SELL	620 (24)
LMNA	0.289	other		0.536		2.55e-07	ACKR1,ACTA2,ALPL,ATP11B,BCL2,CCN2,CD93,COG3,COL1A1,COL3A1,DCN,ENTPD1,EPAS1,EPB41L3,FHL2,FN1,GATA4,GCLC,H3-3A/H3-3B,IRF1,IRF8,ISG20,LRRC4B,MAP3K8,MCAM,MMP14,MMP9,MXD4,PCDH7,PECAM1,RPS21,SKAP2,SLC38A2,ST6GALNAC4,STAB1,STAT1,TCIRG1,TGFB1,UBA7,ZBTB38,ZFP36	648 (22)
SMARCA5	-0.055	transcription regulator	Inhibited	-3.148		2.56e-07	B2M,CASP1,CD44,CD53,CD93,CDKN1A,FUCA1,GM2A,H4C16,HLA-A,IGFBP4,IKZF3,IL2RA,IL7R,KIT,LYN,NINJ1,NKG7,NOTCH1,PLCG2,PLXND1,TMEM176B,ZMAT3	307 (7)
IKBKE	0.437	kinase		-0.694	bias	2.62e-07	ALDOC,ATF4,BCL2,BIRC3,CCL5,CDKN1B,CXCL10,FCRL5,HLA-A,LDHA,MMP9,PGK1,PGM1,SLC16A1,SLC16A3,SLC2A1,SLC2A3,STAT1,TPI1	547 (19)
BCR-ABL1		fusion gene/product		-0.543		2.62e-07	BCL2,CAV1,CCL2,EPAS1,FYN,HK2,HMOX1,IL2RA,LDHA,MS4A1,MXD4,PFKP,PGK1,PKM,PRKCB,PRKCD,SLC2A1,SLC2A3,TNFSF10	589 (17)
caspase		group		1.941	bias	2.65e-07	APP,BCL2,CCND3,CD14,CDKN1A,CDKN1B,EGFR,GLUL,HERPUD1,IL2RA,NCF1	572 (19)
ROCK1	0.101	kinase	Activated	2.739	bias	2.65e-07	APP,CCN2,CCND3,CD44,COL1A1,COL3A1,COL4A2,ETS1,ICAM1,LAMA4,VCAM1	562 (21)
TLN1	0.87	other	Activated	3.302	bias	2.65e-07	BCL2,CD14,CXCL10,GBP2,HLA-A,ICAM1,IL2RA,ITGAL,MMP9,NFKB1,TLN1	545 (22)
niraparib		chemical drug	Activated	3.286	bias	2.65e-07	AIM2,CCL2,CDKN1A,CXCL10,CXCL11,CXCL13,GBP2,IRF4,LITAF,PSMB9,TNFSF10	513 (17)
ramipril		chemical drug	Inhibited	-3.302	bias	2.65e-07	CCN2,COL1A1,COL3A1,COL4A1,COL4A2,FN1,LAMB1,MMP9,TGFB1,TIMP1,TLR4	522 (18)
NOS2	-0.149	enzyme	Activated	3.394		2.77e-07	APP,BCL2,BNIP3,CCL2,CD14,CD3E,CD44,CD53,CDKN1A,CHI3L1,CLEC4D,COL4A1,CTSC,FOXO1,HMOX1,IGHG1,IL32,ISG15,LGALS3BP,LILRB4,MMP9,PRDX6,PRF1,SLC40A1,TGFB1,TIMP1,TLR4,TNFSF10,TYROBP	656 (18)
TBX21	0.208	transcription regulator		1.622		2.8e-07	CCL2,CCL5,CCNB1,CCND3,CXCL10,CXCL9,GZMA,HAVCR2,IL2RB,IL7R,ITK,LAG3,NKG7,PRF1,RUNX1,SELL,SELPLG,SLAMF7,SLC40A1,TGFBR2,UBD,ZEB2	699 (23)
RPTOR	-0.257	other		-0.717		2.94e-07	BCL2,BCL3,CASP1,CCND3,CSF1R,CTLA4,DUSP6,ENO1,FCGR1A,FGF2,GHITM,GPI,GSTK1,HK2,IRF8,ITGAX,LDHA,LY75,MRC1,PKM,SLC2A1,SOX9,SPI1,SQSTM1,SREBF2,TPI1	614 (18)
SRC	-0.176	kinase		0.723		2.96e-07	BCL2,CAV1,CCL2,CDKN1A,CTSB,CXCL10,DUSP1,EGFR,ENO1,FN1,GBP1,ICAM1,LAMP1,MMP9,NFKB1,PGK1,PRKCD,SCARB1,SIRPA,SLC2A1,SYNPO,TJP1,VCAM1	509 (18)
peptidoglycan		chemical - endogenous non-mammalian	Activated	2.276	bias	3e-07	CCL2,CCL5,CD40,CORO1A,CXCL10,CXCL16,DUSP1,HMOX1,ICAM1,ICAM3,IL2RA,IRF1,ITGB2,JUNB,POU2AF1,PRAME,S100A9,SELL,SOD2,TLR4,TMSB10/TMSB4X	533 (16)
REL	0.018	transcription regulator		1.925	bias	3.01e-07	APP,B2M,BCL2,BCL3,BIRC3,CCL2,CCL4L1/CCL4L2,CD40,CD59,CDKN1A,CIITA,COTL1,CXCL10,FADS2,FN1,HLA-A,ICAM1,IGHG1,IGHM,IL2RA,IL32,IRF4,IRF8,MAP3K8,MMP9,NFKB1,PELP1,PLAAT3,PMAIP1,PTGDS,SOD2,TNFAIP3,TNFRSF4,TNFSF10	491 (14)
MYO1B	-0.566	other	Inhibited	-2.639	bias	3.03e-07	ALDOA,GPI,HK2,LDHA,PGK1,PKM,SLC2A1	350 (7)
RBM14	-0.109	transcription regulator		-1.633		3.03e-07	HK2,HTRA1,LDHA,PKM,SKP2,SLC2A1,SLC2A3	278 (7)
STAT5B	0.105	transcription regulator	Activated	2.65		3.12e-07	A2M,APOE,BCL2,BIRC3,CASP4,CCND3,CD27,CDKN1A,CFLAR,DUSP1,EGFR,FOSL2,GLUL,HLA-A,IL2RA,IL2RB,IRF1,IRF8,LIMD2,LMO2,LTB,MAF,MZB1,PIK3IP1,POU2F2,PROCR,PROM1,RPL21,RPS21,SERPINB6,STAMBPL1,STAT5A,TBXAS1,TGM2,TMEM176A,TMEM176B,TNFRSF14,TNFRSF4,TRAF3,UBA7,UBE2L6,VWF,WARS1,ZFP36	513 (14)
eicosapentaenoic acid		chemical drug		-1.372		3.12e-07	ANGPTL4,APOE,CCL2,CD40,CD44,CSF1R,FADS2,HMOX1,IL2RA,ITGAX,MMP9,MRC1,NFKB1,PROM1,SELENOP,SLC2A1,SPI1,TGFB1,TGFBR2,TNFRSF1B	471 (18)
N-nitro-L-arginine methyl ester		chemical drug	Activated	3.544		3.12e-07	ACE,ADM,BCL2,BGN,CCL2,CCN2,CD68,COL3A1,CSF1,CYBA,CYBB,FN1,HMOX1,ICAM1,MMP9,SLC2A1,TGFB1,TIMP1,TLR4,VCAM1	660 (20)
USF1	-0.026	transcription regulator		0.801	bias	3.13e-07	ABCA1,ACP5,B2M,CD2,CHI3L1,CIITA,CTSS,DUSP1,ENO1,HK2,LDHA,MS4A1,PGK1,SPEG,SYNPO,TGFB1,TNFAIP3,TXNIP,UCP2	446 (12)
IGF1R	-0.355	transmembrane receptor		0.701	bias	3.19e-07	ABCC4,ACSL1,ACTA2,ALDOA,APP,BCL2,CCL5,CD300A,CD37,CD53,CD68,CD84,CD93,CDKN1A,CDKN1B,COL1A1,COL3A1,COL4A1,COL4A2,CTSD,FHL2,FTH1,HSPA5,HTRA1,ID2,IGFBP2,IGFBP4,IGFBP5,IVNS1ABP,PKM,PROM1,RBBP7,RBM3,RPS21,S100A4,SFMBT2,SLC16A2,SLC8A1,TGFB1,TGFBI,TJP1,TNFSF10,UQCRC1	662 (20)
bryostatin 1		chemical drug		1.868		3.28e-07	APP,BIRC3,CCL5,CD40,CD44,ICAM1,IL2RG,MS4A1,ODC1,PRKCB,PRKCD,TJP1	447 (13)
BTNL2	-0.04	transmembrane receptor		1.739		3.33e-07	CD74,CNN3,DAPP1,EMB,ENTPD1,EPCAM,FGL2,GBP4,GPR34,IGHM,MBNL3,MYO10,PRXL2A,S100A4,SELL,TNFRSF1B,TNFSF10	397 (7)
ALB	-0.103	transporter	Activated	2.751		3.49e-07	ACTA2,CCL2,CCL5,CCN2,CCNB1,CDKN1A,COL1A1,CYBA,FN1,HSPA5,IGHG1,SQSTM1,SYNPO,TGFB1,XBP1	518 (21)
Bay 11-7082		chemical - kinase inhibitor	Inhibited	-3.157	bias	3.51e-07	ABCA1,CASP1,CCL2,CCL5,CD44,CHI3L1,HMOX1,HSH2D,HSPA5,ICAM1,IFI27,IL15RA,IL2RB,MMP9,NFKB1,PARP10,S100A4,SAMSN1,SOD2,TNFSF10,VCAM1	492 (16)
TNFRSF8	0.086	transmembrane receptor		-1.168		3.51e-07	BCL2,CASP1,CDKN1A,CTSC,GBP1,GBP2,GCLC,IRF4,JUNB,LCP2,NKG7,ODC1,PCDH7,PDPN,PRF1,TNFSF10	582 (19)
LIPA	1.437	enzyme		-1.383		3.51e-07	ABCA1,ANXA1,CD68,COL1A1,CTSD,CTSS,DCN,HK2,LAMP1,LGALS3,LYZ,PECAM1,PEMT,PFKP,PKM,S100A9	540 (17)
PTK2	-0.001	kinase		1.342		3.51e-07	ACTA2,BIRC3,CDKN1A,CDKN1B,COL1A1,CXCR6,FN1,GATA4,MMP9,PDGFRB,PTK2B,SKP2,TIMP1,TJP1,TNC,VCAM1	637 (24)
GPS2	-0.193	transcription regulator		-0.563	bias	3.51e-07	ABCA1,BLNK,CD14,CDKN1A,CXCL10,DHRS3,FAM20C,FOXO1,IDH1,MBNL1,RAB20,RGL1,RNF144B,VCAM1,WIPF1,ZNF703	563 (24)
EHF	0.128	transcription regulator		0.413		3.69e-07	ACTA2,ANGPTL4,BLNK,BMP4,CCL4L1/CCL4L2,CDH3,CDKN1B,CNFN,H4C8,HK2,HMOX1,KIT,LYN,MUC1,PKM,S100A9,TGFB1,TIMP1,TNC,ZFP36L1
doxycycline		chemical drug		0.807		3.69e-07	ASNS,ATF4,CCL19,COL3A1,FGF2,GFI1,HOXA10,HSPA1A/HSPA1B,IL2RA,IRF2,ITGAX,JCHAIN,MMP12,MMP9,MXD4,NHERF1,SDC1,SOD2,SPI1,TIMP1	517 (18)
ALDH1A2	0.136	enzyme	Inhibited	-2.17		3.85e-07	ALDH1A1,BGN,CCN2,CD44,COL3A1,CSF1,FGF2,IGFBP4,KIT,TGFBI,TIMP1	576 (13)
Pro-inflammatory Cytokine		group		1.661	bias	4.06e-07	ADM,APOE,CD47,CXCL13,ENPP1,FGF2,GCLC,GLUL,HMOX1,HSPA5,ICAM1,LGALS1,MMP9,S100A1,TIMP1,UBD,VCAM1	506 (18)
GLI3	0.017	transcription regulator	Activated	3.319		4.1e-07	ACTA2,BCL2,BMP4,COL1A1,DUSP1,DUSP2,FGFR3,FOXO1,GLI2,IRF1,JUNB,KLF13,KLF2,LAPTM5,MAPKAPK2,RUNX1,SALL1,SOX9,TBXT,TNFAIP3,WNT2B	408 (7)
GNA15	0.139	enzyme				4.1e-07	ACTA2,ADD3,ADM,BMP4,CASP4,DAB2,ENPP1,FHL1,FHL2,FXYD5,GBP2,GLUL,HLA-E,HMOX1,LGALS3,MGST1,NFKB1,ODC1,SOD2,TIMP1,ZFP36L1	517 (16)
MAPK8	0.224	kinase		1.343		4.22e-07	ABCA1,APOE,B4GALT1,BCL2,BIRC3,BMP4,CCL5,CCN2,CDKN1A,CDKN1B,COL1A1,CXCL16,CYBB,DUSP1,DUSP6,ETS1,FOSL2,FOXO1,FTH1,HMOX1,IL2RA,MMP9,MVP,NRP1,SOD2,TNFAIP3,TSC22D3,ZFP36	522 (19)
F2R	0.35	G-protein coupled receptor	Activated	3.516	bias	4.34e-07	CASP4,CCL2,CCN2,CD44,CD47,DUSP1,FBP1,FN1,HMOX1,ICAM1,IGFBP7,LAMB1,MCAM,MMP9,S100A4,TGM2,TJP1,TNFAIP3,VCAM1,VWF	455 (19)
cyclic AMP		chemical - endogenous mammalian	Activated	2.155	bias	4.35e-07	ABCA1,ACTA2,ANTXR1,APP,ARG2,BCL2,CCL2,CCN2,CDKN1A,CDKN1B,CTLA4,ENTPD1,EPCAM,FCGR1A,FGF2,FN1,FOSL2,GATA4,GTF3A,IGFBP4,IGFBP5,IL2RA,JUNB,LGALS3BP,MMP9,ODC1,PDE4D,SCARB1,SLC2A1,SOD2,SOX9,STAT1,TIMP1,TNFSF10,TXNIP,VWF	635 (19)
COLQ	-0.234	other		-0.954		4.35e-07	BGN,BMP4,COL4A1,COL4A2,COL6A3,COL7A1,DCN,FN1,GPC4,LAMA4,LAMB1,MFAP2,MMP9,SNTA1,TGFB1,TIMP1
AICAR		chemical - endogenous mammalian		-1.056		4.38e-07	ABCA1,ACTA2,ATF4,CCNB1,CDKN1A,CDKN1B,COL1A1,COL3A1,EGFR,FN1,FOXO1,GSTO1,HK2,HSD11B1,HSPA5,MKI67,MMP9,SCARB1,SOD2,SQSTM1,TGFB1,TXNIP	610 (21)
COL4A3	0.006	other				4.51e-07	CCN2,COL1A1,COL3A1,COL4A1,COL4A2,FN1,LAMB1,MMP14,MMP9,PATJ,TGFB1,TIMP1	625 (25)
11,12-epoxyeicosatrienoic acid		chemical - endogenous mammalian		0.183		5.02e-07	CD44,CD82,CDKN1B,DUSP1,EGFR,EPHX2,ICAM1,MMP9,VCAM1	556 (21)
ACKR1	0.72	G-protein coupled receptor				5.02e-07	CCL2,ICAM1,NINJ1,PRDX6,TNFAIP2,TNFAIP3,TNKS,UBD,VCAM1	443 (14)
antimycin A		chemical - endogenous non-mammalian		-0.78		5.02e-07	BCL2,CCNB1,CFLAR,ENTPD1,SELL,SOD2,TIMP1,TLR4,TXNIP	550 (17)
Nfat (family)		group	Activated	2.998	bias	5.1e-07	ACP5,B4GALT1,BCL2,CCL2,CD40,CFLAR,CTLA4,CYBB,DOCK10,ELL2,FHL1,HAVCR2,ICAM1,IRF4,LAG3,LBH,SOD2,SPARCL1,TRAF3,VCAM1	650 (23)
HBEGF	0.363	growth factor		0.047		5.1e-07	ALDOA,ANGPTL4,BCL2,BCL3,BHLHE40,CAMP,CCN2,CCND3,CSF1R,EGFR,FGF2,GLUL,HK2,LDHA,MMP9,MUC1,NRP1,PKM,SLC16A3,SOX9	602 (20)
vatalanib		chemical drug	Inhibited	-2.016		5.11e-07	ACTA2,BCL2,CDKN1A,CDKN1B,COL1A1,MMP9,PECAM1,TIMP1	570 (18)
SRF	0.015	transcription regulator		0.037		5.11e-07	A2M,ACTA2,ACTG2,ACTR3,BATF,BCL2,CAMP,CCL5,CCN2,CDKN1A,CPM,CSRP2,CYBB,ETS1,FHL1,FHL2,FLT4,GADD45G,GATA4,GFI1,GLIPR1,HMOX1,IGHM,JUNB,LBH,MGST1,MMP9,MTMR6,NECTIN1,NFATC2,NLRP1,NPTX2,PGM1,PLEKHO1,RAI2,RAMP1,S100A9,SLC2A1,SLC8A1,SREBF2,TBXAS1,TBXT,TLN1,TMBIM4,TNC	619 (21)
C3	0.254	peptidase	Activated	2.102		5.23e-07	ACTA2,APOE,APP,C1QA,CASP4,CCL2,CCL5,CSF1,CXCL10,CXCL16,FN1,IGHG1,PTPRC,SELL,TGFB1,TIMP1,UCP2,VCAM1	536 (19)
CD3 group		group		1.338	bias	5.28e-07	CBLB,CCND3,CDKN1B,FYN,GBP2,HAVCR2,HK2,IL2RA,KLF2,LDHA,LPCAT4,ODC1,SLC16A3,STAT6	681 (22)
N-formyl-Met-Leu-Phe		chemical reagent		1.006		5.28e-07	CCL2,CYBB,FCGR1A,ISG15,ITGB2,IVNS1ABP,LILRB2,RAC2,SELL,SELPLG,SIRPA,TAGLN2,TYRO3,VSIG4	537 (18)
LDHA	-1.086	enzyme	Activated	2		5.37e-07	ALDOC,COL4A1,COL4A2,COL6A3,ENO1,FN1,GPI,HK2,LAMA4,NFKB1,PFKFB3,PFKFB4,PGK1,PKM,TPI1,VWF	500 (15)
CENPN	0.035	other	Inhibited	-2.449	bias	5.4e-07	ENO1,HK2,LDHA,PFKFB3,PKM,SLC2A1
CR1L	-0.151	transmembrane receptor	Inhibited	-3.278	bias	5.5e-07	BGN,CCN2,COL1A1,COL3A1,COL4A1,COL4A2,COL6A3,LUM,MGP,TGFB1,TNC	410 (15)
ST6GAL1	0.492	enzyme		0.903	bias	5.5e-07	ADAM15,BIRC3,CAV1,FN1,MCAM,NRP1,PDGFRB,PLXND1,PROCR,SLC2A1,SLC2A3	603 (23)
carbon monoxide		chemical - endogenous mammalian		-0.512		5.53e-07	ATF4,BCL2,CAV1,CCL2,CD14,CDKN1A,FN1,HMGB1,HMOX1,ICAM1,IRF8,NCF1,TGFB1,TLR4,XBP1	544 (20)
SSTR2	0.155	G-protein coupled receptor	Inhibited	-2.409	bias	5.56e-07	ADM,APOL6,BCL2,BST2,CCN2,CDKN1B,COL6A3,ETS1,HEY1,ICAM1,ISG20,KLF2,MMP9,NRP1,SLC2A3,SOX9,TMEM176A,TMEM176B,TXNIP,WARS1,XAF1	445 (20)
zeaxanthin dipalmitate		chemical - endogenous non-mammalian		-1.46	bias	5.88e-07	ADAMTSL4,ALDOA,BACE2,BCL3,BTG2,CCDC85C,CCL2,CCND3,CDCA7L,CTSC,CXCL10,FGF2,H3C4,HAVCR2,JUNB,MYO10,NUPR1,RBM17,S100A6,TAGLN2,TGM2,TUBB2B,ZFP36,ZFP36L1	454 (7)
C1QA	2.469	other	Activated	3.066		5.95e-07	B2M,C4A/C4B,CD163,CD44,CD68,CXCL10,GBP2,HLA-A,HLA-E,SERPING1,TAP1,TIMP1,TLR4	536 (14)
KITLG	-0.129	growth factor	Activated	3.481	bias	6.05e-07	AIF1,B2M,BCL2,BTG1,CASP1,CCL2,CCN2,CCND3,CD14,CD3D,CD68,CDKN1A,CDKN1B,CLIC1,CREG1,CSF1,EFNB2,FTH1,HMOX1,ID2,IGHM,IRF2,KIT,LAPTM5,PARVB,PIK3IP1,PKM,PRKCB,RBBP7,SAMSN1,SYK,TSC22D3,TXNIP,UCP2,VWF	580 (20)
Activin (family)		group		0.48		6.11e-07	ACTA2,ADGRE5,BATF,BHLHE40,CCN2,CD44,CD93,CDKN1A,COL1A1,CSF1,DUSP18,ENG,ENTPD1,FZD5,GATA4,H3C4,IL10RA,INPP5D,LAG3,LHX1,LYN,MAF,MGP,MMP9,NOTCH1,RIPOR2,RUNX1,SCX,SHB,SRGN,TBXT,TIGIT,TLR4	562 (18)
PRKAG3	-0.013	kinase				6.12e-07	ABCA1,ANGPTL4,ASPH,BACE1,BTG2,CD93,ELL2,GADD45G,H4C16,HSPA5,IFI30,IGFBP5,JUNB,KLF2,MAFA,NEO1,ODC1,RAMP1,RPL13A,SLC2A1,SLC2A3,SLC40A1,SMS,TMEM37,ZEB2,ZFP36
MSTN	0.082	growth factor		1.747		6.12e-07	ACTA2,ALDH1A1,ALPL,ANGPTL4,CCN2,CDKN1A,CEMIP2,COL7A1,ETV4,FN1,GDF11,H4C3,HTRA1,IGFBP5,IL32,LPXN,MEX3A,NR1H3,RASSF2,RIPOR2,SECTM1,SLC2A1,SLC8A1,SPON2,TGFB1,TNC	498 (20)
TNFSF14	0.287	cytokine	Activated	3.243	bias	6.13e-07	ACTA2,ADAM8,BIRC3,CCL19,CCL5,CD40,CXCL10,CXCL11,ICAM1,MMP9,TGFB1,VCAM1	559 (16)
ITK	0.658	kinase		1.421	bias	6.26e-07	CCL5,CD4,CD44,CD7,FCER1G,HLA-A,IL10RA,IL2RB,KLRB1,LYN,MAF,MYO1F,PRF1,PRKCB,SCIMP,SLAMF7,SLC2A1,TNFSF10	719 (21)
miR-125b-5p (and other miRNAs w/seed CCCUGAG)		mature microRNA	Inhibited	-2.716	bias	6.46e-07	ABTB1,ACSS1,BCL2,CBX7,CD44,FURIN,H3-3A/H3-3B,HK2,HMOX1,ID2,KLF13,LCP1,LIN28A,LIPA,MAN1A1,PROM1,SCARB1,SGPL1,SMO,VSIR,ZNF385A	426 (9)
phorbol 12,13-dibutyrate		chemical - endogenous non-mammalian		-0.185		6.46e-07	ALPL,APP,BCL2,BTG2,CD44,CD93,CDKN1A,CDKN1B,CSF1,ENO1,FGF13,GCLC,HK2,MAP3K8,NFKB1,PFKFB4,PGK1,PRKCB,PRKCD,SLC1A3,TPI1	624 (17)
3-deazaneplanocin		chemical drug		1.138		6.59e-07	AKNA,CDKN1A,IL10RA,IRF8,MVP,NUPR1,PJA1,PLXNB1,SEL1L,SOX12,SOX9,SQSTM1,TGFB1,TNS3,TRIM14,TSC22D3
MAP2K3	-0.323	kinase	Activated	2.009	bias	6.59e-07	ARG2,CDKN1A,CDKN1B,COL1A1,COL3A1,CXCL10,CXCL9,ICAM1,IRF9,ISG15,MMP9,PPA1,PRDX6,SLC1A3,STAT1,TNFSF10	555 (21)
EGR1	-0.049	transcription regulator		1.508	bias	6.67e-07	ACE,ACTA2,APP,BACE1,CAV1,CCL2,CD44,CDC20,CDKN1A,COL1A1,CSF1,EGFR,FGF2,FN1,FYN,HMOX1,ICAM1,JUNB,LYZ,MMP14,MMP9,NFKB1,SOD2,TGFB1,TGFBR2,TIMP1,TLR4,TNFSF10,VCAM1	740 (21)
quercetin		chemical drug	Inhibited	-3.04		6.72e-07	ABCA1,ACTA2,ADGRL2,APOL2,BCL2,BHLHE40,BIRC3,CAV1,CCL2,CCN2,CD44,CDKN1A,CELSR2,COL1A1,COMT,CXCL10,EGFR,EPHX2,FN1,HMOX1,HSPA5,ICAM1,IL32,ISG15,ITGAL,MKI67,MMP12,MMP9,MUC1,ODC1,SOX9,TXNDC5,VCAM1	526 (17)
oblimersen		biologic drug		1.014	bias	6.74e-07	ADM,BCL2,BST2,CDKN1A,DUSP1,EFNB2,H2AC8,IFI27,IFI35,ISG15,SCG5,SNAPC1,STAT1,TRIM14
MAPK9	0.068	kinase		0.123		7.2e-07	BCL2,BIRC3,BMP4,CAV1,CCL2,CCL5,CCN2,CDKN1A,CDKN1B,EPAS1,FGL2,FOSL2,IGFBP2,IL15RA,IRF9,ISG20,JUNB,LGALS3BP,MMP12,MMP9,NR1H3,RILPL1,SELPLG,SERPINA1,SOD2,TNFAIP3,ZFP36	588 (16)
bee venom		chemical - endogenous non-mammalian		0.773		7.35e-07	CCL5,CCNB1,CYBB,CYTIP,FYB1,ICAM1,IL4I1,IPO5,IRF1,JUNB,KLF2,LCP2,MAP3K8,MKI67,NUPR1,RGS1,TNFAIP2,TNFAIP3,TOP2A	480 (12)
ILF3	-0.089	transcription regulator		-0.679		7.35e-07	CD14,CD163,CD300A,CD40,CFH,CHI3L1,CIITA,COL14A1,CXCL10,EGFR,FADS2,HLA-DRA,ID2,ISG15,LGALS3,MGLL,PLA2G7,TFEC,TNC
epicatechin		chemical drug		1.606		7.35e-07	ANGPTL4,CDC20,COL1A1,COL3A1,COL4A1,COL4A2,H4C12,HEY1,LAMA4,LAMB1,MAPK12,MFAP2,MGLL,NOTCH1,NT5C2,PARVG,PTPN6,QPRT,SCX	265 (7)
SMAD1	-0.288	transcription regulator	Activated	2.179	bias	7.77e-07	ACTA2,ALPL,BTG2,CCN2,CDKN1A,COL1A1,COL4A1,CSF1,HEY1,ICAM1,IRF1,SOX9,VCAM1	581 (23)
FGFR3	0.741	kinase		1.961		7.77e-07	BMP4,CDKN1A,COL1A1,COL3A1,DUSP6,FN1,HK2,HSPA5,LTB,MAF,MMP9,PECAM1,SOX9	454 (19)
BACH2	-0.547	transcription regulator	Inhibited	-2.126		8.07e-07	BATF,BCL2,FAM20C,FOXO1,GZMA,HMOX1,IRF4,JUNB,MAF,PRF1,S100A9,SDC1,SPIC,TIGIT,TNFRSF4,XBP1	675 (20)
DCLK1	0.272	kinase	Activated	2.155	bias	8.26e-07	ALDH1A1,BIRC3,CD44,CD68,CTSD,KIT,MMP9,NFKB1,NOTCH1,PROM1,SOX9,ZEB2	448 (7)
KMT2D	0.382	transcription regulator	Inhibited	-2.495		8.4e-07	ADGRG2,B2M,CASP1,CASP4,CCL2,CD74,CRIP2,CTSD,DDX41,DUSP2,FHL1,FOLR3,HLA-A,HLA-DMB,HLA-G,IL10RA,IRF1,IRF2,IRF9,ISG15,MMP9,PCDH7,PSMB10,PSMB8,PSME1,PSME2,REEP6,SCARB1,SMO,STING1,TAP1,TAP2,TAPBP,WTIP	474 (12)
FCGR2A		transmembrane receptor	Activated	2.409	bias	8.55e-07	CCL2,CCL5,CD40,CXCL10,FCGR3A/FCGR3B,GBP2,ICAM1,ISG15,ISG20,PECAM1,RASGRP1,SLC2A6,STAT1,XAF1	572 (17)
YTHDF1	-0.098	other		-0.768		8.58e-07	ACTA2,CCL19,CCL2,CCL5,CD8A,CTSA,CTSZ,CXCL10,CXCL16,FN1,NLRP1,PKM,PRF1,SORT1,TGFBR2	447 (7)
MSC	-0.504	transcription regulator		0.434		8.58e-07	ASB2,CCL2,CD79A,EPSTI1,FCRL2,FCRL5,FLI1,HAVCR2,IFI27,IL32,JCHAIN,PAG1,POU2F2,SELL,XAF1	154 (6)
emodin		chemical drug	Inhibited	-2.764		8.58e-07	BCL2,CDKN1A,CSF1R,CXCL10,FN1,HLA-DOA,HSPA5,ICAM1,IRF4,MKI67,MMP9,MRC1,SOD2,TLR4,VCAM1	566 (21)
gemcitabine		chemical drug		-0.642		8.65e-07	BCL2,BTG2,CCNB1,CD44,CD47,CDKN1A,CDKN1B,ERAP2,ETS1,HLA-DRA,HMOX1,IL32,LDHA,MDK,MMP9,NOTCH1,PKM,SLC2A1,SQSTM1	549 (17)
rottlerin		chemical drug	Inhibited	-3.176	bias	8.71e-07	ABCA1,APOBEC3G,ATP6AP2,BIRC3,CCND3,CDKN1A,CIITA,COL1A1,COL3A1,HMOX1,ICAM1,IL32,MMP9,PRKCD,TJP1,VCAM1,ZFP36	457 (20)
N-Ac-Leu-Leu-norleucinal		chemical - protease inhibitor		-0.654		8.71e-07	ABCA1,APP,ATF4,CAV1,CCL2,CCNB1,CDKN1A,CDKN1B,HLA-A,HLA-B,HLA-C,ICAM1,LAMP1,SCARB1,SREBF2,SYK,TGFBR2	651 (22)
lipofermata		chemical reagent		-0.963		8.72e-07	ACTA2,ATF4,BCL2,CALR,CCN2,FGF2,FN1,HSPA5,TGFB1,XBP1
geranylgeranyl pyrophosphate		chemical - endogenous mammalian		-1.019		8.72e-07	ABCA1,APP,CCL2,CDKN1B,ICAM1,KLF2,MMP9,SCARB1,TSC22D3,VCAM1	531 (23)
TICAM1	0.13	other	Activated	4.654	bias	9.77e-07	ACSL1,BCL3,CASP4,CCL2,CCL5,CD40,CFLAR,CXCL10,CXCL11,CXCL13,DUSP1,ICAM1,IL15RA,IL18BP,IRF1,ISG15,ISG20,MKI67,NFKB1,PILRA,TFEC,TNFAIP3,TNFSF10,VCAM1	428 (19)
miR-9-5p (and other miRNAs w/seed CUUUGGU)		mature microRNA		-1.249	bias	9.83e-07	ACTA2,ALDOC,BACE1,CD44,COL1A1,COL4A1,FN1,FOXO1,JAK3,NFKB1,PDGFRB,PFKFB3,PGK1,PKM,UQCRC1,ZFP36	566 (13)
Srgn		other	Activated	3.606	bias	1.01e-06	CD3D,CD68,CD8A,CXCL13,FCMR,ITGAX,JCHAIN,LYZ,MMP9,MZB1,POU2AF1,S100A9,TBC1D10C
tributyrin		chemical drug	Activated	2.402	bias	1.06e-06	ADM,ATP2A3,BIRC3,CCL2,CCN2,CDKN1A,DAPP1,DUSP1,ETS1,GBP1,HSPA5,ID2,SNAPC1,SOD2,TNFAIP3
LRP1	0.415	transmembrane receptor		-0.813		1.06e-06	APP,C1R,C1S,CD14,CD68,COL3A1,CTSD,GLI2,MMP9,PDGFRB,SERPING1,SLC2A3,SMO,SOX9,SQSTM1	597 (20)
MFSD2A	-0.087	transporter		-0.877	bias	1.08e-06	ALDOC,COL1A1,CXCL16,FADS2,HK2,IDH1,MMP14,SREBF2,TGFB1,TGFBI,VCAM1	310 (7)
THBS4	0.053	other	Activated	2.502		1.08e-06	ATF4,CALR,CD40,COL3A1,CXCL10,HSPA5,ICAM1,MMP24,PECAM1,TNC,VCAM1	599 (21)
ZC3H11A	0.141	other		0	bias	1.08e-06	APOE,COL4A1,COL4A2,DARS1,FN1,FUCA1,GPC4,IDH1,LDHA,MDK,MTA1,PFKP,SDC1,UBE2L6
HOXC6	0.172	transcription regulator		0.213		1.1e-06	BCL2,CARD8,CASP1,COL23A1,CYRIA,DCN,ERRFI1,RUNX1,SLC1A3,TARP,VCAM1,ZBTB7C
Notch		group		0.837		1.11e-06	ABLIM1,ACTA2,ADAM15,ADM,CCL19,CCND3,CDKN1A,DUSP1,EPCAM,FLT4,GZMA,HEY1,ID2,IDH1,MEX3A,NCF1,NOTCH1,PIK3AP1,PIK3IP1,PLD4,SKAP2,SVIP,TBXT,ZEB2	610 (21)
MAFA	-0.702	transcription regulator				1.11e-06	ADCY7,BCL2,CD53,CD68,CDKN1A,CTSB,CXCR6,EDAR,ENG,FGF2,FOXO1,ICAM1,ID2,IGFBP5,IGHM,IL2RB,JCHAIN,LAMB1,LGALS3,MID1,PLCB2,PRKCD,SNX31,TBX3	572 (13)
mibolerone		chemical drug		0.273		1.15e-06	ACSL1,C4A/C4B,CALR,CD74,COL1A1,COL6A3,DHRS3,FHL1,FKBP1A,FOSL2,GADD45G,GPC3,HLA-DQA1,HLA-E,HSPA5,MAN2A1,PGK1,PRKCH,SPARCL1,TGFBI,TOP2A,UCP2,UFM1
Y 27632		chemical drug	Inhibited	-2.562		1.24e-06	ACTA2,ADA,ALPL,BMP4,CCL2,CCN2,CD44,CDKN1A,CXCL10,DPYSL2,ICAM1,MMP9,SKP2,SOX9,TAGLN2,TGFB1,TJP1,VCAM1	575 (21)
phorbol esters		chemical - other	Activated	2.692	bias	1.24e-06	ANXA1,APP,B2M,CD44,DUSP1,DUSP2,HK2,IL2RA,JUNB,MMP9,NFKB1,ODC1,PRKCB,PTGDS,SOD2,TGFB1,TIMP1,TNFSF10	636 (18)
FAM3B	-0.185	cytokine				1.27e-06	CASP4,CAV1,CDKN1A,DCN,FN1,IGFBP4,LDHA,LGALS1,RNASE1	352 (7)
Pde4		group		0.429		1.27e-06	CCL2,CD14,CD163,CD40,CDKN1A,COL1A1,FN1,ICAM1,IL2RA	475 (21)
EPHX2	0.646	enzyme		0.327		1.27e-06	ACTA2,APP,CCL2,HEY1,HSPA5,ICAM1,NOTCH1,VCAM1,XBP1	485 (19)
ITGA11	0.549	other	Activated	2.959	bias	1.27e-06	ACTA2,CCN2,COL1A1,FN1,MMP14,PDGFRB,TGFB1,TIMP1,TNC	402 (7)
PARP9	0.798	enzyme	Activated	2.183	bias	1.27e-06	CD74,HLA-DQA1,HLA-DQB1,HLA-E,IRF1,IRF2,ISG15,SP110,STAT1	356 (14)
estrogen		chemical drug		1.363	bias	1.33e-06	ABCA1,APOE,BCL2,BCL3,CCL2,CCN2,CDKN1A,CDKN1B,COL14A1,COL1A1,COL3A1,COL4A2,COMT,CTSD,CYBB,DUSP1,EGFR,EPAS1,FN1,FTH1,HSPH1,ICAM1,IGFBP2,IGFBP4,IGFBP5,JUNB,LGALS1,MUC1,PTGDS,SCARB1,SCX,SKP2,STAT1,STAT5A,TOP2A,XBP1,ZFP36	610 (18)
HNF4A	0.353	transcription regulator	Activated	3.997		1.34e-06	AAMDC,ABCA6,ACSL1,ACTA2,ACTR1A,ACTR3,ADCY7,ALDH1A1,APOC1,APOE,APP,ARG2,ARHGAP35,ARL4C,ASAH1,ASNS,ATF4,ATF6B,ATOX1,B2M,BACE1,BTG1,C1S,C4A/C4B,CACNA2D2,CAV1,CBR3,CCL14,CCNB1,CDCA7L,CDKN1A,CDKN1B,CHI3L1,CNFN,CNN3,CSK,CTAG1A/CTAG1B,CTSA,CTSB,CTSZ,CXADR,DDX41,DEPP1,DIS3,DTX3L,DUSP6,ELMO1,EPCAM,FBP1,FGF13,FHL1,FLNB,FOSL2,FOXO1,FTH1,FURIN,FZD3,GADD45G,GBF1,GHITM,GIP,GNS,GOLIM4,GSTK1,GSTO1,H2AC12,H2AC7,H…	680 (23)
verteporfin		chemical drug	Inhibited	-2.66	bias	1.35e-06	ACTA2,CCN2,CCNB1,CDKN1A,COL1A1,COL3A1,COL4A1,EGFR,FN1,MKI67,MMP9,PECAM1,SOX9,TGFB1	631 (22)
GNAS	0.301	enzyme		1.095		1.4e-06	ADD3,ALPL,BEND5,CCL2,CIITA,CXCL10,CYTIP,FOSL2,FYN,GADD45G,GLI2,GRN,IL2RA,INPP5D,LITAF,LMO2,MPEG1,NRP1,PRDX6,PRKCB,PTCH2,RNASE6,SLA,SYK,SYNGR2,TNFRSF1B,TUBB2B	345 (13)
FGFR2	0.125	kinase	Activated	2.154		1.41e-06	B4GALNT4,BCL2,BMP4,CDKN1A,CITED1,COL1A1,COL3A1,COL4A1,COL4A2,CTSC,CTSH,DAB2,DRAM1,FN1,GLIPR1,ICAM1,ID2,LAMB1,LGALS2,MAGEA3/MAGEA6,MYO1F,NOTCH1,TFEC,VCAM1	619 (22)
ADAM12	-0.16	peptidase		-0.139		1.44e-06	CCN2,CDKN1B,COL4A2,COL6A3,DCN,EGFR,IGFBP5,JUNB,LUM,MGP,RBL2,S100A1,SFRP2,SPARCL1,TGFBI,VWF	562 (17)
MHC II		group				1.45e-06	CD53,CD74,CTSS,DDX5,FTH1,HLA-DQA1,HLA-DQB1,IGKC,JCHAIN,RGS1,TAGAP,ZFP36
PBRM1	-0.032	other	Activated	2.331		1.45e-06	ALDOC,APOL3,CCL2,CCL5,CCNB1,CDKN1A,CXCL10,IGFBP4,NCEH1,SOX9,TMEM132A,TNFAIP3	428 (7)
ACOD1	-0.056	enzyme		-1.286		1.47e-06	AIF1,CCL5,CD40,CXCL10,ICAM1,ISG15,MRC1,RNF213,TAP1,TGM2,TNFAIP3	380 (13)
SMARCB1	0.159	transcription regulator		1.683		1.48e-06	A2M,ACSL1,ADD3,BICD1,BMP4,BNIP3,BNIP3L,BTG1,C4A/C4B,CD44,CDKN1A,COL14A1,COL1A1,CSF1,DNMT3L,DOCK8,FBP1,FCGR1A,FZD7,GFI1,GPC3,HEY1,IGFBP2,IL15RA,NEO1,S100A1,SKP2,SOX9,SYCE1,SYCP3	635 (20)
SP110	1.145	transcription regulator	Inhibited	-2.294		1.48e-06	BCL3,BMP4,BST2,CD3E,CD74,CTSB,CXCL10,CXCL11,ETS1,GRN,HDAC2,IFI27,IRF9,NFATC2,P2RX7,SERPINA1,SQSTM1,STAT1,STAT5A,TBX3,TIMP1,TRIM5,TXNIP
PF4	-0.178	cytokine	Activated	2.411		1.49e-06	ACTA2,BIRC3,CCL2,CDKN1A,CPM,EPSTI1,ETV4,FLI1,FN1,ICAM1,IRF1,ISG15,LY75,SOD2,STAT1,TGFB1,TNFAIP3	592 (19)
RUNX2	0.547	transcription regulator		0.96		1.52e-06	ACTA2,ALPL,BCL2,C4A/C4B,CDKN1A,CDKN1B,CIITA,COL1A1,FN1,GFI1,HTRA1,ITGAL,LGALS3,LUM,MKI67,MMP14,PTGDS,RUNX1,SELPLG,SOX9,TIMP1,TLN1	638 (25)
FBXO42	-0.226	other	Activated	2.425	bias	1.55e-06	CCL5,CSF1,ICAM1,MMP9,STAT1,VCAM1	297 (7)
setanaxib		chemical drug		0.346	bias	1.55e-06	ACTA2,CD44,HK2,LDHA,SLC2A1,XBP1	254 (7)
VDR	0.302	transcription regulator		1.918		1.57e-06	ACE,ACTA2,BCL2,CAMP,CCNB1,CCND3,CD14,CD44,CDC20,CDKN1A,COL1A1,COL4A1,COL4A2,CSF1,CXCL10,EGFR,GADD45G,GNAI2,HK2,ICAM1,IGFBP5,ISG15,ITGB7,LBH,LGALS1,NUPR1,ODC1,S100A9,SERPINA1,SERPINB6,SLC7A7,TJP1,TXNIP,UCP2,VASP	671 (21)
FZD8	-0.113	G-protein coupled receptor	Activated	2.104		1.58e-06	ACTA2,BMP4,CCN2,COL1A1,FN1,GATA4,IGFBP5,TJP1	560 (16)
RAF1	-0.056	kinase	Activated	2.6	bias	1.63e-06	ANXA1,AP2B1,BCL2,BTG1,CCL19,CD37,CD44,CD74,CDKN1A,CDKN1B,CTSH,CTSL,DHRS3,DUSP2,DUSP6,GRN,HMGB3,LDHA,MGLL,MKI67,MMP9,NFKB1,NINJ1,RGS1,SDC1,TGM2,TIMP1,TUBA4A,TXNIP,VASH1	589 (19)
UBR5	-0.01	enzyme		1.648		1.69e-06	BATF,CD163,CD27,CD40,CDKN1A,CFH,CXCL10,CXCR6,FLT4,IRF1,ISG15,NRP1,PMAIP1,STAT1	656 (24)
POU2F1	-0.23	transcription regulator				1.75e-06	A2M,ACSL1,CD79A,CSF1R,GBP2,GSTK1,H2BC21,HLA-DRA,ICAM1,IDH1,IGKC,NFKB1,NXN,PTGDS,SELENOP,SERPING1,TLR4,TNFAIP3,TNFRSF14,VCAM1,VWF	456 (7)
CLDN7	-0.225	other		0.828		1.75e-06	ABLIM1,APOE,ARHGDIB,C1S,CBX2,CCN2,CD68,CLIP4,FOLR3,H2AC20,HLA-B,IGFBP7,LGALS3,MMP9,MUC1,PLAAT3,PRSS23,TINAGL1,TJP1,UBE2L6,ZCCHC14	311 (7)
chrysotile asbestos		chemical toxicant	Activated	2.352	bias	1.81e-06	CDC20,CTSS,CTSZ,DNAJC3,GCLC,HSPA5,ITGAX,JCHAIN,MMP12,TIMP1	419 (9)
PPARGC1A	0.19	transcription regulator		-0.922		1.82e-06	A2M,ABCA1,BMP4,BNIP3,CACNA2D2,CCN2,CD40,CD68,CDKN1A,CFH,COL6A3,CPXM1,CTSA,CTSC,CXCL10,DCN,EBF2,EGFR,ELMO1,EMILIN2,ENO1,EPAS1,GDF11,HK2,HMOX1,ICAM1,IGFBP5,IGFBP7,LAMA4,LAMB1,LDHA,LIPA,LUM,NCEH1,NFKB1,NR1H3,ODC1,PDIA5,PDPN,PLA2G7,PMAIP1,S100A1,SCARB1,SCO2,SOD2,SPARCL1,STAT1,TIMP1,TNFSF10,UCP2,VAMP2,VCAM1,XBP1	576 (18)
PSEN2	-0.192	peptidase		-0.598		1.89e-06	ACSL1,ANXA6,APP,BCL2,C1QA,C1QB,CD74,CTSC,CTSS,CTSZ,CYTIP,EGFR,GDF11,HLA-E,NOTCH1,PDGFRB,PSTPIP1,SLC38A2,STAB1	628 (19)
CSF1R	0.939	kinase	Activated	2.164	bias	1.9e-06	CD163,CDKN1A,CDKN1B,CSF1,CSF1R,HMOX1,JUNB,MMP9,MRC1,NR1H3,SPI1,VCAM1	564 (17)
LAMA4	-0.613	enzyme	Inhibited	-2.8	bias	1.91e-06	C12orf57,CAST,CAV1,CDKN1A,COL3A1,COL6A3,COMT,CXCL16,EGFR,FN1,GGT5,GSTK1,IDH1,ITGA4,JAK3,LAMB1,MGST1,NOTCH1,PLXND1,RNF6,SIPA1,TGFBR2,TMEM268,TNFRSF14,TNFRSF1B,VASP	361 (7)
homocysteine		chemical - endogenous mammalian	Activated	2.945		1.98e-06	ASNS,ATF4,BCL2,CCL2,CCL5,CDKN1A,CXCL10,FADS2,FGF2,FOSL2,GGT1,HERPUD1,HMOX1,HSPA5,PKM,PMAIP1,SREBF2,TIMP1,VCAM1,XBP1	640 (24)
NR4A1	0.31	ligand-dependent nuclear receptor		1.978		1.98e-06	ACTA2,ADM,ALDOA,APOE,BCL2,CCL5,CCN2,CDKN1B,COL1A1,CSF1,CST7,EGFR,ENO1,EPCAM,FBP1,FN1,GPI,HCAR1,HK2,HMOX1,ICAM1,IL2RA,MAFA,MMP9,PGK1,PGM1,PPA1,PTGDS,RASSF4,SLC37A2,SUCLA2,TAGLN2,TJP1,TNFSF10,TXNDC5,UCP2,VCAM1	591 (22)
IKZF2	0.206	transcription regulator	Inhibited	-3.317	bias	2e-06	BATF,CD2,CD53,GZMA,HLA-E,ICAM1,IKZF3,IL10RA,IRF1,IRF4,LAG3
miR-199a-5p (and other miRNAs w/seed CCAGUGU)		mature microRNA	Inhibited	-2.333	bias	2.09e-06	ACTG2,APOL1,BCAM,BGN,CDKN1A,COL1A1,COL4A1,DCN,ETS1,FN1,IFI27,ISG15,KLF2,NECTIN1,NFKB1,TGFBR2	381 (7)
ETS2	0.157	transcription regulator	Activated	2.578	bias	2.09e-06	BMP4,CD79A,CDKN1A,CSF1R,CTSB,DUSP6,HMOX1,ICAM1,IL2RA,JUNB,LYZ,MMP9,PLAAT3,SYK,TFEC,TGFBR2	670 (25)
BNIP3L	-0.662	other		0.845		2.1e-06	BLNK,CCND3,CD47,CST3,HK2,IL2RB,LTB,PDGFRB,PFKFB3,PKM,PTK2B,SYK,TGFB1,TOP2A
Cdc42		enzyme		0.962		2.1e-06	ACTA2,APP,CASP1,CCN2,CDC20,CSF1,CTSA,CTSB,CTSD,CTSH,CTSS,CTSZ,FGF2,GFI1,LAMP1,SDC1,SPI1	574 (19)
testosterone		chemical - endogenous mammalian		0.047		2.2e-06	A2M,ACSL1,ALDOA,ANXA1,ARG2,BCL2,BCL3,BGN,BMP4,CAST,CAV1,CDKN1A,CDKN1B,COL3A1,CTSD,DCN,DDX3Y,EGFR,FGFR3,FN1,FOSL2,FOXO1,GGT1,GIP,HSPA1A/HSPA1B,HSPA5,IGFBP5,LGALS1,MGST1,MTA2,ODC1,PRKCB,RPL21,SDC1,SLC38A5,SOD2,SYK,TAP2,TARP,TBXAS1,TGFBR2,TLR4,TOP2A,VCAM1,XBP1	735 (20)
SREBF2	0.725	transcription regulator		-1.762		2.28e-06	ABCA1,ACSL1,ALDOC,BHLHE40,BMP4,CCN2,CDKN1A,FADS2,GLI2,HLA-A,HLA-B,HLA-C,ICAM1,IDH1,IRF1,LIPA,SREBF2,TAP1,TAP2,VCAM1	657 (19)
N-hydroxy-N'-(4-butyl-2-methylphenyl)formamidine		chemical reagent		-1.432	bias	2.31e-06	ABCA1,CYBB,FN1,MMP9,NCF1	319 (7)
PRKCB	1.05	kinase		1.025		2.38e-06	APP,CD40,CDKN1A,FGF2,FN1,FOXO1,ICAM1,MMP9,PFKFB3,PRKCB,PRKCD,SOD2,TCIRG1,TGFB1,TGFBR2	525 (21)
sorafenib		chemical drug		-1.66		2.38e-06	ACTA2,ATF4,ATF5,CCL5,CCND3,CFLAR,COL1A1,CXCL10,CXCL9,EPCAM,HK2,HSPA5,IL2RA,LDHA,SLC2A1	589 (18)
calphostin C		chemical drug	Inhibited	-2.789	bias	2.38e-06	ACTA2,APOBEC3G,BCL2,CCL2,CDKN1A,DUSP1,ETS1,HSPA5,ICAM1,KIT,MMP9,POU2F2,SCARB1,SLC2A1,SOD2	528 (18)
BMP7	-0.144	growth factor		-0.402		2.47e-06	ACSL1,ACTA2,ADGRL2,BMP4,CCL2,CD44,CDKN1A,COL1A1,CSRP2,DUSP1,EGFR,EPCAM,FN1,FZD7,GDF3,GLUL,GRB2,ICAM1,ID2,IGFBP4,IGFBP5,MMP9,MYADM,MYO1C,PDGFRB,S100A4,SCTR,TGFB1,TIMP1,TMEM132A,ZEB2	526 (22)
lipid A		chemical toxicant	Activated	3.293	bias	2.47e-06	ABCA1,CCL2,CCL5,CD14,CD40,CXCL10,FCGR1A,LYN,PRKCD,PTPRC,SYK,VASP	527 (17)
thymoquinone		chemical drug		1.188		2.47e-06	BCL2,CASP1,CD14,CDKN1A,CDKN1B,COL1A1,COL3A1,HMOX1,MMP9,PKM,TLR4,TNFSF10	598 (16)
ARL6IP1	-0.343	other	Inhibited	-2.331		2.47e-06	AIF1,CD163,CD40,CSF1,CXCL13,GBP2,HLA-A,HLA-E,HMOX1,ICAM1,SOD2,TIMP1
ATP2B2	-0.075	transporter		1.155		2.47e-06	A2M,BCL2,CALR,CBR3,CDKN1A,HSPA5,IGFBP5,KIT,MMP14,NUPR1,UBD,XBP1	494 (15)
baicalein		chemical drug		-0.985		2.47e-06	APOE,BCL2,CCL2,CCNB1,CCND3,CYBB,HMOX1,ICAM1,PRDX6,PTPN6,RBL2,VCAM1	417 (17)
TGFB2-AS1		other		-1.546	bias	2.5e-06	ADAM15,ALDH1A1,BATF,BCL2,CTSB,CTSH,FHL2,GATA4,GMFG,JAK3,LUM,MGP,RAMP1,SELENOP,SPANXB1 (includes others),WNT2B	467 (7)
isotretinoin		biologic drug		1.906	bias	2.5e-06	ABCA1,BCL2,CCL2,CDKN1A,CDKN1B,IRF1,MMP9,ODC1,PLAAT4,PSMB10,RARRES1,S100A9,SKP2,TNFAIP2,TNFSF10,VCAM1	669 (22)
RAC1	0.259	enzyme	Activated	2.777		2.54e-06	ACP5,ACTA2,CCN2,CD44,CIITA,DPYSL2,DUSP1,EPCAM,FGF2,FN1,FOXO1,HMOX1,ICAM1,MAFA,MMP14,MMP9,PROM1,SOD2,SOX9,STAT1,TGFB1,VCAM1	542 (19)
LAS1L	-0.173	other	Inhibited	-2.138		2.59e-06	ALDH3B1,ANGPTL4,BTG2,CDKN1A,CFLAR,DUSP6,INPP4B,MXD4,PEMT,PLA2G7,SLC1A3,SUSD2,WARS1,ZMAT3
ICAM1	1.17	transmembrane receptor		1.927	bias	2.59e-06	ACTA2,CCL5,COL4A1,HEY1,ICAM1,IL2RA,ITGA4,ITGAL,MMP9,NOTCH1,PROM1,TGFB1,VCAM1,ZEB2	624 (21)
APOA1	-0.099	transporter		-0.127		2.59e-06	ABCA1,APOE,APP,CAV1,CYBB,HSPA5,ICAM1,KLF2,SCARB1,SLC2A1,SOD2,TGFB1,TLR4,VCAM1	493 (19)
GAPDH		enzyme		-1.664		2.59e-06	ACE,CCL2,DUSP1,ENO1,ENPP1,FCER1G,GCLC,HLA-C,PRAME,SLC38A2,STAT1,TXNIP,UBE2L6,WARS1	579 (16)
verapamil		chemical drug		-1.311		2.59e-06	CD59,ENO1,FN1,HLA-A,HLA-B,HLA-C,HLA-DPA1,HLA-DRA,HLA-G,IL32,KCNC1,S100A6,TXNIP,VCAM1	724 (16)
PFKFB3	-0.774	kinase		1.362		2.6e-06	CCND3,CDKN1B,EPAS1,FGF2,ICAM1,PFKFB3,TGFB1,VCAM1	676 (20)
leuprolide		biologic drug		-0.88		2.6e-06	APP,BCL2,CFLAR,MMP14,MMP9,PEA15,TGFB1,TIMP1	505 (19)
bromodeoxyuridine		chemical drug	Activated	3.537	bias	2.65e-06	CSF1,CXCL10,IFI27,IGFBP4,IL7R,IRF1,IRF4,ISG15,PYHIN1,SP110,STAT1,TGFBI,TNFSF10	590 (20)
PEAR1	0.517	other	Inhibited	-2.496	bias	2.65e-06	ACTA2,COL1A1,COL3A1,COL4A1,COL4A2,COL6A3,COL7A1,FN1,IGFBP2,LGALS1,MMP14,TIMP1,TNC	429 (15)
deferasirox		chemical drug		0.777	bias	2.68e-06	CCND3,CD300A,FAM20C,ITGB2,KIT,LRRC25,LY75,PLD4,RGS1,SLC2A14,TNFSF10
SUMO3	0.229	other		-1.803		2.68e-06	APP,BACE1,CAV1,CD59,CXCL10,CXCL16,HLA-G,ISG15,MMP14,TAP1,TNC	624 (21)
lisinopril		biologic drug		0.515		2.68e-06	ACE,ARHGDIB,CAST,CYBB,GBP2,ITGB2,MMP9,PDGFRB,S100A6,S100A9,TGFB1
Ptprd		phosphatase		-1.89	bias	2.74e-06	A2M,CCL2,CDKN1A,GADD45G,IFI35,IGFBP5,PSMB9	447 (7)
SPTBN1	0.021	other	Activated	2.097	bias	2.74e-06	HK2,LDHA,MKI67,PFKFB3,PFKP,PKM,SLC2A1
THBS2	0.292	other	Inhibited	-2.584	bias	2.74e-06	ALDOA,HEY1,HK2,LDHA,PKM,SLC2A1,SLC2A3
TNPO3	-0.012	other		-1.134		2.74e-06	CD44,CD79A,CD8A,GZMA,IRF8,NOTCH1,POU2AF1
EFNB1	-0.488	other	Activated	2.391	bias	2.74e-06	ACTA2,BCL2,CFLAR,COL1A1,IL7R,SHB,TNC	536 (19)
PEMT	-0.619	enzyme		-0.973		2.74e-06	CD68,COL1A1,HERPUD1,HSPA5,PEMT,PTDSS1,TIMP1	531 (12)
GSK3368715		chemical drug		1.89	bias	2.74e-06	CCL5,CXCL10,GBP2,IGF2BP1,SELL,TMEM140,UBA7
diacylglycerol		chemical - endogenous mammalian				2.74e-06	IL2RA,ODC1,PRKCB,PRKCD,PRKCH,RASGRP1,UCP2	430 (12)
N,N-dimethylarginine		chemical - endogenous mammalian	Inhibited	-2.425		2.74e-06	ACTA2,APP,BCL2,CCN2,FN1,ICAM1,TJP1	448 (19)
growth factor		group		-1.387		2.74e-06	APP,BCL2,DUSP1,GLUL,IL7R,KLF2,SELL	620 (20)
Nr1h		group		-1.213		2.85e-06	ABCA1,ACE,ALDH1A1,APOC1,APOE,ARG2,BCL2,BCL3,CAV1,CCL2,CCL5,CD40,CSF1,CXCL10,FLT4,GGT5,HLA-DOA,ITGAL,LTB,SCARB1,SLC8A1,SP110,TAP1,TLR4	500 (21)
LDHB	0.096	enzyme	Activated	3		2.88e-06	ALDOC,ENO1,GPI,HK2,PFKFB3,PFKFB4,PGK1,PKM,TPI1
PTPN11	0.424	phosphatase	Inhibited	-3.104		3e-06	ABCA3,ACTR3,CD14,CD68,CDKN1A,CEP250,CSF1,CSF1R,CYBB,FCGR1A,FCGR3A/FCGR3B,ISG15,KIT,LYN,MMP12,MXD4,PDGFRB,TBXT,TNFRSF1B,ZMAT3	502 (21)
lactic acid		chemical - endogenous mammalian		0.638		3.12e-06	ARRDC3,CACNG4,CCL2,CCN2,COL3A1,CXCL10,ENTPD1,FN1,H1-0,H3-3A/H3-3B,HCAR1,HK2,HSPH1,IGFBP5,LDHA,MMP9,MRC1,ODC1,PFKP,PRF1,RBM3,SEL1L3,SLC16A1,SLC16A3,SOX9,SPARCL1,TMEM132A,TPI1	572 (20)
INSR	0.28	kinase		0.926		3.13e-06	ACSL1,ACTA2,ALDH1A1,ALPL,ARRDC3,ATP2A3,BMP4,C1QA,CCL2,CCN2,CDKN1A,CEBPZ,COL6A3,CORO1A,CTSB,DPPA4,DUSP1,FBP1,FHL1,FHL2,FURIN,GATA4,GIP,GRN,IDH1,IL10RA,IL2RA,JUNB,KIT,LCP1,LDB2,LGALS1,LHX1,LIN28A,LYZ,MMP12,MMP9,MPEG1,NR1H3,PEMT,PLAGL1,PSPC1,SCARB1,SELENOP,SEZ6L2,SFMBT2,SFRP2,SKAP2,SLAMF7,SLC27A4,SLC2A1,SLC2A3,SLC8A1,SREBF2,SUCLA2,TGFB1,UCP2,UQCRC1,VCAM1,ZFAND5	605 (21)
LEF1	0.481	transcription regulator		-1.86		3.14e-06	ACTA2,ANXA1,ARHGDIB,BCL2,CAV1,CCL5,CD44,CD79A,CDKN1A,CTLA4,DNMT3L,EMILIN2,FN1,GZMA,HLA-DQA1,ID2,IL7R,KHDC3L,LAG3,LYZ,MAPK12,MBNL3,MGLL,MZB1,NCF1,NR2F2,PCSK1N,PLA2G7,PRF1,PRKCH,RHOH,S100A4,SOX9,TBC1D4,TGFB1,TMEM176A,USP27X	628 (25)
SB-431542		chemical reagent		-1.825		3.25e-06	ACTA2,ADAM15,ADGRE5,BGN,BMP4,CCN2,CD14,CD44,CHST15,COL1A1,COL3A1,COL4A1,CXCL13,DDX5,FN1,FOLR2,ID2,IGFBP7,PECAM1,PKDCC,SLC38A5,TBXT,TGFB1,TIMP1,TJP1,TNFSF10	478 (21)
TSC22D3	1.051	transcription regulator		-0.291		3.32e-06	ANXA1,BCL2,CCL2,CCL5,CDKN1A,CDKN1B,COL1A1,DPPA4,DUSP1,ICAM1,IL2RA,LILRB4,NFKB1	475 (15)
tributyltin		chemical reagent		-0.466		3.38e-06	ABCA1,ACSL1,ANGPTL4,CCN2,COL1A1,COL3A1,DCN,DOCK8,EBF2,FN1,IDH1,ITGB7,LDHA,PDE1B,PDGFRB,SH2D3C,STAT1,SYNPO,TIGIT,TNC,UQCRC1	419 (15)
erlotinib		chemical drug		0.254		3.38e-06	BCL2,CCL2,CCL5,CD14,CD40,CYBB,EGFR,FGF2,FN1,HSPA5,ICAM1,IGFBP4,IGFBP7,MMP14,MMP9,NFKB1,SLC2A3,SOX9,TLR4,TNFRSF1B,XBP1	614 (17)
mir-34		microRNA		-0.233	bias	3.39e-06	ACTA2,ACTR1A,BCL2,BIRC3,BNIP3L,CD47,COL1A1,CSF1R,FN1,GNAI1,HEY1,HK2,LIN28A,MARCKS,MMP9,NOTCH1,PFKFB3,PFKP,PKM	608 (21)
COL18A1	-0.425	other		-1.698	bias	3.45e-06	ANTXR1,BCL2,CCL2,EFNB2,EGFR,ETS1,FGF2,FN1,HK2,ICAM1,ITGB2,JUNB,LDHA,NRP1,PECAM1,STAT1,VWF	557 (23)
SEMA7A	0.144	transmembrane receptor	Activated	2.53	bias	3.54e-06	CCN2,COL1A1,COL3A1,CTSB,CTSS,FGF2,FN1,NFKB1,TGFB1,TIMP1	469 (14)
PRKG1	0.146	kinase		-0.718		3.54e-06	ACTA2,BCL2,CCN2,CDKN1A,CDKN1B,COL1A1,COL3A1,FN1,TGFB1,VCAM1	559 (22)
RC3H2	0.096	enzyme		-1.571	bias	3.55e-06	CCL2,CCN2,CTLA4,ENG,FGF2,FGFR3,NRP1,PECAM1,SDC1,TGFB1,TNFRSF4	463 (9)
GJA1	-0.558	transporter		-0.889		3.55e-06	BMP4,CCL2,CD40,CDKN1A,CDKN1B,FGFR3,FOXO1,ICAM1,IL2RA,SKP2,TJP1	541 (20)
DHX9	-0.205	enzyme		1.65	bias	3.55e-06	APOE,BCL2,CCL5,CDKN1A,CXCL10,FN1,ID2,MMP9,RGS1,TGFBR2,XAF1	616 (20)
alvocidib		chemical drug		-1.078	bias	3.55e-06	AIF1,BCL2,BIRC3,CCL2,CCNB1,CCND3,CDKN1A,CDKN1B,CFLAR,EGFR,TBXT	589 (19)
ERG	-0.134	transcription regulator		1.791		3.69e-06	ABCA1,ABCC4,APOC1,ARHGEF6,BACE2,BIRC3,BMP4,CD59,COLGALT1,DOCK10,DOCK2,ELMO1,EPB41L3,ETS1,FHL1,FLNB,FYN,FZD5,GOLIM4,GRB2,H2BC18,HERPUD1,HMGB1,ICAM1,LAMB1,MMP9,MYO10,NPAS1,PECAM1,PLEK,POU2AF1,PTPN6,RASSF5,SIPA1,SLC8A1,SOGA1,SOX9,SREBF2,TGFBR2,TSC22D3,UPF3A,UTRN,VWF,WIPF1,WNT2B,ZNF385A	323 (7)
LINC01139		other	Inhibited	-2.449	bias	3.69e-06	ALDOA,ANGPTL4,BHLHE40,LDHA,PKM,SLC16A3	479 (12)
RECK	0.084	other		0		3.69e-06	CDKN1A,CDKN1B,EGFR,MMP9,NOTCH1,SKP2	658 (20)
cortistatin A		chemical reagent		0	bias	3.69e-06	BHLHE40,CDKN1B,FOSL2,GFI1,IRF1,IRF8
PRMT1	-0.472	enzyme		0.101	bias	3.84e-06	ACTA2,ARG2,BCL2,CDKN1A,CFLAR,COL1A1,COL3A1,CXCL10,CXCL11,CXCL16,CXCL9,EBF2,EGFR,FN1,FTH1,GCLC,LDHA,MGLL,MRC1,PKM,ZEB2	553 (20)
TMPRSS2-ERG		fusion gene/product		-1.091		3.84e-06	BEX2,CARD6,CBX2,CCNB1,COL27A1,CSAG1,CSAG2/CSAG3,CYBA,DHRS3,FRY,GNB4,HCAR1,LTB,MAGEA12,MMP9,NUPR1,PLXNA2,PRSS23,RNF144B,TGFBI,ZEB2
imiquimod		chemical drug	Activated	2.889	bias	3.85e-06	BTG2,CA9,CCL5,CD40,CDC20,CTSS,CXCL10,FLI1,FTH1,GATA4,HMOX1,ICAM1,ICAM3,IFI35,IL2RA,ISG15,ISG20,ITGB2,JUNB,MID1,POU2AF1,RNF213,S100A9,SELL,SOD2,STAT1,TGFB1,TNFSF10,TNKS,TXNDC5,XBP1	448 (19)
D-galactosamine		chemical - endogenous mammalian	Activated	3.392	bias	3.9e-06	BCL2,CASP1,CD14,CTSB,CXCL10,HMOX1,ICAM1,JUNB,SDC3,SOD2,TIMP1,TLR4,TNFSF10,VCAM1	546 (16)
HOXA10	0.802	transcription regulator		-1.335		4e-06	ADM,ALDH1A1,ALPL,APOE,ATF6B,CDKN1A,COL3A1,CYBB,EGFR,FCER1G,FN1,FZD5,GFI1,HLA-DQA1,HLA-DQB1,ID2,IGFBP5,LYZ,MAPK12,MFNG,NDRG2,PCP4,PDPN,PRKCD,PROM1,STK17B
IL11	0.016	cytokine		0.592		4.04e-06	A2M,ACTA2,BCL2,CCL5,CD40,DUSP6,ICAM1,IGFBP2,IGFBP5,IRF1,JUNB,MMP9,MUC1,PDPN,TIMP1,VCAM1,VWF	489 (18)
ISG15	0.608	other		-1.629		4.07e-06	CLIC2,COL14A1,COL1A1,COL7A1,CTSS,GCLC,HLA-A,HLA-B,HLA-C,LGALS3BP,TGM2,TIMP1	443 (8)
THRA	-0.199	ligand-dependent nuclear receptor		1.428		4.11e-06	ANGPTL4,APP,ATF4,BMP4,CCL2,CD44,CDKN1A,CDKN1B,CTSB,CTSD,CTSH,CXCL10,DOCK9,ENG,EPAS1,FGFR3,FURIN,HMOX1,IRF1,LAMP1,MAFA,NCF1,NCOA4,PROM1,SFRP2,SLC8A1,SQSTM1,SREBF2,TGFB1,UCP2	506 (20)
MOG	0.225	other	Activated	2.04	bias	4.14e-06	CCL5,CD40,CD44,CIITA,CTLA4,CXCL10,ICAM1,ITGAL,MKI67,MMP9,PECAM1,TGFB1,VCAM1	510 (15)
ADAM17	0.211	peptidase	Activated	2.183	bias	4.14e-06	CD163,CLIC1,COL3A1,DAZAP2,EFNB2,EGFR,ERRFI1,FN1,FURIN,GADD45G,HSPH1,IRF1,MRC1,NOTCH1,PEA15,SCARB1,SELL,SOX9,SQSTM1,STAT6,TBXT,TRIM5	665 (19)
adenosine		chemical - endogenous mammalian		-0.463		4.18e-06	BMP4,CCL5,FZD3,FZD5,HMOX1,HSPA5,ICAM1,IL2RA,ITGB2,KLRC4-KLRK1/KLRK1,MKI67,PMAIP1,TIMP1,TLR4,TXNIP	586 (18)
IgM		complex		-0.313		4.18e-06	BCL2,CD40,CD44,CDKN1A,CDKN1B,CFLAR,DUSP2,IL2RA,IRF4,NFKB1,RBL2,SAMSN1,TNFRSF14,XBP1,ZFP36L1	639 (23)
PDK1	-0.069	kinase		1.979	bias	4.18e-06	ACTA2,CCNB1,CDC20,FOXO1,GSTK1,HK2,ITK,LDHA,P2RX7,PAG1,SGPL1,STAT5A,TBC1D4,VASP,VAV1	620 (20)
deoxycorticosterone acetate		chemical drug	Activated	2.397		4.2e-06	ATP6AP2,CD68,COL1A1,COL3A1,CYBA,EGFR,TGFB1,TNC,VCAM1	265 (5)
ADAMTS12	0.1	peptidase	Inhibited	-2.138	bias	4.2e-06	CHI3L1,CXCL10,LGALS1,MGP,MID1,S100A6,S100A9,SOX9,TNFAIP2
IDH1	-0.664	enzyme				4.21e-06	ABCA1,APOE,ATF4,CAV1,CD47,EPAS1,FBP1,FN1,HERPUD1,KDM4B,KDM4C,NR1H3,PGK1,SLC2A1,SREBF2,ZEB2	624 (21)
NR1H4	-0.056	ligand-dependent nuclear receptor		-0.283		4.24e-06	ABCC4,ACSS1,ACTA2,APOE,BGN,CCL14,CCN2,COL14A1,COL1A1,COL3A1,CTSB,CTSC,CTSZ,FN1,HSPA5,IL32,LAMA4,LDHA,MAFA,NDRG2,PGM1,SCARB1,SDC1,SERPINA1,SQSTM1,SREBF2,TGFB1,TGFBI,TGM2,TIMP1,TPI1,TXNIP	621 (21)
KDM5B	-0.247	transcription regulator		-0.381		4.35e-06	ARL6IP5,CAV1,CCL14,CCN2,CCNB1,CDKN1B,FHL1,GATA4,ID2,IGF2BP1,IGFBP2,ISG15,IVNS1ABP,KIF2C,LGALS3BP,MCAM,MT1H,SOX9,STAT5A,TBXT,TGFB1,TOP2A,XBP1	524 (16)
EML4-ALK		fusion gene/product		1		4.35e-06	BCL2,CD44,CDKN1A,CDKN1B,COL3A1,DUSP1,DUSP6,EGFR,FGF13,IL15RA,IRF1,IRF4,JUNB,SERPINB6,SLC2A3,SP100,STAT6,TNFAIP3	465 (20)
C5	0.006	cytokine	Activated	3.61		4.36e-06	ACTA2,BCL2,CCL2,CCL5,CD59,CSF1,CXCL10,CYBB,EFNB2,FCGR1A,FN1,HSPA5,ICAM1,ITGB2,MMP9,NFKB1,TGFB1,TNFAIP2,TNFAIP3,VCAM1,ZFP36	474 (14)
HOXA9	-0.071	transcription regulator		1.571		4.43e-06	ADD3,ALDH1A1,BCL2,CCL2,CD93,CLIC2,CYBB,ENPP1,FCGRT,FZD5,GFI1,GNG10,ID2,IL7R,JUNB,KIT,LY86,LYN,LYZ,MAN2A1,MBNL1,PTPRC,PTPRCAP,RCBTB2,RGL1,TSC22D3	251 (7)
SOX11	-0.058	transcription regulator		0.263	bias	4.48e-06	BMP4,BST2,CAV1,CCL5,CD3E,CD52,FCMR,FCRL2,FCRL3,FGFR3,GPR34,HMGB3,IKZF3,ITGA4,LGALS9C,MEX3A,MS4A1,PAG1,RNF122,SKAP2,STAT1,TMSB15A,TNKS,TP53INP1,TSPAN6
caffeic acid phenethyl ester		chemical drug		-1.529	bias	4.49e-06	BCL2,BIRC3,CD44,CDKN1A,CDKN1B,CTSB,CXCL10,EGFR,FCGRT,FTH1,GNAI2,HMOX1,ICAM1,MKI67,MMP14,NFKB1,S100A6,TGFB1,VCAM1	585 (17)
MITF	0.221	transcription regulator	Activated	2.095	bias	4.6e-06	ACP5,ACSL1,APOE,ASAH1,BCL2,CCNB1,CD151,CD44,CDKN1A,COL1A1,FN1,GM2A,GPM6B,INPP4B,IRF4,ITGA4,IVNS1ABP,KIT,LGALS3,MGP,MICAL1,MMP14,PRF1,SCARB1,SDC1,SHTN1,SLC7A8,SORT1,SOX9,STX7,TBXT,TNFRSF14,TXNIP	602 (21)
PELP1	-0.702	other		-1		4.67e-06	ACTG2,ADA,ALDH3B1,ANGPTL4,ASNS,AUTS2,CDKN1A,CTSH,DAB2,DOCK11,EGFR,FGFR3,FUCA1,FYN,LCP1,MMP9,MRC1,MYADM,S100A9,SLC1A3,TCN2,TGM2	653 (22)
TRAPPC1	-0.237	other		1.668		4.73e-06	ATF4,BCL2,CALR,CDKN1A,DNAJC3,HERPUD1,HSPA1A/HSPA1B,HSPA5,IRF4,IRF8,MAN1C1,SEL1L,SSR3,SSR4,SVIP,UBE2G2,XBP1	338 (9)
OVA-8		chemical reagent				4.75e-06	ALDOA,ALDOC,ENO1,GPI,HK2,IL2RA,IL2RB,PFKP,PGK1,PRF1,SLC2A1,SLC2A3,TNFAIP3,TPI1
SPNS2	0.253	transporter		1.897	bias	4.83e-06	ALDOA,ALDOC,BNIP3,ENO1,GPI,HMOX1,MMP14,PGK1,PKM,PRDX6
CX3CL1	0.26	cytokine		1.211		4.87e-06	ATF4,CCL2,CD27,COL3A1,CSF1,CST7,EFNB2,EGFR,FGF2,GNB3,HMOX1,HSPA5,ICAM1,ID2,IL7R,LGALS3BP,LYZ,MMP9,PROM1,SALL1,SPON2,TGFB1,TIMP1	583 (21)
TIFA	0.245	other		1.937		4.9e-06	BCL2,CASP1,CCL2,CCL5,CXCL10,ICAM1,TNFAIP3	507 (18)
RFX5	0.299	transcription regulator		1.029		4.9e-06	B2M,CD74,COL1A1,HLA-B,HLA-DMB,HLA-DRA,HLA-DRB1
BMP2	-0.059	growth factor		1.299		4.91e-06	ACP5,ACTA2,ALPL,BCL2,BHLHE40,BMP4,CDKN1A,CDKN1B,COL1A1,CSF1,DPYSL2,EPHX2,ETS1,FGF2,FN1,FOXO1,FURIN,HEY1,ID2,IGFBP5,JUNB,MELTF,MMP9,NOTCH1,PLXNA2,SOX9,TBXT,TGM2,TIMP1,TOB1	620 (20)
NF-Y		complex		1.965	bias	4.97e-06	B2M,CCNB1,CDKN1B,COL1A1,FTH1,HLA-B,HLA-DRA,HSPA5,JUNB,PDGFRB,PKM,SHOX2,TGFBR2,TOP2A,VWF,XBP1
LCK	0.506	kinase		1.658	bias	5.01e-06	ABCA1,ANXA1,CD2,CD4,IL2RA,IL2RB,IRF1,ITGAL,ITGB2,MMP9,NR1H3,PLCG2,RUNX1,SCARB1,SKP2	580 (23)
FLI1	1.097	transcription regulator		0.259	bias	5.01e-06	CCL5,CCN2,CCND3,COL1A1,CSF1R,CXCL10,FLI1,ID2,IL2RA,INPP5D,LDHA,POLR1D,SRGN,TGFBR2,TNC	484 (18)
rotenone		chemical toxicant		-1.391		5.01e-06	ATF4,BIRC3,CFLAR,CYBB,GADD45G,HMOX1,HSPA5,MMP9,SELL,SLC16A1,SOD2,TIMP1,TXNIP,UCP2,VCAM1	603 (20)
NFATC1	0.187	transcription regulator	Activated	2.408	bias	5.11e-06	ACP5,BCL2,CD40,CD47,CDKN1B,COL1A1,CYBB,HMOX1,ICAM1,IL2RA,MAFA,PAG1,POU2AF1,SELL,SELPLG,SLAMF6,TNFSF10,UTRN,VCAM1,XBP1	647 (22)
CGAS	-0.438	enzyme	Activated	3.507	bias	5.14e-06	CCL5,CDKN1A,CXCL10,ERAP1,IFI27,IRF9,ISG15,MMP12,STAT1,STING1,TAP1,TAP2,TAPBP	397 (16)
zVAD-FMK		chemical - protease inhibitor		0.218		5.14e-06	ACSL1,BIRC3,CASP1,CCL2,CCND3,CD163,CD40,CDKN1A,CDKN1B,IL2RA,MRC1,PSMB9,VCAM1	585 (21)
herbimycin		chemical drug		-1.151		5.17e-06	ATP2A3,BCL2,CCN2,CCND3,CDKN1B,DUSP1,ICAM1,IL2RA,JUNB,MMP9,SIRPA,SOD2	597 (20)
Sb202190		chemical drug		-1.732	bias	5.26e-06	ACTA2,ANGPTL4,BCL2,CAMP,CCL2,CCN2,CCND3,CDKN1A,COL1A1,CXCL10,DDX5,FN1,HMOX1,HSPA5,ICAM1,JUNB,MMP9,RUNX1,SPI1,TYMP,VCAM1,VSIG4	512 (21)
SYVN1	-0.195	transporter		1.914	bias	5.45e-06	ABCC4,APP,BHLHE40,CD151,CD44,DAB2,DUSP1,HLA-A,HLA-C,IGHM,IGKC,IGLL1/IGLL5,IL7R,LGALS3BP,MCAM,MYOF,PTPRJ,SCARA3,SLC16A1,SLC2A1,SLC2A3,SLC43A2,SLC43A3
SALL4	-0.376	transcription regulator		0.143		5.51e-06	ABCA3,ANGPTL4,BTG2,CCND3,CD44,CD74,CDKN1B,CIITA,DPPA4,EFNB2,EPCAM,ETS1,FN1,FYB1,GLI2,HLA-DQB1,ID2,ISG20,ITK,LCP2,NOTCH1,TLN1,TNS1,UTRN,VASP	318 (7)
ATP		chemical - endogenous mammalian		1.422		5.58e-06	ACTA2,ADM,CASP1,CD14,CDKN1B,CXCL10,DUSP1,FOXO1,GCLC,ICAM1,IL2RA,ITGA4,NRP1,P2RX7,SELL,SOX9,SREBF2,TLR4,TNFRSF1B,TXNIP,VCAM1	673 (18)
FGF1	-0.159	growth factor		0.392		5.58e-06	APOE,CCN2,CD68,CDKN1A,CPXM1,DUSP6,FZD7,GADD45G,GCLC,HMOX1,ICAM1,ITGAX,LTB,MKI67,NOTCH1,NR1H3,ODC1,PECAM1,TGFB1,TGM2,VCAM1	687 (19)
CEBPD	0.407	transcription regulator		1.799	bias	5.58e-06	ASNS,ATF4,CCNB1,CD14,CDKN1A,CDKN1B,COL1A1,COL6A3,CSF1R,DEPP1,EGFR,FN1,GNG10,HK2,IGFBP5,ITGAX,SLC2A1,TGFB1,TLR8,TNC,XBP1	625 (21)
TXNIP	2.227	other		1.644		5.76e-06	ALDOA,CASP1,CDKN1A,CDKN1B,ENO1,ICAM1,IDH1,IL2RB,LDHA,NFKB1,PGK1,TJP1,TPI1,TXNIP	610 (22)
SHC1	0.495	other		-0.887		5.98e-06	BCL2,CCL19,CDKN1A,CDKN1B,CXCL10,CXCL13,FLI1,FTH1,ICAM1,KLF2,LILRB4,PLA2G2D,SOD2,SQSTM1,TFEC	582 (23)
Map3k7		kinase		1.255	bias	5.98e-06	BHLHE40,BMP4,CCL5,CXCL10,FGL2,IL15RA,ISG15,ISG20,MMP9,NFATC2,PROM1,RILPL1,S100A9,SOX9,VCAM1	557 (18)
NUMB	0.052	other		-0.404		6.01e-06	APP,BIRC3,CCNB1,CDKN1A,CFLAR,EGFR,HEY1,NOTCH1,PROM1	645 (19)
ECSIT	-0.045	transcription regulator	Activated	2.945	bias	6.01e-06	BCL3,CD44,CFLAR,HMOX1,JUNB,NFKB1,SOD2,STAT5A,TNFAIP3	389 (14)
NLRP3	-0.096	enzyme		0.398		6.09e-06	ACTA2,BCL2,CASP1,CASP4,CCL5,CCN2,CEBPZ,CXCL10,FN1,HLA-DQA1,HMOX1,IL17RA,IRF1,IRF4,MMP9,MRC1,P2RY13,RUNX1,SOD2,STAT1,TAP1,TGFB1,TIMP1	589 (16)
FBN1	0.179	other		-0.947		6.33e-06	ABCA1,BST2,C1R,C1S,CCN2,COL3A1,COL4A1,COL4A2,COL6A3,MMP9,PARP9,TGFB1,TGFBR2	662 (22)
CBL	0.069	transcription regulator	Inhibited	-2.264	bias	6.33e-06	BCL2,CD3E,CDKN1A,CFLAR,COL1A1,EGFR,FN1,HMOX1,IL17RA,LYN,SQSTM1,STAT1,VAV1	655 (21)
CD5	0.322	transmembrane receptor	Activated	2.145	bias	6.33e-06	BCL2,BCL3,CD4,CD52,CD72,ICAM1,IL2RA,IL2RG,SIPA1,STAT1,TGFB1,TLR8,UBE2D1	572 (21)
Ca2+		chemical - endogenous mammalian		0.695		6.35e-06	ACTA2,APP,BCL2,CALR,CCND3,CDKN1A,CDKN1B,COL1A1,DUSP1,EGFR,ENPP1,FGF2,FN1,FOSL2,GIP,HOMER1,HSPA5,ICAM1,IRF1,JUNB,MCAM,MGP,MMP9,NFATC2,NFKB1,ODC1,PRDX6,PRSS12,RNF152,S100A9,SCARB1,SREBF2,TBXT,TGFB1,TLR4,VCAM1	546 (18)
Lymphotoxin		complex	Activated	2.635	bias	6.38e-06	CCL19,CCL2,CCL5,CXCL10,CXCL13,ICAM1,POU2AF1,VCAM1	322 (14)
SESN2	0.105	enzyme		-0.815		6.38e-06	ACTA2,ATF4,BCL2,HK2,HSPA5,SCARB1,SYNPO,TGFB1	604 (20)
ST8SIA1	0.213	enzyme	Inhibited	-2.03		6.38e-06	C1QA,C1QB,C1QC,C4A/C4B,CDKN1A,CDKN1B,EGFR,MMP9	466 (15)
MDL 73811		chemical reagent	Activated	2.137		6.38e-06	APP,CDKN1A,FN1,IL32,LGALS3,LGALS3BP,SOD2,TGM2	421 (7)
RXRA	0.179	ligand-dependent nuclear receptor		-1.037		6.5e-06	ABCA1,ACSL1,ALDH1A1,APOE,APP,ARG2,ARL4C,ASNS,ATF4,C1QA,C4A/C4B,CCNB1,CCND3,CDKN1A,COL1A1,CTSB,CTSH,CTSS,CXCL10,DHRS3,ENG,FADS2,GADD45G,GCLC,GFI1,HMOX1,IL32,LYZ,MGP,MMP12,NEO1,NR1H3,NUPR1,PTGDS,RAMP2,S100A4,S100A6,SDC1,SEMA4D,SLC16A2,SLC22A7,SREBF2,TGFB1,TNFSF10,TOB1	517 (20)
CELA3B	-0.201	peptidase				6.52e-06	ADAM8,CXCL10,FOSL2,GATA4,JUNB,LGMN,MMP9,PXDN,RGS1,SLC7A3,TGFBI,TXNIP	315 (7)
SP4	0.163	transcription regulator		1.095	bias	6.52e-06	CCL2,CDKN1A,CDKN1B,EGFR,HSPA5,IL2RB,IL32,NFKB1,PRKCD,PTDSS1,SOD2,TNFSF10	303 (7)
TERC		other		0.16		6.52e-06	CASP1,CCL5,CDC20,CDKN1A,CDKN1B,EGFR,GPI,H1-0,MMP9,NUPR1,S100A9,TGFB1	624 (22)
2-bromoethylamine		chemical reagent	Activated	2.891	bias	6.52e-06	A2M,ANXA1,C4A/C4B,CD14,CD44,FXYD5,LGALS3,MRC1,RBM3,STING1,TIMP1,TMSB10/TMSB4X
CYP19A1	0.053	enzyme		1.103		6.75e-06	BACE1,BCL2,CD14,CD44,CD68,CDKN1B,CXCL10,EGFR,FGF2,GBP2,HLA-A,HLA-E,HOMER1,ITGAX,PPP1R9B,SCARB1,SOX9,TGFB1,TIMP1	517 (18)
FGFR1	-0.2	kinase		0.926		6.84e-06	BMP4,CDKN1A,COL1A1,COL3A1,COL4A1,CRISPLD2,DNAJC1,ENG,FGF2,FGFR3,FLNB,HK2,HSPA5,MKI67,MMP14,NOTCH1,NR1H3,POU2F2,PRDX6,TGFB1,TGFBI,TNC,XBP1,YARS1	606 (22)
SERPINB7	0.217	other		0.229		7.11e-06	C1R,CASP1,CCL2,CNFN,CPQ,CTSB,CTSC,CTSD,CTSH,CTSL,CTSZ,DPP7,GDF11,GNAI2,ICAM1,LGMN,MMP14,MMP9,NOTCH1,TGFB1,TNFAIP3
CDK9	0.358	kinase		1.549	bias	7.11e-06	BCL2,CCL5,CCNB1,CDKN1A,COL1A1,ELL2,H2AC6,H2BC5,HLA-DQA1,HLA-DRA,MMP9,ODC1,RUNX1,TGM2,TNFAIP3	612 (22)
PLAU	0.557	peptidase	Activated	2.578		7.11e-06	ACTA2,BACE1,CCL2,CCL5,EGFR,FCGR1A,FN1,HLA-DMA,HSPA5,ICAM1,IGFBP2,MMP12,MMP9,S100A9,SLC2A1	719 (20)
DKK1	-0.028	growth factor		-0.335		7.11e-06	ABCA1,ACTA2,APP,BACE1,BMP4,CD44,CDKN1A,COL1A1,EPCAM,FGF2,LBH,MMP9,SOX9,TBX3,TBXT	579 (21)
manganese		chemical - endogenous mammalian		-1.383		7.47e-06	BNIP3,CCL2,CDKN1A,COL3A1,FGFR3,GOLIM4,HEY1,HSPA1A/HSPA1B,HSPA5,ICAM1,NRBP2,P2RX7,PTK2B,SLC40A1,SOD2,TGFB1,TLR4	680 (23)
NXF1	0.023	other	Activated	2	bias	7.67e-06	CD44,ICAM3,ITGAL,SELL
miR-5586-5p (miRNAs w/seed AUCCAGC)		mature microRNA	Activated	2	bias	7.67e-06	HK2,LDHA,PGK1,SLC2A1
STX18	0.123	transporter		1.147	bias	7.71e-06	ADA,BCAM,BCL3,CADM1,CCN2,CDC20,CEP250,COL7A1,FLNB,HTRA1,ID2,IGFBP4,IL32,POLR3GL,SDC1,TGFB1,TGFBI,TNC,TOP2A
FBXW7	0.403	enzyme		-1.606		7.72e-06	APP,BCL2,CCN2,CDKN1B,COL1A1,COL3A1,GFI1,HEY1,HLA-DPA1,HLA-DRA,HMGB1,HSPH1,IDH1,LIPA,MGLL,NOTCH1,TGFB1,TLR4	618 (20)
NCOA3	0.324	transcription regulator		-0.015	bias	7.72e-06	BCL2,CCN2,CCNB1,CD44,CDKN1A,FGF2,HK2,HMOX1,ICAM1,IRF1,LDHA,LIN28A,MMP9,PGK1,PROM1,SLC16A3,SLC2A1,XBP1	574 (19)
TM4SF5	0.213	other	Inhibited	-2.449		7.76e-06	KLRC4-KLRK1/KLRK1,LAMP1,PRF1,SLAMF6,SLAMF7,TNFSF10	448 (7)
SENP1	0.151	peptidase		1.457		7.77e-06	CDH3,COL4A1,CTSD,CYBB,ENG,EPCAM,MMP14,MMP9,SDC1,SDC3,STAT5A,UCP2,XBP1	570 (19)
SIAH1	0.447	enzyme		-0.277	bias	7.77e-06	ARG2,CCNB1,CD68,CDKN1A,CTSB,CTSD,CXCL16,GADD45G,GLUL,ID2,LGALS3,MMP12,PLA2G7	631 (22)
methyl methanesulfonate		chemical toxicant	Activated	2.391	bias	7.77e-06	ATF4,BTG1,BTG2,CDKN1A,CTSD,GADD45G,HERPUD1,HPRT1,HSPA5,ISG20,NUPR1,TP53INP1,TRIM22	441 (7)
retinoid		chemical drug		1		7.85e-06	CDKN1A,CDKN1B,DUSP1,FOLR2,GTF3A,PLAAT4,TGFB1,TGFBI,TNFSF10,TRAF3,UBD	613 (22)
phenacetin		chemical drug	Activated	3.302	bias	7.85e-06	A2M,ANXA1,BIRC3,CD44,LGALS3,MRC1,PSMB8,RFTN1,TES,TIMP1,TMSB10/TMSB4X	393 (7)
NOTCH3	0.262	transcription regulator		1.664	bias	8.08e-06	ACTA2,BCL2,CDKN1A,CDKN1B,CFLAR,COL14A1,COL3A1,EPAS1,FN1,HEY1,ICAM1,ITGAX,MMP9,NOTCH1,PDGFRB,PROM1	617 (22)
OLR1	0.08	transmembrane receptor	Activated	3.271		8.17e-06	ACE,CCL2,CCN2,CD68,CYBA,CYBB,FN1,ICAM1,NCF1,TGFB1,TGFBR2,VCAM1	516 (18)
androgen		chemical drug		0.823		8.27e-06	BCL2,BMP4,BTG2,C4A/C4B,CALR,CCND3,CD44,CDKN1B,COL4A2,CTSB,CTSZ,CXCL13,ETS1,FGF2,GGT1,IGFBP2,IGFBP5,MMP9,PRKCB,PTPRC,RUNX1,SDC1,SFRP2,SKP2,SOX9	454 (19)
NREP	0.445	other		-1.082		8.32e-06	ACTA2,COL3A1,FGF2,MMP9,PDGFRB,TGFB1,TGFBR2	234 (7)
L-685,458		chemical - protease inhibitor		-0.706	bias	8.32e-06	APP,EFNB2,EGFR,HEY1,LAMP1,MMP9,NR2F2	620 (20)
CYLD-AS1		other	Activated	3.051		8.38e-06	CSF1,FTH1,GCLC,HMOX1,ICAM1,IRF1,IRF2,JUNB,LGALS3,MGST1,NFKB1,PRDX6,SQSTM1,TNFAIP2	134 (4)
GPER1	0.016	G-protein coupled receptor		0.463	bias	8.38e-06	ACTA2,ASAH1,BHLHE40,CCN2,CDKN1A,DUSP1,ERRFI1,HSPA5,NOTCH1,SFRP2,SLC2A1,TNFAIP3,USP19,ZFP36	730 (22)
NOD2	-0.156	other	Activated	3.545	bias	8.43e-06	ACSL1,CAMP,CCL2,CCL5,CD40,CXCL10,ICAM1,KLF2,MAP3K8,NFKB1,NR1H3,RASGRP1,SLC2A6,SOD2,TNFAIP3	472 (15)
CDK1	0.2	kinase		-0.475		8.44e-06	CDC20,CDKN1A,CDKN1B,CXCL10,H1-5,H4C16,SREBF2,TIMP1,XBP1	522 (20)
FDX1	0.349	transporter		-1.168		8.44e-06	BNIP3,DUSP1,FN1,HSPA1A/HSPA1B,HSPA5,ID2,SLC2A3,TUBA4A,TUBB4A
SCGB1A1	-0.178	cytokine	Inhibited	-2.104	bias	8.44e-06	CCL5,CDKN1A,COL4A1,FN1,ITGB2,MMP14,MMP9,S100A9,SELL	595 (18)
tranilast		chemical drug		-1.437		8.44e-06	CD40,CDKN1A,FOXO1,HSPA5,MAFA,NRP1,TGFB1,TXNIP,VCAM1	669 (23)
staurosporine		chemical drug		-1.049		8.47e-06	APP,BACE1,BCL2,BTG2,CD53,CDKN1A,CDKN1B,COL1A1,CREG1,EGFR,HMOX1,ICAM1,IGFBP5,ISG15,ITGB2,LILRB4,MMP9,NCF1,ODC1,SELL	534 (22)
okadaic acid		chemical toxicant		0.868		8.65e-06	ACE,ANXA1,APP,BNIP3,CCN2,CCND3,CYBB,ELF1,FOSL2,GNAI2,IRS4,JUNB,MAP3K8,MMP9,NR2F2,ODC1,SQSTM1	644 (22)
estradiol-17beta-benzoate		chemical reagent		-1.61		8.69e-06	ACE,ATOX1,BGN,C1QTNF4,CCDC85B,CD74,COL1A1,COL3A1,ENPP1,EPCAM,FOSL2,GLUL,HLA-A,HLA-DQA1,IGFBP2,JAK3,LAMB1,LUM,MGP,NECTIN1,PCP4,PCSK1N,PROCR,PTGDS,SDC1,SYT6,TGFB1,TYRO3
GATA2-AS1		other		-1.929		8.7e-06	BNIP3,BNIP3L,FLI1,FOXO1,HK2,LDHA,PECAM1,PGK1,PROCR,VWF
EOMES	0.346	transcription regulator		-1.245		8.78e-06	ACTA2,ADM,ANXA1,BCL2,CEMIP2,COL3A1,COL6A3,DNAJC15,GZMA,HOXA10,IL2RB,ITGA4,LHX1,PDPN,PRF1,TBXT,TGFBI,TNFSF10,TSHZ1	218 (7)
CAMP	1.183	other		1.229		8.78e-06	BCL2,CAMP,CCL2,CCL5,CSF1,CXCL10,CXCL13,FGF2,ICAM1,IRF8,ITGAX,ITGB2,NFKB1,PDGFRB,STAT1,TGFB1,TLR4,TNFAIP2,TNFAIP3	554 (14)
SOD2	0.903	enzyme		-0.376		8.87e-06	ACP5,BCL2,CCNB1,CDKN1A,GZMK,HMOX1,ID2,JDP2,MGAT1,MMP9,ODC1,PLAGL1,SOD2,SORT1,SPEG,TGFB1,TRIM14,UCP2	537 (18)
RAS		group		0.806	bias	9e-06	ARG2,B4GALT1,BCL2,BNIP3,CAV1,CCL2,CCN2,CCND3,CDKN1A,CDKN1B,CXCL10,FN1,GBP2,HMOX1,IRF1,MMP9,NFKB1,ODC1,SOD2,STAT1,TGM2	567 (18)
GCG	-0.121	other		-0.95		9e-06	ADD3,BCL2,BMP4,BTG2,CCL2,CCN2,CYBA,ELMO1,FN1,FOSL2,IGFBP4,NDRG2,ODC1,SCARB1,SLC2A1,SLC43A2,SORT1,SREBF2,TGFB1,TNS1,VCAM1	643 (22)
mir-181		microRNA	Inhibited	-2.575	bias	9.45e-06	ADM,APP,BCL2,CBX7,CD163,CDKN1A,DUSP6,ICAM1,IRF8,KLRC4-KLRK1/KLRK1,MMP14,NOTCH1,PRKCD,TGM2,VCAM1,ZEB2	529 (17)
LRP6	-0.141	transmembrane receptor		1.958		9.49e-06	ACTA2,ALDH1A1,APP,CAV1,CCN2,CD68,COL1A1,EPCAM,HK2,MMP14,MMP9,SLC2A3,TGFB1	618 (24)
USP18	-0.338	peptidase	Inhibited	-3.548	bias	9.49e-06	AIM2,CASP1,CCL4L1/CCL4L2,CCL5,CXCL10,IRF1,IRF9,ISG15,ISG20,NFKB1,STAT1,TNFAIP2,TNFSF10	536 (20)
lactosylceramide		chemical - endogenous mammalian	Activated	2.19	bias	9.56e-06	CCL5,CD40,CIITA,CXCL10,HLA-DQA1,ICAM1,PECAM1,VCAM1	526 (15)
TNFSF9	-0.134	cytokine	Activated	2.813	bias	9.56e-06	CD14,CD3E,CD4,CD8A,ICAM1,IL2RA,PTPRC,VCAM1	530 (13)
V-PYRRO/NO		chemical reagent	Inhibited	-2.813	bias	9.56e-06	CASP1,GZMA,HMOX1,ICAM1,NFKB1,TNFRSF1B,TNFSF10,TRAF3	315 (7)
SPARC	0.277	other		1.094		9.58e-06	ABCC4,ARG2,BHLHE40,CASP1,CCL19,CDH3,CIART,COL1A1,FN1,H3C4,ISG15,NOTCH1,PAG1,SOX9,STAT1,TBX3,TGFB1,TMEM45A,TRIM5,XAF1	639 (25)
MAP2K6	-0.016	kinase	Activated	2.542	bias	9.97e-06	ACP5,ACTA2,BCL2,BGN,CCL2,CD40,CDKN1A,CXCL10,CXCL9,IRF9,ISG15,MMP9,SLC1A3,STAT1,TNFSF10	620 (23)
IL6ST	0.085	transmembrane receptor		0.128		9.97e-06	A2M,AIM2,CASP1,CCL19,CD44,CSF1R,CXCL13,IRF1,JUNB,MAF,NOTCH1,STING1,TIMP1,TNFRSF1B,VCAM1	589 (15)
cytarabine		chemical drug	Activated	2.295	bias	1e-05	ADGRE5,BCL2,CCL5,CCNB1,CD180,CD40,CDKN1A,HLA-A,ICAM1,LTB,PRF1,TLR1,TOP2A,TP53INP1	527 (17)
FL3		chemical reagent	Inhibited	-2.72	bias	1e-05	BCL2,CD74,ETS1,IPO5,IRF4,LCP1,LDHA,LYN,NFKB1,S100A6,STAT6	339 (9)
vitamin K3		chemical drug		-0.242		1e-05	ATF4,BCL2,CD44,CFLAR,EPCAM,HK2,HMOX1,HSPA5,MKI67,MMP9,NUPR1	597 (23)
MAPK3	-0.254	kinase		1.949	bias	1.02e-05	ACE,B4GALT1,BCL2,BMP4,CDKN1A,COL3A1,FN1,FOSL2,FURIN,HLA-DQB1,HOMER1,IL2RA,JUNB,MMP9,NPTX2,SELL,SELPLG,TIMP1	580 (20)
ceruletide		biologic drug	Activated	3.301	bias	1.02e-05	ATF4,CDKN1B,CFLAR,CLIC1,DAZAP2,ERRFI1,FURIN,GADD45G,GRB2,HMOX1,HSPA5,HSPH1,IRF1,PEA15,SQSTM1,STAT6,TRIM5,XBP1	543 (16)
IFNA4	-0.217	cytokine	Activated	3.21	bias	1.02e-05	CXCL10,CXCL11,CXCL9,GBP2,GBP5,HLA-E,ISG15,JAML,LILRB4,MAP3K8,PIK3AP1,PLAAT4	567 (16)
candesartan		chemical drug		-1.877	bias	1.02e-05	ACE,ADM,COL3A1,ENG,FN1,FOSL2,ICAM1,MMP14,NCF1,PDGFRB,PPP3CB,TGFB1	632 (23)
PPARA	0.012	ligand-dependent nuclear receptor		-0.014		1.03e-05	ABCA1,ACSL1,ANGPTL4,APOE,APP,ASNS,BCL2,C1QA,C1QB,C1R,C1S,CA9,CCNB1,CDKN1A,CFH,CTSL,CYBA,CYBB,DECR2,ENTPD1,FADS2,GLUL,GSTK1,HLA-DQA1,HLA-E,HMOX1,IGFBP2,IGFBP5,KIF2C,MGLL,MGST1,MKI67,MMP9,NCF1,NFKB1,NR1H3,PLA2G7,PPA1,PRDX6,S100A9,SCARB1,SLC27A4,SREBF2,STING1,SYCP3,TJP1,TOP2A,UCP2,UQCRC1,VCAM1	579 (22)
arsenic trioxide		chemical drug		1.567		1.03e-05	ACTA2,ANAPC4,ATF4,ATP2C1,BCL2,BNIP3,BNIP3L,CALR,CCL2,CD44,CDKN1A,CFLAR,CST3,EPAS1,FN1,FTH1,GCLC,GGT1,GLI2,HMOX1,HSPA5,IRF1,LMO2,MAF,MED15,MMP9,MT1H,NCF1,NDUFA4L2,NDUFS5,NOTCH1,NR2F2,PPA1,PPIF,PTPRC,SREBF2,TCIRG1,TNFAIP3,XBP1	529 (16)
HDAC1	-0.021	enzyme		1.099		1.1e-05	BMP4,CCL5,CCNB1,CD27,CD4,CD44,CDKN1A,CDKN1B,COL1A1,CSF1R,DUSP1,EGFR,FN1,GFI1,GLUL,HLA-A,KLF2,LMO2,MMP9,MTA1,MYO1F,PFKFB3,PMAIP1,PTPN6,RBBP7,S100A9,SLC8A1,SOX9,SQSTM1,SYCE1,TGFBR2,TGM2,TNS1,TOP2A,TSC22D3	649 (27)
let-7a-5p (and other miRNAs w/seed GAGGUAG)		mature microRNA	Inhibited	-2.356	bias	1.11e-05	ACTA2,APP,CALCOCO2,CASP1,CEMIP2,COL1A1,COL27A1,COL3A1,COL4A1,COL4A2,FADS2,FN1,HMOX1,IGF2BP1,ITGA4,LIN28A,MMP9,NXN,PGRMC1,PXDN,RASSF2,S100A4,SLC1A4,SPCS3,TGFBR2,TLR4,TRIM71	503 (14)
indican		chemical - endogenous mammalian	Activated	2.47		1.15e-05	ACTA2,ATP6AP2,BNIP3,CA9,CCL2,CDKN1A,HMOX1,ICAM1,SLC2A1,TGFB1	504 (15)
ACKR3	0.188	G-protein coupled receptor		0.115		1.15e-05	ADM,BCL2,CCNB1,CCND3,CDKN1A,CFH,EGFR,IGFBP7,MMP14,VWF	598 (18)
TAB1	0.176	enzyme		-1.117		1.15e-05	BIRC3,CCL5,CDKN1A,CXCL10,GBP1,GBP2,MMP9,NFKB1,TNFSF10,XAF1	451 (16)
emapalumab		biologic drug		-1.897	bias	1.15e-05	ARPC5L,B2M,CACNA2D3,CXCL10,CXCL9,HLA-E,PGK1,SLC8A1,STAT1,TMSB10/TMSB4X
phenylbutazone		chemical drug	Activated	2.949	bias	1.15e-05	A2M,ANXA1,ASNS,C4A/C4B,CD44,FXYD5,LGALS3,MRC1,PSMB8,RBM3,STING1,TIMP1,TMSB10/TMSB4X	395 (7)
IHH	0.085	enzyme		-0.04		1.15e-05	ALDH1A1,ALPL,BMP4,CA9,CD163,CD72,COL27A1,CXCL10,ENO1,FGFR3,GPC3,GPR34,MRC1,NR2F2,PECAM1,SHOX2,SMO
mir-29		microRNA		-0.52	bias	1.16e-05	ACTA2,ANGPTL4,BACE1,BCL2,COL1A1,COL3A1,COL4A2,COL7A1,FN1,IL2RA,KIT,PDGFRB,SCARB1,SFRP2,SLC43A2,TCL1A,TNFAIP3,ZFP36L1	633 (21)
NS-398		chemical reagent		-1.937		1.16e-05	ALPL,ATP6AP2,BCL2,BTG2,CCL5,CCNB1,CD40,CDKN1A,CDKN1B,FGF2,ICAM1,IL2RA,MMP14,MMP9,PCDH7,PSMB8,PSMB9,S100A9	576 (17)
TRADD	0.117	other	Activated	3	bias	1.17e-05	CCL2,CXCL11,ICAM1,IRF1,MMP9,TNFAIP2,TNFAIP3,UBD,VCAM1	536 (20)
EPOR	0.149	transmembrane receptor				1.17e-05	CDKN1B,DNASE2,HMOX1,IGHG1,JUNB,SIGLEC1,SLC40A1,SPI1,VCAM1	389 (17)
tosylphenylalanyl chloromethyl ketone		chemical - protease inhibitor	Inhibited	-2.438	bias	1.17e-05	BCL2,BIRC3,CCL2,EPHX2,GCLC,ICAM1,PLCG2,PRF1,VCAM1	557 (18)
tyrphostin AG 1478		chemical drug		-1.29	bias	1.17e-05	ACE,CAV1,CCL2,CDKN1A,CDKN1B,EGFR,ICAM1,IRF1,MMP9,MUC1,NCF1,PLAGL1,RUNX1,SLC2A1,VCAM1	637 (20)
CDKN1B	-0.683	other		-1.231	bias	1.22e-05	ADGRE5,B2M,BCL2,BLNK,CCND3,CDKN1A,CDKN1B,FHL1,HSPA5,IGF2BP1,IL2RA,LGALS3,LHX1,MMP9,NFATC2,RUNX1,S100A9,SELENOP,SKP2,SOD2	684 (23)
GPX1	-0.135	enzyme	Inhibited	-3.108	bias	1.26e-05	ACTA2,BCL2,CCN2,CD14,CXCL10,CYBB,ICAM1,MMP9,PRDX6,SOD2,TNFSF10,VCAM1	553 (17)
pinometostat		chemical drug		0.905		1.28e-05	CDKN1A,CIITA,CST7,HLA-DPA1,HLA-DPB1,HLA-DRA,HLA-DRB1,MARCKS,NOTCH1,SLC8A1,XBP1	315 (7)
PRKN	-0.127	enzyme		-0.577		1.29e-05	ACTA2,CASP1,CCL2,CCNB1,CDKN1A,CTSB,EGFR,FN1,GATA4,ICAM1,IGFBP2,IGFBP4,IGFBP5,MMP14,MMP9,PRDX6,SQSTM1,TNFRSF1B,XBP1	661 (20)
SPP1	0.722	cytokine	Activated	2.371		1.32e-05	BCL2,CCL2,CCL5,CD163,CD44,CDC20,CDKN1A,COL1A1,EGFR,FN1,GATA4,HMOX1,ICAM1,MMP14,MMP9,MTA1,MTA2,NDRG2,NOTCH1,PLOD1,S100A4,S100A6,SOX9,SPARCL1,TGFB1,TGFBR2,TIMP1	601 (20)
1-methyl-4-phenyl-1,2,3,6-tetrahydropyridine		chemical toxicant	Activated	2.948		1.33e-05	AIF1,APP,BCL2,CASP1,CCL5,CSF1,CSF1R,CYBB,EPHX2,FGF2,HMOX1,HOMER1,PTPRC,SLC40A1,SOD2,SQSTM1,TLR4,TNFRSF1B	557 (15)
oxysterol		chemical - endogenous mammalian	Activated	2.579		1.35e-05	ABCA1,APOE,CAV1,CCL2,NR1H3,TGFB1,TIMP1	607 (20)
fenretinide		chemical drug		-0.415		1.38e-05	AP2M1,ATF4,BCL2,CFLAR,FYN,GRB2,HDAC2,IGFBP7,MKI67,MMP9,MUC1,PMAIP1,PRF1,RBL2,STAT1	453 (17)
S-nitroso-N-acetyl-DL-penicillamine		chemical reagent		0.914		1.4e-05	ADM,BCL2,BNIP3,CCL2,CCNB1,CDKN1A,ETV4,HMOX1,HSPA1A/HSPA1B,PMAIP1,SLC2A1,TGFB1,TIMP1	498 (16)
LPL	-0.196	enzyme		0		1.4e-05	ACTA2,BCL2,CCL2,CSF1,GBP1,ICAM1,ITGAX,SCARB1,SLC2A1,TGFB1,TIMP1,UCP2,VCAM1	569 (21)
MGA	0.131	transcription regulator		-1.941	bias	1.4e-05	ACE,ALDOC,BNIP3,BTG2,CXCL10,EPAS1,LGALS3BP,MGST1,P4HA2,SELENOP,SYCP3,TCN2,TGM2
ETS		group				1.4e-05	CHI3L1,DAB2,ENG,ICAM1,JAK3,LTB,TIMP1,VWF
NADPH oxidase		complex		1.823	bias	1.4e-05	CCL2,CYBB,EGFR,HMOX1,MMP12,MMP9,NCF1,VCAM1	451 (18)
ilomastat		chemical drug		1.287		1.4e-05	ACTA2,CCL2,CCL5,CXCL10,EGFR,MMP9,TGFB1,TJP1	628 (20)
lysophosphatidylcholine		chemical - other	Activated	2.91	bias	1.42e-05	ABCA1,ACSL1,CCL2,CCL5,CD74,CYBB,FADS2,GGT1,HLA-DMA,HLA-DRB1,HSPA5,ICAM1,IL2RA,MMP9,NAIP,SCARB1,SQSTM1,SREBF2,TGFB1,TLR4,TNFAIP3	615 (21)
TSLP	0.204	cytokine		1.992	bias	1.43e-05	ABCA1,CD40,CXCL9,ICAM1,IL2RA,IL32,LAMP1,MKI67,NFKB1,SELL,SQSTM1,STAT6,TGFB1,TIMP1	624 (21)
STIM1	0.342	ion channel		1.127		1.43e-05	ATF4,ATF5,CDKN1A,CDKN1B,FOXO1,GCLC,GSTO1,HMOX1,JUNB,KLF2,NFATC2,RPL21,SMO,TGFB1	583 (21)
Histone h4		group				1.44e-05	ADA,CCL5,CCND3,CD40,CDKN1A,CFLAR,CIITA,CXCL10,ICAM1,IL2RA,IRF1,KLF2,MMP9,NEURL1,PMAIP1,RASGRP1,SYNPO,TGFBR2,TNFAIP3,TNFRSF4,TNFSF10,VCAM1	588 (19)
DMD	0.174	other		-0.128		1.47e-05	BGN,BLNK,BTG2,C1QB,CDKN1A,CLIP4,COL23A1,COL3A1,CTSS,FTH1,FZD3,KCNC1,LRCH1,LYZ,MAP7,MPEG1,NDRG2,PKD1L1,PKM,RIPOR2,SELENOP,SERPINA1,SNTA1,SOCS4,SORT1,TBC1D4,TPI1,UTRN
DEPTOR	-0.412	other	Inhibited	-2.449	bias	1.48e-05	CCL5,CXCL10,CXCL11,CXCL9,ICAM1,VCAM1	368 (13)
C9	-0.2	other		1.109	bias	1.48e-05	CFLAR,COL1A1,COL3A1,FN1,ICAM1,VCAM1	573 (13)
trientine		chemical drug	Inhibited	-2.216	bias	1.48e-05	COL3A1,FN1,IGFBP2,IGFBP4,IGFBP5,TGFB1	289 (7)
CDH1	-0.476	other		-0.756		1.49e-05	BMP4,CD44,CDH3,EGFR,FN1,GLI2,IFI27,MCAM,MMP14,MMP9,PFKFB3,S100A4,SKP2,SOX9,TGFB1,TJP1	579 (21)
NEDD9	0.285	other		-1.175		1.49e-05	ADM,AOAH,APP,BHLHE40,BNIP3,CA9,CD44,ERRFI1,GALNT14,KIT,MMP14,MMP9,PFKP,PGK1,SLC2A1,TXNIP	515 (18)
COL5A1	-0.343	other	Inhibited	-2.137	bias	1.5e-05	ACTA2,APOE,CALR,CTSC,CTSD,FN1,LGALS1,LGALS3,PKM,S100A6	392 (7)
PRNP	0.184	other		1.799		1.51e-05	ADAM8,APOE,APP,ATF4,BCL2,CCL2,CCL5,CD44,CTSD,DAB2,EGFR,HSPA1A/HSPA1B,HSPA5,ID2,LDHA,NOTCH1,SOX9,STAT1	640 (21)
RGS2	0.389	enzyme		-0.728		1.53e-05	ADM,BTG2,CTSA,ERRFI1,HSD11B1,MORC4,NINJ1,OSTF1,PLXND1,PSTPIP1,SCARB1,SLC16A1,SLC16A3,SLC2A1,SLC35F2,SLC7A8,SSR4
DIO3	-0.255	enzyme		-1.54		1.54e-05	ADCY7,ALDH1A1,CFH,CPM,EPAS1,GATA4,GPC3,H2BC1,HLA-A,IRF8,ITGA4,ITGB2,KIF2C,LAPTM5,MMP9,PARVB,PCSK1N,PTGDS,SEL1L3,SLC35F2,SYCP3,TBXT,TYRO3,VCAM1
IFN type 1		group	Activated	2.223		1.55e-05	BCL2,BST2,CCL5,CXCL10,CXCL13,IRF1,ISG15,MMP9,PLAAT4,STAT1,TNFSF10,UBA7	514 (18)
nicotine		chemical drug	Activated	2.338		1.58e-05	ACE,ALDOA,ARG2,BCL2,CCL2,CCN2,CD40,CD44,CD47,CDKN1A,CDKN1B,CFLAR,COL1A1,COL3A1,ENO1,FGF2,FN1,HMOX1,HOMER1,ICAM1,JUNB,KCNK12,LGALS3,LITAF,MMP9,MRC1,NFKB1,STAT1,XBP1,ZFP36	524 (19)
ferulic acid		chemical - endogenous non-mammalian	Activated	2.135		1.59e-05	APP,BACE1,BCL2,CDKN1A,DPYSL2,HMOX1,MKI67,TIMP1,TLR4	558 (17)
lovastatin		chemical drug		0.038		1.6e-05	ABCA1,APOE,ATF4,BCL2,CCL2,CCL5,CCN2,CCND3,CDKN1A,CDKN1B,CIITA,COTL1,CXCL10,DPYSL2,HMOX1,IRF1,KLF2,MKI67,SREBF2,TAGLN2,TGFB1,VWF	629 (20)
arimoclomol		chemical drug	Activated	2.111	bias	1.61e-05	A2M,APOL2,FTH1,GBP1,LAP3,MAN1A1,MAN2A1,SLFN5,TAP2,TRIM22,UBA7
SKIC2	0.195	enzyme	Activated	2.111	bias	1.61e-05	ALDOA,ASNS,BHLHE40,ENO1,HK2,LDHA,PGK1,PGM1,S100A9,SLC2A1,TPI1	164 (3)
EPHA2	0.276	kinase		1.599		1.61e-05	ARRDC3,BCL2,DUSP1,EGFR,FGF2,GRN,JUNB,MMP9,TJP1,VCAM1,ZFP36	554 (20)
BRCA1	-0.315	transcription regulator		-0.147		1.62e-05	ATP11C,BCL2,CCL5,CCNB1,CDH3,CDKN1A,CDKN1B,CTSD,CXCL10,EGFR,FHL2,FOXO1,H3-3A/H3-3B,HMOX1,IFI27,KIT,LHX1,NOTCH1,RBL2,STAT1,STAT5A,TAP1,TBXT,TGFBR2,TNFAIP2	570 (20)
T-5224		chemical reagent		0.229		1.65e-05	ACSL1,ANGPTL4,ATF4,CASP4,CPEB4,CPM,CRISPLD2,DUSP6,ID2,PFKFB3,PTK2B,RUNX1,SFMBT2,SLC2A1,SMARCA1,SRGN,TNS1,TRIM22,USP11
ACSL4	0.304	enzyme		1.362		1.68e-05	AUTS2,CCL5,CFLAR,EGFR,ENPP1,H2AC8,HOXA10,ICAM1,LAMB1,NFKB1,SELENOM,SELL,STAT1	630 (18)
mirdametinib		chemical drug		1.213		1.69e-05	ABCA1,COL14A1,FN1,KLF2,LAMB1,MRC1,PKM,TBX3,TGFB1,TGFBI,TNC,TYRO3,VCAM1,VWA1	478 (17)
CXCR4	0.314	G-protein coupled receptor		1.813	bias	1.69e-05	BCL2,CCL2,CCL5,CD44,CDKN1A,CXCL10,EGFR,ID2,IGFBP7,IL2RA,JUNB,NOTCH1,PGK1,TNFSF10	586 (21)
IFNGR1	0.497	transmembrane receptor		1.552		1.7e-05	AIM2,CA9,CASP4,CCL5,CDC20,COL1A1,COL3A1,CTSS,CXCL10,FN1,FTH1,GATA4,GBP5,ICAM1,IRF1,MID1,MMP9,NLRP1,PDGFRB,TRAF3IP3,TXNDC5,UCP2,VCAM1,XBP1	525 (17)
Mapk		group	Activated	3.066	bias	1.72e-05	ADA,APP,BCL2,CCL2,CDKN1A,CDKN1B,CFLAR,COL1A1,CYBB,FURIN,HMOX1,ITGA4,ITGB7,JUNB,MMP9,PRF1,STAT1,VCAM1	460 (18)
HNRNPU	-0.164	transporter		-1.323		1.72e-05	ANXA1,APOE,C1QA,C1QB,C1QC,CCL2,CDKN1A,DCXR,LHX1,LYZ,MMP12,SOX9,TGFB1,TYRO3,VAMP2,VCAM1	397 (16)
EIF2AK3	0.094	kinase	Activated	2.545	bias	1.78e-05	AARS1,ASNS,ATF4,ATF5,BIRC3,BTG2,CA9,CTSC,DERL3,DNAJC3,FGF2,HERPUD1,HSPA5,NUPR1,SEL1L,SLC1A4,SQSTM1,TXNIP,WARS1,XBP1,YARS1,ZFP36	357 (13)
DNMT3B	-0.017	enzyme		-0.31		1.78e-05	APP,CCL5,CDKN1A,EMILIN2,FGF2,FGFR3,GATA4,GRK3,HLA-DQB1,HSPA5,IFI27,KIT,MAGEA3/MAGEA6,MAPRE3,MGST1,MID1,NFATC2,PECAM1,PLAAT3,PRKCB,S100A1,SFRP2,SLC16A2,SLC8A1,STAT1	363 (5)
IDH2	0.221	enzyme				1.9e-05	BTG2,CD27,FN1,FTH1,HLA-DMA,LDHA,PKM,PSMB8,RAMP1,SLC2A1,TAP2,ZEB2	354 (7)
NFKBIB	-0.047	transcription regulator		1.353		1.9e-05	CARD6,CCL2,CCL5,CD40,CFLAR,GNAI2,ICAM1,MMP9,SYTL1,TNFSF10,TP53INP1,VCAM1	473 (14)
BLM	0.234	enzyme		0.707		1.94e-05	CADM1,CDH4,CDKN1A,COL3A1,HMOX1,ISG20,RFTN1,SDC1,SLC16A2,TBX3	405 (7)
PAK1	-0.05	kinase		0.951		1.94e-05	BCL2,CCN2,CCNB1,CDKN1A,CTSD,FN1,ITGB2,MMP14,MMP9,SCARB1	561 (25)
KLF11	-0.077	transcription regulator		-0.093		1.94e-05	ACTA2,APOL6,BCL2,CAV1,CCL2,CCN2,COL3A1,DCN,ENG,MMP12,MMP14,MMP9,NFKB1,SERPINA1,SOD2,STAT1,STAT6,TGFB1,TGFBR2,TIMP1	436 (15)
CCN2	1.062	growth factor	Activated	2.295		1.95e-05	ACTA2,BCL2,CCN2,CD44,CFLAR,COL1A1,COL4A2,DCN,ENO1,FLNB,FN1,MBNL2,MMP14,MMP9,RAMP2,SLC2A3,TGFB1,TIMP1	620 (21)
N-Cadherin		group		1.067	bias	1.97e-05	CCL2,CDKN1A,CDKN1B,MMP9,VCAM1	585 (16)
TAPBP	2.387	transporter		1.987	bias	1.97e-05	HLA-A,HLA-B,HLA-E,TAP1,TAP2
ML290		chemical reagent	Inhibited	-2.138		2e-05	ACTA2,CAV1,COL1A1,COL3A1,COL6A3,PDGFRB,TGFB1,TNFAIP3
SERPINA3	-0.101	other		-1.738		2e-05	APP,CCN2,COL1A1,EGFR,FOXO1,ICAM1,TLR4,VCAM1	458 (21)
HAS2	0.039	enzyme		0.761	bias	2e-05	ACTA2,CD44,FLT4,HSPA1A/HSPA1B,MMP9,PDPN,TGFB1,TIMP1	607 (20)
LILRB1		transmembrane receptor	Inhibited	-2.158	bias	2e-05	ADM,BCL2,CAV1,FGFR3,MAF,MMP9,SDC1,TENT5C	263 (7)
Ni2+		chemical reagent	Activated	2.01	bias	2e-05	ANGPTL4,ASNS,BIRC3,CCL2,CSF1,ICAM1,LTB,VCAM1	597 (19)
napabucasin		chemical drug		-1.664	bias	2e-05	ALDH1A1,B2M,BCL2,CD44,ENG,EPCAM,HPRT1,ITGA4,LIN28A,MUC1,NFKB1,NOTCH1,PECAM1,SMO	277 (7)
stallimycin		biologic drug	Activated	3.247	bias	2.01e-05	CSF1,CXCL10,IFI27,IL7R,IRF1,IRF4,ISG15,PYHIN1,SP110,STAT1,TNFSF10	458 (10)
vismodegib		chemical drug		-1.257		2.02e-05	A2M,BCL2,CCL2,CD14,CD68,CXCL9,GLI2,LGALS3,MKI67,PTCH2,SFRP2,SOX9,TNFSF10	424 (13)
heme		chemical - endogenous mammalian		-0.149		2.02e-05	CCL5,CD14,CD163,CSF1,CXCL10,CYBB,HMOX1,ICAM1,MRC1,SCARB1,SPIC,TGFB1,TJP1	586 (22)
CYB561A3	0.524	enzyme		1.195		2.11e-05	ABCA1,ACTG2,ALDOC,ATF5,COTL1,FTH1,HSPA1A/HSPA1B
LOXL1	0.234	enzyme	Activated	2.621	bias	2.11e-05	ACTA2,COL1A1,DNAJC3,MMP12,MMP9,PDGFRB,TIMP1	591 (18)
tipiracil		chemical drug				2.11e-05	APOL6,CCL5,CXCL11,DTX3L,EPSTI1,TAP1,UBE2L6
leupeptin		chemical - protease inhibitor		0.277	bias	2.11e-05	ABCA1,APP,CAV1,CD151,FOXO1,PKM,SDC1	476 (7)
SLC22A5	-0.011	transporter	Activated	2.333		2.13e-05	BMP4,CDKN1A,COL3A1,ITGB7,JUNB,STAT1,TGFB1,TGFBI,TGFBR2
Focal adhesion kinase		group		0.361		2.13e-05	BCL2,EFNB2,ICAM1,ICAM3,ITGB2,MMP9,SELL,SKP2,VCAM1	482 (21)
tofacitinib		chemical drug	Inhibited	-2.333	bias	2.13e-05	CBLB,CCL2,COL3A1,CXCL10,HK2,ISG15,JAK3,STAT5A,STING1	630 (20)
VTN	0.078	other		1.454		2.13e-05	BCL2,BHLHE40,CDKN1A,COL1A1,EFNB2,IRF8,IRF9,ITGA4,MMP9	624 (19)
MAK683		chemical drug		0.562	bias	2.13e-05	CCL2,EGFR,FOXO1,GATA4,GBP1,HLA-B,IGFBP5,MKI67,TBX3
suramin		chemical drug		-0.113		2.13e-05	ACTR3,ATP2A3,CCL2,CCL5,CD40,FGF2,HMOX1,ICAM1,ODC1	454 (17)
INS	-0.306	other		0.031		2.2e-05	ACTA2,ADM,ASPH,CCN2,CD44,CDKN1A,COL3A1,DUSP1,ERRFI1,FOSL2,FOXO1,HSPA5,ICAM1,IGFBP2,IGFBP4,IGFBP5,IGKC,JUNB,NR1H3,PLCG2,SLC1A3,SLC2A1,SOX9,SREBF2,TGFB1,XBP1	744 (22)
MAP2K1/2		group	Activated	2.347		2.2e-05	ARG2,CCN2,CDKN1B,CHI3L1,DUSP1,FURIN,GCLC,HERPUD1,HK2,HMOX1,HSPA5,IL2RA,MMP9,NFKB1,SCARB1	529 (18)
TFAP2A	-0.194	transcription regulator		-0.239		2.2e-05	ABCA1,ANXA1,APOE,BCL2,BIRC3,CCL4L1/CCL4L2,CDKN1A,COL7A1,EGFR,GM2A,IL32,LIPA,MMP14,MMP9,PAG1,PLAAT3,RBL2,S100A9,SOD2,STX7,TIMP1	612 (22)
salicylic acid		chemical drug	Inhibited	-2.371		2.31e-05	BGN,CCL5,CCN2,CFLAR,CSF1,CXCL10,MMP9,SCARB1,TGFB1,TLR4,TNFSF10,VCAM1	512 (15)
diethylnitrosamine		chemical toxicant		-1.129		2.35e-05	ACTA2,BIRC3,CBX7,CD44,CDKN1A,CDKN1B,COL3A1,CXCL10,EGFR,EPCAM,GPC3,HMGB1,HMOX1,IGFBP2,MKI67,NFKB1,NR1H3,PECAM1,PROM1,S100A9,SLCO2B1,TGFB1,TIMP1	680 (21)
SIRT6	-0.109	enzyme		-1.989		2.35e-05	ACTA2,BIRC3,CCN2,CD68,COL1A1,COL3A1,CSF1,FBP1,FN1,FOXO1,JAK3,MMP9,SLC40A1,SOD2,SREBF2,TGFB1,TGFBR2,TIMP1,UCP2	682 (25)
EGLN1	-0.474	enzyme		0.794		2.36e-05	ADM,CAV1,CDKN1B,EPAS1,GATA4,ICAM1,PGK1,SELL,SLC2A1,SOX9,TGFB1,TGFBR2,TPI1,VCAM1	607 (21)
lipoteichoic acid		chemical - endogenous non-mammalian	Activated	2.271	bias	2.36e-05	ANTXR1,BCL2,CAMP,CAST,CCL2,CD14,CXCL10,CYBB,HMOX1,ICAM1,MMP9,POU2AF1,SLC16A3,TLR4	389 (16)
STAR	0.137	transporter		0		2.41e-05	ABCA1,CARS2,CASP1,CCL5,FGF2,MYOF,NR1H3,SLC25A19,SQOR,TGM2,TP53INP1,UCP2,XBP1	451 (11)
WWTR1	0.327	transcription regulator		0.452		2.42e-05	ACTA2,ANGPTL4,ARHGAP15,AUTS2,BMP4,CCN2,CD44,CDKN1A,COL1A1,EGFR,FN1,ICAM1,ID2,IL7R,IQGAP2,IRF9,ITGB2,NOTCH1,SOX9,STAT1,SYNPO,VCAM1	606 (27)
ACOX1	0.25	enzyme		-1.571		2.45e-05	ACSL1,CDKN1A,COL4A2,EGFR,HLA-DQA1,HSD11B1,HSPA5,IGFBP2,LGALS3,LGALS3BP,MGLL,NR1H3,NUPR1,RBM3,SERPINA1,SLC16A1,SLCO2B1,SQSTM1,TAGLN2,UCP2,XBP1	535 (16)
HSF1	-0.413	transcription regulator		-0.169		2.46e-05	ANXA11,B2M,BCL2,BMP4,BST2,CCL5,CCN2,CFLAR,CSRP2,EGFR,HMGB1,HMOX1,HSPA1A/HSPA1B,HSPH1,ICAM1,IGFBP4,IL7R,LAMA4,LDHA,NFATC2,NFKB1,PGK1,PLAAT4,PPP3CB,PRAME,STAT6,SYCE1,TRAF3,TUBB4A,VCAM1,XAF1	615 (18)
GSE1	0.025	other				2.49e-05	GLIPR1,ICAM1,IRF8,JAML,LY86,LYZ,RHOH,RILPL1,SLC1A3,STAB1
NSUN6	0.323	enzyme		1.265	bias	2.49e-05	CCN2,CDC20,DAB2,FGF2,ITGB2,LHFPL6,MARCKS,TGM2,TNS1,TOP2A
IRAK3	-0.156	kinase		0.645		2.49e-05	ACTA2,CASP1,CCN2,COL1A1,CXCL10,CXCL11,INPP5D,SOD2,TGFB1,TNFAIP3	532 (15)
Pam3-Cys		chemical toxicant	Activated	2.724	bias	2.51e-05	CCL2,CCL5,CD14,CD163,CXCL10,IL2RA,LAMP1,POU2AF1,SOD2,TLR4,TNC	587 (13)
streptozocin		chemical drug	Activated	3.431		2.53e-05	ALPL,ATF4,BCL2,CCL5,CCN2,CCND3,CD163,CD68,CDKN1A,COL1A1,COL3A1,COL4A1,FBP1,FN1,FOXO1,GATA4,HMOX1,HSPA5,ICAM1,KIT,LGALS3,MAF,MMP9,NCF1,NOTCH1,SLC1A3,SLC25A19,SLC2A1,SLC2A3,SLC7A8,SOD2,TGFB1,TXNIP,VCAM1,XBP1	675 (22)
IFN alpha/beta		group	Activated	3.344	bias	2.55e-05	CCL2,CCL5,CD40,CXCL10,CXCL16,FGL2,HLA-A,IL15RA,IRF1,IRF8,MRC1,RNF213,STAT1,TLR1,TNFSF10	591 (16)
9,10-dimethyl-1,2-benzanthracene		chemical toxicant		1	bias	2.6e-05	BCL2,BIRC3,BNIP3L,CDH3,CDKN1A,EGFR,FN1,GCLC,HK2,LUM,MMP9,MRC1,RUNX1,S100A4,S100A9,TGFB1,TGFBR2	582 (18)
GCN2iB		chemical drug		0.081		2.63e-05	ACSL1,ALDOA,ATF4,COL3A1,ENO1,HMOX1,LDHA,PKM,POMP,PSMB10,PSMB8,PSMB9,PSME1,PSME2,TPI1,UQCRC1
MFN1	0.315	enzyme				2.63e-05	ALDOA,GPI,HK2,LDHA,PKM,SLC2A1	350 (7)
CD163	1.486	transmembrane receptor		-0.765		2.63e-05	ALDH1A1,CCL5,HMOX1,ICAM1,MMP9,PROM1	474 (16)
tetrathiomolybdate		chemical drug		-1.633	bias	2.63e-05	ACTA2,COL1A1,IL2RA,MMP9,TIMP1,VCAM1	653 (16)
TARDBP	0.009	transcription regulator		-1.296		2.65e-05	AIF1,BST2,C1QA,C1QB,CYBA,GBP2,HLA-A,HLA-DOA,HLA-E,IGFBP5,MFAP2,NUPR1,PLPPR3,PSMB8,SERPING1,SFRP2,SQSTM1,SREBF2,STAT6	514 (7)
GLI2	-0.834	transcription regulator		0.038		2.71e-05	ACTA2,BCL2,BMP4,CCL5,CDKN1A,CDKN1B,COL1A1,CXCL10,GATA4,GLI2,HK2,JUNB,LAPTM5,MMP9,PFKFB3,PRKCH,SALL1,SMO,SOX9,TBXT	704 (26)
YBX1	-0.569	transcription regulator		0.886		2.72e-05	ACTA2,APOL2,BCL2,CCL5,CDKN1A,COL1A1,EGFR,FGF2,HLA-DQB1,HLA-DRA,ICAM1,LGALS3,MMP12,MUC1,MVP,PDGFRB,PLXNA2,PMAIP1,SLC2A3,TGFB1,TRIM14	624 (21)
platelet activating factor		chemical - endogenous mammalian		0.906	bias	2.8e-05	CCL2,CDKN1A,FGF2,FN1,ICAM1,ITGB2,MMP14,MMP9,PLA2G7,SELL,SELPLG,TIMP1	486 (19)
SMPD1	-0.156	enzyme		0.413		2.8e-05	ACKR1,ACTA2,CCL2,CCL5,COL1A1,CTSB,CXCL11,CXCL9,SQSTM1,TGFB1,TNFSF10,TYMP	612 (20)
TASL	0.097	enzyme	Activated	2.813	bias	2.81e-05	CCL2,CCL5,EPSTI1,GBP4,GBP5,ISG20,SLAMF7,VCAM1	284 (8)
NOSTRIN	0.387	transcription regulator	Inhibited	-2.208	bias	2.83e-05	ACE,BCL2,CAV1,CCL5,FN1,KIT,MMP9,NFKB1,PECAM1	457 (13)
XRCC5	-0.303	enzyme	Activated	2.781	bias	2.83e-05	APOE,CD3E,CTLA4,CXCL10,MCAM,MRC1,NFKB1,TGM2,TNFRSF4	569 (16)
7-ketocholesterol		chemical - endogenous mammalian		1.123		2.83e-05	CYBB,ENG,ERVW-1,GNAI1,HSPA5,ICAM1,ITGAL,NR1H3,SCARB1	321 (10)
TNFAIP3	1.233	enzyme		-1.599	bias	2.87e-05	BCL2,BIRC3,CFLAR,COL1A1,CSF1,CXCL10,ICAM1,MMP9,TGFB1,TJP1,TNFAIP3,TRAF3,VCAM1	525 (14)
N6AMT1	-0.257	enzyme		1.374	bias	2.96e-05	APP,BCL2,BTG1,CDCA7L,CNN3,EVL,FZD7,KLHL23/PHOSPHO2-KLHL23,LCP1,MKI67,NOTCH1,PRSS23,RASA3,RASSF4,RGMB,SMO,TBC1D9,TMEM132A,TNFSF10,WDR90,ZBTB12,ZBTB38
FLT1	0.368	kinase		1.069		2.96e-05	BNIP3L,CDKN1A,DEPP1,EPAS1,HLA-B,HMOX1,ICAM1,LAMP1,MARCKS,NOTCH1,NRP1,RAMP1,SOX9,TGFBR2,VWF	559 (19)
lysophosphatidic acid		chemical - other	Activated	3.43	bias	2.96e-05	ACTA2,CCL2,CCL5,CCN2,CD14,CSF1,CXCL10,DUSP1,EGFR,GRN,ICAM1,JUNB,MMP9,NFKB1,PDGFRB,SCARB1,VCAM1	478 (17)
ascorbic acid		chemical - endogenous mammalian		1.152		2.96e-05	ACTA2,ALPL,CDKN1A,COL1A1,FBP1,FTH1,HSPA5,IGFBP2,IGFBP4,IGFBP5,ISCU,MGP,NUPR1,PRKCD,SLC2A1,SREBF2,TGFB1	593 (19)
miR-124-3p (and other miRNAs w/seed AAGGCAC)		mature microRNA	Inhibited	-2.385	bias	3.02e-05	ARPC1B,ATP6V0E1,B4GALT1,CAV1,CCL2,CCN2,CD59,CDCA7L,DNAJC1,DRAM1,FAM177A1,FAM83H,GNG10,LGALS3,LITAF,MAN2A1,MTMR6,MYO10,NEK9,NME4,PGM1,RASSF5,SERPINB6,SLC16A1,SOX9,SQSTM1,SYNGR2,TLN1,TOM1L1
AMBRA1	-0.087	other		-1.073	bias	3.1e-05	CCND3,CDKN1A,COL14A1,COL1A1,COL27A1,COL3A1,COL4A1,COL4A2,FN1,ITGB7,MMP14	619 (18)
BCAP31	-0.079	transporter		0.639		3.1e-05	APP,COL1A1,CXCL10,FGF2,FN1,HSPA5,IRF1,IRF2,MRC1,NR1H3,XBP1	498 (17)
TNC	0.929	other	Activated	2.164		3.1e-05	BCL2,CASP1,CCL2,CD8A,CDKN1A,COL1A1,EGFR,HTRA1,ID2,MMP14,TLR4	557 (19)
FCGR2B	0.337	transmembrane receptor		0.563		3.16e-05	AIM2,APP,CCL5,CCND3,CD40,CXCL10,ICAM1,IFI27,RASGRP1,SLC2A6	403 (18)
ethionine		chemical toxicant	Activated	3.162	bias	3.16e-05	ANXA1,C4A/C4B,CD14,CD44,LGALS3,PSMB10,PSMB8,TES,TIMP1,TMSB10/TMSB4X
DUSP10	0.07	phosphatase		0.308		3.19e-05	ACTA2,CHI3L1,COL1A1,COL3A1,FN1,MMP9,MRC1	519 (21)
P2RX4	0.581	ion channel		0.239	bias	3.19e-05	APOE,APP,COL1A1,COL3A1,ICAM1,MMP9,TJP1	356 (12)
S1PR2	0.095	G-protein coupled receptor		1.891	bias	3.19e-05	ACTA2,CAMP,CCL5,ICAM1,TGFB1,TIMP1,VCAM1	573 (21)
beta-elemene		chemical - endogenous non-mammalian		0.652		3.19e-05	BCL2,CDKN1A,CDKN1B,FBP1,HTRA1,IFI27,ZEB2
isoliquiritigenin		chemical - endogenous non-mammalian	Inhibited	-2.177	bias	3.19e-05	ABCA1,BCL2,CCN2,CDKN1A,CDKN1B,MMP9,TGFBR2	618 (24)
SPDEF	0.061	transcription regulator		-1.442		3.24e-05	BIRC3,CCN2,CD40,CDKN1A,COL1A1,COL4A1,COL4A2,COL6A3,EGFR,SDC1,SQSTM1,TGFB1,TNC,VASP	522 (16)
budesonide		chemical drug		-0.64		3.3e-05	ABLIM1,B2M,B4GALT1,BNIP3,C1R,CAST,CCL5,CD68,CDKN1A,CDKN1B,CNN3,CPEB4,CXCL10,DOCK9,FYN,GNAI1,GNAI2,H4C12,HDAC2,INPP4B,LAPTM5,LCP2,LDB2,LGMN,MAF,MGLL,OSTF1,PEA15,PFKFB3,S100A9,SAMSN1,SASH1,TSC22D3,TSPAN6,ZFAND5	511 (11)
TRAF3	1.01	enzyme		0.707		3.36e-05	ADM,BIRC3,CCL5,CXCL10,CXCL13,EGFR,ENTPD1,EPCAM,GPR34,HSPA5,ICAM1,IL2RB,ISG15,LILRB4,MPEG1,TNFAIP3,XBP1	429 (18)
everolimus		chemical drug		1.64		3.38e-05	ABCA1,ATF4,CAV1,CCN2,CCND3,CDKN1A,CDKN1B,EGFR,NCEH1,SLC2A1,SOX9,SQSTM1	640 (19)
vorinostat		chemical drug		0.979		3.42e-05	ALPL,ATP2A3,BCL2,BIRC3,BTG1,CAMP,CARD6,CASP1,CCNB1,CD74,CD8A,CDKN1A,CDKN1B,CFLAR,CTSD,DUSP1,EGFR,ERRFI1,FN1,GRN,HDAC2,HLA-DQB1,HMOX1,HSPA5,ICAM1,IRF1,KIT,LYZ,MKI67,MMP9,MTA1,NHERF1,PMAIP1,RBBP7,S100A9,SPI1,STAT6,TNFSF10,TOP2A	603 (21)
E2F1	-0.517	transcription regulator		-0.252	bias	3.55e-05	ACTR1A,ACTR3,ALPL,BCL2,BMP4,BNIP3,CALR,CAV1,CBX7,CCNB1,CCND3,CD44,CDC20,CDKN1A,CDKN1B,CFLAR,CLIC1,CRIP2,CTSB,DUSP1,FGF2,FGFR3,FHL1,FOXO1,GM2A,H2AC6,H2AC8,H2BC11,H4C8,HMGB1,ICAM1,KIT,MAF,MMP9,NOTCH1,NRP1,PMAIP1,PSMB9,SLC16A1,SOD2,STK17B,TAP1,TAP2,TAPBP,TGFB1,TOP2A,TP53INP1,TRAF3,UCP2,VCAM1,YARS1,ZFP36	613 (22)
TSC1	0.175	other		-0.761		3.6e-05	ATP6AP2,BCL2,BEX1,CACNA2D2,CASP1,CAV1,CCN2,CLIC1,CTSB,CTSD,CXADR,DNASE2,FOXO1,GLUL,GNS,HMOX1,KCNK12,LAMP1,LITAF,MKI67,PDGFRB,STAT1	478 (19)
Hbb		other		-1		3.67e-05	GDF11,ICAM1,PECAM1,VCAM1
ATPase		group		0		3.67e-05	CD40,ICAM1,MMP14,VCAM1
SMPD3	0.054	enzyme		0.882	bias	3.67e-05	APP,FOXO1,ICAM1,VCAM1	488 (20)
ARNT2	0.034	transcription regulator	Activated	2.353	bias	3.67e-05	ANGPTL4,APOE,CDH3,CMKLR1,CYBA,EGFR,ELL2,GLUL,GTF3A,HLA-A,HOMER1,ICAM1,IGFBP4,LCP1,LDB2,NFATC2,PEA15,PGK1,RBL2,SLC2A1,SLC2A3,ST6GALNAC6,TCL1A,TSC22D3,TYROBP,ZFP36L1
TNFSF13B	0.486	cytokine	Activated	2.558		3.7e-05	ARG2,BCL2,CCL2,CD40,CD74,CELSR2,CTSS,FOXO1,HAVCR2,HLA-DMB,HLA-DOA,HLA-DQA1,HSH2D,ICAM1,IL2RG,KLRB1,MMP9,PLEK,POU2AF1,SELL,SMO	681 (20)
ALDH2	-0.326	enzyme	Inhibited	-2.345		3.71e-05	ACTA2,ATF4,ATF5,CCN2,COL1A1,FN1,GCLC,SLC1A4,SLC7A3	386 (15)
AMPK		complex		-0.461		3.72e-05	ACE,CCL2,CCNB1,CDKN1A,CIITA,CXCL10,CYBB,GSTK1,HMOX1,LITAF,MMP9,NCF1,PFKFB3,PMAIP1,SLC2A1,STAT1,TJP1,UCP2,VCAM1	568 (24)
WNT1	-0.151	cytokine		0.16	bias	3.75e-05	ACTA2,BMP4,CCNB1,CCND3,CDKN1A,CDKN1B,COL3A1,DNAJC1,ETV4,FN1,GADD45G,GRN,JUNB,KIT,LBH,RBL2,RNASE1,STAT5A,TBXT,TJP1	642 (23)
DLL4	0.02	other		1.12		3.8e-05	ACTA2,EFNB2,HEY1,HLA-G,IL7R,LGALS1,MAF,NFKB1,NOTCH1,NR2F2,PECAM1	576 (20)
4-methylnitrosoamino-1-(3-pyridinyl)-1-butanone		chemical toxicant		1.565		3.8e-05	ANXA1,BCL2,CDKN1A,EGFR,IL10RA,JUNB,LCP1,NFKB1,SERPINA1,SOX9,TBXAS1	677 (22)
tripterine		chemical - endogenous non-mammalian		-1.682		3.8e-05	BIRC3,HSPA1A/HSPA1B,HSPH1,ICAM1,IL32,MMP9,SOD2,TLR4,TNFAIP2,TNFAIP3,VCAM1	518 (14)
mir-122		microRNA		-0.799	bias	3.81e-05	ABCA1,ACTR1A,ALDOA,BICD1,FKBP1A,FOSL2,H1-0,PKM,RBM3,SEMA4D,SEPTIN9,SERPINB6,SH3BGRL3,SREBF2,TGM2,WARS1,YARS1
UBAP1	-0.088	other	Inhibited	-2.828	bias	3.87e-05	BST2,IFI35,ISG15,ISG20,PSMB8,SP100,STAT1,XAF1	244 (7)
CDC73	0.028	other		1.386		3.87e-05	APP,CXCL9,GBP1,IGFBP4,IRF1,LGALS3,RUNX1,STAT1	287 (9)
L2HGDH	-0.329	enzyme	Inhibited	-2.178	bias	3.87e-05	AIF1,ASNS,ATF4,CD68,CYBB,ITGAX,LDHA,SLC1A4
CYP2J2	0.006	enzyme		-0.142		3.87e-05	ANXA1,BCL2,CD44,CD82,EGFR,ICAM1,MMP9,VCAM1	605 (21)
ammonium chloride		chemical drug		0.493		3.87e-05	APP,BACE1,CD151,CTLA4,CTSB,FOXO1,GRN,SQSTM1	704 (19)
MAX	0.24	transcription regulator	Inhibited	-2.157		3.94e-05	CCNB1,CDKN1A,CDKN1B,DUSP2,FADS2,FTH1,HDAC2,HK2,ID2,IL32,ODC1,PDGFRB,RBBP7,SLC2A1,SLC2A3,TXNIP	334 (7)
POR	0.127	enzyme	Inhibited	-2.274		3.97e-05	ABCA1,ACSL1,ALDH1A1,ASNS,ATF5,CD74,CIITA,FADS2,GBP2,HLA-A,HLA-DMA,HLA-DQA1,HLA-DQB1,HMOX1,HSPH1,JDP2,LGALS1,PFKFB3,PLA2G7,SREBF2,STAT1,SUSD2,TMEM176A,TUBB2B,UBD	197 (7)
8-bromoguanosine 3',5'-cyclic monophosphate		chemical reagent	Activated	2.563		3.98e-05	ACTA2,CAV1,CD8A,CDKN1A,HMOX1,JUNB,MMP9,TAGLN2,TGFB1,VCAM1	454 (18)
mevalonic acid		chemical - endogenous mammalian		1.377		3.98e-05	ABCA1,CCL2,CD40,GNAI1,ICAM1,KLF2,SCARB1,SREBF2,TGFB1,VCAM1	607 (23)
Go 6976		chemical drug	Inhibited	-3.42	bias	4.02e-05	ABCA1,APOBEC3G,CCL5,CDKN1A,CXCL10,CYBB,ETS1,FN1,HMOX1,MMP9,SOD2,TNFRSF4,VCAM1	473 (15)
dasatinib		chemical drug	Inhibited	-2.478		4.06e-05	BCL2,CCN2,CCNB1,CDKN1A,COL1A1,CXCL10,FN1,MKI67,PLCG2,SCARB1,SQSTM1,STAT5A	579 (25)
trichloroethylene		chemical toxicant		0		4.06e-05	ATF5,BNIP3,CD47,COL1A1,COL3A1,GSTO1,ID2,MAPKAPK2,NFKB1,NHERF1,SLC16A1,TXNIP
ELL2	0.735	transcription regulator	Activated	3.317	bias	4.06e-05	DNAJC3,EAF2,ENTPD1,IGHM,IRF4,POU2AF1,SDC1,SEL1L,SLAMF7,TENT5C,UBE2J1,XBP1
benzene		chemical toxicant		0.163		4.06e-05	ATF5,BNIP3,CD47,CDKN1A,COL1A1,COL3A1,ID2,MAPKAPK2,NFKB1,NHERF1,SLC16A1,TXNIP
GW3965		chemical reagent		-0.163		4.15e-05	ABCA1,APOE,APP,ARG2,CAV1,CCL5,CCNB1,CXCL10,CYTIP,DUSP1,FADS2,GADD45G,GNAI1,IRF8,MMP9,NR1H3,RGS1,SKP2,TOP2A	578 (20)
ARHGAP5	-0.127	enzyme	Activated	2.213	bias	4.24e-05	ACTA2,CCN2,COL1A1,COL3A1,FN1	564 (15)
MAT2A	-0.029	enzyme		1.069	bias	4.24e-05	HAVCR2,HMOX1,LAG3,MMP9,TIGIT
benazepril		chemical drug				4.24e-05	ACTA2,BCL2,CDKN1A,CDKN1B,TGFB1
INHA	-0.118	growth factor		0		4.31e-05	ACTA2,ACTG2,BCL2,CCN2,CDKN1B,CFLAR,COL3A1,EGFR,EMILIN2,IGFBP4,KIT,PCDH7,PIK3IP1,PRSS23,SMARCA1,TJP1,TP53INP1	318 (11)
HSPA5	0.718	enzyme		1.705		4.31e-05	ACTA2,APP,BCL2,CCL5,CD47,CHST15,COL1A1,CXCL10,EGFR,GATA4,HSPA5,ISG15,PKM,PRSS23,SREBF2,TNFAIP3,XBP1	579 (21)
NGF	-0.099	growth factor		1.705	bias	4.39e-05	A2M,ADGRL2,ADM,APOBEC3G,APP,BCL2,BTG2,CAV1,CD40,CDKN1A,CDKN1B,DUSP1,DUSP6,EGFR,EPAS1,ERRFI1,ETV4,FOSL2,GADD45G,HMOX1,JUNB,MMP9,RASA3,RBL2,SHTN1,SLC40A1,SORT1,SQSTM1,TGFB1,XBP1,ZFP36	565 (18)
PLG	-0.169	peptidase	Activated	3.51	bias	4.4e-05	CAV1,CCL2,CD40,COL1A1,CSF1,ELMO1,FYN,MMP12,MMP9,MRC1,PECAM1,RAC2,SYK,VAV1	669 (20)
VLDLR	-0.081	transporter		-1.216		4.4e-05	ABCA1,ACTA2,CCN2,SLC2A1,SLC38A5,TNFAIP3	544 (17)
CELF1	-0.111	translation regulator		1.195		4.4e-05	CCNB1,CDKN1A,CDKN1B,CTLA4,FHL2,TNFRSF4	544 (16)
MED1	-0.018	transcription regulator		1.648	bias	4.55e-05	BCL3,BHLHE40,CCNB1,CCND3,CD79A,CDC20,CDKN1A,DPPA5,ELL2,FADS2,FGD2,FOXO1,HPRT1,ID2,IGLL1/IGLL5,IL2RB,IRF4,IRF8,KLF13,ODC1,POU2AF1,PPP3CB,PRKCH,SYNPO2,TBX3,TGM2,WDR72,XBP1	659 (22)
GSK3B	0.249	kinase		0.862		4.62e-05	APP,BCL2,BIRC3,CCL2,CCL5,CCND3,CD82,CDKN1A,CDKN1B,CFLAR,GATA4,GFI1,ISG15,LAMB1,MKI67,MMP9,SLC16A1,SQSTM1,TNFSF10,TUBB4A	610 (21)
FASLG	0.222	cytokine		1.151		4.65e-05	BCL2,CCL2,CD44,CFLAR,CXCL10,EPCAM,FTH1,NFKB1,PROM1,STAT6,TGFB1	585 (19)
naringenin		chemical - endogenous non-mammalian		-1.488		4.65e-05	ACTA2,CCL5,COL1A1,COL3A1,CXCL10,HMOX1,HSPA5,LYN,MMP9,TGFB1,TLR4	513 (21)
4-hydroxytamoxifen		chemical drug		0.676		4.66e-05	BCL2,BHLHE40,CCN2,CDKN1A,CDKN1B,CHST2,CTSD,DUSP1,EGFR,ERRFI1,FOSL2,FOXO1,GM2A,IL7R,JUNB,KLRC4-KLRK1/KLRK1,MKI67,PMAIP1,PRKCH,RAI2,S100A9,SLC2A1,TNFAIP3,ZFP36	611 (20)
GPR151	-0.092	G-protein coupled receptor		0.378		4.68e-05	ANGPTL4,CD44,DCN,ENO1,PKM,SDC3,TGFBI
TP53COR1		other		0.956	bias	4.68e-05	BIRC3,CASP1,CFLAR,PMAIP1,SOD2,TOP2A,TP53INP1	522 (12)
elovanoid N32		chemical - endogenous mammalian		-1.89	bias	4.68e-05	APOE,CDKN1A,CFH,ICAM1,MMP12,MMP24,MMP9
NfkB-RelA		complex	Activated	2.938	bias	4.81e-05	BCL2,CCL2,CCL5,CXCL10,CXCL11,CXCL9,ICAM1,IRF1,VCAM1
32-134D		chemical reagent		0.777	bias	4.86e-05	ANGPTL4,CA9,CCL19,CCL2,CD47,CXCL10,CXCL13,ENTPD1,GPI,HAVCR2,LDHA,SLC2A1
IFNA1/IFNA13	0.087	cytokine	Activated	3.263	bias	4.86e-05	CD40,CXCL10,CXCL11,CXCL9,IFI27,IRF1,ISG15,PLAAT4,SIGLEC1,STAT1,UBE2D1,UBE2L6	385 (17)
ShK-223		chemical reagent	Activated	2.183		4.87e-05	C1QC,CSK,DOCK2,FCGR1A,H1-3,IFI30,IGSF6,IRF2,KDM3A,LGMN,NFKB1,PLCG2,PTPN6,RGL1,SLCO2B1,STING1,TBC1D4
NANOG		transcription regulator		-1.029		4.98e-05	ALPG,AMER1,BMP4,BNIP3L,CDKN1A,CDKN1B,COL3A1,DCN,DPPA5,ESX1,GATA4,GLI2,GMFG,HSPA1A/HSPA1B,ID2,KDM4B,LGALS1,LPCAT4,LYN,S100A6,TBX3,TBXT,TOB1	579 (19)
CRNDE		other		1.632	bias	4.98e-05	ACTA2,CDKN1A,DUSP6,EGFR,FGFR3,MAP3K8,PDGFRB,RAC2,RASA3,TGFB1	270 (7)
PCGEM1		other	Inhibited	-2.605	bias	4.98e-05	ALDOA,ENO1,GGT1,GPI,HK2,IDH1,LDHA,PGK1,PKM,SLC2A1	483 (7)
CTSS	2.376	peptidase		1		4.98e-05	COL4A1,COL4A2,CYBA,CYBB,ICAM1,MMP9,PRKCD,TNFSF10,UTRN,VCAM1	514 (19)
thalidomide		chemical drug		-1.234	bias	4.98e-05	APP,BIRC3,CAV1,CFLAR,COL1A1,FGF2,ICAM1,NRP1,PECAM1,TGFB1	609 (16)
PAX5-ELN		fusion gene/product		0	bias	4.98e-05	CARD6,CD180,CYBB,EPAS1,GALNT14,IL2RA,IL2RB,KLRB1,LPXN,TLE6
DDX5	0.6	enzyme	Inhibited	-3.016		5.09e-05	ACTA2,BCL2,CDKN1A,CXCL10,CXCL11,DUSP1,HMOX1,HTRA1,IL32,ITGB2,MMP9,NDUFS5,NRP1,S100A4,TGFB1,TIMP1,TLR4,UQCRC1	603 (21)
calcimycin		chemical reagent	Activated	2.435	bias	5.09e-05	ACE,APP,CALR,CD14,CD40,CTLA4,FGF2,FN1,HERPUD1,HSPA5,ICAM1,IRF4,JUNB,MAP3K8,ODC1,SLC2A1,TLR4,TNFSF10	660 (22)
FGF7	-0.025	growth factor	Activated	2.765		5.1e-05	ACTA2,CD44,CDKN1A,COL1A1,CSF1,DDX5,EGFR,HPRT1,IRF1,IRF2,MMP9,SDC1,STAT1,TGFB1	434 (20)
sodium arsenite		chemical drug		0.093		5.1e-05	ALDOA,BCL2,CDKN1A,CDKN1B,ENO1,EPAS1,FTH1,GCLC,HK2,HMOX1,LITAF,PGK1,PKM,TNFSF10	585 (21)
AREG	0.125	growth factor		0.188		5.11e-05	BCL2,CCNB1,CDC20,CDKN1A,EGFR,GBP1,H2AC6,H2BC21,H2BC4,H2BC5,H2BC8,MKI67,MMP9,RUNX1,SOX9,TOP2A	618 (21)
lithium chloride		chemical drug		0.608		5.13e-05	APP,B4GALT1,BCL2,BCL3,BMP4,CCND3,CD4,CD44,CDKN1A,CDKN1B,CEMIP2,DCN,GATA4,GFI1,HMOX1,NOTCH1,PRKCD,PROM1,SOX9,TNFSF10	655 (21)
STAT5a/b		group		1.908		5.16e-05	BCL2,CDKN1A,CDKN1B,DUSP1,DUSP2,FCER1G,FCGR1A,FCMR,ID2,IL2RA,IRF1,LCP2,MAF,PARVB,PRF1,RFTN1,SLC2A3,STK17B,VWF	595 (18)
MYOC	0.134	other		1.172		5.21e-05	ANXA1,CD44,DAB2,DPP7,FN1,HSPA5,IGFBP5,JDP2,LAMB1,MFAP2,PLXNC1,PRKCB,PXDN,SLC2A3,SP100	342 (7)
cinnamaldehyde		chemical toxicant		-0.334		5.21e-05	BCL2,CCN2,DUSP6,FTH1,GCLC,HMOX1,HSPA1A/HSPA1B,MKI67,NFKB1,ODC1,SLC2A1,SOD2,SQSTM1,TLR4,TXNIP	524 (15)
Z36		chemical reagent	Activated	2.828	bias	5.24e-05	ASNS,ATF4,CDKN1A,HERPUD1,HMOX1,HSPA5,NUPR1,XBP1	340 (10)
SMAD		complex		0.652	bias	5.24e-05	ANGPTL4,CCN2,CDKN1A,COL1A1,GLI2,HEY1,ID2,INPP5D	208 (7)
FABP3	0.108	transporter		0		5.24e-05	BCL2,CCL2,CCL5,CXCL10,EGFR,FN1,SOD2,TOP2A	621 (19)
PLD1	0.561	enzyme	Activated	2.085		5.24e-05	APP,BCL2,CD44,CDKN1B,ICAM1,PMAIP1,PROM1,VCAM1	597 (18)
MTA3	-0.371	transcription regulator		0.447		5.24e-05	BLNK,CIITA,FN1,SDC1,SYK,TGFB1,XBP1,ZEB2
SLC9A3	0.097	ion channel				5.24e-05	B2M,CCL5,CD74,IRF8,PSMB8,PSMB9,STAT1,TAP2	513 (7)
RB1	0.426	transcription regulator		-1.752		5.52e-05	ALPL,BCL2,BNIP3,CASP4,CCL5,CCN2,CCNB1,CCND3,CD44,CDCA7L,CDKN1A,CDKN1B,COL4A1,COL4A2,CXCR6,DUSP1,FGF2,FN1,GHITM,GLI2,GNAI1,GPR176,GSTO1,H1-0,H1-5,H2AC8,H2BC11,H2BC21,H4C16,HOMER1,ID2,JUNB,KIT,MAF,NFKB1,PGRMC1,PROM1,PRSS23,RAMP2,RBL2,SCTR,SKP2,SOD2,TBXT,TGFB1,TNFRSF1B,TPST2,UQCRC1,ZEB2,ZFP36	640 (20)
NOS3	0.324	enzyme		-1.373		5.64e-05	CCL2,CCN2,COL3A1,COL4A1,FN1,ICAM1,MMP14,SLC2A1,TGFB1,TLR4,VCAM1	524 (21)
TIMP3	0.54	other	Inhibited	-2.538		5.64e-05	APP,BMP4,ENG,FKBP1A,KIT,MMP9,NFKB1,STAT1,TGFB1,TGFBR2,ZEB2	658 (18)
ADAMTSL2	0.103	other		-1.824		5.78e-05	ACTA2,CCN2,COL14A1,COL7A1,ICAM1,ITGA4,MMP14,SELL,TGFB1,TGFBI,TNC,VCAM1	247 (7)
CASP8	0.028	peptidase	Inhibited	-2.116		5.78e-05	CASP1,CD14,CD44,CDKN1B,CFLAR,CSF1,CXCL10,HDAC2,IL2RA,ISG15,MMP9,S100A9	581 (13)
HSP90B1	0.236	other		1.667	bias	5.78e-05	CALR,CD40,HSPA5,ITGA4,ITGAL,ITGB2,PPIF,SSR3,SSR4,TLR4,VAMP2,XBP1	457 (13)
MAPKAPK2	0.924	kinase	Activated	2.442		5.78e-05	CCL2,CXCL10,HSPA5,ICAM1,MMP9,MRC1,RILPL1,SLA,STAT5A,TOP2A,VCAM1,ZFP36	427 (16)
IL12B	0.257	cytokine	Activated	2.638	bias	5.78e-05	CCL5,CXCL10,ICAM1,INPP5D,IRF9,MAP3K8,PIK3AP1,S100A9,SELPLG,STAT1,TGFB1,VCAM1	364 (15)
nickel chloride		chemical toxicant		-0.01		5.78e-05	ADM,ATF4,BNIP3,CCL2,EPAS1,GCLC,HMOX1,KDM3A,PGK1,PPFIA4,SLC2A1,SQSTM1	422 (14)
bicuculline		chemical - endogenous non-mammalian		-1.302		5.78e-05	ACTA2,APP,BTG2,DUSP1,DUSP6,GADD45G,HK2,JUNB,NPTX2,PFKFB3,PKM,SLC2A3	586 (18)
niacinamide		chemical - endogenous mammalian		-0.078		5.8e-05	ACTA2,BCL2,CAMP,CCL2,CCNB1,CD14,CD40,CDKN1A,CDKN1B,CEBPZ,ICAM1,IRF1,JUNB,MMP9,PMAIP1,RBL2	494 (18)
TRAF6	0.229	enzyme	Activated	2.257	bias	5.9e-05	BIRC3,CCL2,CXCL13,CXCL16,CYBB,EGFR,ICAM1,NCF1,NFKB1,PAG1,SOD2,TGFB1,TNFAIP3,UBD	565 (13)
TFAP2C	-0.242	transcription regulator	Inhibited	-2.44		5.9e-05	ADA,CCN2,CD44,CDKN1A,EGFR,IGFBP5,MMP14,MMP9,MT1H,NRP1,SOD2,TIMP1,TNFAIP3,XBP1	687 (23)
PIM1	0.192	kinase		0.097		5.96e-05	BCL2,C7,CCNB1,CCND3,CD44,CDKN1A,CDKN1B,CTLA4,HMOX1,ID2,IGFBP5,IL2RA,SELL,SERPINA1,SKP2	675 (25)
1-palmitoyl-2-(5-oxovaleroyl)-sn-glycero-3-phosphorylcholine		chemical reagent		1.73	bias	6.18e-05	ACTA2,BIRC3,CCL2,ICAM1,NFKB1,PECAM1,TGFB1,TGFBR2,VCAM1	474 (20)
NOTCH4	0.53	transcription regulator		-0.096		6.18e-05	ACTA2,CDKN1B,EFNB2,FLT4,FURIN,HEY1,IL2RA,IRF1,NOTCH1	580 (18)
CD4	1.533	transmembrane receptor		-1.543		6.18e-05	BCL2,CD4,CD79A,CFLAR,CXCL13,CXCR6,IL2RA,JAK3,TNFSF10	664 (20)
MAOA	0.017	enzyme	Activated	2.907	bias	6.18e-05	ACTA2,ALDH1A1,BCL2,CCL2,CCL5,CCN2,CD44,TGFB1,TNC	681 (22)
LMK-235		chemical reagent		0.816		6.18e-05	CD53,FAM20C,HLA-DMA,HLA-DMB,NCKAP1L,NECTIN1,SELPLG,STAT5A,VSIR
Laminin (complex)		complex		-0.225		6.19e-05	ACTA2,APP,BIRC3,CCL2,COL1A1,EGFR,FN1,ID2,MMP9,SKP2	615 (19)
PHACTR1	-0.36	other		0.817		6.19e-05	ANGPTL4,ASNS,BMP4,CCN2,HMOX1,ICAM1,IGFBP5,KLF2,TNFAIP3,VCAM1	265 (5)
mir-221		microRNA		0.197		6.19e-05	BCL2,CCN2,CDKN1B,ETS1,KIT,MAF,MMP9,STAT5A,TGFBR2,ZEB2	310 (7)
SAHM1		chemical reagent		-0.632	bias	6.19e-05	ABLIM1,BHLHE40,BNIP3,CD300A,CD44,CFH,ELMO1,HK2,PFKFB3,TBC1D4
S-nitrosoglutathione		chemical toxicant		-0.98		6.19e-05	BIRC3,CCL2,CCL5,CD8A,CDKN1A,CXCL10,DDX5,HLA-DRA,ICAM1,VCAM1	601 (17)
folic acid		chemical - endogenous mammalian	Activated	2.733		6.28e-05	ACTA2,AP2M1,APP,BCL2,CCL5,CCNB1,CDKN1A,COL1A1,COL3A1,CYBB,FN1,IFI27,LGALS1,LGALS3,MMP9,PECAM1,PSMB10,PSME2,TGFB1,VCAM1	601 (19)
nitrofurantoin		chemical drug		1.374		6.34e-05	A2M,APOE,ASNS,BTG2,C4A/C4B,CST3,CTSB,CTSS,CXCL10,HMOX1,HSPA5,LGALS3,MMP12,MMP14,ODC1,PRKCB,RPL13A,SDC1,SELENOP,SERPINA1,TIMP1,VCAM1
miR-17-5p (and other miRNAs w/seed AAAGUGC)		mature microRNA	Inhibited	-2.251	bias	6.37e-05	ACTA2,APP,BCL2,BLNK,CCNB1,CCND3,CD44,CDKN1A,CDKN1B,DAZAP2,EPCAM,FN1,RBL2,RUNX1,SLC1A3,TGFBR2,TLR4,TXNIP	592 (20)
paraquat		chemical toxicant		1.28		6.37e-05	BICD1,BNIP3,CCL19,CCN2,CFLAR,COL1A1,CYBB,FN1,GCLC,HMOX1,KLF2,MBOAT2,MMP12,MMP9,PMAIP1,SLC8A1,TGFB1,TIMP1	536 (19)
DDIT3	-0.087	transcription regulator		1.102		6.39e-05	ASNS,ATF4,ATF5,BCL2,CASP4,CFLAR,FN1,FOXO1,HMOX1,HSPA5,PDPN,SERPINA1,SKP2,STAT5A,TGM2,TSC22D3,TXNIP,WARS1,XBP1	707 (18)
FLT3	0.012	kinase				6.5e-05	BCL2,CCND3,CDKN1B,CSF1R,CXCL10,CYBA,CYBB,IL7R,LYZ,MS4A1,PTPN6,SLC2A1,STAT1	481 (20)
BID	0.307	other	Activated	2.646	bias	6.7e-05	CTSB,CTSD,CTSH,CTSS,ITGAX,MMP12,TIMP1	632 (15)
elovanoid N34		chemical - endogenous mammalian		-1.89	bias	6.7e-05	APOE,CDKN1A,CFH,ICAM1,MMP12,MMP24,MMP9
UCHL1	-0.35	peptidase		0.324		6.81e-05	ACTA2,ANXA6,CDKN1A,DOCK10,DPYSL2,FCRL1,HSPA5,KLHL23/PHOSPHO2-KLHL23,LBH,PRSS23,PSME1,RBM26,SOD2,UBA7	254 (7)
Il3		cytokine		0.655		6.81e-05	ATF5,BCL2,BHLHE40,CCL5,CCND3,CD14,CD68,CDKN1A,CDKN1B,CSF1,CSF1R,LYZ,SOX9,TNFRSF1B	584 (20)
ITGB2	1.833	transmembrane receptor		0.711		6.82e-05	ACTA2,CD44,CXCL10,FN1,ITGA4,ITGAL,MMP9,RAC2,TGFB1,TGFBR2,VCAM1	460 (21)
benzo(a)pyrene		chemical toxicant	Activated	2.427		6.84e-05	ANXA1,ARHGEF6,ARL6IP5,BCL2,CDKN1A,COMT,DNMT3L,FGFR3,FYN,GCLC,GNAI1,GNAI2,HDAC2,HK2,HMOX1,HSPA1A/HSPA1B,KLF2,LCP1,LDB2,MAF,PPIF,SERPINA1,SLC1A4,SQSTM1,TGFB1,TNFAIP2,ZMAT3	592 (20)
IL-1R		group		1.673	bias	6.86e-05	APP,COL3A1,CXCL11,EGFR,FGF2,ICAM1,IGFBP4,MMP12,MMP14,MMP9,TIMP1,TNFRSF1B	534 (16)
FKBP10	-0.358	enzyme	Inhibited	-2.309	bias	6.86e-05	BCL3,BGN,CHI3L1,COL1A1,COL3A1,COL6A3,CRISPLD2,MMP12,MMP14,PDPN,SLC16A2,TIMP1
ADM	-1.484	other		-0.771		6.86e-05	ACE,ADM,BCL2,CCL2,FGF2,FN1,ICAM1,PGK1,RAMP1,RAMP2,TGFB1,VCAM1	575 (23)
pravastatin		chemical drug		-0.451		6.86e-05	ABCA1,APP,CAV1,CCL2,CD40,COTL1,HMOX1,ICAM1,NR1H3,TGFB1,TLR4,VWF	514 (18)
DICER1	0.228	enzyme		-1.552		6.87e-05	ANGPTL4,APOBEC3G,CD44,CDKN1A,CDKN1B,CXCL10,DEPP1,ENG,ENTPD1,EPCAM,ICAM1,IGF2BP1,IL2RA,IL7R,IRF8,ITGA4,ITGAX,KIF2C,LCP1,LHFPL6,MAF,MCAM,MMP9,NOTCH1,PRF1,PRKCD,PROCR,RASGRP1,RBM38,RFTN1,RUNX1,SERPINA1,SLC40A1,SPI1,STAT1,SYNPO,TGFB1,TGFBR2,ZEB2	553 (20)
KLF5	-0.121	transcription regulator		1.26		6.95e-05	ACTA2,BCL2,CCNB1,CD44,CDKN1A,CDKN1B,DUSP1,EPAS1,LITAF,MMP9,NOTCH1,RUNX1,S100A9,SP140,STK24,UCP2,ZFP36L1	621 (24)
OSMI-1		chemical reagent		1.074	bias	7e-05	BACE1,BFSP1,CBX2,CDKN1A,HSPA5,KIT,SKP2,SQSTM1	362 (7)
PLA2R1	0.158	transmembrane receptor	Activated	2.121	bias	7e-05	CTSA,CTSD,DPYSL2,LAP3,MGST1,SOD2,SQOR,TGM2
LRP1B	0.076	transmembrane receptor		-1.89	bias	7e-05	ABCA1,CDKN1A,IL7R,JAK3,NCEH1,STAT1,STAT5A,STAT6
coomassie brilliant blue G-250		chemical drug		-1.937		7e-05	COL1A1,EGFR,ICAM1,MMP9,P2RX7,TIMP1,TJP1,TLR4	378 (11)
EDNRA	0.291	transmembrane receptor	Activated	2.449	bias	7e-05	COL1A1,COL3A1,ICAM1,SELL,TGFB1,TIMP1	412 (17)
aloxistatin		chemical - protease inhibitor		0.186		7e-05	APP,BACE1,CD74,FGF2,HLA-DMA,SQSTM1	599 (14)
FOLR1	-0.346	transporter				7.43e-05	ADA,ALDOC,ARHGDIB,BIRC3,CAV1,DNASE2,DTD1,DUSP6,EPCAM,LSP1,LYZ,MDK,S100A4,SYNGR2,TAGLN2,TPI1
KDM3A	-0.972	transcription regulator	Activated	2.401	bias	7.63e-05	ACTA2,ADM,CCL2,CCN2,ETS1,HMOX1,MCAM,MMP12,MMP9,TNC	378 (11)
PCSK9	-0.221	peptidase		1.23		7.63e-05	ANXA1,CCL2,CDKN1A,ICAM1,ISG15,ISG20,MGP,MMP9,SQSTM1,STING1	450 (13)
BACE1	-1.298	peptidase	Inhibited	-3.138		7.63e-05	APP,BACE1,CAV1,CTSB,CTSD,IGFBP4,IGFBP7,ITM2B,JUNB,LAMP1	565 (13)
ELANE	0.077	peptidase		-0.503		7.63e-05	CD14,CTSB,EGFR,GFI1,HMOX1,HSPA5,MMP9,SERPINA1,SPI1,TLR4	455 (15)
SAMSN1	1.053	other	Activated	3.357	bias	7.76e-05	BATF,CD40,CXCL10,DAB2,FGL2,IL15RA,IRF1,IRF2,ISG15,ISG20,RILPL1,SDC1,STAT1,STAT5A,XBP1	408 (10)
Ap1		complex	Activated	4.161	bias	7.77e-05	ACE,ATP6AP2,CAMP,CCL2,CCL5,CCN2,CD40,CD44,DUSP6,ETS1,FN1,HMOX1,ICAM1,IL2RA,MMP12,MMP14,MMP9,S100A4,SLC8A1,TGFB1,TIMP1,TLR4,UTRN,VCAM1	589 (18)
TIA1	0.195	other		0.18		7.84e-05	ARL6IP5,CCN2,CCNB1,CCND3,ENG,EPCAM,PROM1,S100A6,SKP2,TGFBR2,TGM2,TIAL1,TIMP1,TXNIP	405 (7)
CA9	-1.304	enzyme		-1.245		7.85e-05	ALDOA,ARG2,CA9,ENO1,EPAS1,LDHA,PGK1,SLC1A4,UQCRC1
diABZI STING agonist-3		chemical reagent		1.387	bias	8.12e-05	AIM2,CCL5,CXCL10,DDX41,STING1	389 (10)
THAP11	-0.421	transcription regulator				8.12e-05	COTL1,FTH1,GPC4,LCP1,P3H3
ZNF32	-0.041	transcription regulator		-1.343		8.12e-05	ACTA2,ALDH1A1,PROM1,S100A4,TGFB1	447 (7)
EHT-1864		chemical reagent		-1.218		8.12e-05	ACTA2,APP,FN1,FOXO1,VSIG4	454 (18)
secukinumab		biologic drug	Inhibited	-2.236	bias	8.12e-05	BCL2,CCL2,CCL5,COL3A1,FN1	303 (7)
FEN1	-0.258	enzyme		0.555		8.12e-05	CIITA,IRF1,IRF2,IRF4,STAT1	334 (10)
SDC2	0.242	other		0.333		8.12e-05	ACTA2,CDKN1A,CDKN1B,COL1A1,TGFBR2	612 (23)
IKK-2 inhibitor VIII		chemical drug	Inhibited	-2.236	bias	8.12e-05	BCL2,CCL2,CCL5,COL3A1,FN1	383 (7)
temsirolimus		chemical drug		0.885		8.12e-05	CDKN1B,HK2,LAMP1,LDHA,SLC2A1	571 (17)
tiron		chemical reagent	Inhibited	-2.219	bias	8.12e-05	CDKN1A,DUSP1,HMOX1,HSPA5,TNC	563 (20)
CLIC4	-0.025	ion channel		0.194		8.2e-05	APOE,ARHGAP21,CCL5,CFH,CST3,DCN,PARP12,PILRA,SLC16A3,SOD2,TLR4	416 (13)
ziritaxestat		chemical drug		-0.905		8.2e-05	ABCA3,ABTB1,APOL6,CA9,CCN2,DERL3,FYB1,GBP2,HMOX1,LAP3,TNFSF10
berberine		chemical drug		-0.974		8.7e-05	BCL2,BIRC3,CCL2,CD40,CDKN1A,CDKN1B,CFLAR,FN1,GRK3,HMOX1,ICAM1,MMP9,SCARB1,TGFB1,TIMP1,TJP1,TNFAIP3,UCP2,VCAM1	606 (21)
BCL2	0.587	transporter		1.163		8.73e-05	AIF1,BCL2,BNIP3,CDKN1A,CDKN1B,CTSH,GCLC,GZMA,HAVCR2,ICAM1,MCAM,MMP9,PRF1,RBL2,SOX9,SQSTM1,TIMP1	639 (20)
MMP2	-0.382	peptidase		-1.387		8.8e-05	ABCA1,CCL5,CD44,CDKN1A,COL3A1,EGFR,FN1,IL2RG,NR1H3,SCARB1,SREBF2,TGFB1,TJP1	700 (24)
salinosporamide A		chemical drug	Inhibited	-2.236	bias	9.22e-05	ATF4,BCL2,BIRC3,CFLAR,HERPUD1,HSPA5,ICAM1,MMP9	500 (16)
evodiamine		chemical - endogenous non-mammalian	Inhibited	-2.01		9.22e-05	BCL2,BIRC3,CCNB1,CDKN1A,CFLAR,ICAM1,MMP9,PMAIP1	599 (23)
Collagen(s)		complex		1.091		9.35e-05	ATF4,BCL3,C4A/C4B,CD68,FN1,GZMA,HERPUD1,LAMP1,PRF1,TNC	476 (7)
MIAT		other		0.765		9.35e-05	BCL2,BST2,CIMAP1B,CRIP2,CSRP2,CXCL13,HSD11B1,IFI27,PSTPIP1,SLC8A1
cilostazol		chemical drug		-0.78		9.35e-05	ABCA1,BCL2,CCL2,HMOX1,HSPA5,ICAM1,MMP9,TJP1,TLR4,VCAM1	591 (20)
S-adenosylmethionine		chemical - endogenous mammalian		0.072		9.35e-05	ACTA2,ACTG2,BACE1,COL1A1,GCLC,HMOX1,ITGAL,MAF,MMP9,TGFB1	630 (21)
GSN	0.545	other		1.969		9.38e-05	ACTA2,BCL2,COL1A1,COL3A1,FN1,SOX9,TGFB1	527 (21)
PTPN3	0.274	phosphatase		1.863	bias	9.38e-05	ANGPTL4,CDKN1A,COL1A1,FN1,MMP9,TGFBI,TGM2	585 (19)
3-aminobenzamide		chemical toxicant	Inhibited	-2.608	bias	9.38e-05	CDKN1A,COL1A1,COL3A1,ICAM1,ITGAL,MMP9,TIMP1	465 (19)
batimastat		chemical - protease inhibitor		-0.171		9.38e-05	AIF1,CASP1,FGF2,HAVCR2,MMP14,MMP9,SLC2A1	635 (21)
JTE-013		chemical reagent		-1.89		9.38e-05	CCL2,CCN2,FN1,ICAM1,ITGAX,MRC1,VCAM1	605 (20)
probucol		chemical drug		0.555		9.38e-05	BCL2,CCN2,CYBA,CYBB,HMOX1,TGFB1,VCAM1	512 (16)
ORAI1	0.366	ion channel		1.414		9.46e-05	AIF1,BCL2,BTG2,CD44,CDKN1A,CDKN1B,CSF1,ENO1,FGF13,GCLC,HK2,NFKB1,PFKFB4,PGK1,SLC1A3,TPI1	695 (21)
seocalcitol		chemical drug		1.73	bias	9.53e-05	ACTR3,BCL2,CDKN1A,CDKN1B,IGFBP5,LGALS2,NHERF1,NINJ1,PDGFRB,SKP2,STAT6,TSPAN6	637 (26)
GATA4	-0.684	transcription regulator		-0.195		9.85e-05	ACTG2,BCL2,CCL2,CCN2,CNFN,COL1A1,COL3A1,CXCR6,DAB2,FGF2,GATA4,GPI,HSPA5,IGFBP5,IRF8,KIT,KLK14,LDHA,NFATC2,PFKP,PTGDS,S100A4,SGPL1,SLC25A29,SLC8A1,SOX9,TGFBI,TGM2,TIMP1,VCAM1	431 (10)
Ap2		group		-1.192		9.9e-05	ADM,BACE1,BCL2,ICAM1,KIT,LIPA,MCAM,PTGDS,TGFB1	317 (7)
amiodarone		chemical drug		1.89		9.9e-05	ASAH1,FADS2,GRN,HMOX1,ICAM1,NDRG2,SLC2A3,SLCO2B1,SOD2	466 (15)
4-(2-aminoethyl)benzenesulfonylfluoride		chemical - protease inhibitor		-1.195	bias	9.9e-05	CASP4,CDKN1A,COL1A1,FN1,HMOX1,HSPA5,SOD2,TNC,TNFRSF14	693 (28)
PML-RARA		fusion gene/product		-0.784		9.9e-05	CDKN1A,GFI1,HMOX1,MYO1F,PSMB10,PSMB8,PSMB9,SPI1,VCAM1	375 (13)
miR-21-5p (and other miRNAs w/seed AGCUUAU)		mature microRNA	Inhibited	-2.746	bias	0.000103	ACTA2,BTG2,CASKIN1,CDKN1A,FN1,FTH1,GLCCI1,HK2,HMOX1,IL32,MARCKS,NFKB1,PECAM1,TGFBR2	584 (20)
ZBTB17	0.008	transcription regulator		1.165	bias	0.000103	BCL2,BHLHE40,CCNB1,CDC20,CDKN1A,KIF2C,KIT,MKI67,ODC1,PMAIP1,TNFAIP2,TOP2A,ZFP36,ZNHIT3	611 (22)
ITGA2B/ITGB3		complex				0.000106	BCL3,CD40,MMP14,MMP9	578 (20)
N-[amino(dimethylamino)methylidene]-4-[(3aS,9bR)-8-ethoxy-7-methoxy-1,3,3a,9b-tetrahydrofuro[3,4-c]isoquinolin-5-yl]benzamide		chemical reagent		-1.973	bias	0.000106	ACTA2,CCN2,COL1A1,FN1
ERW1041E		chemical reagent	Inhibited	-2	bias	0.000106	ACTA2,COL1A1,FN1,TGFB1
Iberiotoxin		chemical reagent		1		0.000106	BCL2,CCL2,ICAM1,VCAM1	386 (12)
5R-hydroxytriptolide		chemical drug	Inhibited	-2	bias	0.000106	CD14,IRF1,STAT1,TLR4
olmesartan		chemical drug		0		0.000106	CYBA,ICAM1,SCARB1,UCP2	289 (7)
Snhg20		other	Activated	2	bias	0.000106	ACTA2,COL1A1,FN1,LGALS3
KCNK2	-0.077	ion channel				0.000106	CCL2,ICAM1,PECAM1,VCAM1	464 (13)
G6PC3	-0.533	phosphatase		1.192		0.000106	ATF4,CYBA,CYBB,NCF1
AQP11	-0.266	transporter		-1	bias	0.000106	EGFR,MMP12,TGFB1,TIMP1
GMFB	0.055	growth factor		1		0.000106	ACTA2,FHL2,MMP14,MMP9
FAM3C	0.02	cytokine		-1.969	bias	0.000106	ACTA2,COL1A1,COL3A1,FN1
COL4A1	1.979	other				0.000106	BCL2,CDKN1B,HSPA5,TGFB1
ADAM19	0.326	peptidase	Activated	2	bias	0.000106	ACTA2,COL1A1,FN1,NOTCH1	485 (11)
SF1	-0.086	transcription regulator		-1.057		0.000106	ACTA2,COL1A1,FN1,ICAM1
gebasaxturev		biologic drug	Activated	2	bias	0.000106	CXCL10,CXCL11,CXCL9,LAG3
eprosartan		chemical drug		-1.982	bias	0.000106	COL1A1,COL3A1,FN1,TGFB1	243 (7)
CpG ODN 1826		chemical reagent	Activated	2.994		0.000106	APP,CCL2,CCL5,CD14,CD40,CIITA,CXCL10,CYBA,CYBB,FCGR1A,HLA-DQB1,NCF1,PKM,RGS1,SQSTM1,TLR4	630 (18)
epothilone B		chemical drug		0.64		0.000107	BTG2,CDKN1A,CDKN1B,MKI67,TNFSF10,TOP2A	439 (7)
IGFBP7	2.251	transporter		0.186		0.000107	ASNS,CDKN1A,CDKN1B,IGFBP7,MMP9,SOD2	626 (19)
AGTRAP	0.225	G-protein coupled receptor		-1.897		0.000107	ENO1,HK2,HMOX1,LDHA,PGK1,PKM	474 (13)
SPTLC2	-0.401	enzyme	Inhibited	-2.433	bias	0.000107	ATF4,CCN2,COL1A1,HSPA5,TIMP1,XBP1	435 (10)
OCLN	-0.436	other		-0.97		0.000107	CAV1,CCL2,CCL5,CXCL10,MMP14,MMP9	408 (12)
OSBPL8	-0.263	transporter		1.029		0.000107	ABCA1,APOE,ATF4,HSPA5,NR1H3,SREBF2
rhodioloside		chemical - endogenous non-mammalian		1.342		0.000107	ARG2,BCL2,COL1A1,GCLC,HMOX1,MRC1	527 (17)
farnesyl pyrophosphate		chemical - endogenous mammalian		0.391		0.000107	ABCA1,APP,ICAM1,SCARB1,TGFB1,VCAM1	614 (20)
24-hydroxycholesterol		chemical - endogenous mammalian		1.701		0.000107	ABCA1,ACE,APOE,APP,HSPA5,SREBF2	623 (21)
celecoxib		chemical drug		-1.64		0.000109	APP,ATF4,BCL2,CD68,CDKN1A,CDKN1B,CFLAR,COL3A1,HMOX1,HSPA5,ICAM1,MKI67,MMP9,PECAM1,TGFBR2,TLR4,TNFRSF1B,VCAM1	582 (22)
SIAH2	0.103	transcription regulator		-1.982		0.000112	ARG2,CD68,CTSB,CTSD,CXCL16,GADD45G,GLUL,ID2,LGALS3,MMP12,PLA2G7,SQSTM1	535 (13)
PDLIM2	-0.052	other		-0.839		0.000113	BCL2,CRISPLD2,DNAJC15,FBP1,KIT,LGALS3BP,OBSL1,PCSK1N,PPP1R14A,SCARA3,SLC40A1,SLC43A3,STAT1,TNS1,TXNIP
RARG	0.108	ligand-dependent nuclear receptor		-0.497		0.000113	ABCA1,CCN2,COL4A1,DHRS3,DUSP1,FOLR2,GATA4,HOXA10,IL32,LAMB1,SLC16A2,SLC17A9,TCL1A,UBA7,ZNF703	655 (23)
trinitrobenzenesulfonic acid		chemical reagent	Activated	3.381	bias	0.000113	ADAM8,CCL5,CD44,CD68,CLEC4D,COL1A1,COL3A1,CXCL10,LUM,MMP12,MMP9,PTGDS,S100A9,TGFB1,TIMP1	625 (21)
desmopressin		biologic drug		-0.759		0.000113	ADD3,ADM,CTSD,CYBA,ENO1,H3-3A/H3-3B,HSPA1A/HSPA1B,HSPH1,NDRG2,SLC43A2,SORT1,STX7,TNS1,VWF,YWHAH
lipoxin A4		chemical - endogenous mammalian		-1.088		0.000114	ACTA2,CASP1,CCL2,CDKN1A,CDKN1B,FN1,HMOX1,ICAM1,TGFB1,TIMP1	559 (18)
MK2206		chemical drug		-0.505		0.000114	ACTA2,ATF4,BCL2,CDKN1B,FOXO1,HK2,LDHA,PFKFB3,SREBF2,TJP1	580 (25)
mir-148		microRNA		-0.922	bias	0.000114	ABCA1,ACTA2,BCL2,COL1A1,EGFR,MBNL1,MMP9,PIK3IP1,PKM,TGFBR2	395 (15)
Ro31-8220		chemical drug	Inhibited	-2.512	bias	0.000114	BCL2,CCL2,CDKN1A,COL1A1,DUSP1,FN1,HMOX1,ICAM1,TNFSF10,VCAM1	404 (18)
SHH	0.203	peptidase		0.66	bias	0.000117	ATF5,BCL2,BMP4,C1QA,CAV1,CCNB1,CD93,CSF1,CSF1R,EGFR,FN1,GATA4,GLI2,HEY1,HK2,IGFBP5,IL2RA,NR2F2,PTCH2,SALL1,SFRP2,SOX9,TJP1,TSC22D3	618 (21)
HIVEP1	0.113	transcription regulator	Inhibited	-2.714	bias	0.000117	CD40,EGFR,FCER1G,MAP3K8,NFKB1,TGFBR2,TLR1,TLR4,TLR8,TNFAIP3,TNFRSF1B	485 (10)
3-nitropropionic acid		chemical toxicant		0.379		0.000117	APP,ATP6V0E1,BACE1,BCL2,DRAM1,GCLC,GPI,LDHA,MMP9,SQSTM1,TPI1	618 (20)
iron		chemical - endogenous mammalian		0.312		0.000117	APP,CCNB1,CCND3,CDKN1A,CDKN1B,FTH1,GADD45G,HMOX1,SLC40A1,SOD2,UBE2D1	644 (25)
MEF2C	0.462	transcription regulator		1.31	bias	0.000118	CALR,CCL2,CDKN1A,COL1A1,COL3A1,CXCR6,FGFR3,FTH1,GATA4,IRF4,JUNB,KLF2,LAG3,MMP12,NFATC2,PLAGL1,S100A4,S100A9,SFRP2,SLC8A1,SYK,ZFP36	494 (19)
RNF31	0.083	enzyme		-1.342		0.000118	ACE,CCL19,CCL2,CCL5,CXCL10,CXCL13,CXCL16,IGFBP4,IL10RA,IL15RA,IL18BP,IL2RG,SCARB1	492 (18)
IRF9	0.659	transcription regulator		1.668	bias	0.000118	CCL19,CIITA,CXCL10,GBP1,IFI27,IRF1,IRF8,ISG15,ISG20,LGALS3BP,PARP10,STAT1,TNFSF10,XAF1	546 (15)
NR1H2	-0.217	ligand-dependent nuclear receptor		0.324		0.000119	ABCA1,ACE,APOE,CCL5,CXCL10,CXCL16,GBP4,HSD11B1,ITGAL,ITGAX,MMP9,MRC1,NR1H3,SCARB1,SLC16A2,SREBF2	358 (16)
artesunic acid		chemical drug		-1.254		0.00012	BCL2,CCL2,CD4,EGFR,MAFA,MMP9,TGFB1,TLR4	620 (21)
empagliflozin		chemical drug				0.00012	CTSA,CTSS,IFI35,IGHG1,JCHAIN,NPL,PTPRJ,TLR4
NODAL	0.032	growth factor		0		0.00012	ACTA2,CCL5,CCN2,CD40,CDKN1B,CXCL10,ITGAX,MRC1	639 (24)
ATF3	0.046	transcription regulator		-0.881		0.000123	ADA,ASNS,ATF4,BIRC3,CCL4L1/CCL4L2,CCL5,CD82,CDKN1A,CXCL16,FBP1,GBP2,GBP4,HSPA5,ICAM1,MTA1,NME4,PFAS,PMAIP1,SLC15A3,XBP1	610 (21)
ETV4	-0.732	transcription regulator		1.369	bias	0.000124	ACTA2,B4GALT1,CAV1,ETV4,FN1,GGT1,MMP14,MMP9,TGFBR2	410 (7)
MANF	0.417	other	Inhibited	-2.36		0.000124	ACTA2,BCL2,BNIP3,BNIP3L,COL1A1,HSPA5,MMP9,SQSTM1,XBP1	446 (12)
TBXT	-0.934	transcription regulator		1.007	bias	0.000124	CD151,CD44,COL1A1,CXCL11,DUSP6,GRB2,MGP,SOX9,TBXT
UCP1	-0.191	transporter		0.066		0.000128	AARS1,AGAP1,AIF1,APP,ASB2,ASNS,ATF4,ATF5,BACE1,CD68,CXCL10,EMB,GHITM,GSTO1,NUPR1,ODC1,REEP6,SMS,SPI1,TGFB1,UCP2,UQCRC1	240 (7)
PKM	-0.685	kinase		0.214		0.000128	ABCA1,ALDOA,CD40,CDKN1B,ENO1,FBP1,GGT1,H3C10,HK2,LDHA,MKI67,MMP9,PKM,SLC2A1,TGM2	575 (21)
oxymatrine		chemical drug		-1		0.000129	ACE,BCL2,FN1,HMOX1,PTPRC,TGFB1,TLR4	586 (21)
CYP2E1	0.035	enzyme	Activated	2.606	bias	0.000129	CD14,FGL2,GCLC,HMOX1,MGST1,NCF1,TLR4	555 (20)
IFNK	-0.147	cytokine	Activated	2	bias	0.000129	CD40,CXCL10,CXCL11,CXCL9,IRF1,PLAAT4,STAT1	560 (18)
miR-182-5p (and other miRNAs w/seed UUGGCAA)		mature microRNA	Inhibited	-2.388	bias	0.000131	BCL2,CDH4,FN1,FOXO1,GADD45G,ISG15,ITGA4,SLFN5,SP110,STAT1,VWF,XAF1
cadmium chloride		chemical toxicant		1.189		0.000134	ATF4,CCL5,DNAJC3,FOXO1,FTH1,GCLC,HK2,HMOX1,HSPA1A/HSPA1B,HSPA5,LDHA,NOTCH1,PFKFB3,PKM,SQSTM1,TGFB1	594 (22)
IFI16	-0.191	transcription regulator		1.527	bias	0.000134	CCL2,CCL5,CDKN1A,CDKN1B,CXCL10,GATA4,ICAM1,ID2,IL2RB,IL7R,ISG15,MGST1,PCP4,VCAM1	590 (21)
3,4,5,3',4'-pentachlorobiphenyl		chemical toxicant	Activated	2.78		0.000134	BMP4,CD44,COL1A1,COMT,CTLA4,CTSD,EPB41L3,FOXO1,HSPA1A/HSPA1B,IDH1,NOTCH1,SLCO2B1,TMSB10/TMSB4X,TNC	244 (7)
NCOR2	-0.081	transcription regulator		-0.328		0.000136	BCL2,BIRC3,C1QA,CCN2,CDKN1A,COL1A1,CTSB,CTSS,FGF2,KLF2,MMP12,SEMA4D,TGFB1	727 (28)
TWF1	-0.107	kinase		-0.105		0.000136	BNIP3L,CDC20,DDX3Y,DEPP1,DUSP1,FXYD2,JUNB,RPS4Y1,S100A9,SOX9,SQSTM1,TP53INP1,XBP1
JAG1	0.016	growth factor		1.35	bias	0.000136	ACTA2,CDKN1A,COL1A1,DUSP1,DUSP2,DUSP6,GLI2,HEY1,MMP9,NR2F2,PDGFRB,TGFB1,TNC	513 (22)
TREM1	-0.104	transmembrane receptor		0.72		0.000136	ASNS,ASPH,BCL2,CCL5,CD14,CSF1,CXCL10,HOMER1,IL15RA,IRF1,ISG15,ITGAX,LY9,MAP3K8,PALM2AKAP2,RGS1,RIN2,SCG5,SFMBT2,SLAMF7,SLC1A3,SNAPC1,TARP,TLR4	566 (18)
NCOA2	0.288	transcription regulator	Activated	3.048		0.000136	C1R,CCL5,CDKN1A,CIITA,CXCL10,GBP5,GPR34,GSTO1,HLA-A,HOXA10,HSD11B1,IRF1,IRF4,ISG15,LIN28A,LLGL2,LYZ,NHERF1,NR1H3,P2RY13,SQSTM1,TPI1,TRIM5,TSC22D3	661 (19)
ROR1	-0.104	kinase		0.447	bias	0.000138	CCN2,DTD1,ERAP1,ITGB2,LHFPL6,PTPN6,RPS4Y1,TJP1,TNS1,TOP2A	204 (6)
KDR	0.027	kinase	Activated	2.813	bias	0.000138	A2M,CTLA4,HAVCR2,HMOX1,INPP5D,LAG3,MMP14,NOTCH1,TJP1,XBP1	599 (20)
eprenetapopt		chemical drug		-0.48	bias	0.000139	BCL2,CDH3,ERVW-1,FZD7,IGFBP7,IRF1,IRF2,PEA15,PMAIP1,TNFRSF14,XBP1	440 (7)
MRS 1754		chemical reagent	Activated	2.186	bias	0.000142	CD40,CIITA,HLA-DRA,TGFB1,TIMP1	457 (13)
ANO1	0.292	ion channel		0.322		0.000142	ABCA1,ACTA2,CYBA,EGFR,NOTCH1	341 (7)
2-(p-hydroxyanilino)-4-(p-chlorophenyl) thiazole		chemical drug	Activated	2.2	bias	0.000142	APP,ATF4,HERPUD1,HMOX1,XBP1	359 (9)
mir-326		microRNA		0.039	bias	0.000142	CD47,ETS1,GPI,NOTCH1,SMO
NPAT	-0.006	transcription regulator		0.152	bias	0.000142	H1-5,H2AC6,H2BC21,H2BC5,H4C3	402 (7)
CYBA	1.409	enzyme	Activated	2.236	bias	0.000142	CDKN1A,CYBB,EPAS1,FN1,SOD2	517 (18)
XMD1150		chemical drug	Activated	2.236	bias	0.000142	CTSB,CTSC,CTSD,CTSL,LAMP1	13 (3)
emactuzumab		biologic drug	Activated	2.236	bias	0.000142	GBP4,IRF9,ISG15,STAT1,XAF1
4-coumaric acid		chemical - endogenous mammalian				0.000142	BCL2,CCNB1,CDKN1A,FGF2,ODC1	256 (7)
MLI-2		chemical reagent	Activated	2.206	bias	0.000142	CTSB,CTSC,CTSD,CTSL,LAMP1	104 (3)
maprotiline		chemical drug	Inhibited	-2.2	bias	0.000142	ATF4,CALR,DNAJC3,HSPA5,XBP1	320 (8)
chloroquine		chemical drug		-0.248		0.000145	ALDH1A1,APP,BCL2,CCL5,CD40,COL1A1,CTSD,CXCL10,DRAM1,FN1,FOXO1,GATA4,GRN,SQSTM1,TNFSF10	609 (18)
2-(3-chlorophenylamino)phenylacetic acid		chemical drug				0.000146	COL4A1,FN1,TGFB1
CLCN3	0.235	ion channel				0.000146	NFKB1,TGFB1,VCAM1
IFI30	2.171	enzyme				0.000146	CTSL,CTSS,HLA-A
GBP2	2.044	enzyme				0.000146	FN1,HLA-A,MMP9	407 (13)
epalrestat		chemical drug				0.000146	PDGFRB,PRKCB,TGFB1
uric acid		chemical - endogenous mammalian	Activated	2.861		0.000148	ACE,ANXA1,BCL2,CASP1,CCL2,CCL5,CCN2,CYBB,HMOX1,ICAM1,ISG15,KLRB1,MAFA,S100A9,SQSTM1,SREBF2,TGFB1,VCAM1	553 (17)
Tlr		group	Activated	3.111	bias	0.000151	CASP4,CCL2,CCL5,CD40,CLEC2B,CXCL10,DUSP1,GPR34,HLA-A,ICAM1,ID2,IRF1,IRF4,NOTCH1,RGS1,STAT1,TNFAIP3	402 (14)
GSTO1	0.862	enzyme	Inhibited	-2.331		0.000152	CARS2,CTSD,DUSP6,GSTO1,IRF9,NHERF1,PARP9,SEL1L3,SLC2A1,SLFN5,STAT1,ZFP36L1
methylmercury		chemical toxicant		0		0.000152	ATF5,BNIP3,CD47,COL1A1,COL3A1,HMOX1,ID2,MAPKAPK2,NFKB1,NHERF1,SLC16A1,TXNIP	409 (15)
carboplatin		chemical drug		-0.359	bias	0.000152	A2M,ASNS,CCND3,CD44,CD47,CDKN1B,FXYD5,LGALS3,MRC1,PMAIP1,RBM3,TIMP1	521 (16)
amphetamine		chemical drug		0.684		0.000153	ATF4,BCL2,BMP4,CD47,CSF1R,EFNB2,FOSL2,ICAM1,JUNB,PPP1R9B,SELL,TGFBR2,TLN1,TNFAIP3	367 (13)
PAK2	0.204	kinase		0.333		0.000153	BMP4,DUSP1,ETS1,H3C2,H3C8,H4C16,IGFBP5,S100A6,ZEB2	426 (10)
dimethyl itaconate		chemical reagent		0.099		0.000154	ATF4,GCLC,HLA-DQA1,HMOX1,IRF1,ISG15,S100A9,XBP1
LACTB	0.151	peptidase	Inhibited	-2.2	bias	0.000154	ALDH1A1,CCN2,CD44,COL7A1,FN1,GLIPR1,TGFBI,TGM2
L-carnitine		chemical - endogenous mammalian		0.164		0.000154	A2M,CDKN1A,CTSL,HLA-DMA,HLA-DPB1,HLA-DQA2,NRP1,TIGIT	344 (7)
E. coli lipopolysaccharide		chemical - endogenous non-mammalian	Activated	3.116	bias	0.000156	BCL2,CCL2,CCL5,CD40,CXCL10,ICAM1,IL32,MMP9,PTGDS,S100A9,TGFB1,TLR4,VCAM1	446 (18)
STK40	0.357	kinase		0.239	bias	0.000156	ACTA2,APOE,C1QA,C1QB,CCL2,DUSP6,FN1,HLA-DQA1,LHX1,PDPN,TBXT,TLR4,WNT2B	319 (7)
MEF2D	0.392	transcription regulator	Activated	3.055		0.000156	CCN2,CCND3,COL3A1,FN1,GCLC,HMOX1,IRF4,JUNB,KLF2,SOD2,SYK,TGFB1,ZFP36	570 (15)
silibinin		chemical drug		-0.059	bias	0.000156	CCN2,CCNB1,CD44,CDKN1A,CDKN1B,FN1,HK2,LDHA,MMP9,PECAM1,PROM1,SLC2A1,ZEB2	662 (24)
desoxycorticosterone		chemical - endogenous mammalian	Activated	2.401	bias	0.000158	CCN2,COL1A1,CYBA,CYBB,MMP12,TGFB1	540 (16)
Sod		group		-0.447	bias	0.000158	CFLAR,HLA-DRA,HMOX1,ICAM1,PMAIP1,VCAM1	524 (18)
triclosan		chemical drug	Activated	2.449	bias	0.000158	ACTA2,COL1A1,CYBB,HMOX1,NCF1,TIMP1	632 (14)
POGLUT3	-0.267	enzyme		1.633	bias	0.000158	ATF4,CASP1,HSPA5,SQSTM1,XBP1,ZEB2
dapagliflozin		chemical drug		-0.509	bias	0.000158	ACTA2,CDKN1A,COL3A1,EPAS1,STING1,TGFB1	569 (15)
DAB2IP	-0.052	other		-0.671	bias	0.000158	CD44,CDKN1A,EPAS1,ICAM1,IL32,KIT	458 (17)
WNT5B	-0.155	other		1.329	bias	0.000158	ACTA2,ALPL,ATF4,COL1A1,FN1,RBL2	316 (9)
AP20187		chemical reagent				0.000158	ANXA1,ATF4,CCL5,CD14,CXCL13,S100A9
SPOP	0.506	other		-0.867	bias	0.000163	ABCA1,ADGRE2,ADGRE5,BHLHE40,BTG1,DUSP1,HMGB1,HMGB3,ID2,JUNB,KLF2,NDUFS5,NINJ1,SLC2A3,SLC2A6,STING1,TNFAIP3,ZFP36	35 (2)
CBX5	-0.469	transcription regulator		-1.213	bias	0.000163	CD68,CDKN1A,ERAP2,KIT,LTB,PCP4,PLAAT4,PRSS23,PSMB8,QPRT,RIN2,SCG5,SLC2A3,SLC7A7,SLC7A8,STAT5A,TGFBI,TXNIP
ADCYAP1	0.134	other		0.324		0.000163	ADD3,BCAM,BCL2,BTG2,CACNA2D3,CCL5,CD40,CNN3,COL3A1,CXCL10,EMB,GPC3,IRF1,LUM,MAN1A1,MCAM,NFATC2,PLAGL1,PRDX6,SCARB1,SLC1A3,SLC2A1,TGFBI,TMSB10/TMSB4X,TSHZ1,TUBB2B,UCP2	588 (22)
ZNF281	-0.358	transcription regulator		0.333		0.000164	ACTA2,CCL2,CCN2,COL1A1,COL4A1,CXCR6,FN1,GADD45G,IL32,ODC1,PROM1
NKX3-1	-0.207	transcription regulator				0.000164	BTG2,CTSB,CTSZ,CXCL13,ETS1,MMP9,PRKCB,PTPRC,RAMP1,RUNX1,SDC1	375 (9)
CLU	-0.397	other		-0.853		0.000164	APP,BCL2,CCL2,CDKN1A,CDKN1B,CFH,GBP5,HSPA1A/HSPA1B,HSPA5,MMP9,STAT1	642 (23)
CRP	-0.22	other		0.921		0.000164	ACTA2,CCL2,CCL5,CD40,FN1,PRKCB,PSMB9,PSME2,SELL,TGFB1,TNFSF10	474 (17)
pirinixic acid		chemical toxicant		0.65		0.000164	ABCA1,ACSL1,ALDOC,ANGPTL4,APOE,ASNS,BNIP3,CCL2,CCL5,CCNB1,CCND3,CDKN1A,CDKN1B,CFH,COL1A1,CTSB,DECR2,EGFR,ENTPD1,FADS2,FBP1,FCER1G,FKBP1A,FURIN,GLUL,GNB4,HLA-DQA1,HLA-E,HMOX1,ID2,IRF8,JUNB,LGALS3,MAP3K8,MGLL,MMP9,NR1H3,PGM1,PSME1,PTPRC,SYCP3,UCP2,VCAM1	696 (25)
methylselenic acid		chemical reagent				0.000165	ABCC4,ADD3,ATF5,B4GALT1,BIRC3,BMP4,CADM1,CCNB1,CD44,CDC20,CDKN1A,CFLAR,CORO1A,DNAJC3,DPYSL2,FN1,H1-0,ID2,INPP4B,IRF1,JUNB,MKI67,NFKB1,STX7,TNFAIP3,TOP2A,TUBA4A,ZNF75D	706 (19)
lysophosphatidylinositol		chemical - endogenous mammalian	Activated	2.53	bias	0.000166	CASP1,CCL2,CD74,GLUL,HLA-DRB1,ICAM1,LDHA,LTB,SOD2,TNFRSF4	577 (12)
PROC	-0.15	peptidase		-1.306		0.000166	ACE,CALR,CCL2,ICAM1,MMP9,PROCR,TJP1,TLR4,TNFAIP3,VCAM1	543 (23)
AGTR1	0.077	G-protein coupled receptor		0.245		0.000166	CCL5,COL3A1,CYBA,DUSP1,EGFR,FN1,HMOX1,MGST1,TGFB1,TXNIP	551 (21)
PTP4A1	0.295	phosphatase		1.42		0.000167	AARS1,ACTR3,ALDOA,CCL5,DDX5,FKBP1A,HSPA1A/HSPA1B,IGF2BP1,IGFBP7,ITGA4,MMP14,MYADM,PECAM1,PKM,PPA1,SMS,TAGLN2
ZFP36	1.308	transcription regulator		-1.953	bias	0.000167	BARX1,BIRC3,CAMP,CDKN1A,COL3A1,CTSS,CYBB,ICAM1,IRF1,LMO2,S100A9,TCIRG1,TLR4,TOP2A,VCAM1,ZFP36	513 (13)
miR-146a-5p (and other miRNAs w/seed GAGAACU)		mature microRNA	Inhibited	-2.454	bias	0.000167	ALDH1A1,CAMP,CCL2,CD40,CD44,CFH,EGFR,HEY1,LTB,MTA2,PRF1,STAT1,TLR1,TLR4,TMSB15A,TRIM14	529 (15)
PNPLA2	0.122	enzyme		-1.443		0.000173	ACSL1,BCL2,CD68,COL1A1,GPR3,GSTK1,HSPA5,ICAM1,ITGAX,MRC1,SLC16A1,SLC2A1,TGFB1,UCP2	472 (20)
belinostat		chemical drug		0		0.000174	BTG2,CDKN1A,CDKN1B,EPAS1,ID2,IKZF3,ITK	558 (24)
zerumbone		chemical - endogenous non-mammalian		-0.762		0.000174	ATF4,BCL2,BIRC3,CFLAR,HMOX1,ICAM1,MMP9	491 (14)
Ikb		group		0.509	bias	0.000174	BCL2,CCL2,CCNB1,HSPA5,ICAM1,NFKB1,TNFAIP3	423 (16)
SAV1	-0.098	other		-1.912		0.000174	CCN2,CDKN1A,COL1A1,COL3A1,COL4A1,FN1,GPC3	448 (7)
HCAR1	-0.836	G-protein coupled receptor		-0.378	bias	0.000174	COL1A1,HK2,ICAM1,LDHA,PDGFRB,SLC16A1,SLC16A3	261 (7)
BMPER	0.151	other		-1.782		0.000174	ACTA2,BMP4,EFNB2,ICAM1,MGP,PECAM1,VCAM1	584 (21)
WFS1	0.31	enzyme	Inhibited	-2.607		0.000174	CYBB,HSPA5,LGALS3,LYZ,MMP12,SLC16A1,XBP1	468 (13)
vitamin E		chemical drug	Inhibited	-2.902	bias	0.000176	ACTA2,BCL2,CAV1,CCL2,CD44,CD53,CDKN1A,MMP14,SCARB1,TGFB1,UCP2,VCAM1	550 (21)
IL22	-0.108	cytokine		0.954		0.000177	ACTA2,BCL2,BCL3,CAMP,CCL5,CIITA,CXCL10,CXCL13,CYBA,FTH1,HLA-B,HMOX1,HSPA5,MMP9,MUC1,PFKFB3,RBL2,S100A9,SOD2,STING1	512 (16)
linoleic acid		chemical - endogenous mammalian		0.132		0.000179	ABCA1,ANGPTL4,APP,CD47,DUSP1,GLI2,HSPA5,ICAM1,NCF1,PECAM1,S100A9,UCP2,VCAM1	632 (24)
CUX1	-0.026	transcription regulator		-1.785		0.000179	ARHGDIB,CCL5,CDKN1A,CDKN1B,CXCL10,CYBB,EGFR,H1-5,H4C3,HLA-B,ITGB2,LILRB3,MARCKS	608 (18)
25-hydroxycholesterol		chemical reagent		-0.703		0.000179	ABCA1,ACSL1,ASNS,ATF4,CCN2,ERVW-1,FOSL2,HMOX1,HSPA5,JUNB,ODC1,SCARB1,SREBF2	558 (17)
6-hydroxydopamine		chemical toxicant		1.882		0.000183	ATF4,BCL2,BNIP3L,CALR,CASP1,CCL5,CXCL13,CYBB,GADD45G,HERPUD1,HSPA1A/HSPA1B,HSPA5,MMP9,SOD2,ZMAT3	471 (16)
mir-10		microRNA		-0.91	bias	0.000185	ABCC4,CCL2,CD40,CD44,CXCL11,FGFR3,FURIN,FZD5,HMOX1,IRF4,KLF13,LIN28A,MAF,PROM1,SGPL1,SMO,TGFBR2	599 (17)
dimethyl sulfoxide		chemical drug		-0.837		0.000189	ANXA1,ATF4,BMP4,BNIP3,CALR,CCND3,GATA4,HMOX1,ITGB2,NCF1,NR2F2,NUPR1,PTK2B,RAMP1,SPI1,SQSTM1,TBXT,UBE2L6,VCAM1	632 (21)
etanercept		biologic drug	Inhibited	-2.36		0.000189	CCL2,CXCL10,CXCL13,CXCL9,CYBB,ICAM1,MMP12,NCF1,STAT1	527 (16)
SKP2	-0.693	other		0.041		0.000189	CDKN1A,CDKN1B,FBP1,ODC1,RBL2,S100A4,SKP2,SLC2A1,ZEB2	652 (18)
fluvastatin		chemical drug		-0.615		0.000189	APP,BCL2,CD40,CDKN1A,CDKN1B,CYBA,HMOX1,LAMP1,TNFSF10	526 (21)
SPHK1	-0.028	kinase		0.311		0.000192	ACTA2,APP,BIRC3,BMP4,CCL5,CCN2,CDKN1A,FN1,ICAM1,SLC2A1,TIMP1	565 (18)
GnRH analog		biologic drug		-0.174		0.000196	ADAM8,ANXA11,ARHGEF7,ATP11B,BCL3,BHLHE40,BST2,CALR,CD40,CIB1,CRIP2,DUSP1,FCGRT,FGF2,FKBP1A,FN1,GPR3,GRB2,GSTO1,HLA-DPB1,ICAM3,IFI27,IGHM,IL32,MKI67,PDGFRB,PI4KA,PLAAT3,RASSF2,SKAP2,SLC2A3,SSR1,TUBGCP2,ZCCHC14
Fc gamma receptor		group		1.054		0.000196	CCL19,CD40,CDKN1A,CFLAR,ICAM1,IRF8,TGFB1,TNFAIP3	578 (15)
ZC3HAV1	0.178	other		-0.239		0.000196	ATF4,BNIP3,COL4A1,CXCL10,ERAP2,LGALS3BP,PRXL2A,XBP1
TRB		transmembrane receptor		0.817		0.000196	BCL2,CD4,CD44,CD79A,CD8A,CDKN1A,IL2RA,SELPLG	645 (22)
B2M	3.043	transmembrane receptor	Activated	2.607		0.000196	CD8A,FCGRT,HLA-A,HLA-DQA1,HLA-DQB1,HLA-E,TAPBP,TGFB1	424 (12)
HSPB8	0.034	kinase		-0.518	bias	0.000196	ACSL1,ALDOA,BMP4,CCL2,ICAM1,LDHA,PKM,SLC2A1	361 (7)
carvedilol		chemical drug		-1.461	bias	0.000196	ACTA2,APP,COL1A1,COL3A1,CYBA,HMOX1,MMP9,TLR4	544 (22)
CCN1	0.432	other		1.473	bias	0.000196	CCL2,CDKN1A,COL1A1,CXCL10,FCER1G,FN1,FZD7,MMP9,PECAM1,RBL2,TGFB1,TIMP1,TLR4,TNFSF10	614 (22)
pidnarulex		chemical drug		0.607		0.000196	ACTR3,ALDH1A1,ANGPTL4,BTG2,CDKN1A,CELSR2,CPEB4,CST3,LENG8,RPS4Y1,SPOCK2,STING1,TRIM22,ZMAT3
CHI3L1	1.759	enzyme				0.000199	AKAP11,ARL4C,BHLHE40,CCNB1,CD44,IGFBP5,LDHA,MMP9,TGFBR2,TNC	665 (22)
TWIST2	-0.289	transcription regulator		1.42		0.000199	CD44,CD7,CDKN1A,DUSP6,FN1,HSPA5,MAF,MMP9,TGFB1,ZEB2	548 (18)
ocifisertib		chemical drug	Activated	3.112		0.000199	BFSP1,CBX2,CCL2,CFH,GZMA,IRF9,KIT,RGS1,STAT1,TIMP1
MMP12	0.792	peptidase		1.009	bias	0.000204	ACTR3,APP,ARPC1B,CCL5,ICAM1,MMP14,MMP9,PGM1,PKM,SPARCL1,TLN1,YWHAH	599 (22)
CISH	-0.075	other	Inhibited	-2.335		0.000204	CD14,CDKN1B,CSF1,CXCL10,DUSP2,HMOX1,IL2RA,MPP1,PECAM1,PRF1,SQSTM1,STAT6,TGFBI	588 (20)
CD274	-0.367	transmembrane receptor		-0.434		0.000205	ACTA2,ATF4,CCL5,CCN2,CDKN1A,COL1A1,FGF2,FN1,ICAM1,KLRC4-KLRK1/KLRK1,MMP14,PECAM1,PRF1,STING1,TGFB1,TNFSF10,VCAM1	599 (19)
CYP1B1	0.473	enzyme		-0.455		0.000205	ADCY7,CBR3,CD3E,CDH3,CDH4,CDKN1B,DDX3Y,GZMA,HMOX1,IGFBP2,KDM5D,MCAM,MICAL1,MID1,NDRG2,SKP2,TNFSF10	367 (7)
HBB	-0.003	transporter		-1.982	bias	0.000206	CCL2,CCL5,CSF1,CXCL10,ICAM1,MAPKAPK2,MMP9,NFKB1,PECAM1,SCARB1,STAT1,TGFB1,TLR4,TNFAIP3,VCAM1	512 (16)
SCD	0.161	enzyme	Inhibited	-2.364		0.000206	ABCA1,AGPAT5,ALDH1A1,ANGPTL4,BCL2,CD44,CXCL10,ENG,FADS2,HERPUD1,HSPA5,IGFBP2,MGLL,NR1H3,PEMT,S100A9,SGPL1,SLC16A2,SLC2A1,TNC,UCP2,VCAM1,XBP1	640 (24)
norepinephrine		chemical - endogenous mammalian		1.263		0.00021	ABCA1,APP,CCN2,CHST2,CSF1R,DUSP1,EGFR,FGF2,FN1,FOSL2,FTH1,GALNT14,GRK3,HMOX1,MAN2A1,MCAM,MMP9,PDE4D,PLAGL1,SLC2A1,TGFB1,TINAGL1	565 (19)
rebemadlin		chemical reagent	Activated	2.597		0.000218	BTG2,CCL5,CCNB1,CCND3,CD82,CDKN1A,CFLAR,CXCL10,GM2A,HSPA1A/HSPA1B,HSPA5,MTA2,NUPR1,PMAIP1,TP53INP1,TRIM22,YWHAH,ZMAT3	562 (14)
ZAP70	0.251	kinase	Activated	2.143	bias	0.000225	ANXA1,CYBA,HTATSF1,MYCBP2,PLCG2,RBM3,SSR4,TFEC,TSC22D3,UBE2L6,XAF1	305 (7)
CACNA1C	0.002	ion channel				0.000227	ACTA2,CAV1,COL14A1,ENO1,MMP14,TNC
FNIP1	-0.219	other	Inhibited	-2.433	bias	0.000227	CCL2,CCL5,CXCL10,CXCL13,CXCL16,PECAM1	257 (7)
Sox2ot		other		0.911		0.000227	ACTA2,ALDH1A1,CD44,MKI67,PROM1,TGFB1
C-21		chemical drug		-1.532	bias	0.000227	ACTA2,CCN2,MMP9,NCF1,TGFB1,TIMP1	418 (16)
hemoglobin		complex		1.131	bias	0.000227	ADM,CD163,CDKN1A,HMOX1,MGST1,SLC40A1	596 (20)
LOXL2	-0.305	enzyme	Activated	2.236	bias	0.000227	DNAJC3,FN1,MMP14,MMP9,PECAM1,SOX9	290 (7)
ZBTB33	-0.384	transcription regulator		1.199		0.000227	CD47,CDKN1A,MTA2,PGK1,S100A4,SIRPA
NBEAL2	0.2	other		0		0.000227	CDKN1B,CTLA4,CXCL10,CXCL16,IRF8,VWF	494 (15)
RHOB	0.362	enzyme		-0.186		0.000227	CDKN1A,EGFR,ICAM1,ITGB2,NFKB1,TGFBR2	633 (19)
vadimezan		chemical drug	Activated	2.405	bias	0.000227	CCL5,CXCL10,ICAM1,IRF1,ISG15,NFKB1	510 (16)
COPS5	-0.238	transcription regulator		-0.936		0.000229	ADA,BCAM,CCND3,CD82,CDC20,CDKN1A,CDKN1B,COL1A1,CTSD,DCXR,DEF6,FAM162A,FCER1G,FGF13,H2AC25,HMGB3,HMOX1,MARCKS,MKI67,NINJ1,NME4,ODC1,S100A4,TOB1,TOP2A,TXNIP,ZFP36L1	643 (22)
L-tryptophan		chemical - endogenous mammalian		-1.134		0.00023	CD40,CXCL10,HLA-A,LILRB2,LILRB4,S100A6,SLC1A4
EIF2A	0.101	translation regulator		1.408	bias	0.00023	ATF4,ATF5,HSPA5,ICAM1,IGFBP2,ITGAX,PTPRC	505 (12)
IREB2	0.329	translation regulator		0.633		0.00023	APP,EPAS1,FTH1,HK2,ISCU,LDHA,SLC2A1	159 (5)
amitriptyline		chemical drug		0.174	bias	0.00023	ASAH1,CASP1,CDKN1A,CDKN1B,DEPP1,FGF2,SLC2A3	416 (16)
tempol		chemical drug		-1.744		0.00023	BMP4,CYBA,ICAM1,MMP9,NCF1,SOD2,TGFB1,UCP2,VCAM1	527 (21)
phosphate		chemical - endogenous mammalian		0.4		0.000231	A2M,ACTA2,ALPL,DCN,DECR2,DUSP6,ENPP1,ETV4,H3C8,HK2,HMOX1,HSPA5,LDHA,TAGLN2,TGFB1,TIMP1	557 (23)
GATA2	0.009	transcription regulator		1.313		0.000232	ADGRE5,ARHGEF5,C1QC,CAMP,CCL2,CCL5,CD40,CDKN1A,CDKN1B,CHI3L1,CSF1R,CST7,CXCL10,CYBB,ETS1,GBP2,GFI1,GIMAP8,GZMA,HMOX1,HOXA10,ICAM1,IGFBP7,IL2RB,KIT,KLF2,LAX1,LMO2,MDK,MGST1,NKG7,PECAM1,RUNX1,S100A9,SEL1L3,SERPINA1,SKP2,SPI1,TGM2,VCAM1,ZMAT3	603 (18)
clobetasol propionate		chemical drug	Inhibited	-2.236	bias	0.000233	CD40,GCLC,ICAM1,IL2RA,LY75	479 (11)
highly active antiretroviral therapy		chemical drug		1.452		0.000233	BCL2,CD4,CTLA4,IL2RA,IL7R	513 (17)
ATOH8	-0.005	transcription regulator		0.555	bias	0.000233	CCN2,DCN,FOXO1,SLC2A1,SLC7A8
ganetespib		chemical drug		-1		0.000233	BCL2,EGFR,HLA-A,HLA-DQA1,STAT1	469 (7)
pictilisib		chemical drug		1		0.000233	ANGPTL4,EPHA10,LDHA,SLC2A1,TNFSF10	605 (20)
LY-2510924		biologic drug		1.263		0.000233	BCL2,CD14,CD300A,LILRA5,LILRB3
UNC1999		chemical reagent				0.000233	CCNB1,CDKN1A,HMOX1,SQSTM1,TXNIP
orlistat		chemical drug	Activated	2.236		0.000233	ATF4,CCL2,HSPA5,ICAM1,SKP2	534 (19)
Fe2+		chemical - endogenous mammalian		0.277		0.000233	APP,GCLC,HMOX1,SREBF2,TLR4	596 (20)
N-acetylmuramyl-L-alanyl-D-isoglutamine		chemical - endogenous non-mammalian	Activated	2.72	bias	0.000235	ABCA1,CASP1,CCL19,CCL2,CCL5,CD40,CXCL11,ETS1,ICAM1,IL2RA,ITGB2,MMP9	460 (17)
SCGB3A2	-0.444	other	Inhibited	-2	bias	0.000236	CTSD,CTSS,MMP12,MMP14
RELL1	-0.214	other		1.98	bias	0.000236	CD40,ETS1,ICAM1,VCAM1
AP2M1	0.737	other				0.000236	ATP6V0E1,BST2,CD4,CD74
miR-874-3p (miRNAs w/seed UGCCCUG)		mature microRNA		-1.982	bias	0.000236	ACTA2,COL1A1,FN1,NUPR1
CDK5RAP2	0.056	other		1	bias	0.000236	ALDH1A1,CD44,NOTCH1,PROM1	447 (7)
HOXC-AS3		other		-1.987	bias	0.000236	HK2,LDHA,PKM,SLC2A1
P2RY4	-0.396	G-protein coupled receptor	Activated	2	bias	0.000236	ICAM1,MMP9,TIMP1,VCAM1	467 (12)
NUCKS1	-0.454	kinase		0.009		0.000236	ASNS,CDKN1A,CDKN1B,SKP2	348 (7)
SENP2	0.256	peptidase		1.964	bias	0.000236	HK2,LDHA,PGK1,SLC2A1	455 (7)
VCAM1	0.768	transmembrane receptor	Activated	2	bias	0.000236	CD44,JUNB,MMP9,VCAM1	401 (17)
15-E2-isoketal modified phosphatidylethanolamine		chemical reagent		1.982	bias	0.000236	CCL2,HSPA5,ICAM1,VCAM1	273 (7)
Immunoglobulin Lambda Light Chain		group		-0.095		0.000236	CCL2,HSPA5,PMAIP1,XBP1
dacarbazine		chemical drug	Activated	2	bias	0.000236	CCL5,CDKN1A,CXCL10,CXCL9	321 (8)
2-mercaptoethanol		chemical - endogenous mammalian		0.064		0.000236	HERPUD1,HMOX1,HSPA5,SLC2A1	647 (23)
lithocholic acid		chemical - endogenous mammalian		-0.576		0.000237	BCL2,CAMP,CD40,GCLC,GRN,MBOAT2,MGST1,SLC22A7,TGFB1,TGFBR2	574 (23)
PAF1	0.038	other	Activated	2.804	bias	0.000237	BIRC3,CCL4L1/CCL4L2,CCL5,H2AC6,H2BC5,ISG15,ISG20,SOD2,SOX9,ZFP36
CCND1	-0.038	transcription regulator		0.233		0.000245	ABCC4,ATP6V0E1,BCL2,C7,CCND3,CD44,CD6,CDCA7L,CDKN1A,CDKN1B,COL1A1,COL27A1,EGFR,ENO1,ERRFI1,FZD7,GATA4,H2BC21,H4C8,HSPA1A/HSPA1B,KIF2C,MARCKS,MORC4,NOTCH1,OVOL2,PTPRC,SCG5,SVIP,TGFBR2,TMSB15A,TP53INP1,TPI1,TYMP,UTRN	679 (26)
N(1)-acetylphenylhydrazine		chemical reagent				0.000247	CD163,EPB41L3,HLA-A,LILRB3,P2RY13,SIGLEC1,STAT1,TLR8	338 (7)
steam-processed polygonatum sibiricum polysaccharide		chemical reagent				0.000247	CD163,EPB41L3,HLA-A,LILRB3,P2RY13,SIGLEC1,STAT1,TLR8	338 (7)
fluoromethyl 2,2-difluoro-1-(trifluoromethyl)vinyl ether		chemical toxicant		1.488		0.000247	ANGPTL4,CD44,CXCL10,HMOX1,HSPA1A/HSPA1B,LGALS3,ODC1,TIMP1
Cdk (family)		group		0.898	bias	0.000247	CCL2,CCL5,CDKN1B,CXCL10,DUSP1,GADD45G,TXNIP,UCP2	548 (16)
TET1	-0.075	enzyme		-0.359		0.00025	BMP4,CCN2,CSF1,EGFR,FCER1G,GATA4,GCLC,GLI2,KHDC3L,KLF2,MPEG1,SLC40A1,TCL1A,TGFB1
EWSR1-FLI1		fusion gene/product		-0.367		0.00025	ADM,BIRC3,CAV1,CCN2,CDKN1A,COL3A1,IGFBP5,SELENOP,SLFN11,SLFN5,SYNPO2,TGFBR2,TNFAIP3,TRNP1	249 (7)
CAV1	0.727	transmembrane receptor		0		0.000251	ADGRG2,CAV1,CD14,CDKN1A,CSF1R,CTSD,CXCL10,FGF2,FN1,HK2,HMOX1,ICAM1,NOTCH1,PROM1,SCG5,SLC2A3,ST6GALNAC4,TJP1,TNC,VCAM1	473 (19)
tert-butyl-hydroquinone		chemical reagent		1.954	bias	0.000257	BCL2,FOSL2,FTH1,GCLC,GNAI2,HERPUD1,HMOX1,HSPA5,ICAM1,IL2RA,JUNB,MAF,MTA1,RASSF2,S100A4	577 (21)
bafilomycin A1		chemical drug		0.638		0.000263	BACE1,BST2,CCL2,CD151,CD40,CXCL10,FOXO1,GATA4,GRN,MS4A1,SQSTM1	663 (22)
RXRB	0.076	ligand-dependent nuclear receptor		-0.277		0.000266	ABCA1,ACSL1,ALDH1A1,ATF4,C1QA,C4A/C4B,CTSB,CTSS,CXCL10,DHRS3,GADD45G,GFI1,LYZ,MMP12,NEO1,NUPR1,RAMP2,S100A4,S100A6,SEMA4D,TNFSF10,TOB1	601 (17)
ursodeoxycholic acid		chemical - endogenous mammalian	Activated	2.183		0.000271	CCN2,COL1A1,COL4A1,CXCL10,GCLC,LGALS3,MAF,NFKB1,PDGFRB,SCTR,TGFB1,TIMP1	586 (23)
Collagen type I (complex)		complex	Activated	2.594		0.000271	ACTA2,APOE,APP,CCL5,COL1A1,FN1,MMP12,MMP14,MMP9,SKP2,TGFB1,TNC	592 (20)
3M-002		chemical reagent		-0.113		0.000276	CCL5,CD300A,CD40,CD79A,CFH,CXCL10,ETV4,FCGR1A,FCMR,HLA-DMB,IL18BP,IRF4,ITGAX,SYCP3,TLR8,TNFSF10,TXNIP	433 (16)
PDX1	0.083	transcription regulator		-0.22		0.000279	ASNS,ATF4,ATF5,ATP2A3,CD44,COL1A1,COL3A1,DUSP6,FGF2,GIP,GRN,HSPA5,ID2,IDH1,JUNB,MAFA,MAN1A1,NFKB1,NPTX2,PMAIP1,PRSS23,SLC2A1,TXNIP	601 (18)
EIF5A2	0.169	translation regulator		-1.492		0.00028	ASNS,ATF4,BHLHE40,HERPUD1,HSPA5,MTA1,TGFB1,TXNIP,XBP1	254 (7)
ACE2	-0.233	peptidase		-0.213		0.00028	ACTA2,BNIP3,CCL2,CCL5,CCN2,CXCL10,CYBB,FN1,MMP9	576 (17)
ibuprofen		chemical drug		0.431		0.00028	APP,BACE1,CYBB,DCN,EPAS1,LAMB1,MMP9,PTPRC,SLC2A1	640 (23)
pentoxifylline		chemical drug	Inhibited	-2.395	bias	0.00028	ACE,CCL5,CCN2,COL1A1,CYBB,ICAM1,TGFB1,TIMP1,VCAM1	433 (15)
mir-130		microRNA		1.398		0.000281	AIF1,CAMP,CCL2,CCL5,CD68,CXCL10,IRF8,LAG3,MRC1,TNFRSF4	628 (19)
JAK3	1.343	kinase		0.822		0.000281	BCL2,CDKN1B,GADD45G,IGHM,IL2RA,IL7R,IRF1,LAG3,MAF,TLR4	645 (20)
MET	0.05	kinase	Activated	2.555		0.000295	BCL2,CD44,CDKN1A,CDKN1B,DAB2,FGL2,FN1,GCLC,GLUL,HMOX1,IL15RA,MUC1,RILPL1,RUNX1,SLA,SOD2,STING1,TGFB1,ZEB2	534 (20)
MAP3K8	0.722	kinase	Activated	2.007		0.000297	ADCY7,APOE,ARRDC3,BIRC3,CDKN1B,CFLAR,CIITA,DUSP6,ETV4,FLNB,GFI1,GPR176,IL4I1,JUNB,MMP9,PAXBP1,SLA,STK17B,TUBB2B,TXNIP	592 (19)
heparin		chemical - endogenous mammalian		-0.543		0.0003	ACTA2,APOE,CD40,CDKN1B,COL1A1,DUSP1,FN1,ICAM1,MMP14,MMP9,PROCR,SLC2A1,VCAM1	470 (21)
nelfinavir		chemical drug	Activated	3.018	bias	0.0003	AKNA,ASNS,ATF4,ATP2A3,DENND2D,HERPUD1,HMOX1,JDP2,MMP9,NUPR1,SLC1A4,TSC22D3,XBP1	316 (7)
plumbagin		chemical drug		-1.89		0.000301	BCL2,BIRC3,CFLAR,CYBB,MMP9,PECAM1,PTPN6	390 (16)
MIR31HG		other		-1.912		0.000301	CDKN1A,CTSB,EGFR,FGF2,IGFBP7,MMP12,TIMP1	507 (18)
PF-562271		chemical drug		-1.709	bias	0.000301	CD44,CXCL10,GBP2,HLA-E,NFKB1,PROM1,PSMB8	518 (16)
CCN3	-0.049	growth factor		-0.485		0.000301	ALPL,BMP4,CCL2,CCN2,CD44,COL1A1,MMP9	618 (23)
IOX2		chemical reagent		-1.89	bias	0.000301	ADM,BNIP3,CA9,KDM3A,RAB20,SLC2A1,SLC2A3
H-[1,2,4]oxadiazolo[4,3-alpha]quinoxalin-1-one		chemical reagent		-1		0.000301	BNIP3,CD8A,CDKN1A,HMOX1,ICAM1,MMP9,TLR4	496 (19)
immethridine		chemical reagent	Inhibited	-2.646	bias	0.000301	C4A/C4B,CD14,CD44,CTSS,FCGR1A,SIGLEC1,VCAM1
SGPL1	0.699	enzyme		-0.314		0.000306	ABCA1,APP,ASAH1,BCL2,CDH3,CTSD,EGFR,FLNB,HSPA5,ISG15,PLAAT4	612 (20)
IRF6	-0.309	transcription regulator		0.44		0.000306	BST2,CCL2,CD14,GLI2,MRC1,PELP1,PLA2G2D,SCARB1,SOD2,TJP1,TLR4	526 (19)
brefeldin A		chemical - endogenous non-mammalian		-0.805		0.000306	APP,BCL2,CD44,HLA-A,HLA-B,HLA-C,HMOX1,HSPA5,SLC38A5,TIMP1,UFM1	644 (23)
Calcineurin A		group	Activated	2.158	bias	0.000308	CCN2,COL1A1,COL3A1,JAK3,SLC2A1,TGFB1,TIMP1,UTRN	514 (17)
Secretase gamma		complex		-0.196		0.000308	APP,BATF,CDKN1B,HEY1,IL2RA,NOTCH1,SLC16A1,SLC2A1	643 (22)
bardoxolone		chemical drug		1.245		0.000308	ACTA2,CDKN1A,CFLAR,FTH1,GCLC,HERPUD1,HMOX1,SQSTM1	618 (21)
ALK	-0.395	kinase		-1.086	bias	0.00031	CD44,COL3A1,CSAG1,FGF13,GNB4,MAGEA12,MAGEA2/MAGEA2B,MAGEA3/MAGEA6,PRAME,PROM1,WAS,WIPF1	475 (9)
IFITM3	-0.148	other	Inhibited	-2.331	bias	0.00031	ACE,APP,CCL5,CCN2,CD8A,CEMIP2,COL4A1,COL4A2,CTSH,FZD5,RAMP2,STAB1
glutathione		chemical - endogenous mammalian		-0.246		0.00031	BCL2,CA9,CDKN1A,CDKN1B,EGFR,GCLC,HMOX1,HSPA5,PDGFRB,SOD2,TNC,VCAM1	579 (20)
Creb		group		0.646		0.000312	ACTA2,ADM,ANTXR1,BACE1,BCL2,CAMP,CASP1,CD14,CD59,CDKN1A,CFLAR,COMT,CSF1R,CTSB,CXCL10,DUSP1,EDAR,FCER1G,FLNB,GIMAP8,GNB4,GRK3,GTF2F2,HLA-G,JUNB,KCNC1,KLRB1,MCAM,PFKFB4,PGK1,POU2AF1,SLC2A1,SLC8A1,SOX12,SOX9,SYNPO	633 (20)
propylthiouracil		chemical drug		0.258		0.000315	ABCA3,BTG2,C1QB,CCND3,CORO1A,EMB,FADS2,GBP4,GLUL,LAPTM5,LGALS1,LHX1,LIN28A,MAN2A1,MMP24,MRC1,NRP1,PROM1,SFRP2,SLC22A7,STAT5A,SYNPO,TMEM176B,TUBB2B,TXNIP
CFTR	0.076	ion channel		-0.401		0.000316	ABCA1,ASNS,BLNK,CAV1,CCL5,CFH,EPHX2,FADS2,HDAC2,NFKB1,SLC7A8,STAT1,TIMP1,TNFAIP3	605 (16)
14,15-epoxyeicosatrienoic acid		chemical - endogenous mammalian		-0.278		0.000316	APP,CD44,CD82,EGFR,FGF2,MMP9	587 (17)
PANX1	0.034	transporter		1.131	bias	0.000316	ACTA2,CCL5,FTH1,HMOX1,NCOA4,P2RX7	449 (19)
DDR1	-0.021	kinase		0.647		0.000316	CDKN1A,COL1A1,COL3A1,MMP14,MMP9,VCAM1	441 (17)
IFNA14	0.073	cytokine	Activated	2.189	bias	0.000316	CXCL10,CXCL11,CXCL9,ISG15,ISG20,PLAAT4	333 (9)
CSF3R	0.094	transmembrane receptor				0.000316	CD14,CDKN1B,FCGR1A,GFI1,HOXA10,LYZ	452 (9)
DSG2	0.345	other		-1.016		0.000316	ACTA2,ALDH1A1,COL1A1,COL3A1,EPAS1,RAC2	580 (18)
DDX17	0.528	enzyme		-0.369	bias	0.000316	ABCA1,CDKN1A,CTSD,EGFR,HTRA1,S100A4	625 (16)
hydroquinone		chemical - endogenous mammalian	Activated	2.236		0.000316	ENO1,GCLC,HK2,HMOX1,LDHA,SLC2A1	426 (12)
PS-1145		chemical drug		-1.671		0.000316	CCL2,CCL5,HSPA5,ICAM1,IRF1,TNFAIP3	578 (17)
GNAQ	-0.152	enzyme		0.663	bias	0.000322	ADM,BMP4,BNIP3,BNIP3L,BTG2,CCN2,CD44,CD47,EFNB2,GBP2,HK2,LGALS3,MAP3K8,MGST1,NDRG2,PRKCD,SLC8A1,STAT1,VCAM1,ZFP36L1	525 (21)
SRC (family)		group	Activated	2.043	bias	0.000332	CCL2,FGF2,FN1,ICAM1,KLF2,PROM1,S100A4,STAT1,TJP1,VCAM1	488 (21)
RAC2	1.327	enzyme				0.000332	ALDOA,ANXA1,BCL2,CD74,EFNB2,FHL2,LDHA,NFKB1,PKM,S100A6	310 (11)
TXN	0.291	enzyme		1.724		0.000332	BCL2,CD40,CDKN1A,HMOX1,ICAM1,MMP9,MS4A1,NFKB1,SELL,SOD2	467 (12)
miR-16-5p (and other miRNAs w/seed AGCAGCA)		mature microRNA		-1.974	bias	0.000337	ACTR1A,BCL2,CADM1,CARD8,CCND3,CENPJ,DTD1,EGFR,FGF2,GRB2,GRN,H3-3A/H3-3B,HMOX1,HSPA1A/HSPA1B,MGLL,PPIF,RNF144B,SKAP2,SLC16A3,SLC38A5,SPI1,SQSTM1,TPI1,UCP2,WIPF1
PRKDC	-0.288	kinase		0.117		0.000337	APOE,BIRC3,CCNB1,CDKN1A,COL1A1,FN1,HK2,LDHA,VCAM1	601 (19)
IGF2BP1	-0.72	translation regulator		1.134		0.000337	CD44,CDKN1A,COL14A1,COL1A1,COL6A3,LGALS1,LUM,SOX9,TNC	312 (7)
PRELP	-0.281	other				0.000337	COL1A1,CSF1,CSF1R,FGFR3,FLT4,FN1,IL2RB,JAK3,PIK3AP1	307 (7)
ATF1	0.238	transcription regulator		1.172		0.000337	BCL2,CD79A,CIITA,FTH1,HLA-B,HLA-G,HMOX1,SOD2,TGFBR2	351 (11)
paricalcitol		chemical drug	Inhibited	-2.985		0.000337	ATP6AP2,BCL2,CASP1,COL3A1,FN1,ICAM1,TGFB1,TIMP1,VCAM1	449 (19)
RSL3		chemical reagent		-1	bias	0.000337	CASP1,CD74,GCLC,GGT1,GSTK1,GSTO1,MDK,SYK,TNFAIP3
RETNLB	0.052	other	Activated	2.514	bias	0.00034	ACTA2,CCL2,CCL5,CCN2,COL1A1,FN1,HEY1,MID1,MMP12,STK17B,TGFB1,TIMP1,TINAGL1	526 (18)
PTGES	-0.002	enzyme		1.684		0.000354	ANXA1,CCN2,CDKN1A,CDKN1B,CYBA,CYBB,GATA4,ITGAL,MMP9,NCF1,PPA1	588 (20)
dexmedetomidine		chemical drug	Inhibited	-2.714	bias	0.000354	CCL2,CDKN1A,COL1A1,COL4A1,CSF1,FGF2,FN1,HMGB1,ICAM1,TNC,YWHAH	528 (20)
IL25	-0.228	cytokine		0.239		0.000354	BTG2,CCL2,CCL5,CD74,DUSP1,FGF2,GFI1,HLA-DQA1,HLA-DQB1,IL2RA,IL7R,NRP1,SLC7A8,ZFP36L1	504 (15)
GNA14	0.207	enzyme				0.000355	ADM,BMP4,BNIP3,BTG2,ENPP1,FCGR3A/FCGR3B,GBP2,HK2,MAP3K8,MGST1,STAT1,ZFP36L1
clopidogrel		chemical drug		1.732		0.000355	ASNS,C1QTNF6,CCL2,COL1A1,DHRS3,DUSP2,EGFR,HERPUD1,NUPR1,PMAIP1,SLC1A4,XBP1	314 (7)
mir-17		microRNA	Inhibited	-2.476	bias	0.000356	ABCA1,APP,BIRC3,BLNK,CCN2,CDKN1A,DAB2,DUSP2,FN1,GCLC,RBL2,RUNX1,TNFAIP3,TP53INP1,TXNIP	555 (21)
BMP6	0.2	growth factor		1.169		0.000356	ACTA2,ADD3,ADGRL2,BMP4,CCN2,CD44,CDKN1A,ERRFI1,GDF3,GNB4,HMOX1,ID2,SMARCA1,TIMP1,XBP1	493 (22)
CGA	-0.027	other		0.434		0.000356	FHL1,FOXO1,GRB2,GTF2F2,HERPUD1,HSPA5,KIT,MMP14,MXD4,NUPR1,SCX,SKP2,SSR4,STAT5A,TP53INP1	477 (11)
KDM4D	0.006	enzyme		0.289	bias	0.000363	BCL2,CDKN1A,EPCAM,GLI2,SOX9
double-stranded DNA		chemical - endogenous mammalian				0.000363	CCL5,CD40,CXCL10,ICAM1,ISG15	403 (17)
EEF1A2	0.011	translation regulator	Inhibited	-2.236	bias	0.000363	CYBA,CYBB,ITGAL,ITGB2,NCF1
ANG	0.13	enzyme				0.000363	BCL2,CCL5,CDKN1A,CXCL10,CXCL9	542 (18)
PDE4B	0.418	enzyme		0	bias	0.000363	CCL5,CXCL10,CXCL11,DUSP1,ITGB2	603 (11)
LAMA2	0.267	other		-1.165		0.000363	ACTA2,CSK,LAMA4,MMP9,PAG1	485 (12)
PON1	-0.101	phosphatase				0.000363	ABCA1,CD68,HMOX1,ICAM1,SCARB1	457 (14)
brusatol		chemical reagent	Inhibited	-2.236	bias	0.000363	CCL2,CCL5,CXCL10,ICAM1,VCAM1	450 (12)
L-glutamic acid		chemical - endogenous mammalian		0.086		0.000379	ACTA2,APP,B2M,BCL2,CDKN1A,FADS2,FGF2,HOMER1,JUNB,MGLL,MMP9,PTGDS,SELENOP,SLC1A3,TAP1,TAP2,TIMP1,TJP1	586 (18)
interferon alfacon-1		biologic drug		-1.414		0.000381	ARL4C,CD2,GZMA,IGHM,PTDSS1,SRGN,SSR4,STK17B
IKK (complex)		complex		1.037		0.000381	BCL2,BIRC3,CCL5,CFLAR,CXCL10,ICAM1,MMP9,VCAM1	513 (18)
ZBTB7A	0.016	transcription regulator		1.77		0.000381	ADA,CDKN1A,IL2RA,IL32,NRP1,PFKP,PKM,SLC2A3	626 (22)
green tea polyphenol		chemical drug		-1.348		0.000381	ANXA1,CAV1,CDKN1A,HMGB1,HMOX1,ICAM1,MMP9,TGFB1	594 (22)
MYO6	0.126	other		1.941		0.000384	ACTA2,B2M,DUSP1,DUSP6,ERRFI1,HOMER1,IGFBP7,LBH,MAP3K8,SYNPO2,TNC,VASP,ZMAT1	426 (12)
TBK1	0.219	kinase		1.587		0.000385	ACTA2,CCL5,CD40,CDKN1A,CXCL10,CXCL11,FGL2,HLA-E,ICAM1,IL15RA,ISG15,ISG20,NFKB1,RILPL1,SLC2A1,SLFN5	570 (16)
arsenite		chemical toxicant		1.885		0.000385	ARL6IP5,ATF4,CAV1,CDKN1A,CXCL9,DNMT3L,DUSP1,GCLC,HDAC2,HMOX1,HSPA1A/HSPA1B,IRF1,KLF2,SLC38A2,SQSTM1,TGFB1	588 (19)
ginsenoside Rb1		chemical - endogenous non-mammalian		-1.915		0.000388	ACTA2,CYBA,CYBB,ICAM1,NCF1,PECAM1,VCAM1	394 (15)
VH032		chemical reagent		-1.89	bias	0.000388	ADM,BNIP3,CA9,KDM3A,RAB20,SLC2A1,SLC2A3
BMP		group		1.408		0.000388	BARX1,CCN2,DPYSL2,GATA4,ID2,IRF1,TBXT	414 (13)
PROCR	0.674	other		0.713		0.000388	GBP2,GBP4,ICAM1,IRF8,MMP9,TJP1,VCAM1	434 (18)
CDH2	-0.42	other		1.432		0.000388	ACTA2,BCL2,CCN2,CDKN1A,CDKN1B,FN1,MMP9	593 (23)
RBM39	-0.033	transcription regulator				0.000388	ALDH1A1,ASNS,GLUL,HK2,HTRA1,IDH1,SLC2A3
methamphetamine		chemical drug		1.534		0.000389	ATF4,BCL2,CAST,CXCL11,DERL3,DNAJC3,ELF1,FOSL2,GBP2,H3-3A/H3-3B,HERPUD1,HMOX1,HSPA5,ICAM1,LGALS1,MMP9,MRC1,PPP3CB,STAT6,TNFRSF1B,VCAM1,XBP1	616 (20)
rolipram		chemical drug		-1		0.00039	ANXA1,CASP1,CCL2,DUSP1,ENTPD1,MMP9,P2RX7,SYNPO,TGFB1,TLR8	510 (18)
ruxolitinib		chemical drug	Inhibited	-3.343	bias	0.000396	BCL2,BCL3,CASP1,CCL2,CD44,CD79A,COL1A1,CTSD,CXCL10,CXCL13,ISG15,PFKFB3,RAB20,SQSTM1,TLR4	508 (14)
SOCS3	0.665	phosphatase	Inhibited	-2.344	bias	0.000396	ABCA1,BCL2,CD40,CDKN1A,CTLA4,CXCL10,FCGR1A,ICAM1,IRF1,IRF8,ISG20,STAT5A,STAT6,TGFB1,TNFRSF1B	621 (18)
deoxycholate		chemical - endogenous mammalian		1.056		0.000404	ALDH1A1,CAV1,CFLAR,ENO1,GLUL,HK2,HSPA5,LDHA,PKM,SLC1A3,SLC2A1,TJP1	466 (17)
NORAD		other	Activated	2.345	bias	0.000405	BHLHE40,CCN2,COL4A1,COL4A2,HSPA5,IGFBP4,IL32,JUNB,SDC1	253 (7)
CSF		group	Activated	2.714	bias	0.000409	APP,CARD16,FCGR1A,HLA-DRB1,IL10RA,IL2RG,NFKB1,TGM2,TNFAIP3,TNFRSF14,TRAF3
RETN	-0.128	other	Activated	2.736		0.000409	CCL2,CCN2,FURIN,HMGB1,HMOX1,ICAM1,MKI67,MMP14,TLR4,TRAF3,VCAM1	493 (19)
IL9	0.307	cytokine		0.343		0.000409	ARPC5L,BCL3,CCL2,GRB2,JUNB,MARCKS,PECAM1,PRF1,RAC2,SLC16A1,TGFB1	479 (15)
Ferritin		complex	Activated	2.425	bias	0.000432	CCL5,ICAM1,IGHM,MAPK12,NFKB1,SDC1	433 (7)
NOD1	0.278	other	Activated	2.219	bias	0.000432	CARD6,CCL5,DUSP1,NFKB1,TRAF3,VCAM1	479 (14)
PLCG1	-0.214	enzyme	Activated	2.369		0.000432	ALDOC,CCL2,CCND3,LDHA,PECAM1,SLC2A1	560 (18)
KCNJ10	0.081	ion channel		1.633	bias	0.000432	CXCL10,GBP5,ICAM1,IGFBP2,LGALS3,TIMP1
NAB2	0.033	transcription regulator		-0.966	bias	0.000432	CDKN1A,FGF2,FN1,ID2,TGFB1,TNFSF10	543 (17)
NEDD4	0.404	enzyme		0.447		0.000432	CDKN1A,DUSP6,ERRFI1,FN1,MMP9,SOD2	610 (19)
lycopene		chemical drug		-0.816		0.000432	BCL2,CCND3,CDKN1A,KLF2,MMP9,SKP2	633 (20)
TET3	0.204	enzyme		-0.333		0.000439	ACSL1,BMP4,CCL2,CCL5,CCN2,CD68,EGFR,EPAS1,GATA4,GLI2,LGALS3,MRC1,SLC43A2,TGFB1,TGM2	348 (11)
5-hydroxytryptamine		chemical - endogenous mammalian		1.219	bias	0.000443	APBB1IP,CCL2,CCN2,COL23A1,CYBB,FGF2,FN1,GNAI2,GTF3A,ICAM1,PLCB2,STAB1,TGFB1,TGFBR2,TUBA4A,UCP2,VCAM1	574 (23)
NR0B2	-0.025	ligand-dependent nuclear receptor		-1.844	bias	0.000445	ABCA1,ACTA2,CCN2,CD163,CD40,CDKN1A,COL1A1,CXCL10,CYBA,CYBB,EGFR,FBP1,ISG15,MAP3K8,PLCG2,SCARB1,TGFB1,TIMP1,TLR8,TNFAIP3	652 (23)
ganglioside GM3		chemical - endogenous mammalian	Inhibited	-2	bias	0.000452	CD40,CSK,ICAM1,VCAM1	502 (19)
handle region peptide HRP		chemical reagent	Inhibited	-2	bias	0.000452	ACTA2,COL1A1,TGFB1,TIMP1	252 (7)
SFTPA2	-0.084	other				0.000452	ADM,HSPA5,JDP2,XBP1
Lefty		group	Inhibited	-2	bias	0.000452	CCN2,CDKN1A,ETS1,FOXO1	333 (9)
ABCC1	-0.464	transporter	Activated	2		0.000452	BCL2,CYBA,CYBB,NCF1	228 (7)
RAB27B	-0.175	enzyme				0.000452	ALDH1A1,CD44,KIT,PROM1	334 (7)
PLP2	0.279	transporter	Inhibited	-2	bias	0.000452	CD33,HLA-C,ICAM1,PECAM1
CLTC	-0.348	other		0.152	bias	0.000452	CD74,CDKN1A,HLA-A,PMAIP1	315 (7)
CCX771		chemical reagent		-1		0.000452	CD44,PECAM1,SELPLG,TJP1	308 (7)
DIABLO	-0.144	other		-1.987	bias	0.000452	BIRC3,CDKN1A,CFLAR,MKI67	405 (11)
APOM	-0.032	transporter		-1.974		0.000452	CCN2,COL1A1,FN1,TGFB1	520 (18)
CCL-34		chemical reagent	Activated	2	bias	0.000452	CD4,CD8A,CXCL10,ITGAX
protocatechuic acid		chemical - endogenous non-mammalian	Activated	2	bias	0.000452	APP,HMOX1,SLC40A1,SOD2	508 (16)
retinaldehyde		chemical - endogenous mammalian		0		0.000452	BCL2,CD44,EGFR,PTGDS
theaflavin		chemical - endogenous non-mammalian		-1.067		0.000452	CCL2,CDKN1A,ICAM1,VCAM1	481 (21)
CCN5	-0.05	growth factor		-1.718		0.000456	ACTA2,CCN2,CD44,FN1,IGFBP7,MUC1,PROCR,TGFB1,TGFBR2,XBP1	519 (25)
TNFRSF1B	0.944	transmembrane receptor	Activated	3.828		0.000468	CFLAR,CHST2,CTLA4,CXCL13,GCLC,ICAM1,IL2RA,MMP14,MMP9,NFKB1,P2RX7,SELL,SOD2,TIMP1,TNFAIP3,TYMP	592 (22)
asoprisnil		chemical drug		-1.414	bias	0.000468	BCL2,EGFR,IGFBP2,IL2RB,MT1H,PRF1,RARRES1,TGFBR2
PTPN2	0.079	phosphatase		0.274		0.000468	BCL2,CDKN1B,EGFR,FGFR3,HSPA5,JAK3,STAT1,STAT6	617 (19)
ACVRL1	0.221	kinase	Activated	2.608		0.000468	CDKN1A,EFNB2,ENG,ICAM1,ID2,STAT1,TLR4,VCAM1	374 (15)
MYL2	0.005	other				0.000468	ANXA1,ANXA6,CALR,CD151,FLNB,HK2,HSPA5,LGALS1
Klrk1		transmembrane receptor	Activated	2.057	bias	0.000468	CCL5,CSF1,GZMA,IRF8,LAG3,NKG7,PRF1,STAT1	514 (7)
trabectedin		chemical drug		-0.522		0.000468	CD3E,CDKN1A,COL1A1,CXCL10,GNAI2,H4C3,LGMN,PRF1	534 (14)
3-methyladenine		chemical toxicant		-1.258		0.000471	ACTA2,ALDH1A1,BACE1,BCL2,CCNB1,CD40,CXCL10,HMOX1,HSPA5,SQSTM1,TGFB1	591 (18)
HIBCH	-0.044	enzyme		-1.508		0.000471	ATF4,BCL3,CXCL10,ICAM1,IRF1,JUNB,MAP3K8,PGM1,SUCLA2,TNFAIP3,TRAF3
AKT inhibitor VIII		chemical reagent		1.129		0.000482	CCL2,DDX5,GZMA,ICAM1,IL7R,KLF2,NFKB1,SELL,TNFSF10	682 (25)
INPP5D	0.635	phosphatase		-1.744		0.000482	ACTA2,CCND3,CD93,CDKN1B,FLI1,IGHG1,IGHM,IL2RA,PECAM1	523 (20)
A2M	1.773	transporter		1.212		0.000482	ATF4,BCL2,FOXO1,HSPA5,NFKB1,SLC2A1,SLC40A1,SREBF2,XBP1	585 (21)
THBS1	0.574	other		0.072		0.000482	CCN2,COL1A1,COL3A1,COL4A1,FN1,LAMA4,MMP9,TGFB1,TIMP1	635 (22)
THPO	0.107	cytokine	Activated	3.078		0.000486	BIRC3,CCNB1,CCND3,CD44,EPSTI1,ETV4,FLI1,ICAM1,IRF1,ISG15,RUNX1,SOD2,STAT1,TAP1,TNFAIP3	517 (16)
RAG2	-0.114	enzyme	Activated	2.333		0.000486	CD2,CD4,CXCL10,EPAS1,FCGRT,IGLL1/IGLL5,IL2RA,IL32,ISG15,PLXNA2,RPS4Y1,ST6GALNAC4,STAT1,TNFRSF1B,ZNF385A	612 (24)
TFPI2	0.006	other		1.937	bias	0.000494	ACTA2,BTG2,CXCL10,EFNB2,H2AC20,JUNB,S100A4	295 (9)
arotinoid acid		chemical toxicant		1.942	bias	0.000494	ABCA1,CDKN1A,DUSP1,FOLR2,ODC1,RARRES1,SOX9	638 (20)
phenylephrine		chemical drug		0.215		0.000494	BCL2,BNIP3L,COL3A1,DUSP1,EGFR,FHL1,GATA4,GCLC,HMOX1,HSPA5,PLAGL1,PPP3CB,PRKCB,SQSTM1	453 (19)
Hdac		group	Inhibited	-2.522		0.000521	BCL2,CDKN1A,CSF1R,EGFR,GLI2,HLA-DRA,HTRA1,LHX1,MMP14,MT1H,NRP1,RNASE1,SFRP2,SLC8A1,SMO,TBX3,TGFBR2,TNFSF10,TXNIP,ZEB2	567 (19)
miR-30c-5p (and other miRNAs w/seed GUAAACA)		mature microRNA		-1.831	bias	0.000521	CCN2,COL1A1,COL4A1,COL4A2,GNAI2,HEY1,IDH1,MAFA,MBNL1,MYO10,NCEH1,NHERF2,NOTCH1,P4HA2,PGM1,SLC38A2,STX7,TGFBR2,TNFAIP2,TXNDC5	445 (7)
sulindac sulfide		chemical drug		-0.21		0.000522	APP,ARPC1B,ATF4,BACE1,BCAM,CCN2,CDKN1A,GADD45G,HSPA5,LDHA,PRSS23,TUBA4A	624 (19)
SOX10	-0.24	transcription regulator		-0.137		0.000531	CCND3,CDKN1A,FN1,IRF1,IRF4,LAMB1,LHX1,NOTCH1,PDGFRB,SOX9	416 (11)
BAG3	-0.049	other		-0.159		0.000535	ACSS1,ACTA2,BCL2,BNIP3,CALR,CAV1,CDKN1A,DCN,EFHD2,FHL1,FOSL2,GPI,GSTK1,HK2,LAMA4,LAMB1,LDHA,MAPK12,POMP,SCO2,SPEG,TGFB1,TPI1,UQCRC1	715 (23)
ADAM10	-0.002	peptidase		0.369		0.000535	ACTA2,APP,CD74,CSF1,CXCL16,EGFR,ENO1,FKBP1A,GADD45G,HPRT1,KLRB1,PEA15,PECAM1,RAMP2,S100A9,SOX9,TGFB1,TUBB2B	650 (20)
POMC	-0.321	other		0.207		0.000538	CDKN1B,DUSP1,FGF2,FOSL2,GCLC,HMOX1,ICAM1,IL7R,JUNB,NHERF1,NHERF2,PRF1,SCARB1,SOD2,VCAM1	557 (17)
IFNA10		cytokine		1.976	bias	0.00054	CXCL10,CXCL11,CXCL9,ISG15,PLAAT4	280 (7)
IFNA21		cytokine		1.973	bias	0.00054	CXCL10,CXCL11,CXCL9,ISG15,PLAAT4	280 (7)
IFNA5	-0.109	cytokine		1.976	bias	0.00054	CXCL10,CXCL11,CXCL9,ISG15,PLAAT4	280 (7)
FH	0.148	enzyme				0.00054	ATF4,CDKN1A,HMOX1,LDHA,PCP4	440 (7)
N(2)-(gamma-D-glutamyl)-meso-2,2'-diaminopimelic acid		chemical reagent	Activated	2.219	bias	0.00054	CASP1,CCL5,ICAM1,ITGB2,MMP9	437 (16)
withaferin A		chemical drug		-0.875		0.00054	CDKN1A,CDKN1B,CFLAR,RUNX1,SKP2	599 (19)
IFNA7		cytokine		1.976	bias	0.00054	CXCL10,CXCL11,CXCL9,ISG15,PLAAT4	280 (7)
miR-197-3p (and other miRNAs w/seed UCACCAC)		mature microRNA	Inhibited	-2.213	bias	0.00054	BCL2,HSPA5,MKI67,SQSTM1,TGFBR2
AIF1	1.354	other		1.446	bias	0.00054	ACTA2,CCNB1,COL1A1,COL3A1,TGFB1	491 (9)
IFNA6	0.038	cytokine		1.976	bias	0.00054	CXCL10,CXCL11,CXCL9,ISG15,PLAAT4	280 (7)
RPL22	-0.155	translation regulator	Inhibited	-2.219	bias	0.00054	ATF4,CDKN1A,DNAJC3,HSPA5,XBP1	340 (10)
cytochalasin B		chemical toxicant		-1.067		0.00054	CDKN1A,MCAM,MMP9,SELPLG,TAGLN2	444 (19)
noscapine		chemical drug	Inhibited	-2.219	bias	0.00054	BCL2,BIRC3,CFLAR,ICAM1,MMP9	478 (13)
LCN2	-0.081	transporter		1.39		0.000549	ACTA2,ATF5,CCL5,COL1A1,CXCL10,CXCL13,FN1,HMOX1,IVNS1ABP,MRC1,SOD2,TAGLN2,TGFB1,TINAGL1	620 (21)
PPP3CA	-0.026	phosphatase	Activated	2	bias	0.000549	APP,BCL2,CD2,CD82,CDKN1A,CDKN1B,DUSP2,FN1,GRN,LITAF,MGST1,PDPN,POU2AF1,S100A4	589 (21)
sofalcone		chemical drug				0.00056	GCLC,HMOX1,VCAM1	259 (7)
QC6352		chemical reagent				0.00056	CXCL10,CXCL11,CXCL9
colfosceril palmitate		chemical - endogenous mammalian				0.00056	CCL2,CXCL10,ICAM1	462 (17)
BC-11		chemical reagent				0.00056	ACTA2,COL3A1,FN1	390 (7)
FAM83A-AS1		other				0.00056	HK2,LDHA,PKM
NDUFB2	-0.183	enzyme				0.00056	CCL5,CXCL10,CXCL11	420 (17)
ZXDC	0.012	transcription regulator				0.00056	CCL2,CD14,HLA-DRA
RETREG1	0.137	other				0.00056	ATF4,HSPA5,XBP1	340 (10)
MUCL1	-0.105	other				0.00056	CCND3,CDKN1A,CDKN1B	523 (12)
firtecan pegol		chemical drug				0.00056	BNIP3,CA9,SLC2A1
DBN1	-0.232	other				0.00056	ACTA2,COL1A1,COL3A1
UBE2K	-0.016	transcription regulator				0.00056	ACTA2,COL1A1,UBD
SYNJ1	-0.013	phosphatase				0.00056	APP,LAMP1,SLC2A1
TAF12	0.103	transcription regulator				0.00056	HLA-DRA,IRF1,JCHAIN
HSPB6	0.307	other				0.00056	BCL2,CCL2,ICAM1	586 (18)
MXD4	0.785	transcription regulator				0.00056	ID2,MXD4,ODC1	57 (3)
NBAS	0.384	other				0.00056	ATF4,HSPA5,XBP1
BICD2	-0.047	other				0.00056	CXCL10,IFI27,STAT1
2-[[4-[(e)-styryl]phenoxy]methyl]oxirane		chemical reagent				0.00056	ABCA1,APOE,NR1H3	175 (7)
dexpramipexole		chemical drug				0.00056	HK2,LDHA,PKM
ZC3H13	0.615	other				0.00056	LDHA,PKM,SLC2A1
TXN2	0.183	enzyme				0.00056	CYBA,CYBB,NCF1
3K3A-APC protein		biologic drug				0.00056	APP,BACE1,CDKN1A	545 (12)
HIF1A-AS3		other				0.00056	HK2,LDHA,SLC2A1	501 (17)
PDGFRbeta-recognizing cyclic peptide		chemical reagent				0.00056	ACTA2,COL1A1,FN1
p38 MAP kinase inhibitor		chemical drug				0.00056	CDKN1A,COL1A1,MMP9	455 (9)
1-butanol		chemical - endogenous non-mammalian				0.00056	ABCA1,CCND3,PDGFRB	554 (17)
phenformin		chemical drug				0.00056	ATF4,SLC2A1,XBP1	443 (14)
mycophenolate mofetil		chemical drug				0.00056	CCL2,FN1,ICAM1	344 (10)
RNASE2	0.059	enzyme		1.633	bias	0.00057	CCL2,CCL5,CD300A,CSF1,CXCL10,CXCL9,IL2RA,TBXT	362 (10)
XDH	-0.055	enzyme		-1.316		0.00057	ABCA1,ACTA2,CCN2,CYBB,DUSP1,IL2RA,MMP14,SLC2A1	485 (21)
ING1	0.505	transcription regulator		0.563		0.00057	ANGPTL4,CCL2,CCL5,CCNB1,CDKN1A,HSPA1A/HSPA1B,PMAIP1,ZFP36	540 (16)
betulinic acid		chemical drug		0.272	bias	0.00057	ABCA1,BCL2,CYBA,MMP9,PKM,PTPN6,TIMP1,TLR4	690 (24)
INHBA	-0.176	growth factor		1.668		0.000572	ACTA2,BCL2,CCL2,CCN2,CDKN1A,EDAR,EFNB2,FN1,FOLR2,FURIN,GDF3,HLA-G,HMGB1,IRF1,JUNB,KLF13,LHX1,MAF,MGP,S100A9,SEL1L3,SLC38A5,TBXT,TIMP1	545 (22)
SMAD2/3/SMAD4		complex		0.954	bias	0.000572	ACTA2,BCL2,CCN2,CDKN1A,CDKN1B,COL1A1,DPPA4,GLI2,IGFBP5	562 (26)
RXR/VDR/vitamin D3		complex		1.081	bias	0.000572	CAMP,CCL5,CD14,CDKN1A,CDKN1B,CXCL10,FOXO1,HOXA10,IGFBP5
RBM5	0.292	other		-0.632		0.000572	ANXA1,BCL2,BIRC3,BTG2,ICAM1,IL32,ISG15,TSPAN6,UCP2
DPP4	0.348	peptidase		1.259		0.000572	ACTA2,CCL5,CCNB1,CXCL10,FGF2,MMP14,TGFB1,TIMP1,TOP2A	571 (21)
sildenafil		chemical drug		-0.728		0.000572	AIF1,APP,BCL2,CFLAR,COL1A1,CXCL13,CYBB,FN1,HMOX1	636 (23)
Fibrinogen		complex		1.411	bias	0.000578	BCL3,CCL2,CD40,FCGR3A/FCGR3B,ICAM1,MMP14	517 (15)
LRRK2	0.354	kinase	Inhibited	-2.429		0.000578	CTSB,CTSC,CTSD,CTSL,LAMP1,SQSTM1	440 (9)
MFN2	0.044	enzyme		-1.633	bias	0.000578	ACTA2,ATF4,BCL2,BNIP3,COL1A1,XBP1	615 (21)
CRBN	-0.291	enzyme		1.387		0.000578	FN1,HSPA5,IRF4,ODC1,SMS,XBP1	94 (4)
HOXA11	-0.006	transcription regulator		-1		0.000578	ANXA1,CD47,CDKN1B,COL1A1,EGFR,KLF2
MSR1	0.484	transmembrane receptor		0.283		0.000578	CCL5,CD40,CXCL10,ISG15,MMP9,NFKB1	463 (18)
KLF9	0.507	transcription regulator		0.558		0.000578	ACP5,COL1A1,HOXA10,KLF13,PMAIP1,TGFB1	560 (13)
SEL1L	1.04	other		-1.491		0.000578	DNAJC3,HERPUD1,HSPA5,NOTCH1,TIMP1,XBP1	375 (10)
RND3	0.251	enzyme		-0.728		0.000578	BCL2,CDKN1A,CDKN1B,FN1,NOTCH1,UCP2	582 (17)
RPL13A	0.693	other	Inhibited	-2.668		0.00058	ANKRD44,CADM1,CBX7,CDKN1A,CIITA,CSF1,CTSS,CXCL13,EGFR,ENG,GLCCI1,PECAM1,PTPRE,SERPINB6,STAT5A,TAP1,VWF	424 (9)
1,25-dihydroxyvitamin D		chemical drug		0.08		0.00059	BNIP3,CSF1,GIP,GLUL,LAMP1,MAPK12,PTPRC,RNASE1,SPI1,TLR1,TLR4,TLR8	36 (2)
KCNIP3	-0.029	transcription regulator		0.342		0.00059	ACTA2,CCL5,COL1A1,FOSL2,MID1,NR1H3,SIRPA,SLAMF8,STAT5A,TGM2,TNFAIP3,ZFP36	252 (9)
maslinic acid		chemical - endogenous non-mammalian		-1.342		0.000611	BCL2,CD44,CD47,ETS1,FZD7,GRB2,IGHM,IL2RG,JUNB,PLCB2,PRKCB,SLC1A3,TGFB1,TLN1	279 (7)
HMGB1	0.931	transcription regulator	Activated	2.449	bias	0.000611	CCL2,CD163,CD40,CDKN1A,GLUL,HLA-DRB1,HLA-G,HMGB1,ICAM1,MMP9,MRC1,SQSTM1,TLR4,VCAM1	600 (20)
ROCK2	-0.105	kinase		0.291		0.000618	ACTA2,APP,BATF,CD44,FN1,HK2,ICAM1,IRF4,MAF,TOB1,VCAM1	516 (15)
amlexanox		chemical drug	Inhibited	-2.111	bias	0.000618	ALDH1A1,C1R,C1S,CD163,CSF1R,CYP2R1,DCN,EGFR,GBP4,IGFBP5,SLC22A7
TEAD4	-0.176	transcription regulator		0.686	bias	0.00062	ACTA2,ADM,BMP4,CCN2,CCND3,CDKN1A,CDKN1B,COL3A1,EGFR,GLI2,IGFBP5,JUNB,MMP9,SLC2A3,SLFN5,TRNP1	627 (20)
PG3-Oc		chemical reagent		0.384	bias	0.000621	ATF4,CDKN1A,DRAM1,EGFR,PMAIP1,SLC2A1,TP53INP1	483 (7)
trans-cinnamaldehyde		chemical drug		1.97		0.000621	CASP1,CCNB1,CDC20,CDKN1A,GCLC,HMOX1,NCF1	467 (10)
shikonin		chemical drug		1.134		0.000621	ABCA1,ACTA2,CCL5,PKM,SLC2A1,TGM2,TIMP1	617 (22)
HIF1AN	0.402	enzyme	Activated	2.036		0.000621	ADM,CA9,HEY1,HK2,LDHA,SLC2A1,SOX9	593 (18)
entolimod		biologic drug		1.992	bias	0.000621	CXCL10,DUSP1,HMOX1,IRF1,JUNB,TNFAIP2,TNFAIP3	315 (7)
mir-9		microRNA	Inhibited	-2.401	bias	0.000621	BACE1,ETS1,JAK3,LIN28A,NFKB1,RUNX1,ZFP36
miR-143-3p (and other miRNAs w/seed GAGAUGA)		mature microRNA		-0.931	bias	0.000621	BCL2,EGFR,IGFBP5,MAPK12,PDGFRB,SOX9,TOP2A	499 (13)
7(R)-maresin 1		chemical - endogenous mammalian		0.61		0.000621	ACTA2,HMOX1,NFKB1,PDPN,STAT1,TGFB1,TLR4	610 (13)
geldanamycin		chemical drug		-1.906		0.000628	ACTA2,ANXA1,BCL2,BGN,CCND3,CD40,CFLAR,CIITA,DNAJC1,EGFR,FYN,GBP1,GRK3,HLA-DQA1,HLA-DRA,HSPA1A/HSPA1B,HSPA5,IRF1,KRTAP10-10,LBH,NFKB1,NUP58,PELP1,SFMBT2,SLFN11,SMARCA1,STAT1,TAP1,ZNF532	621 (22)
NR5A2	0.046	ligand-dependent nuclear receptor		0.888		0.000633	ACTA2,BCL2,C1QB,CDKN1A,CXCL10,CXCL16,GADD45G,HTRA1,ICAM1,IL32,JUNB,MMP9,PTGDS,SCARB1,TGFB1,TNFRSF1B,TNFSF10	588 (24)
dinoprost		chemical - endogenous mammalian		-0.481		0.000666	ADM,EGFR,FGF2,FOSL2,HSPA1A/HSPA1B,ID2,IL2RA,LIPA,MGST1,MMP9,PTK2B,TGFB1	653 (21)
NEIL2	0.139	enzyme				0.000666	CCL19,CCL2,CD14,CD40,CSF1,CXCL10,HPRT1,ITGB2,LTB,NFKB1,TLR1,TLR4	498 (12)
ACVR1	-0.284	kinase				0.000675	ALPL,AUTS2,C1R,CDKN1A,CSRP2,DCN,ICAM1,ID2,VCAM1	444 (20)
ARG1	-0.073	enzyme	Inhibited	-2.433		0.000675	ALDH1A1,ASNS,CCND3,CDKN1A,GLUL,HK2,IDH1,SLC2A3,SQSTM1
IL27RA	0.217	transmembrane receptor		0.116		0.000675	CCL5,CD40,CD44,CXCL10,CXCL13,IL2RA,ISG15,LTB,STAT1	614 (14)
cyclopamine		chemical reagent		0.247		0.000675	BCL2,CD14,CDKN1A,ERVW-1,GLI2,MKI67,SMO,SOX9,TJP1	594 (17)
pexidartinib		chemical drug		0.535		0.000677	BCL2,ERRFI1,FOXO1,H2BC13,H3C8,IL7R,ITGAL,PCDH7,PRF1,RGS1,SLAMF8,SLC1A4,TCL1A,TUBB4A	183 (5)
CP-55940		chemical reagent		1.402	bias	0.000689	ALDOC,BTG2,CCL2,CSF1,JUNB,PRKCB,RPL13A,TNFAIP3	394 (13)
FOXF1	-0.118	transcription regulator		-0.388		0.000689	ACTG2,BMP4,CDKN1A,CDKN1B,ERRFI1,FGF2,PECAM1,VCAM1
PRKCQ	0.408	kinase		0.378		0.000689	CD44,CDKN1A,IL2RA,ITGAL,MMP9,PRKCB,PRKCH,TNFRSF4	386 (14)
IL12A	0.095	cytokine	Activated	2.781		0.000689	CCL5,CFLAR,CXCL10,ICAM1,IRF9,SELPLG,STAT1,VCAM1	492 (16)
TNFSF12	0.189	cytokine	Activated	2.994		0.00069	ADAM8,CCL19,CCL2,CCL5,CD68,CLEC4D,CXCL10,GNAI2,HEY1,ICAM1,MMP12,MMP9,NOTCH1,RAC2,S100A9,TIMP1,VCAM1	522 (18)
SQSTM1	1.068	transcription regulator		1.154		0.000704	ABCC4,CXCL10,FGL2,GCLC,HMOX1,IL15RA,IRF1,ISG15,MMP9,RILPL1,SQSTM1	450 (21)
LIN28B	-0.203	other		0.475		0.000704	CCN2,CD44,CDKN1A,GFI1,MMP14,PROM1,SCX,SOX9,TRIM71,ZBTB20,ZEB2	283 (7)
PRKAA		group		-0.433		0.000713	BCL2,CCN2,CDKN1A,CXCL10,DUSP1,DUSP2,HSD11B1,NCF1,PMAIP1,STAT1	613 (22)
IPMK	0.032	kinase	Activated	3.162	bias	0.000713	ACTA2,BATF,CORO1A,CXCR6,FGL2,IRF4,JUNB,LAG3,MAF,TAGLN2	512 (12)
STEAP3	-0.131	transporter		-1.929	bias	0.000713	CCN2,CD44,COL1A1,COL3A1,ERRFI1,FGF2,NUPR1,SHB,SPOCK2,TGM2	261 (7)
ABCA1	0.756	transporter		0.655		0.000713	ABCA1,ANXA1,APOE,APP,HSPA5,MMP9,SCARB1,SLC2A1,SREBF2,TLR4	551 (21)
mir-24		microRNA		1.04		0.000713	CCND3,CDKN1A,CDKN1B,CXCR6,FN1,FURIN,ID2,IL2RA,MAF,TGFB1	562 (14)
PPARD	0.038	ligand-dependent nuclear receptor		0.734		0.000754	ABCA1,ACTA2,ANGPTL4,APOE,BCL2,C1QA,C1QB,C1QC,CD33,CD68,CDKN1B,ENO1,FBP1,FN1,GLI2,ICAM1,IGFBP2,LDHA,MMP9,MPEG1,MRC1,NR1H3,PKM,RASGRP1,S100A6,SCARB1,SREBF2,STAT1,TNFAIP3,UCP2	576 (20)
sitagliptin		chemical drug	Inhibited	-2.433		0.00076	ACTA2,CCN2,COL3A1,FN1,LGALS3,TGFB1	639 (21)
dihydroartemisinin		chemical drug		-1.053		0.00076	BCL2,CDKN1A,CDKN1B,FTH1,MMP9,SQSTM1	507 (16)
COL1A1	0.885	other	Activated	2.189		0.00076	CCL2,CDKN1A,COL1A1,ICAM1,MMP14,VCAM1	495 (20)
MAP3K5	0.404	kinase	Activated	2.213	bias	0.00076	ACE,CCN2,CDKN1A,CYBB,HMOX1,TGFB1	525 (19)
ILKAP	0.092	phosphatase		0	bias	0.00076	CD40,FOXO1,HK2,IRF4,PKM,SPI1	359 (7)
IL15RA	0.839	transmembrane receptor		-1.353		0.00076	BCL2,CD44,CD84,IL2RA,ITGAX,PTPRC	604 (22)
NSC23766		chemical reagent		-1.706	bias	0.00076	CCN2,FN1,FOXO1,HMOX1,MAFA,NCF1	540 (20)
farnesol		chemical reagent		1.686	bias	0.00076	CCNB1,CDKN1A,CDKN1B,HERPUD1,HSPA5,XBP1	636 (22)
LRRFIP2	0.118	other				0.000762	AUTS2,C1R,C1S,CD74,DNAJC15,DOCK9,HLA-DPA1,HLA-DRA,IL7R,LUM,MYCBP2,TNC,TPP2
tosedostat		chemical drug		1.709	bias	0.000774	ASNS,ATF5,CDKN1A,FYN,SDC1,SLC38A2,WARS1
NRP1	0.59	transmembrane receptor		0.128		0.000774	ACTA2,BCL2,CD40,COL6A3,FN1,HLA-DQB1,TNC	545 (21)
TAF4B	0.258	transcription regulator				0.000774	CCN2,FN1,IGHM,IRF1,JCHAIN,TGFB1,TNFAIP3
pirfenidone		chemical drug		-1.851	bias	0.000774	CCL2,CCN2,COL3A1,FN1,FOXO1,TGFB1,TGFBR2	604 (23)
N(G)-monomethyl-D-arginine		chemical - endogenous mammalian		0.798		0.000774	CD8A,HLA-DRA,HMOX1,ITGB2,MMP9,PMAIP1,VCAM1	628 (17)
novobiocin		chemical drug		1.192		0.000775	CA9,CCL5,CXCL10,ISG15,MKI67	528 (23)
ZFAS1		other		1.231		0.000775	COL4A1,FN1,KLF2,MMP14,ZEB2
1'-acetoxychavicol acetate		chemical reagent	Inhibited	-2.236	bias	0.000775	BCL2,BIRC3,CFLAR,ICAM1,MMP9	464 (13)
DHCR24	0.07	enzyme		0.684		0.000775	ANXA1,APP,BACE1,ISG15,MGP
SMC3	0.385	enzyme	Activated	2.219	bias	0.000775	HLA-DQA1,HLA-DQB1,HLA-DRA,HLA-DRB1,ODC1	20 (3)
APBB1	-0.292	transcription regulator				0.000775	ACTA2,APP,CASP4,CD82,EGFR	475 (7)
PIKFYVE	-0.197	kinase		0.447		0.000775	ALDH1A1,CTSD,FCGR1A,LAMP1,LY75	113 (3)
MFGE8	0.371	other		-0.447		0.000775	CCN2,CCND3,COL1A1,COL3A1,FGF2	549 (16)
CAPN3	0.158	peptidase	Activated	2.236		0.000775	CCL5,DUSP1,FTH1,HMOX1,SOD2	315 (7)
SDHB	0.118	enzyme		-1.342		0.000775	ATOX1,FN1,MMP9,SCO2,SOD2
IFNA8	-0.251	cytokine		1.976	bias	0.000775	CXCL10,CXCL11,CXCL9,ISG15,PLAAT4	359 (11)
BDKRB2	-0.122	G-protein coupled receptor		-0.707		0.000775	CCN2,CD44,FOXO1,ICAM1,TGFB1	532 (20)
KLK1	0.042	peptidase		-1.387		0.000775	CCN2,CYBB,NCF1,SOD2,TGFB1	445 (7)
IFNA16	0.229	cytokine		1.976	bias	0.000775	CXCL10,CXCL11,CXCL9,ISG15,PLAAT4	280 (7)
4-methyl umbelliferone-8-carbaldehyde		chemical reagent		-1.172		0.000775	ACTA2,COL1A1,FN1,SNAPC1,TXNIP
acriflavine		chemical toxicant		1.2	bias	0.000775	CA9,CD47,HK2,SLC2A1,SLC2A3	517 (13)
chlorogenic acid		chemical drug		-1.4		0.000775	CCL2,HMOX1,NINJ1,TLR4,VCAM1	502 (22)
spermine		chemical - endogenous mammalian		-0.651		0.000775	CCL2,IGFBP2,ITGAL,ITGB2,ODC1	569 (15)
citric acid		chemical - endogenous mammalian		0.9		0.000775	BCL2,CASP1,CASP4,PRKCB,TXNIP	350 (7)
pyrimidin-2-one beta-ribofuranoside		chemical reagent				0.000775	BCL2,BMP4,CDKN1A,HSPA5,SQSTM1	301 (13)
cobalt		chemical toxicant	Inhibited	-2	bias	0.000775	FGF2,ICAM1,LDHA,PFKFB3,PGK1	509 (13)
sphingosylphosphocholine		chemical - endogenous mammalian		1.117		0.00078	CCL2,DUSP6,ICAM1,TGM2	569 (20)
SW016789		chemical reagent		1.982	bias	0.00078	ATF4,DUSP1,HSPA5,XBP1	350 (7)
BLVRA	-0.079	enzyme		-1.067		0.00078	CCL5,CXCL10,HMOX1,TNFSF10	572 (16)
STK17A	0.489	kinase		-1.982	bias	0.00078	ATOX1,GSTO1,MT1H,SOD2
ABL2	-0.171	kinase		1.949	bias	0.00078	CTSB,CTSL,MMP14,MMP9	522 (11)
PSMB9	2.017	peptidase				0.00078	HLA-A,NFKB1,TAP1,TNFAIP3	502 (12)
miR-455-3p (miRNAs w/seed CAGUCCA)		mature microRNA		-1.27	bias	0.00078	ACTA2,COL1A1,EPAS1,HDAC2
RFXAP	0.336	transcription regulator		1.954	bias	0.00078	B2M,HLA-B,HLA-DQA1,HLA-DRA	81 (3)
SHOX	-0.158	transcription regulator				0.00078	CCNB1,CDKN1A,CDKN1B,RBL2
DES	-0.116	other				0.00078	ACE,DCN,HOXA10,TGFB1	433 (7)
NEK6	0.407	kinase		1	bias	0.00078	CXCL10,FGL2,RGS1,RILPL1
19,20-epoxydocosapentaenoic acid		chemical - endogenous mammalian		-1.982	bias	0.00078	ACTA2,COL1A1,S100A4,ZEB2
NCGC00186528		chemical reagent		-1.981		0.00078	COL3A1,COL4A1,FN1,TGFB1
PD 168393		chemical drug		1.332		0.00078	BCL2,CCL2,CCL5,CXCL10	595 (22)
prodigiosin		chemical toxicant				0.00078	BCL2,CDKN1A,HSPA5,IL2RA	567 (19)
MK2 inhibitory peptide		biologic drug		-1.972	bias	0.00078	ACTA2,COL3A1,FN1,MAPKAPK2	535 (13)
ampelopsin		chemical drug		-0.339		0.00078	BCL2,HMOX1,HSPA5,S100A4	444 (10)
NPR1	-0.214	enzyme	Inhibited	-2.948	bias	0.000792	ACE,ACTA2,CCN2,COL1A1,COL3A1,FN1,MMP9,TGFB1,TGFBR2	689 (21)
ADORA2B	-0.109	G-protein coupled receptor		1.129		0.000792	BCL2,CDKN1B,LDHA,MMP12,MMP9,MRC1,SKP2,TGFB1,TIMP1	610 (21)
acetovanillone		chemical drug		-1.444	bias	0.000792	APP,CCL2,CXCL10,DUSP1,HMOX1,MMP9,NCF1,SOD2,UCP2	436 (19)
D-fructose		chemical - endogenous mammalian	Activated	2.99	bias	0.000792	ACTA2,CD68,COL1A1,COL3A1,CXCL10,FN1,ICAM1,TGFB1,TIMP1	691 (19)
Hsp70		group		1.65		0.000801	ACTA2,BCL2,CD14,CD40,COL1A1,HCST,ICAM1,PKM,TCL1A,TYROBP,VCAM1	481 (20)
STUB1	-0.43	enzyme		-0.629		0.000801	ACTA2,CDKN1A,CTSS,FOXO1,GATA4,JUNB,KDM3A,NFKB1,RBL2,RUNX1,TGFB1	678 (26)
HDAC4	-0.404	transcription regulator		-1.035		0.000807	ACTA2,ANGPTL4,C1QC,CCNB1,CDKN1A,FGF13,HDAC2,HLA-DRA,HOMER1,ISG15,KLF2,LDB2,LDHA,MMP9,PRKCB,SLC2A1,SLC8A1,VCAM1	523 (21)
MAP2K4	-0.085	kinase		1.854	bias	0.000822	BCL2,BIRC3,CCL5,CD44,CDKN1A,CFLAR,CXCL10,EGFR,ERRFI1,TGFB1	474 (15)
CD14	2.17	transmembrane receptor	Activated	2.764	bias	0.000822	CCL2,CCL5,CXCL10,ICAM1,IL10RA,IL2RA,NFKB1,TGFB1,TNFAIP3,VCAM1	509 (16)
LTA	0.099	cytokine		1.994	bias	0.000822	CCL19,CD40,CD44,CXCL13,EGFR,NFKB1,ODC1,PDPN,SELL,VCAM1	484 (17)
MNT	-0.286	transcription regulator		-0.333	bias	0.000822	ALDH1A1,ALDOA,BNIP3,CD53,CYBB,LDHA,MPEG1,ODC1,PGK1,TXNIP
HAVCR2	0.593	other		-1.414		0.000827	AIM2,CASP1,CASP4,CDKN1A,CTLA4,IL7R,MKI67,SOD2	649 (17)
CXCR3	0.584	G-protein coupled receptor		-1.069		0.000827	BCL2,CCL5,COL1A1,CXCL10,FN1,HMOX1,PRF1,TNC	464 (19)
1-chloro-2,4-dinitrobenzene		chemical drug	Activated	2.2	bias	0.000827	CASP1,GCLC,HMOX1,MMP12,P2RX7,S100A9,SCARB1,SQSTM1	618 (12)
thyroid hormone		chemical - endogenous mammalian		0.958		0.000836	ACE,APOE,ATF4,BTG2,CD2,CDH4,CDKN1A,CDKN1B,COMT,DNAJC3,FZD3,IGFBP2,IGFBP4,IGHM,IRF2,PCP4,PIP4K2A,PTGDS,SREBF2,STAT1,UCP2	621 (23)
dopamine		chemical - endogenous mammalian		-0.353		0.000836	BCL2,BTG2,CACNA2D2,CACNA2D3,CCL19,CCL2,CCL5,CXCL10,DUSP2,GFI1,GPC3,H3-3A/H3-3B,HMOX1,NCF1,NFKB1,PDE1B,SLC1A3,SYT6,TLN1,TNFAIP3,TNFRSF14	573 (22)
ATM	0.139	kinase		1.627		0.000843	CCN2,CDKN1A,CDKN1B,CFLAR,DUSP1,FN1,GADD45G,HMOX1,IRF1,PSME2,TGM2,TNFAIP3	558 (19)
COP1	0.216	enzyme		-1.268		0.000843	APOE,BCL2,CCL5,CDKN1A,CXCL10,ETV4,FTH1,ICAM1,IGFBP4,ITGAX,NHERF1,OVOL2	625 (19)
RORC	-0.07	ligand-dependent nuclear receptor	Activated	2.578		0.000845	ALDOA,ASNS,CCL5,CCNB1,COL3A1,ENO1,GPI,HK2,IL17RA,IL2RA,IL32,IL4I1,KLRB1,LDHA,PFAS,PGK1,PKM,PROCR,S100A9,SLC2A3,TPI1,UBE2O	559 (17)
taurodeoxycholic acid		chemical - endogenous mammalian		0.043		0.000849	ACE,ADGRL4,BMP4,CASP1,CCL5,CD74,HLA-DRA,HSPA5,IL7R,P2RX7,PLXNC1,PRSS12,S100A9	631 (12)
APC	0.213	enzyme		0		0.000903	B2M,CD44,CDH3,CDKN1A,EGFR,EPCAM,GIP,GLI2,GLUL,HEY1,HK2,ICAM1,ID2,IGFBP5,LAMB1,MMP9,NOTCH1,PRKCB,SOX9,TBX3,TIMP1,TJP1	643 (21)
DLX1	-0.195	transcription regulator		1.554	bias	0.000908	ALDH1A1,CADM1,CD44,DAB2,FGF13,HTRA1,KIT,MMP14,SDC1,TGFBI,ZFP36L1
MBD2	0.544	transcription regulator		0.6		0.000908	ADAM15,APOE,BIRC3,CDKN1A,HK2,IGHM,MMP9,NUPR1,PLAAT3,PROM1,RNASE1
3,3'-diindolylmethane		chemical drug		1.269		0.000908	BCL2,CDKN1A,CDKN1B,EGFR,HLA-A,HLA-B,HLA-C,HMOX1,MTA2,TAP1,TAP2	607 (18)
miR-29b-3p (and other miRNAs w/seed AGCACCA)		mature microRNA	Inhibited	-2.262	bias	0.000915	ANGPTL4,BACE1,COL1A1,COL3A1,COL4A1,COL4A2,DUSP2,EGFR,ID2,MAPRE2,TCL1A,TGFBR2,TNFAIP3,ZFP36L1	457 (12)
ursolic acid		chemical drug	Inhibited	-2.358		0.000915	BCL2,BNIP3,CDKN1A,FGF2,HK2,HMGB1,MKI67,MMP9,PECAM1,SLC38A2,SOD2,TLR4,TUBB4A,VCAM1	587 (21)
baicalin		chemical - endogenous non-mammalian		1.504		0.000926	ACE,BCL2,COL1A1,HMOX1,IGFBP5,MDK,MGST1,MVP,TLR4	541 (18)
SCARB1	0.64	transporter	Inhibited	-2.156		0.000926	ABCA1,APOE,CCL2,CCL5,CD68,FOXO1,ICAM1,SREBF2,VCAM1	507 (19)
parthenolide		chemical drug	Inhibited	-2.03		0.000926	BCL2,CASP1,CCL2,CCL5,CCN2,HMOX1,MMP9,SOD2,VCAM1	540 (16)
conjugated linoleic acid		chemical drug		-1.488		0.000943	ANGPTL4,CST7,CXCL13,DUSP1,GCLC,IL10RA,ITGB2,MMP9,NFKB1,TNFAIP3	620 (15)
SERPINF1	0.064	other		-0.231		0.000943	ACTA2,BCL2,CCN2,CYBA,CYBB,NFKB1,SOD2,TGFB1,TJP1,TNFSF10	461 (17)
MAP2K7	0.019	kinase		1.231		0.000943	BIRC3,CCL5,CDKN1A,CXCL10,EFNB2,FCGRT,FN1,HSPA5,JUNB,LSP1	525 (19)
CLEC11A	-0.308	growth factor				0.000943	ALDOA,ALPL,ANXA1,BCL2,CD74,FHL2,LDHA,NFKB1,S100A6,SPI1	511 (13)
Ccl2		cytokine	Activated	2.522		0.000943	CCL5,CD14,CSF1,CTSB,CXCL10,CYBB,ETS1,TBX3,TLR4,VCAM1	471 (13)
telmisartan		chemical drug		-0.978		0.000943	ACSL1,BCL2,CCL2,CCN2,CD163,ICAM1,ITGAX,MMP9,MRC1,TGFB1	565 (20)
miR-155-5p (miRNAs w/seed UAAUGCU)		mature microRNA	Inhibited	-2.782	bias	0.000944	CASP1,CD47,CSF1R,CTLA4,CXCL10,DPP7,EGFR,ETS1,INPP5D,LCLAT1,MAF,MYO10,PLXND1,PMAIP1,PTPRJ,SLA,SPI1,STAT1,TP53INP1,UBE2J1	475 (9)
IRAK4	0.563	kinase		-0.132		0.000945	APP,BIRC3,BTG2,CXCL10,CXCL16,DAB2,ERRFI1,IRF1,IRF4,MAP3K8,TNFAIP3,ZFP36	588 (14)
LIPE	0.105	enzyme		-1.373		0.000945	ABCA1,ACSL1,ALDH1A1,BCL2,CD74,COL1A1,GPR3,H3-3A/H3-3B,HLA-DQA1,HSPA1A/HSPA1B,HSPA5,ID2,MAPKAPK2,MRC1,RAMP1,SCARB1,SUCLA2,TGFB1	545 (21)
PKD1	-0.277	ion channel		-0.931		0.000951	ACSS1,ADCY7,ALDH1A1,ASPH,CCN2,CDKN1A,CIMAP1B,CXCL16,DDX3Y,EGFR,FGFR3,FOXO1,GLI2,IDH1,IL4I1,MID1,P2RX7,PCDH7,PRKCB,SLC40A1,SLC8A1,TBC1D4,TNS1,VWF	456 (10)
TNF receptor		group		1.942		0.000954	CCN2,CXADR,MMP9,TGFB1,TIMP1,TJP1,UBD	399 (16)
BAK1	0.218	transporter	Activated	2	bias	0.000954	CCL5,CDKN1A,CDKN1B,CXCL10,HLA-A,TRAF3,XBP1	575 (23)
CFLAR	0.834	other		-0.943		0.000954	CDKN1A,CFLAR,HMOX1,IL2RA,ISG15,NFATC2,NFKB1	383 (13)
crocidolite asbestos		chemical toxicant		1.209	bias	0.000954	CD44,EGFR,FOSL2,GCLC,JUNB,MMP12,PRKCD	520 (14)
carbenoxolone		chemical toxicant		-0.905		0.000954	CCN2,COL1A1,COL3A1,CYBA,DEPP1,MMP9,TIMP1	610 (24)
ceapin-A7		chemical reagent	Inhibited	-2.433	bias	0.000982	BIRC3,CALR,HERPUD1,HSPA5,SEL1L,SLFN11
Pkg		group		0.896		0.000982	BCL2,HK2,SLC2A1,SOD2,SOX9,TLN1	659 (18)
CaMKII		complex		1.253	bias	0.000982	BIRC3,CD44,CDKN1B,IRF1,SLC8A1,SOX9	546 (20)
A-769662		chemical reagent		-0.105		0.000982	ABCA1,ACTA2,FN1,MMP9,NR1H3,SCARB1	619 (26)
tung tree oil		chemical - endogenous non-mammalian				0.000982	ARRDC3,BHLHE40,DUSP1,HMOX1,SLC2A3,ZFP36
HMGXB4	0.358	other	Activated	2.449	bias	0.000982	CFLAR,ICAM1,NFKB1,RNF213,TGM2,TNFAIP2
RRM2	-0.006	enzyme		0.059		0.000982	ANXA1,CDH3,CDKN1A,EGFR,MKI67,MMP9	629 (24)
PXDN	0.8	enzyme		-0.816		0.000982	ADM,CDKN1A,CYBB,DUSP1,NFKB1,TAGLN2
miR-218-5p (and other miRNAs w/seed UGUGCUU)		mature microRNA		-1.746	bias	0.000982	COL1A1,EGFR,FCGR3A/FCGR3B,TGM2,VOPP1,ZEB2
SFTPD	0.195	other		-0.826		0.000982	CCL2,CD14,CTLA4,MMP12,MMP9,TGFB1	578 (17)
PDGFC	-0.051	growth factor	Activated	2.177	bias	0.000982	ACTA2,COL4A2,FGF2,PDGFRB,TGFB1,TIMP1	555 (13)
BAPTA		chemical reagent	Inhibited	-2.183	bias	0.000982	BCL2,CA9,GRN,JUNB,MMP9,VSIG4	592 (22)
lipoarabinomannan		chemical - endogenous non-mammalian	Activated	2.2	bias	0.000982	CAMP,CD14,ICAM1,IRF1,STAT1,TLR4	642 (17)
DCAF1	-0.16	kinase		-1.348	bias	0.000987	CCNB1,CDKN1A,KLRC4-KLRK1/KLRK1,PPIF,TGM2,TNFSF10,TOB1,TXNIP	464 (7)
HHEX	0.155	transcription regulator		0.139		0.000987	CCN2,CTLA4,CXCL10,ENG,FGF2,IL2RA,NRP1,TNFSF10
IDO1	0.295	enzyme		-0.651		0.000987	CCNB1,FCGR1A,GATA4,HLA-G,ITGAX,NOTCH1,NRP1,SLC1A4	517 (12)
ENG	1.589	transmembrane receptor		0.94		0.000987	ACTA2,CCN2,FN1,PECAM1,PTPRJ,RAC2,TGFB1,TGFBR2	581 (21)
piceatannol		chemical - endogenous non-mammalian	Inhibited	-2.178		0.000987	BCL2,BIRC3,CCL2,HMOX1,ICAM1,MKI67,MMP9,PMAIP1	605 (24)
selumetinib		chemical drug		0.707		0.00103	CDKN1A,CDKN1B,CSK,FGFR3,FOSL2,JAK3,JUNB,LYN,PKDCC,SLC2A1,TYRO3	622 (20)
DOCK8	0.738	other	Activated	2.714	bias	0.00103	CD40,CXCL10,DAB2,FGL2,IL15RA,IRF1,ISG15,ISG20,RGS1,RILPL1,STAT1	339 (11)
dalfampridine		chemical drug		-1.352		0.00103	APP,BTG2,CDKN1B,DUSP1,DUSP6,GADD45G,HK2,JUNB,PFKFB3,PKM,SLC2A3	526 (16)
ATF6	0.404	transcription regulator	Activated	2.932	bias	0.00105	APP,BCL2,BIRC3,CALR,CHKB,DERL3,DNAJC3,HERPUD1,HSPA5,MAFA,SEL1L,TXNDC5,XBP1	517 (17)
fatty acid		chemical - endogenous mammalian		1.54	bias	0.00105	ABCA1,BCL2,CDKN1B,FADS2,HMOX1,HSPA5,LAMP1,MAFA,MAPK12,MMP9,NR1H3,PPA1,SLC2A1,SQSTM1,UCP2,VCAM1	591 (22)
ELK1	0.052	transcription regulator		1.798	bias	0.00106	CCL2,CDKN1A,CDKN1B,JUNB,MMP9,NUPR1,PSMB10,PSMB8,PSMB9,SKP2,SLC2A1,ZFP36	688 (24)
MAP3K7	-0.042	kinase		0.106		0.00106	BIRC3,CCL5,CD14,CXCL10,GATA4,GBP1,GBP2,HMOX1,IRF1,NFKB1,TNFSF10,XAF1	523 (16)
KLF1	-0.125	transcription regulator		-0.655		0.00108	BCAM,CD44,CDKN1A,CDKN1B,DNASE2,FLI1,MPP1,PECAM1,SLC2A1	532 (13)
U73122		chemical reagent	Inhibited	-2.939	bias	0.00108	ATF4,FN1,HSPA5,ICAM1,MAF,MMP14,TLR4,VCAM1,XBP1	575 (19)
GCR/glucocorticoid		complex		0.447		0.00108	A2M,BCL2,CCL2,MRC1,TSC22D3	499 (19)
salubrinal		chemical reagent		-1.351	bias	0.00108	ATF4,CCL5,HSPA5,SQSTM1,XBP1
ATP6AP2	0.669	transporter	Activated	2.232	bias	0.00108	ACTA2,ATP6AP2,CYBB,FN1,TGFB1
SHARPIN	-0.297	other				0.00108	CASP1,CASP4,CXCL10,ISG15,TNFAIP3	497 (16)
PDGFRB	1.017	kinase		-0.391		0.00108	ACTA2,DAB2,EGFR,FN1,PDGFRB	560 (21)
NUP62	-0.204	transporter		-0.492		0.00108	ADA,CDKN1A,EDAR,EGFR,GLI2	543 (15)
CRKL	0.146	kinase		1.387	bias	0.00108	CXCL10,FGL2,IL15RA,ISG20,RILPL1
TNFAIP2	1.655	other		1.342	bias	0.00108	FGL2,IL15RA,IRF1,ISG20,RILPL1
IL2RB	1.251	transmembrane receptor		1.982		0.00108	CCL2,CCND3,ETS1,HAVCR2,IL2RA	535 (19)
1,1-bis(3'-indolyl)-1-(4-hydroxyphenyl)methane		chemical reagent		-1.592		0.00108	BCL2,CCN2,COL1A1,EGFR,FN1
sanglifehrin A		chemical reagent		-1.421	bias	0.00108	CCL19,CCL5,CDKN1A,CXCL10,CXCL9	333 (11)
GIP	-1.448	other		1.108		0.00108	ACE,BCL2,CCL2,CCL5,CXCL10,GBP2,GBP5,GIP,TNFRSF1B,UCP2	613 (20)
EIF4EBP1	-0.493	translation regulator		-0.099		0.00108	ATF4,CCL5,CD40,CDKN1B,CFLAR,CXCL10,HK2,IRF8,MAF,SLC2A1	600 (18)
SIM1	-0.311	transcription regulator	Activated	3.128	bias	0.00109	ANGPTL4,APOE,CDH3,CMKLR1,CYBA,EGFR,ELL2,GLUL,GTF3A,HLA-A,HOMER1,ICAM1,IGFBP4,LCP1,LDB2,NFATC2,PEA15,RBL2,ST6GALNAC6,TCL1A,TSC22D3,TYROBP,ZFP36L1
JAK1/2		group	Activated	3.317	bias	0.00116	CCL2,CD74,CIITA,GBP2,GBP5,HLA-DQA1,HLA-DRA,IRF1,ISG15,PSMB9,PTK2B	573 (13)
IL36G	-0.15	cytokine				0.00116	BCL2,CXCL10,CXCL11,DUSP1,HMOX1,IL32,ITGB2,MMP9,MRC1,NRP1,TLR4	469 (17)
ITGB3	-0.121	transmembrane receptor		0.027		0.00116	BCL2,CD40,COL1A1,CSF1,FN1,MMP14,MMP9,RUNX1,TGFB1,TGFBR2,TIMP1	559 (22)
FOXC2	-0.151	transcription regulator	Activated	2.554	bias	0.00116	ACTA2,ALPL,CDKN1B,COL1A1,EFNB2,FGFR3,FN1,MMP9,NOTCH1,PDGFRB,SOX9,SYT6,WDR72	421 (15)
collagenase		group		1.89	bias	0.00117	ADM,CXCL10,ICAM1,IRF1,ITGA4,JUNB,VCAM1	479 (11)
trastuzumab		biologic drug		1.237		0.00117	BNIP3L,CDKN1A,CXCL10,HLA-A,ISG15,TNFSF10,TOP2A	581 (22)
FSTL1	-0.489	other		1.782	bias	0.00117	ACTA2,CASP1,COL1A1,FN1,NFKB1,NR1H3,PKM	650 (21)
KNG1	-0.242	other		0.282	bias	0.00117	APP,CALR,CCN2,COL1A1,EGFR,FGF2,TGFB1	385 (15)
wogonin		chemical - endogenous non-mammalian		-0.896		0.00117	ABCA1,BCL2,CCL2,CDKN1A,CFLAR,EGFR,SQSTM1	462 (19)
CEACAM1	0.432	transporter		-0.243		0.00117	ALDH1A1,CD40,CDKN1B,HEY1,ICAM1,IL2RB,IL2RG,TLN1	515 (13)
TLR7/8		group		1.414	bias	0.00117	BCL2,CCL2,CFLAR,MAP3K8,PMAIP1,REPS2,RGS1,TNFAIP3	585 (12)
PTHLH	-0.079	other		1.741		0.00118	BCL2,CDKN1A,CDKN1B,EFNB2,FN1,FOSL2,HSPA1A/HSPA1B,MMP9,RUNX1,SOD2,SOX9,TNC	669 (24)
CNR1	-0.238	G-protein coupled receptor		-0.588		0.00119	ALPL,APOE,BMP4,CA9,CXCL10,EAF2,ERRFI1,FGF2,HPRT1,MDK,PDGFRB,PECAM1,PTK2B,S100A6,SCARB1,TGFB1,TIMP1,TJP1	606 (20)
TFEB	0.22	transcription regulator	Activated	2.699	bias	0.00119	ACTA2,ASAH1,ATP6V0E1,BCL3,BTG1,CCL5,CCN2,CCNB1,CHST2,COL1A1,CTLA4,CTSA,CTSB,CTSD,DCN,DUSP2,FN1,GATA4,GNS,ICAM1,IFI30,LAMP1,PDGFRB,PDPN,PLA2G7,RGS1,SLC1A3,SQSTM1,SREBF2,TNC,TOP2A,TUBGCP3	552 (11)
F2RL1	-0.007	G-protein coupled receptor	Activated	2.282	bias	0.00122	ACTA2,BCL3,CAV1,CCL2,CCN2,CTSD,DUSP6,GBP2,GBP4,IRF8,MMP9,NPTX2,STING1,TXNIP	561 (17)
HIC1	0.452	transcription regulator		0.632		0.00123	ACTA2,CDKN1A,FHL2,MCAM,MMP12,RIN2,SNAPC1,SOX9,SRGN,TNS3	314 (7)
ozone		chemical toxicant		1.783	bias	0.00123	CXCL10,HK2,HMOX1,ICAM1,JUNB,MMP12,NFKB1,PGK1,SLC2A1,TJP1	575 (18)
O6-benzylguanine		chemical drug		0.304		0.00125	CCNB1,CDKN1A,CFLAR,MKI67	617 (18)
PT1001B		chemical reagent		1.236		0.00125	ACTA2,CCN2,CXCL16,FN1
TRIM29	-0.395	transcription regulator		0.021		0.00125	CD44,CDKN1A,PMAIP1,PROM1	439 (7)
ABCA7	0.298	transporter		1.105		0.00125	APP,BACE1,CD14,SREBF2	534 (12)
GSDMD	0.235	transporter	Activated	2	bias	0.00125	ACTA2,BIRC3,CIITA,PDGFRB
CDKN2AIP	0.074	transcription regulator		-1.969		0.00125	HMOX1,HSPA1A/HSPA1B,HSPA5,NUPR1	439 (7)
dinaciclib		chemical drug		-0.763		0.00125	CCL2,HSPA5,TBXT,XBP1	236 (7)
LGALS8	0.408	other		1.934	bias	0.00125	CCL2,CCL5,CDKN1A,VWF	476 (19)
SEMA4D	1.099	transmembrane receptor		1.177		0.00125	CCL2,CD40,HLA-DQB1,IGHG1
ITGA4	1.07	transmembrane receptor				0.00125	ITGA4,MMP9,RAC2,TNFAIP3	640 (20)
CYP4A11		enzyme				0.00125	ABCA1,ACE,FN1,MMP9	254 (10)
IL9R	-0.121	transmembrane receptor				0.00125	BCL3,GZMA,JUNB,SELL	449 (10)
PABPC1	-0.189	translation regulator		0		0.00125	BMP4,IFI27,SOX9,TGFBR2	151 (3)
Igkv1-117		other				0.00125	CDKN1A,CDKN1B,FOSL2,JUNB	338 (10)
Sry		transcription regulator				0.00125	GADD45G,MTA1,PTGDS,SOD2
AEBP1	0.527	peptidase		-0.605		0.00125	ABCA1,ACTA2,APOE,NR1H3	469 (9)
ZMYND8	-0.153	transcription regulator		0	bias	0.00125	BMP4,CDKN1A,PIK3IP1,VASH1
calmidazolium		chemical drug		-1.964		0.00125	FN1,SELL,SOX9,VCAM1	619 (21)
PCI-34051		chemical reagent		-1.982		0.00125	ACTA2,COL1A1,FN1,MMP9	630 (22)
largazole		chemical - endogenous non-mammalian		1	bias	0.00125	ANGPTL4,FGF2,HK2,THNSL2
crizotinib		chemical drug	Activated	2.13		0.00125	BCL2,COL3A1,EGFR,HK2,LDHA,SOD2,TXNIP,WAS,WIPF1	603 (18)
TRPS1	0.128	transcription regulator		-0.113		0.00125	ACSL1,ALPL,CDC20,ENPP1,FN1,RAMP1,RUNX1,SERPING1,TOP2A	363 (7)
PRDM16	0.095	transcription regulator		-1.942		0.00125	CCL5,CD68,CDKN1A,COL3A1,CXCL10,DCN,GADD45G,GBP4,STAT1	496 (20)
CALR	0.785	transcription regulator		0.362		0.00125	B4GALT1,CALR,CDKN1A,COL1A1,COL3A1,FN1,HSPA5,ICAM1,TGFB1	480 (21)
CD 437		chemical drug		-1.97	bias	0.00125	ALDOA,AP2M1,ARHGDIB,CCL5,CDKN1A,CLIC1,CST7,ENO1,FTH1,HLA-C,HMGB1,ITM2B,KIF2C,LGALS1,MGST1,NDUFS5,ODC1,RPL13A,SH3BGRL3,SP140,SRGN,TMSB10/TMSB4X	497 (13)
calpain		complex				0.00125	APP,CCL5,HSPA5,IL2RA,STAT6,TLR4	616 (24)
UBA1	-0.039	enzyme		-1.671	bias	0.00125	APOE,ATF4,BIRC3,CDKN1B,HSPA5,TAGLN2	425 (7)
MPZ	0.04	other				0.00125	ATF4,DERL3,DNAJC3,HSPA5,ID2,XBP1
SMARCD3	0.019	transcription regulator		1.633	bias	0.00125	CD151,CD44,COL1A1,MGP,SOX9,TBXT	445 (10)
MLN120B		chemical drug		-1.633	bias	0.00125	ACP5,CD3E,CD68,CTSB,ICAM1,TNFRSF1B	438 (8)
THZ2		chemical drug	Activated	2.449	bias	0.00125	CDKN1A,FHL2,FOSL2,GLI2,IGF2BP1,SLC2A1
chelerythrine		chemical drug	Inhibited	-2.433	bias	0.00125	ATP6AP2,CYBA,CYBB,GRK3,ICAM1,VCAM1	414 (15)
[truncated: 2,262 more rows]
